# Supplementary material for: PLK1 Inhibition Induces Synthetic Lethality in Fanconi Anemia Pathway–Deficient Acute Myeloid Leukemia
Source: Cancer Res Commun. 2025 Apr 21;5(4):648–67. doi: 10.1158/2767-9764.CRC-24-0260 (PMC12011380; doi:10.1158/2767-9764.CRC-24-0260)
Supplement: Supplementary Data — STAR table [file crc-24-0260_supplementary_data_suppstt.xlsx]

## Sheet: CRC-24-0260-ETR_SciScore_STAR_T
Experimental Models: Cell Lines
THP-1	CVCL_0006
hTERTRPE1	CVCL_4388
HL60	CVCL_0002
HEK293T	CVCL_0063
HeLa	CVCL_0030
RS4;11	CVCL_0093
Kasumi-1	CVCL_0589
OCI-AML-5	CVCL_1620
GM13020	CVCL_G045
Plat-A	CVCL_B489
Experimental Models: Organisms/Strains
C57BL/6	IMSR_JAX:000664
Recombinant DNA
MSCV-mCherry-αtubulin	Not available; custom construct
MSCV-H2B-GFP	Not available; custom construct
pLV-Puro-CMV-hFANCA C625S	Not available; custom construct
pLV-Puro-CMV-hFANCA L1260P	Not available; custom construct
pLV-Puro-CMV-hFANCA Y510S	Not available; custom construct
pLV-Puro-CMV-hFANCA WT	Not available; custom construct
psPAX2	Addgene_12260
pMD2.G	Addgene_12259
EZ-Tet-pLKO-Puro	Addgene_85966
pLKO.1-Puro	Addgene_8453
Antibodies
BLM	AB_2243489
BRCA1	AB_2228244
CREST	AB_2744669
Cyclin B1	AB_3075525
FAN1	AB_1310472
FANCA	AB_10680297
FANCA	ab201458
FANCD2	AB_10862535
FANCD2	AB_10002867
FANCD2	AB_2278211
FANCE	sc-398558
FANCG	ab151516
GAPDH	AB_1903993
γH2AX	AB_2924829
PLK1	AB_443612
pT210 PLK1	ab278768
pT210 PLK1	CST; 5472T
RPA70	AB_1603759
TOP2α	AB_2629154
β-Actin	AB_476744
Software and Algorithms
AlphaFold Protein Structure Database	SCR_023662
Orbitrap Eclipse™	SCR_022212
EASY-nLC HPLC system	SCR_014993
Indiana University School of Medicine Proteome Analysis Core Facility	SCR_025538
Indiana University School of Medicine Flow Cytometry Core Facility	SCR_015346
Indiana University School of Medicine Center for Biological Microscopy Core Facility	SCR_025568
IUSCCC Biospecimen Collection and Banking Core	SCR_025529
Proteome Discover™ 2.5	SCR_014477
Microsoft Excel	SCR_016137
MaxQuant	SCR_014485
Perseus	SCR_015753
PRIDE	SCR_003411
Imaris	SCR_007370
Agilent Bioanalyzer	SCR_018043
BWA	SCR_010910
Picard-tools	SCR_006525
GATK	SCR_001876
ANNOVAR	SCR_012821
KEGG	SCR_012773
Graphpad	SCR_000306
BioRender	SCR_018361
LI-COR IMAGE STUDIO 2.1	SCR_015795
UltiMate 3000 HPLC	SCR_019840
Q-Exactive Plus mass spectrometer	SCR_020556
Softworx	SCR_019157
cBioPortal	SCR_014555
Cancer Cell Line Encyclopedia	SCR_013836
DAVID	SCR_001881
Keyence BZ-X810 microscope	SCR_025160
Synergy H4 microplate reader	SCR_019750
Odyssey CLx imager	SCR_014579
