# Supplementary material for: PLK1 Inhibition Induces Synthetic Lethality in Fanconi Anemia Pathway–Deficient Acute Myeloid Leukemia
Source: Cancer Res Commun. 2025 Apr 21;5(4):648–67. doi: 10.1158/2767-9764.CRC-24-0260 (PMC12011380; doi:10.1158/2767-9764.CRC-24-0260)
Supplement: Supplementary Data — Supp Dataset 1 [file crc-24-0260_supplementary_data_suppsd1.xlsx]

## Sheet: Proteins (Figure 1b)
Gene Symbol	Abundance Ratio (log2): (2-RO-3306) / (2-RO-3306-Ctrl)	Abundance Ratio (log2): (3-Nocodazole) / (3-Nocodazole-Ctrl)	Abundance Ratio (log2): (4-ProTAME) / (4-ProTAME-Ctrl)	Abundance Ratio P-Value: (2-RO-3306) / (2-RO-3306-Ctrl)	Abundance Ratio P-Value: (3-Nocodazole) / (3-Nocodazole-Ctrl)	Abundance Ratio P-Value: (4-ProTAME) / (4-ProTAME-Ctrl)	Abundance Ratio: (2-RO-3306) / (2-RO-3306-Ctrl)	Abundance Ratio: (3-Nocodazole) / (3-Nocodazole-Ctrl)	Abundance Ratio: (4-ProTAME) / (4-ProTAME-Ctrl)	Abundances (Grouped): 2-RO-3306	Abundances (Grouped): 2-RO-3306-Ctrl	Abundances (Grouped): 3-Nocodazole	Abundances (Grouped): 3-Nocodazole-Ctrl	Abundances (Grouped): 4-ProTAME	Abundances (Grouped): 4-ProTAME-Ctrl	Abundance: F2: 127C, Sample, 2-RO-3306	Abundance: F2: 128N, Sample, 2-RO-3306	Abundance: F2: 131C, Sample, 2-RO-3306-Ctrl	Abundance: F2: 132N, Sample, 2-RO-3306-Ctrl	Abundance: F2: 128C, Sample, 3-Nocodazole	Abundance: F2: 129N, Sample, 3-Nocodazole	Abundance: F2: 132C, Sample, 3-Nocodazole-Ctrl	Abundance: F2: 133N, Sample, 3-Nocodazole-Ctrl	Abundance: F2: 129C, Sample, 4-ProTAME	Abundance: F2: 130N, Sample, 4-ProTAME	Abundance: F2: 133C, Sample, 4-ProTAME-Ctrl	Abundance: F2: 134N, Sample, 4-ProTAME-Ctrl
PDCL3	-0.58	6.64	0.89	0.966041		0.868411	0.669	100	1.85	6	8.9	13.7		18.5	10	3.1	11.5	8.2	9.7	14.8	12.6			8.6	39.9	8.5	11.8
VPS25	-0.02	6.64	1.11	1		0.592635	0.984	100	2.164	6.1	6.2	13.6		23.4	10.8	3	12.6	4.7	8.3	13.3	14			19.7	27.7	12.4	9.4
YEATS2	3.31	6.64	2.3			0.106197	9.927	100	4.926	35.7	3.6	34.8		26.1	5.3	38.7	33	3.6		23	52.7			16	42.6	5.3	5.3
DCTD	3.91	5.09	3.39	0.000860225	0.000194857	0.0018769	15.036	34.036	10.502	77.3	5.1	83.4	2.4	85	8.1	52.2	114.6	4.2	6.3	91.7	75.8	2.4	2.5	92.4	78.2	10.4	6.3
IGKV1-27	3.93	4.31	3.04	0.0436106	0.0291247	0.120066	15.295	19.864	8.24	75.5	4.9	78.5	3.9	71.2	8.6	76.8	74.2	4.2	5.8	172.9	35.6	2.4	6.5	133.9	37.9	10.1	7.4
TRMT61A	-1.39	4.11	2.41	0.321873	0.00391234	0.0507316	0.382	17.239	5.302	97.4	255	2096.5	121.6	2147	405	55.6	170.5	225.4	288.5	2579.8	1703.7	114.2	129.5	1452.7	3173	423	387.7
FANCG	1.21	4.02	1.46	0.00991876	1.03392e-05	0.00368441	2.31	16.179	2.76	66	28.6	110.8	6.8	118.8	43	55.6	78.4	29.6	27.6	107.4	114.3	7	6.7	103.5	136.3	38.1	48.6
NACAP1	-0.35	4	1.96	0.996488	0.0167216	0.259476	0.783	15.964	3.89	19.1	24.4	189.6	11.9	271.3	69.7	9.4	38.9	20.1	29.7	185.7	193.5	15	9.4	159.5	461.3	78.8	61.7
APPL1	2.73	3.82	2.4	5.58861e-05	6.33344e-06	0.000119374	6.634	14.15	5.263	35226.1	5310.1	44798.4	3166	49344.2	9375.6	31664	39189	5152.8	5472.2	47072.6	42634	2877.3	3483.6	41867.3	58156.4	9177.5	9578
MRPL48	-0.85	3.76	2.13	0.912048	0.0364707	0.279708	0.554	13.576	4.365	948.1	1712.6	10895.1	802.5	11255.8	2578.5	349	2575.8	1601.6	1831.3	10952.7	10837.9	721.1	893.1	8228.6	15396.7	2555.1	2602.2
MRPL46	-0.85	3.72	1.82	0.84592	0.0176007	0.270737	0.554	13.215	3.524	2453.9	4428.7	28104.4	2126.6	27147.9	7704.1	1076.8	5592.1	4198.8	4671.1	28975	27260	1877.3	2409.1	19935.7	36969.2	7579.7	7830.6
HARS2	-0.82	3.71	1.89	0.849414	0.0154965	0.222733	0.566	13.113	3.71	2910.8	5142.1	32845.1	2504.7	27987	7543.3	1334.1	6351	4876.9	5421.7	33581.3	32125.1	2234.6	2807.5	19722.8	39714	7415.4	7673.5
MRPL40	-0.78	3.55	1.95	0.87614	0.0204732	0.213418	0.581	11.731	3.855	1325.1	2281.5	12979.5	1106.4	14830	3846.7	584	3006.6	2147.8	2423.5	14338.3	11749.5	1013.5	1207.9	11238.3	19569.7	3873.4	3820.1
MRPL55	-0.78	3.53	2	0.901253	0.0283225	0.23722	0.581	11.582	4.01	835.1	1436.5	7698.1	664.7	8678.3	2164.1	356.2	1958	1411	1462.4	9094.4	6516.2	601.7	734.2	6207.7	12132.1	2197.9	2130.9
WDR47	2.03	3.53	2.08	0.00242847	0.000111162	0.00213521	4.087	11.518	4.228	6915	1692.1	13001.7	1128.8	14234.8	3366.6	6844.5	6986.2	1613.7	1774.3	10530.1	16053.5	1018.9	1250.5	11356.7	17842.2	3398.2	3335.3
TRMT6	-0.8	3.49	1.93	0.588005	0.0025355	0.0459528	0.576	11.227	3.806	979.7	1700.3	10277.9	915.4	10243.3	2691.5	617.8	1553.5	1620.3	1784.3	11974.9	8821.4	809.6	1035.1	7837.3	13387.9	2664	2719.3
PMVK	-0.38	3.46	2.08	0.997769	0.0691502	0.350102	0.767	11.022	4.23	7	9.1	27.2	2.5	45.9	10.8	3	16.3	5.9	14.1	27.3	27.1	2.9	2.1	25.5	82.6	11	10.7
SCYL2	2.54	3.4	1.88	0.000429918	8.06429e-05	0.00223485	5.798	10.564	3.685	10635.8	1834.4	13645.4	1291.7	14430.7	3915.7	9003.8	12563.5	1731.6	1943.3	12084.4	15408	1164.2	1433.1	12051.7	17279.3	3784.6	4051.3
BTF3L4	-0.35	3.33	2.36	0.998445	0.0730339	0.236472	0.787	10.057	5.138	345	438.6	2467.3	245.3	4953	963.9	117.2	1015.8	418.1	460.1	2486.8	2447.9	229.3	262.5	4080.6	6012	1029.9	902.2
NUDC	2.2	3.33	1.87	0.000833552	7.90882e-05	0.00202248	4.585	10.038	3.653	11904.7	2596.7	14590.6	1453.5	16231.5	4443.1	9650.5	14685.5	2424.4	2781.2	13467.7	15807.2	1288.2	1640	14338.2	18374.8	4331.6	4557.5
TSR2	-0.45	3.33	1.45	0.997015	0.120303	0.735026	0.73	10.082	2.741	207.5	284.4	1247.3	123.7	1188.5	433.5	60.5	711.6	257.1	314.6	1382	1125.7	101.7	150.5	1087.7	1298.7	414.2	453.8
NAPRT1; NAPRT	2.34	3.32	1.76	0.000281051	3.68183e-05	0.00137654	5.057	9.96	3.387	580.6	114.8	716.1	71.9	773.6	228.4	494.7	681.3	107.4	122.7	680.2	753.8	62.2	83.1	695	861	221.6	235.4
NAA15	-0.53	3.3	2.31	0.973401	0.0324578	0.134864	0.691	9.853	4.951	3167.8	4586.9	25180.8	2555.6	42889.2	8662	1442.2	6957.9	4181.9	5031.1	19985.5	31726.7	2437.5	2679.5	29945	61428.6	8634.2	8689.8
NACA	-0.5	3.3	2.1	0.98962	0.0625365	0.287324	0.707	9.864	4.279	705.5	997.5	4966.8	503.5	8974.6	2097.4	248.9	1999.5	941.6	1056.7	5164.4	4776.7	471	538.3	8092.4	9952.9	2126.1	2069
SNRPC	1.54	3.3	1.18	0.610824	0.0856796	0.803378	2.916	9.839	2.264	1184.3	406.1	2447.4	248.8	2147.4	948.5	387.6	3618.4	394	418.6	2130.5	2811.5	213.6	289.7	2070.1	2227.6	913	985.3
MRPL33	0.11	3.28	1.48	0.999993	0.06756	0.592106	1.08	9.701	2.784	367.1	340	1763.2	181.7	1705.2	612.5	135.8	992.1	300.8	384.3	1905.1	1631.8	159.5	207.1	1232.7	2358.9	613.7	611.4
TARBP1	2.74	3.27	1.84	0.000328876	0.000121267	0.00300167	6.687	9.626	3.571	2439	364.7	2494.4	259.1	2768.8	775.3	1847.6	3219.7	367.2	362.3	2446	2543.8	249.8	268.8	2471.6	3101.7	726.9	827
NUDCD3	1.41	3.23	1.74	9.71109e-05	1.23443e-06	2.75939e-05	2.663	9.363	3.341	48.9	18.3	99.7	10.6	114.6	34.3	45.3	52.7	18	18.7	101	98.4	10.4	10.9	107.2	122.6	31.9	36.9
RUNDC1	2.28	3.21	1.52	0.00318369	0.000483532	0.0241219	4.85	9.263	2.865	62	12.8	47.1	5.1	56.7	19.8	55.6	69.2	12.3	13.3	46.2	48.1	3.7	7	48.4	66.5	17.9	21.9
INS; INS-IGF2	2.68	3.2	2.94	0.0140093	0.00574039	0.00872339	6.388	9.168	7.698	246.2	38.5	110.2	12	372	48.3	150.2	403.7	38.6	38.5	145.1	83.7	11.2	12.9	307.6	450	43.5	53.7
CAMSAP1	1.09	3.18	1.63	0.127627	0.000772138	0.0241992	2.126	9.061	3.103	6168.5	2902	17177.2	1895.7	18294.1	5895.8	5405.2	7039.7	2819.9	2986.5	14095	20933.3	1713.8	2097	13198.4	25357.1	5740.1	6055.8
SNRPF	1.06	3.18	1.11	0.916314	0.168638	0.901139	2.083	9.064	2.159	1290.9	619.6	4611	508.7	4365	2021.8	356.4	4675.5	560.3	685.2	4813.5	4417.1	444.7	581.9	3306	5763.1	2043.2	2000.7
MCC	2.58	3.17	1.82	0.0151517	0.00542645	0.071532	5.988	9.001	3.526	1064	177.7	1191.4	132.4	1261.7	357.8	649.2	1743.9	171.4	184.2	1495.1	949.4	122.6	142.9	1596.6	997.1	355.4	360.3
SYNE1	-1.6	3.17	1.86	0.389406	0.0408919	0.273626	0.329	9.026	3.621	116	352.5	1212.6	134.3	1550.3	428.2	49.4	272.2	328.4	378.3	1348.6	1090.4	108.8	165.9	1288.7	1865.1	384.8	476.5
NUCKS1	-0.72	3.16	1.72	0.960718	0.091372	0.497081	0.606	8.917	3.285	51.5	85	199.8	22.4	415.7	126.5	19.8	134.2	56.2	128.7	177.8	224.6	16.2	31	361.7	477.8	126.4	126.7
SSSCA1	1.39	3.16	1.69	0.103745	0.00226339	0.0481294	2.629	8.955	3.233	2595.3	987	5685.3	634.9	6781.3	2097.6	1652.3	4076.6	917	1062.4	6562	4925.8	575.9	699.9	5967.1	7706.6	2058.1	2137.9
NAA16	-1.13	3.15	1.95	0.754204	0.0626419	0.305903	0.458	8.862	3.868	52.1	113.6	507.2	57.2	790.1	204.3	19.3	140.5	114.2	113	470.1	547.3	56	58.5	703.5	887.3	208.5	200.1
NAA50	-0.83	3.14	2.39	0.878745	0.0463844	0.132457	0.564	8.804	5.255	578.1	1024.7	4943.2	561.5	10112.3	1924.2	254.4	1313.7	886.4	1184.5	4541.3	5380.6	522.5	603.4	6803.9	15029.3	1977.4	1872.5
PUS1	-0.95	3.12	1.21	0.814739	0.0484136	0.650621	0.518	8.695	2.309	308.9	596.2	2522.7	290.1	2646.1	1145.8	126	757.2	580.2	612.7	2400.6	2651	262.5	320.7	2100.1	3334	1098	1195.7
RALYL	0.94	3.12	0.93	0.906283	0.107783	0.911211	1.92	8.678	1.901	199	103.7	912.3	105.1	636.5	334.8	69.4	570.8	93.3	115.2	827.5	1005.8	92.8	119.1	426.8	949.1	328.4	341.4
NAA10	-0.42	3.09	2.15	0.980913	0.0221333	0.100782	0.745	8.505	4.451	697.9	936.5	4773.8	561.3	9230.8	2073.9	358	1360.4	863.8	1015.4	4228	5390	497.9	632.8	6564.7	12979.7	1947.2	2208.9
BTF3	-0.81	3.08	1.81	0.947611	0.117059	0.486628	0.57	8.428	3.505	1283.9	2251.6	11862.6	1407.5	21972.4	6268.2	413.1	3990.1	2092.3	2423	12806.5	10988.3	1301.5	1522.2	18647.5	25890.1	6123.8	6416.1
CCNT1	-1.1	3.08	0.97	0.856246	0.122788	0.904395	0.467	8.485	1.96	2250.2	4814.4	18432.4	2172.3	17940.3	9151.5	720.4	7028.9	4612.7	5024.9	17443.9	19476.9	1938.7	2434.1	14048.9	22909.7	8910.2	9399.3
EDF1	-0.99	3.06	1.47	0.915576	0.151918	0.712071	0.504	8.316	2.778	1114.3	2210.2	9454.8	1137	16904.9	6084.7	344.6	3603.1	1936.2	2522.9	10037.9	8905.6	1150.1	1124	11812.2	24193.2	6281.9	5893.7
ITGA2	-0.45	3.05	1.33	0.992892	0.0787403	0.653381	0.732	8.296	2.508	33.4	45.6	96	11.6	111.5	44.5	13.7	81.5	34.3	60.7	95.5	96.5	10.8	12.4	73.2	169.8	42.4	46.6
LSS	-0.66	3.05	1.32	0.937957		0.553415	0.634	8.274	2.503	7.6	12.1	24	2.9	41.2	16.5	4	14.6	10.3	14.1	28.5	20.2		2.9	26.7	63.5	14.4	18.8
NUCB1	1.35	3.05	0.79	0.0438729	0.000695709	0.287518	2.543	8.29	1.724	121.2	47.7	250.4	30.2	285.7	165.8	91.1	161.2	40.7	55.8	225.8	277.6	28.5	32	342.1	238.6	174	157.9
ACAP1	1.03	3.01	0.97	0.13893	0.000902655	0.171843	2.046	8.039	1.957	286.9	140.3	495.9	61.7	738.7	377.5	202.9	405.8	118.9	165.5	465.9	527.9	56.8	67	803.9	678.7	381.3	373.8
MIF	-0.68	3.01	1.84	0.923011	0.0421321	0.246773	0.624	8.069	3.586	357.7	573.1	1110.9	137.7	2061.3	574.9	187.3	683	376.3	872.7	995	1240.3	133.4	142.1	1400.3	3034.3	612.6	539.5
ROCK1	-2.26	3.01	1.31	0.205077	0.0758607	0.643118	0.209	8.028	2.48	14	67	156.9	19.5	211.8	85.4	5.5	35.6	72.2	62.1	121.4	202.7	16.6	23	227.2	197.5	71.1	102.6
TMEM160	-0.94	3.01	0.83	0.772836	0.0398938	0.844107	0.521	8.074	1.775	26.8	51.4	190.4	23.6	250.8	141.3	14.7	48.9	42.9	61.7	232	156.3	13.6	40.9	233.6	269.2	134.7	148.2
PRPSAP2	2.05	3	1.05	0.0499815	0.00845705	0.41984	4.128	7.977	2.064	41.7	10.1	48.6	6.1	50.4	24.4	26.4	65.8	9.1	11.2	38.7	61	7	5.3	38.2	66.6	21.8	27.4
DLST	2.6	2.99	1.62	7.98169e-05	3.45757e-05	0.00115515	6.076	7.953	3.08	7645.6	1258.3	5516.2	693.6	5687.9	1846.9	7127.4	8201.5	1179.8	1342	5006	6078.5	620.6	775.2	4918.5	6577.6	1798.9	1896.1
XPNPEP3	-0.58	2.99	1.6	0.957392	0.0417602	0.348376	0.671	7.951	3.023	94.4	140.7	275.1	34.6	412.7	136.5	44.8	198.8	108.6	182.3	266.9	283.6	32.8	36.5	291	585.3	138.9	134.2
ECH1	0.79	2.98	1.62	0.736202	0.0144101	0.17396	1.727	7.9	3.079	1197	693	2531.4	320.4	3482.2	1131.1	671.9	2132.4	548.6	875.4	2677.2	2393.6	303.6	338.2	2655.9	4565.7	1156.7	1106
AURKAIP1	-0.3	2.97	1.27	0.999552	0.173845	0.81549	0.81	7.839	2.412	711.3	877.7	3472.5	443	4349.9	1803.3	212.2	2384.5	827.7	930.7	3951.4	3051.7	378	519.2	3419.6	5533.4	1724.9	1885.2
PDAP1	-0.58	2.96	1.2	0.99041	0.175947	0.846208	0.667	7.772	2.292	4685.6	7025.6	36687.7	4720.7	36375.4	15872.7	1395.3	15734.9	6193.5	7969.5	35819.1	37577.4	4318.7	5160.2	27653.3	47848.6	15729.3	16017.5
SNRPA	-0.57	2.96	1.14	0.966895	0.0556979	0.681945	0.672	7.782	2.201	1460.1	2171.8	9928.4	1275.8	10773.9	4895.8	604.9	3524.2	2085	2262.3	10787.8	9137.5	1101.7	1477.4	9038.3	12842.7	4668.3	5134.3
SNRPD2	0.93	2.96	1	0.918043	0.140522	0.892779	1.902	7.783	2.002	8784.9	4618.7	28506.8	3662.6	28254	14111	2786.2	27698.9	4450.4	4793.4	27743.2	29291.4	3219.6	4166.6	23788.9	33557.1	13475.6	14776.4
UCKL1	0.66	2.95	0.62		0.00562783	0.674295	1.579	7.714	1.538	6	3.8	35.1	4.6	29	18.9		6	3.7	3.9	46.4	26.6	3.4	6.1	28.4	29.7	15.5	23
MTHFD1	-0.59	2.94	0.67	0.973309	0.0807572	0.956714	0.664	7.657	1.588	7329.2	11042.9	50129.6	6547.1	74739.2	47073.4	3159.8	17000.4	10573	11533.7	84041.4	29901.7	6042.1	7094.3	67207.7	83114.7	47163.1	46983.8
RNF14	-0.47	2.94	0.87	0.985235	0.0568691	0.849668	0.721	7.66	1.824	19.7	27.3	85.4	11.1	119.5	65.5	8.3	46.7	20.4	36.5	83.9	86.9	11.4	10.9	117.9	121.2	61.8	69.5
ALDOC	-0.45	2.93	1.74	0.990853	0.0744114	0.37765	0.732	7.63	3.331	79.5	108.7	215.5	28.2	376.7	113.1	36.5	173.3	75.5	156.4	163.7	283.6	29	27.5	260.9	543.8	111.7	114.5
FANCA	1.92	2.93	1.51	0.000760549	6.81211e-05	0.00277887	3.785	7.648	2.858	4746.6	1254.2	6394.8	836.2	6767.8	2368.3	4017.9	5607.4	1215.1	1294.5	6348.9	6441	732.7	954.3	5946.1	7703.1	2322.3	2415.2
SUPT7L	1.77	2.9	1.29	0.00202779	0.000126448	0.0104344	3.407	7.479	2.447	1838.2	539.6	2600	347.6	2784.4	1138.1	1478.5	2285.5	505.6	575.9	2654.1	2547	312.5	386.7	2481.5	3124.3	1123.5	1152.9
THUMPD1	-1.1	2.9	1.57	0.290495	0.00570264	0.0937613	0.467	7.459	2.959	702.5	1503.4	5260.2	705.2	6720	2271	453.8	1087.5	1381.2	1636.5	5979.2	4627.7	620.3	801.8	5119.9	8820.3	2224.4	2318.6
TXNDC9	-0.59	2.9	1.06	0.955164	0.0498129	0.697607	0.665	7.445	2.087	7.5	11.2	21	2.8	27.1	13	3.2	17.4	10	12.6	22.4	19.6	2.4	3.3	26.1	28.2	12.7	13.3
CAMKK2	0.99	2.89	0.7	0.824223	0.0845984	0.947273	1.988	7.417	1.624	30.1	15.1	28.7	3.9	38.2	23.5	13.3	68.2	12.4	18.5	43.2	19.1	3	5	47.2	30.9	24.7	22.4
HIPK1	-1.35	2.89	0.55	0.824588	0.236308	0.994567	0.393	7.42	1.469	23.6	59.9	140.9	19	184.9	125.9	7.5	74	45.1	79.5	193	102.9	18.5	19.5	104.1	328.5	128.1	123.7
KDM5C	-1.12	2.89	1.19	0.699155	0.062649	0.650448	0.461	7.398	2.28	7.9	17.1	32	4.3	49.8	21.8	3.4	18.3	17.1	17.1	36.2	28.3	3.9	4.8	36	68.8	20.1	23.7
SKIV2L	-0.38	2.89	1.14	0.99781	0.137791	0.8208	0.766	7.427	2.207	2709.4	3535.7	15055.7	2027.3	18527	8395.2	892.2	8228.1	3363.5	3716.7	18400	12319.3	1834.9	2239.8	17403.7	19722.9	8037.2	8769.1
ZNF556	-1.02	2.89	1.15	0.761304	0.0624329	0.67813	0.492	7.433	2.218	120.8	245.5	850	114.4	970.2	437.3	49.8	293.2	236.8	254.5	985.7	733	102.1	128.1	826.8	1138.5	424.2	450.9
SNRPG	1.36	2.88	1.26	0.62646	0.094467	0.684367	2.566	7.385	2.401	2291.2	893	5280.8	715.1	6081.7	2533.5	946.8	5544.5	849	939.2	5840	4775.2	641.6	797	3742.1	9884	2578.6	2489.1
ZAK; MAP3K20	-1.06	2.88	1.61	0.819434	0.106579	0.508947	0.48	7.363	3.052	219.8	458.4	1481.3	201.2	1961.3	642.6	78.7	614	448.2	468.8	1626.3	1349.2	179.5	225.5	1646.2	2336.6	631.8	653.6
ZNF689	-0.94	2.88	1.06	0.849937	0.0866875	0.784931	0.52	7.351	2.091	9.7	18.6	61.4	8.3	69.3	33.1	3.7	25.4	18.7	18.6	59.4	63.4	6.9	10.1	59.8	80.3	35.3	31.1
GTF3A	-0.04	2.86	1.3	1	0.0768861	0.613948	0.976	7.244	2.455	353.7	362.4	1539	212.4	1701.1	693	158.5	789.4	355.4	369.6	1661	1425.9	193.6	233.1	1027	2817.7	737.1	651.5
KLHL26	1.68	2.86	1.54	0.000374411	1.56496e-05	0.000624744	3.211	7.269	2.901	5044.5	1571	7680.3	1056.5	8587.6	2960	4535.2	5611.1	1549.3	1593.1	7811.9	7550.9	968.2	1152.9	7838.8	9408	2677	3273
CNDP2	-0.63	2.85	1.74	0.978765	0.136584	0.49329	0.648	7.197	3.335	8.9	13.8	28	3.9	51.7	15.5	3.8	21	9.1	20.9	24.4	32.1	5.4	2.8	32.9	81.4	17.2	14
TRMT10C	-1.4	2.85	1.56	0.334634	0.026763	0.251561	0.379	7.206	2.954	3100.6	8177	27179.9	3771.7	33211.6	11244.2	1576.7	6097.4	7741.1	8637.5	29557.9	24993.2	3339.4	4259.9	25326.5	43551.5	11094.5	11396
DMP1	0.57	2.82	0.91		0.000554837	0.0776864	1.48	7.057	1.875	15.8	10.7	47.6	6.7	45.2	24.1		15.8	9.5	12	44.6	50.8	7	6.5	44.4	46	19.3	30.1
SNRPD1	0.94	2.82	0.98	0.928879	0.191783	0.914707	1.914	7.082	1.979	834.4	436	2615.4	369.3	2462.5	1244.4	251.5	2768	407.2	466.8	2711.9	2522.3	325.4	419.1	1977.2	3067	1211.1	1278.6
TFDP2	-0.57	2.82	0.76	0.895179	0.0171352	0.750551	0.673	7.084	1.691	6.3	9.3	25.7	3.6	33.4	19.8	4.5	8.8	9.4	9.3	26.6	24.9	6	2.2	26.3	42.5	16.7	23.4
TRMT1	-1.27	2.82	1.72	0.341065	0.0184967	0.141942	0.415	7.051	3.29	1158.2	2788.9	11541.1	1636.8	15362.1	4670	664.8	2017.9	2585	3008.9	15308.1	8701.1	1448.8	1849.3	12157.3	19411.8	4576.9	4764.9
DCTN3	0.23	2.8	0.86	0.98516	0.00222662	0.314355	1.173	6.972	1.816	55	46.9	185.4	26.6	168.1	92.6	46.9	64.6	39.3	56	223	154.2	26.2	27	121	233.5	90.6	94.6
PRKAA1	1.08	2.8	1.35	0.139201	0.00171347	0.0595554	2.112	6.952	2.552	927.2	439	1265.6	182	1614.3	632.6	665.8	1291.2	397	485.4	1388.8	1153.4	169	196.1	1300.7	2003.4	642	623.4
KANK1	2.46	2.79	1.42	0.00101949	0.000504503	0.0176031	5.509	6.929	2.682	7538	1368.2	6647	959.3	6823.6	2544.5	6107.4	9303.7	1263	1482.2	5824	7586.4	878.1	1048	5590.4	8328.9	2514	2575.3
MFF	-0.32	2.79	0.8	0.989575	0.0177053	0.708989	0.802	6.933	1.743	17.4	21.7	38.9	5.6	57.2	32.8	9.4	32.3	20	23.6	45.2	33.5	5	6.3	49.1	66.7	33.6	32.1
NSUN2	-1.31	2.79	1.12	0.688562	0.123468	0.791385	0.404	6.917	2.18	5508.2	13637.1	46246.3	6686.3	49587.4	22751.3	2037.5	14890.7	12930.1	14382.7	46559.5	45935.2	5904.7	7571.3	35003.7	70247.2	22584.8	22919
ZNF498; ZSCAN25	-0.82	2.79	1.03	0.92284	0.11682	0.829745	0.568	6.919	2.047	36.7	64.6	205.9	29.8	237.8	116.2	13.4	100.7	65	64.3	217.8	194.6	24.8	35.7	194.3	291	118.4	114
SNRNP70	1.2	2.77	1	0.795844	0.162067	0.884245	2.294	6.801	1.999	15083.8	6574.6	28101.2	4132.2	29270.8	14645.6	4949.8	45965.5	6170.9	7004.8	28307.6	27896.3	3599	4744.3	24200.3	35403.6	14259.2	15042.4
SNRPA1	-0.73	2.77	1.07	0.938649	0.101771	0.781587	0.602	6.802	2.104	1533.4	2545.7	12729.2	1871.5	13369.7	6352.9	600.4	3916.5	2355.1	2751.7	14349.3	11292.1	1622.2	2159	10137	17633.2	6323.2	6382.8
CLNS1A	-0.84	2.76	1.27	0.872268	0.079317	0.608157	0.558	6.764	2.411	13.4	24	45.9	6.8	65.7	27.2	7.2	24.9	19.3	29.8	42.8	49.2	3.9	11.8	46.1	93.6	26.8	27.7
PREX2	-2.23	2.76	0.71	0.316475	0.171534	0.969587	0.214	6.785	1.636	39.3	183.7	483.8	71.3	478.7	292.6	12.5	123.3	183	184.5	419.8	557.5	65.1	78.1	501.2	457.2	273.6	313
RALY	0.5	2.76	0.64	0.992418	0.160966	0.978878	1.417	6.766	1.555	4571.8	3226.4	19813.8	2928.3	14102.6	9071.6	1599.3	13068.8	3049.3	3413.8	17594.8	22312.7	2513	3412.3	9630.6	20651.1	9013.1	9130.4
CDK9	-0.91	2.75	1.01	0.896699	0.13297	0.853301	0.533	6.75	2.012	1718	3222.2	11476.2	1700.1	12579.2	6251	615.1	4798.4	3017.1	3441.2	12070	10911.6	1454.9	1986.7	9822.2	16110.1	6069.9	6437.5
HNRNPC	0.2	2.75	0.53	0.999794	0.0964394	0.981149	1.15	6.732	1.448	10223.4	8888.4	55320.6	8217.9	35898.4	24792.4	4274.4	24452.2	8336.2	9477.2	49666.3	61618.6	7097.6	9515.1	24064.1	53552.5	24450	25139.5
LSM10	-0.05	2.75	1.05	1	0.169849	0.869148	0.963	6.745	2.067	151.4	157.3	801.9	118.9	758.8	367.1	48.4	473.8	162.5	152.3	909	707.4	108.3	130.5	728.7	790.1	361	373.4
MPHOSPH9	1.34	2.75	1.49	0.00492624	9.09053e-05	0.00281246	2.532	6.748	2.81	517.2	204.3	904.4	134	977.5	347.9	525.3	509.2	198.5	210.2	765.7	1068.3	113.9	157.7	906.8	1053.8	338.2	357.8
ATG2B	-1.31	2.74	0	0.743715	0.171145	1	0.403	6.673	0.998	6.9	17.1	39.8	6	41.4	41.5	2.3	20.7	19.9	14.7	44.3	35.7	4.8	7.4	36.7	46.8	47.2	36.5
DECR1	-0.95	2.74	1.09	0.820336	0.0848033	0.731672	0.519	6.666	2.132	2972.6	5728.1	24814.3	3722.3	25473.8	11950.4	1278.8	6910.1	5629.7	5828.3	29635.6	20777.4	3349.7	4136.4	17728.3	36603.4	11932.7	11968.1
MEPCE	-1.04	2.74	1.02	0.905468	0.225092	0.911202	0.488	6.666	2.025	3898.2	7995.5	22440.4	3366.4	26205.1	12939.3	1159.6	13104.4	7299	8758.4	25598.3	19672	3001.3	3776	20192.7	34007.6	12818.8	13061
NIF3L1	1.64	2.73	1.25	0.0562816	0.00499364	0.153057	3.111	6.654	2.384	105.8	34	134.4	20.2	175.9	73.8	71.1	157.4	32.4	35.7	163.2	110.7	17	24	150.2	206	79.5	68.5
VPS13B	-0.85	2.73	1.09	0.806224	0.0509514	0.63423	0.554	6.636	2.131	39.9	72.1	440.4	66.4	640.1	300.4	17.9	89.1	76.1	68.4	518	374.5	59.7	73.8	636	644.3	299.2	301.6
ANXA4	-0.5	2.72	1.49	0.957839	0.0351288	0.296525	0.706	6.6	2.811	71.9	101.8	210.3	31.9	335	119.1	37.4	138.1	79.4	130.6	195	226.9	26.8	37.9	268.8	417.4	118.2	120.1
CLIP1	1.2	2.71	1.14	0.121922	0.00288669	0.145729	2.29	6.537	2.196	3084	1346.8	5377	822.6	5671.8	2582.3	2186.7	4349.6	1255.8	1444.4	4748	6089.4	722.4	936.7	4544.8	7078.2	2496.5	2671
LAP3	-0.49	2.71	1.72	0.979633	0.0682481	0.303028	0.712	6.543	3.3	7.6	10.7	23.6	3.6	42.7	12.9	4.1	14.2	8.7	13.2	22.9	24.3	2.6	5	26.2	69.6	12.4	13.5
ZC3H6	-1.2	2.71	0.84	0.873944	0.271301	0.964967	0.436	6.563	1.795	17.1	39.1	103.1	15.7	133.3	74.2	4.6	63.3	39.2	39	106.7	99.7	13	19	117.7	150.9	71.1	77.5
SART3	-0.48	2.7	1.17	0.98386	0.0813799	0.662898	0.715	6.5	2.249	2955.4	4131.8	13961.4	2148	16259.9	7229	1231.7	7091.4	3947	4325.2	14863.4	13114.2	1917.5	2406.1	12747.5	20740	7183.1	7275.1
STRBP	-0.49	2.7	0.81	0.99367	0.185301	0.948727	0.71	6.484	1.754	1017.6	1432.6	4960.6	765.1	4524.8	2579.9	339.8	3047.2	1377.1	1490.3	4052.3	6072.5	655.3	893.2	3443.2	5946.2	2471	2693.7
ALDH7A1	-0.16	2.69	1.45	0.999882	0.075051	0.458522	0.892	6.446	2.735	38.7	43.4	84.4	13.1	137.7	50.4	18.3	81.9	33.4	56.4	72.6	98.2	13.2	13	93.7	202.5	52.2	48.6
SNRPB	1.1	2.69	0.91	0.855205	0.192764	0.92327	2.143	6.462	1.883	7022.1	3276.4	18100.6	2801	16040.5	8519.5	2384.3	20681	3175.2	3380.9	15725.4	20834.5	2553	3073	10501.1	24502	8597.8	8442
TTC37	-0.43	2.69	1.06	0.996774	0.19114	0.871031	0.743	6.456	2.081	4679.6	6300.8	26418.2	4092	32381.8	15557.2	1492.4	14673.5	5999.3	6617.4	32459.9	21501	3636.5	4604.6	31058.4	33761.6	15357.4	15759.7
ZNF813	-1.04	2.69	0.66	0.930801	0.304427	0.989391	0.485	6.442	1.578	61.9	127.6	348.5	54.1	417.7	264.7	15.9	241.3	126.8	128.4	403.4	301	49.1	59.6	367.2	475.2	252.3	277.7
ARFGAP2	0.16	2.68	1.04	0.99868	0.00773897	0.320141	1.121	6.422	2.053	92.8	82.8	223.8	34.8	341.2	166.2	59.1	145.8	69.2	99.1	275.2	182	34.6	35.1	300.8	387	165	167.4
BAHCC1	-1.2	2.68	0.77	0.592806	0.0668055	0.879868	0.435	6.389	1.701	3.6	8.3	27.3	4.3	38.1	22.4	2.5	5.2	7.9	8.7	38.6	19.3	2.5	7.3	25.1	57.8	26.8	18.7
MYH10	0.68	2.68	0.84	0.252669	0.000479779	0.130273	1.6	6.422	1.788	42830	26765.9	96463.2	15020.6	125275	70068.1	31922.9	57463.7	24165.3	29646.3	93452.7	99570.6	14053.3	16054.4	119160	131703	68892.8	71263.4
SNRPD3	0.67	2.68	0.9	0.978696	0.202904	0.929366	1.587	6.393	1.869	2034.6	1282.2	6635.3	1037.9	6360	3402.9	658	6290.9	1210.5	1358.1	6917.3	6364.8	917.9	1173.5	4554.3	8881.7	3338.6	3468.5
CD99	-0.69	2.67	1.53	0.929272	0.079725	0.419721	0.621	6.374	2.893	63.2	101.8	205.3	32.2	316.8	109.5	32.4	123.2	73.1	141.8	182	231.5	29.8	34.8	195.9	512.2	98.7	121.5
CLGN	-0.06	2.66	0.99	0.999999	0.0625787	0.725646	0.958	6.323	1.988	6.9	7.2	22.1	3.5	27.8	14	3.4	14	5.7	9.1	22.6	21.6	3.7	3.3	19.1	40.4	12.2	16
PAK2	0.61	2.66	1.59			0.221602	1.524	6.319	3.004	12.1	7.9	15.8	2.5	27.9	9.3		12.1	6.5	9.7	13	19.2	2.5		17.5	44.6	9.2	9.4
RBAK	-1.28	2.66	0.95	0.524286	0.0641096	0.760431	0.411	6.339	1.93	97.3	236.7	352.5	55.6	486.2	251.9	44.4	213.3	227.4	246.4	461.1	269.5	50.7	61	573.6	412.1	238.2	266.3
TROVE2	0.17	2.66	1.15	0.9998	0.0533062	0.574013	1.123	6.305	2.225	1297.9	1156.2	5702.8	904.5	5457.7	2452.6	589.1	2859.5	1121.4	1192.1	6741.9	4823.8	899.4	909.7	4978.3	5983.3	2389.9	2517
WDR61	-0.11	2.66	1.12	0.99999	0.126659	0.771764	0.924	6.337	2.167	1841.9	1993.1	8250.3	1302	9901.5	4568.2	679.6	4991.9	1859.1	2136.7	9894	6879.7	1176.3	1441.1	9547	10269.1	4488	4649.9
HEXB	-0.27	2.65	1.49	0.997487	0.0448177	0.318954	0.828	6.297	2.816	7.6	9.1	15.4	2.4	24.1	8.6	3.8	15.1	7.6	11	18.1	13.1	2.3	2.6	20	29	10.3	7.1
MRPL16	-1.39	2.65	1.17	0.371097	0.0434841	0.519953	0.381	6.298	2.25	819.8	2149.8	6739.6	1070.1	9039.8	4016.9	419.4	1602.5	1989.8	2322.6	7947.2	5715.5	914.4	1252.4	6660.4	12269.2	4080.6	3954.1
NAPA	-0.46	2.65	1.52	0.933748	0.0147064	0.149599	0.729	6.28	2.861	26.7	36.6	67.3	10.7	99.5	34.8	15.6	45.7	33.4	40.2	63.6	71.2	12.9	8.9	84.4	117.2	31.3	38.6
PAFAH1B2	0.35	2.65	1.7	0.993569	0.0542155	0.256636	1.273	6.284	3.242	74.3	58.4	164.7	26.2	239.2	73.8	39.9	138.3	43	79.2	155.3	174.7	24.8	27.7	156.8	364.8	75.9	71.7
SNRPB2	-0.68	2.65	0.9	0.936195	0.0858706	0.830221	0.625	6.291	1.87	1454.5	2326.5	11462.1	1821.9	10952	5855.3	614.8	3441	2226.2	2431.3	11883.9	11055.3	1608.2	2063.9	8286.5	14474.9	5870.1	5840.5
VBP1	-0.42	2.65	1.63	0.980079	0.0406866	0.235448	0.747	6.255	3.098	98.2	131.4	326.7	52.2	609.9	196.8	54.4	177.3	98.2	175.9	281.9	378.7	49.7	54.9	434.3	856.4	183.8	210.8
ATF7IP2	-0.91	2.64	1.03	0.903847	0.166511	0.85435	0.532	6.218	2.042	35.8	67.3	134.1	21.6	145.4	71.2	12.5	102.8	66	68.7	145.4	123.6	18.3	25.4	114.1	185.3	70.4	72
ECHDC3	-1.32	2.64	0.79	0.762873	0.213709	0.957702	0.401	6.236	1.731	18.5	46.1	132.3	21.2	166.1	96	5.7	59.9	47.4	44.8	146.4	119.6	19	23.7	150.1	183.9	97.2	94.8
LARP7	-0.5	2.64	0.98	0.993466	0.197648	0.899156	0.708	6.253	1.968	8991.3	12694.5	37394.7	5980.7	41758.4	21219.2	2915.6	27728	12188.6	13221.4	38764.8	36073	5318	6725.9	32487.6	53674.7	20492.5	21971.6
PDCD2	-1.12	2.64	1.2	0.731362	0.10652	0.680921	0.461	6.216	2.294	22.1	47.9	181.3	29.2	241	105.1	9.2	53	43.1	53.3	255.3	128.8	24.6	34.6	227.3	255.6	102.7	107.5
PKN1	-1.03	2.64	1.06	0.738176	0.0818506	0.719451	0.489	6.221	2.086	33.7	68.9	122.5	19.7	218.4	104.7	15.1	75.1	58.1	81.7	127	118.1	19	20.4	152	313.7	108.5	101
TMSB4X	0.02	2.64	2.27	1	0.0766596	0.134096	1.015	6.23	4.817	310.8	306.2	725.6	116.5	1323.2	274.7	168	574.8	205.7	455.7	559.6	940.8	101.9	133.1	891.5	1964	257.1	293.5
CRABP2	-0.65	2.63	1.89	0.944011	0.0860835	0.25881	0.637	6.211	3.698	32.5	50.9	124.5	20	203	54.9	14.2	74.2	42	61.8	117.5	131.9	16.2	24.8	159.6	258.3	54.6	55.2
DDX28	-1.13	2.63	1.08	0.601962	0.0586793	0.643288	0.456	6.202	2.109	2327.3	5102	16448.7	2652.2	18427.6	8736.4	1071.9	5053.1	4877.5	5336.9	19502.1	13873.3	2314.7	3038.9	15487.4	21926	8575.6	8900.2
MRPL41	-0.71	2.63	0.88	0.901314	0.0673105	0.804217	0.61	6.199	1.845	151	247.5	796.7	128.5	869	471.1	66.2	344.4	245.1	250	733.2	865.6	108.3	152.5	936.7	806.2	434.3	511
ZNF865	-1.71	2.63	0.67	0.554469	0.207622	0.976761	0.306	6.21	1.596	7.5	24.4	86.2	13.9	93.3	58.4	2.5	22.3	19.6	30.3	108.8	68.3	14.6	13.2	70.7	123.1	54.4	62.8
MRPL3	-0.87	2.62	1.03	0.899892	0.141322	0.829301	0.547	6.154	2.036	1219.8	2230.8	6351.1	1031.9	6842.6	3360	454.7	3272.4	2061.8	2413.7	7404.4	5447.6	924	1152.5	5338.9	8769.7	3372.2	3347.9
PHOX2B	-2.36	2.62	0.44	0.193589	0.137488	0.993702	0.195	6.164	1.355	7.2	37.2	101	16.4	120.7	89.1	2.8	18.7	40.7	34	80.3	127	12.2	22	128.7	113.2	81.1	97.9
ZNF584	-1.05	2.62	0.99	0.878505	0.217546	0.901243	0.481	6.137	1.989	10.2	21.2	59.5	9.7	79.8	40.1	3.2	32.4	19.2	23.3	69.1	51.2	9.3	10.1	66	96.4	40.1	40.1
TRIM28	-0.9	2.61	1.11	0.736939	0.0486579	0.576511	0.535	6.111	2.154	4563.8	8523.2	26978.1	4414.8	38118.2	17699.4	2161.4	9636.5	7968.8	9116.2	30887	23563.9	3926.6	4963.8	33493.5	43381.4	17240.7	18170.4
ABHD10	-0.28	2.6	0.77	0.99231	0.01811	0.682954	0.825	6.046	1.711	87.4	106	249.5	41.3	342.8	200.4	53.5	142.9	79.6	141.1	244.8	254.2	38.6	44.1	267.2	439.9	199.7	201.1
HSD17B10	-1.09	2.6	1.6	0.462177	0.0256582	0.173445	0.47	6.07	3.034	900.8	1915.3	6089.7	1003.2	9213.8	3037	550.6	1473.9	1676.1	2188.6	6682.1	5549.8	910.3	1105.6	6052.5	14026.3	3074.9	2999.5
MAT2B	-0.45	2.6	1.67	0.993046	0.146398	0.463666	0.731	6.05	3.189	46.5	63.6	132.5	21.9	256.1	80.3	21.5	100.5	41.3	97.8	120.2	146	21.6	22.2	149.7	438.2	77.8	82.9
STIP1	-0.35	2.6	1.27	0.99234	0.0521543	0.469827	0.784	6.057	2.405	1550	1977.5	4687.6	773.9	7403	3077.6	762.5	3150.7	1550	2522.9	4534	4846.5	734	815.9	5788.7	9467.6	3059	3096.4
HADH	-0.72	2.59	1.13	0.874381	0.0559758	0.575549	0.607	6.005	2.196	159.1	262	622	103.6	952.4	433.7	76.1	332.8	214	320.8	571.4	677.1	89.4	120	807.8	1122.8	418.6	449.4
KCMF1	0.68	2.59	0.82	0.23175	0.000510388	0.128253	1.606	6.034	1.769	142.5	88.7	356.7	59.1	417.4	236	114.2	177.8	77.8	101.2	357.5	356	51.1	68.4	376.2	463.1	225.7	246.7
KLF13	-2.23	2.59	0.77	0.228989	0.142148	0.93343	0.214	6.024	1.704	12.9	60.3	137.2	22.8	186.9	109.7	5	33.2	56.6	64.2	180.7	104.1	18	28.8	161.2	216.7	115.4	104.2
LMAN2	-0.53	2.58	1.18	0.941587	0.0395595	0.466158	0.691	5.982	2.271	16.2	23.4	56.6	9.5	73	32.1	8.4	31.1	21.7	25.2	48.5	66	7.1	12.6	70.4	75.6	33.6	30.7
MRPL9	-0.89	2.58	0.98	0.697981	0.0386302	0.623885	0.539	5.976	1.971	961	1781.6	4867.9	814.6	5515.9	2798.5	471.6	1958.1	1728.6	1836.2	5149.9	4601.4	728	911.6	4970.3	6121.3	2662.3	2941.7
PIP5K1A	-1.15	2.58	0.84	0.740595	0.132843	0.902018	0.451	5.991	1.787	1231.2	2732.4	8689.9	1450.6	9634	5391.5	468.3	3236.7	2733.5	2731.3	9586.1	7877.5	1296.4	1623.1	7669.8	12101.1	5376.3	5406.8
AK1	-0.95	2.57	1.79	0.89444	0.192731	0.46906	0.516	5.931	3.46	46.2	89.4	160.2	27	317	91.6	18.6	114.7	65.2	122.7	138.8	184.9	24.4	29.9	184.5	544.7	94.2	89.1
ZNF316	-1.43	2.57	0.8	0.612626	0.161035	0.931474	0.371	5.924	1.738	86.6	233.5	640.3	108.1	753.6	433.6	31.2	240.2	221.8	245.8	797.9	513.8	97.5	119.8	677.9	837.7	413.1	455.1
ZNF700	-1.04	2.57	0.77	0.871804	0.206734	0.957014	0.488	5.944	1.7	47.2	96.8	237	39.9	309.7	182.2	15.8	141.2	96.5	97.1	290.8	193.2	31.8	50	268.4	357.4	175.2	189.5
CTCF	-1.24	2.56	0.73	0.482615	0.0545699	0.860754	0.422	5.902	1.66	1736	4109.8	11636	1971.5	12726.8	7668.8	822.3	3664.9	3846.1	4391.6	12222	11078.1	1740.8	2232.7	10419.4	15545.1	7351.9	7999.4
ILF2	-0.99	2.56	0.97	0.876685	0.187519	0.884767	0.505	5.891	1.954	2244.5	4445.3	16480.1	2797.7	16237.5	8312	794.1	6343.9	4444.6	4446.1	13911.1	19523.5	2441.5	3205.9	11962.9	22039.5	8154.8	8472.2
UAP1	-0.78	2.56	1.41	0.790258	0.0417794	0.321657	0.581	5.88	2.657	25.6	44.1	74.1	12.6	110.2	41.5	13.2	49.7	37.6	51.7	72.2	76.1	11.6	13.7	84.2	144.2	39.8	43.2
ZBTB41	-0.88	2.56	0.86	0.927666	0.208187	0.932327	0.544	5.915	1.817	128.2	235.6	682.4	115.4	884	486.4	41.6	395.2	223.5	248.3	794.9	585.8	105.7	125.9	791.1	987.8	490.5	482.4
ABCA3	-0.57	2.55	0.6	0.894094	0.0277815	0.875767	0.672	5.849	1.517	40.8	60.8	127	21.7	165.9	109.4	23.1	72.2	55.7	66.3	169.2	95.4	19.1	24.7	147.8	186.3	100.2	119.4
HEXIM1	-1.05	2.55	0.98	0.830471	0.165658	0.862526	0.485	5.864	1.969	1151.2	2375.9	8052.5	1373.3	10088.7	5122.6	420.7	3150.2	2186.5	2581.6	8666.1	7482.3	1232	1530.7	7527.6	13521.1	5136.5	5108.8
NAP1L1	-1.23	2.55	0.78	0.583777	0.0852145	0.87736	0.427	5.839	1.718	1306.6	3062.8	8922.4	1528	10442.9	6077.3	569.2	2999.3	2880.2	3257	8676	9175.9	1344.7	1736.2	8234	13244.3	5928.7	6229.7
RPL36A	-2.33	2.55	0.28	0.410035	0.336127	0.999786	0.199	5.839	1.216	736.4	3700.4	10445.2	1788.7	9621.4	7910.1	221.5	2448.3	3454.5	3963.9	10138.9	10760.8	1523.7	2099.9	5232.1	17693	7588.6	8245.2
RPUSD4	-1.63	2.55	0.8	0.339097	0.0831905	0.864518	0.324	5.838	1.741	827.8	2553.8	6785.1	1162.3	8358.7	4800.9	356.1	1924.1	2480.7	2629.1	7544.8	6101.9	992.7	1360.9	7638.1	9147.3	4589.2	5022.4
CCT7	0.25	2.54	1.13	0.997063	0.0304663	0.440475	1.186	5.811	2.19	3419	2883.2	7636.4	1314.2	10792.1	4928.9	1884.2	6203.9	2447.5	3396.5	7837.4	7440.6	1223.6	1411.5	8141.1	14306.4	4870.5	4988
HSPE1	-0.34	2.54	1.65	0.997071	0.110523	0.387648	0.792	5.806	3.134	2924.1	3693	7943.1	1368.2	14478.1	4619.2	1402.4	6097.1	2636.2	5173.4	6993.1	9022.2	1299.4	1440.6	9205.8	22770	4641	4597.6
KIAA0196; WASHC5	-0.88	2.54	0.49	0.893993	0.154035	0.989467	0.544	5.807	1.406	7.2	13.2	31.9	5.5	45	32	2.6	19.8	13.2	13.2	30.2	33.6	5.1	5.9	38.6	52.4	32.9	31.1
MRPL51	-1.3	2.54	0.56	0.625144	0.128333	0.977409	0.405	5.804	1.471	40.1	99	204.2	35.2	256.8	174.6	15.2	106	98.8	99.3	215	193.9	32.4	38.2	262.9	250.8	169.1	180.3
POP1	-1.03	2.54	0.83	0.777806	0.117651	0.88817	0.489	5.82	1.774	7527.9	15399.9	46353.6	7964.7	54507.6	30720.4	3011.1	18820	14801.4	16022.7	49301.4	43582	6965.3	9107.6	43841.7	67768.3	29923.9	31538
RPP25	-1.73	2.54	1.06	0.427619	0.153047	0.805941	0.302	5.798	2.086	441.1	1458.9	4105	708.1	5467.2	2621	166.8	1166.5	1421.7	1497.1	4698.5	3586.4	643.9	778.6	4117.5	7259.3	2491.6	2757.1
UBE2C	-0.33	2.54	1.34	0.993637	0.049825	0.388798	0.798	5.815	2.54	78.3	98.1	184.6	31.7	310.5	122.2	44.9	136.4	75.3	127.8	151.8	224.5	28.8	35	208.5	462.5	125.9	118.7
DCAF4	-1.48	2.53	0.87	0.753796	0.318701	0.958767	0.358	5.774	1.831	75.4	210.9	543.1	94.1	681.9	372.4	21.1	269.5	196.7	226.1	708	416.6	83	106.6	569.7	816.1	376.8	368
PPIC	-1.29	2.53	0.95	0.733216	0.198547	0.894389	0.41	5.765	1.928	226	551.4	1149.6	199.4	2086	1081.7	83.1	614.4	423.7	717.5	1054.7	1253.1	206.8	192.3	1409.4	3087.3	1148.5	1018.7
PSAT1	-0.47	2.53	1.43	0.979859	0.0792598	0.430658	0.72	5.795	2.7	278.7	387.3	816.3	140.8	1388	514	132.5	586.3	302.8	495.5	724.7	919.4	140.2	141.5	1003.9	1919.1	497.3	531.3
SLC12A9	0.4	2.53	0.38		0.0125641	0.928162	1.32	5.772	1.306	11.5	8.7	16.1	2.8	21.7	16.6		11.5	7.3	10.4	16.7	15.6	3.4	2.3	15.2	30.9	19	14.5
SSB	-0.51	2.53	1.11	0.99498	0.285009	0.88136	0.702	5.757	2.163	4984.3	7098.2	19756.8	3432	24999.9	11556.1	1464.7	16961.1	6764.9	7448	21187.4	18422.8	3010.9	3912	19273.6	32427.6	11178.5	11946.5
TAF1D	0.13	2.53	0.88	0.999662	0.0108612	0.462994	1.091	5.786	1.845	117.2	107.5	289.6	50.1	399.9	216.7	71.4	192.4	102.1	113.1	299.2	280.4	39.9	62.8	401.2	398.6	217.1	216.3
TBC1D4	-0.18	2.53	0.6	0.986424	0.00113302	0.426033	0.883	5.779	1.516	8.7	9.8	19.9	3.4	21.1	13.9	6.4	11.8	9.6	10.1	20.7	19.1	3.7	3.2	18.7	23.8	12.5	15.5
COMMD7	-0.63	2.52	0.77	0.910324	0.0534976	0.823929	0.647	5.746	1.708	10.7	16.6	60.6	10.5	77.2	45.2	5	23.1	15.6	17.7	62.8	58.4	11	10.1	71.8	83	44.8	45.6
PDCD5	-0.69	2.52	1.36	0.943877	0.125782	0.577099	0.62	5.724	2.57	160	258	576.6	100.7	976.7	380.1	69.2	369.8	202	329.4	537.8	618.2	93	109.1	658.7	1448.3	381.6	378.6
PFDN5	-0.56	2.52	1.66	0.935537	0.0496448	0.224034	0.677	5.729	3.15	73.4	108.4	257.2	44.9	468.4	148.7	38	141.7	86.4	136	245	270.1	40.9	49.3	353.4	620.9	150.3	147.1
FAM199X	-0.96	2.51	0.49	0.716939	0.0657453	0.971771	0.514	5.704	1.401	7	13.6	27.8	4.9	34	24.2	3.5	14	14.7	12.6	33.9	22.8	3.6	6.6	38.1	30.3	20.7	28.4
ILF3	-0.89	2.51	0.81	0.846231	0.113011	0.887688	0.539	5.69	1.751	8202.5	15205.2	51196.8	8998.5	49972.8	28532.3	3505.2	19194.7	14803.5	15617.9	46420.5	56464.6	7969.5	10160.3	35344.2	70656.1	28069.7	29002.6
MRI1	-0.41	2.51	1.04	0.985587	0.0656467	0.650634	0.751	5.686	2.063	23.9	31.8	58	10.2	87.6	42.4	12.9	44.1	22.1	45.7	53	63.4	9.9	10.5	60.7	126.3	42.3	42.6
MRPS12	-1.79	2.51	0.76	0.214517	0.0647876	0.85176	0.289	5.714	1.697	710.9	2457.4	7362.8	1288.5	9058.2	5337.9	337.8	1496.1	2334.6	2586.6	7580.6	7151.3	1116.4	1487.2	6893	11903.6	5313.4	5362.5
THOP1	-0.31	2.51	1.53	0.995179	0.0546743	0.291613	0.807	5.678	2.89	79	97.9	198.2	34.9	312.7	108.2	41.9	148.9	77.5	123.6	193	203.5	31.4	38.8	219.3	446	103.7	112.9
CLIC4	-1.43	2.5	1.03	0.330509	0.0507924	0.609209	0.371	5.664	2.042	33.3	89.7	216.9	38.3	335.6	164.3	16.4	67.7	84.8	94.9	180.9	260.1	33.8	43.4	312.9	359.9	145.6	185.4
EHBP1L1	-0.98	2.5	0.55	0.752067	0.0884469	0.965719	0.507	5.663	1.463	11.3	22.2	53.8	9.5	62.5	42.7	4.9	25.9	20.3	24.3	57.4	50.5	8	11.3	54.8	71.2	40	45.6
HNRNPU	-1.14	2.5	0.88	0.647211	0.0928163	0.822863	0.453	5.64	1.84	16505.5	36399.4	119434	21177.6	126686	68863.4	7832.7	34781.3	35180.5	37660.5	115435	123572	18480.8	24267.9	81419.9	197117	67434.4	70322.6
KLHL8	1.29	2.5	0.75	0.21471	0.0157057	0.656474	2.452	5.664	1.682	14.7	6	19.5	3.4	19.9	11.9	9.8	22.2	5.4	6.7	23.4	16.3	4.1	2.9	14.9	26.7	10.5	13.4
MRPS15	-1.1	2.5	0.8	0.689752	0.0987115	0.878771	0.466	5.667	1.736	3167.7	6795.7	18079.2	3190	18972.6	10931.4	1343.4	7469.2	6676.7	6916.9	21321.3	15330.1	2835.5	3588.9	16193.4	22228.8	10712.2	11155.1
NCOR2	-0.83	2.5	0.87	0.773427	0.0512787	0.737724	0.564	5.652	1.83	6.8	12	26.3	4.7	48.6	26.5	3.8	12.1	9.7	14.9	32.7	21.2	3.5	6.2	38.3	61.6	29.1	24.2
NUP107	-1.3	2.5	0.08	0.692792	0.176863	0.999999	0.407	5.647	1.055	25.5	62.7	157.8	27.9	193.9	183.8	9.7	67.2	70.3	55.9	190.4	130.8	22.7	34.4	143.8	261.5	194.4	173.8
PLP2	-0.6	2.5	1.31	0.962379	0.112732	0.57869	0.661	5.641	2.474	50	75.6	141.8	25.1	215.7	87.2	22.5	110.9	59	96.9	137.6	146.2	21	30.1	151	308.1	85.5	88.9
S100A13	-0.28	2.5	1.64	0.999433	0.199499	0.529846	0.824	5.649	3.123	159.8	193.9	528	93.5	916.4	293.4	58.6	435.5	149.5	251.6	486.9	572.5	88.6	98.6	640.6	1311	296.7	290.2
VPRBP; DCAF1	-0.53	2.5	0.08	0.97492	0.102869	0.999996	0.694	5.643	1.06	24.3	35	94.9	16.8	102.4	96.6	11.6	50.7	49.3	24.8	127.3	70.8	15.9	17.8	105.1	99.8	124.7	74.9
ZBTB11	-0.11	2.5	0.89	0.999995	0.19327	0.907661	0.929	5.658	1.858	2918.4	3141.3	10381.9	1834.9	11832.3	6368	1023.7	8319.6	2995.8	3293.9	11575.9	9311.1	1646.3	2045	9166.3	15273.7	6271.7	6465.7
DUS2; DUS2L	-1.7	2.49	1.12	0.26692	0.0744198	0.610515	0.308	5.615	2.18	417.4	1353.9	3675.7	654.7	5242.4	2405.1	200.9	867.1	1263.5	1450.7	3968.8	3404.2	582	736.4	3679.5	7469.2	2338.4	2473.6
ENO1	-0.52	2.49	1.58	0.982526	0.134642	0.456177	0.697	5.624	2.99	8581.3	12316.3	24023.1	4271.7	42621.1	14256.8	4164	17684.6	8456.5	17937.9	20850.5	27678.4	3805.9	4794.6	25908.5	70114.3	13935.7	14585.4
PAFAH1B1	-1.07	2.49	0.32	0.792123	0.152836	0.998469	0.477	5.629	1.245	21.3	44.7	155.2	27.6	104.9	84.2	10.1	45.1	43.4	46.1	281.6	85.5	24.2	31.4	85.6	128.5	67.9	104.5
PELP1	-0.72	2.49	1	0.841507	0.049183	0.61951	0.607	5.602	2.005	1214.1	2001	9610.4	1715.5	13598	6782.7	645.6	2283.3	1901.6	2105.7	11725.1	7877.1	1487.2	1978.9	9967.1	18551.6	6743.2	6822.4
SVIL	0.17	2.49	0.88	0.989096	0.00134838	0.161652	1.128	5.618	1.839	96.2	85.3	103.3	18.4	129.8	70.6	97.2	95.2	75.8	95.9	96.1	111	20	16.9	94.7	178	76	65.6
CANX	-0.43	2.48	1.23	0.990873	0.117249	0.632573	0.742	5.594	2.349	1918	2584.5	4745.5	848.4	6946.5	2956.6	917	4011.7	1945.1	3434.2	4281.7	5259.6	768.2	936.9	4332.9	11136.6	2903.8	3010.4
FRYL	1.08	2.48	0.98	0.0303981	0.000415774	0.0466163	2.119	5.563	1.976	67.7	31.9	88.9	16	95.3	48.2	53.6	85.5	32.5	31.4	86.4	91.5	14.6	17.5	86.4	105.1	43.3	53.7
NAF1	-1.54	2.48	0.8	0.117502	0.0154687	0.594094	0.344	5.591	1.742	297.2	864.1	2733.3	488.9	3649.1	2094.9	171.3	515.8	897.8	831.6	2711.9	2754.8	423	565	3586.1	3713.3	1919.6	2286.3
PTMA	0.03	2.48	1.85	1	0.113878	0.28354	1.022	5.582	3.608	629.2	615.4	1281.7	229.6	2259	626	308.6	1282.9	454.3	833.7	1083.6	1516.1	196.5	268.3	1447.1	3526.3	596.4	657.1
RPS21	-1.25	2.48	0.88	0.789724	0.249728	0.933941	0.419	5.596	1.845	4713.4	11244.6	32403.9	5790.1	43173.9	23404	1520.9	14607	11160.2	11329.6	34123.3	30771.2	4942.8	6782.6	31962.4	58318.2	22928.3	23889.5
ST13	-0.5	2.48	1.14	0.97694	0.0911996	0.638807	0.709	5.569	2.203	405.4	572.2	1220.9	219.2	1883.5	855.1	194.6	844.6	448	730.8	1136.5	1311.6	200.7	239.5	1294.2	2741	819.9	891.8
APOA1BP; NAXE	-0.19	2.47	1.52	0.99952	0.0607686	0.303788	0.876	5.521	2.87	62.1	71	163.9	29.7	263.9	91.9	38.5	100.3	49.9	100.9	156.5	171.7	24.9	35.4	164.9	422.4	91.7	92.2
B2M	-0.8	2.47	0.9	0.899624	0.128782	0.852015	0.575	5.528	1.863	86.7	150.7	351	63.5	443.7	238.2	35	214.7	132.2	171.9	277.2	444.5	61	66.1	410.8	479.2	232.1	244.4
CMBL	-0.29	2.47	1.95	0.998081	0.0949081	0.210362	0.819	5.545	3.87	136.9	167.1	354.3	63.9	642.7	166.1	74.3	252.4	116.3	240.2	318.2	394.5	63	64.8	391.9	1053.9	155.2	177.7
GNB2L1; RACK1	-1.2	2.47	0.83	0.813528	0.252137	0.948094	0.436	5.528	1.772	6179.6	14189.1	41749	7552.4	52485.8	29614.8	1953.4	19549.1	14011.6	14368.9	39409	44228	7042.3	8099.4	41722.3	66026.1	29199.2	30036.3
LRRC7	-0.8	2.47	0.85	0.982931	0.438712	0.977818	0.576	5.555	1.798	299.3	519.6	1454	261.7	1797.6	999.7	75.7	1183.6	463	583.1	1577.3	1340.4	228.8	299.4	1039.7	3108.1	1010.3	989.2
METTL1	-1.6	2.47	0.84	0.690168	0.32671	0.962056	0.33	5.533	1.793	8.6	26.1	50.3	9.1	65.8	36.7	2.6	28.5	23.8	28.6	41.8	60.5	7	11.8	44.9	96.4	34	39.6
NUDT15	-0.62	2.47	1.1	0.961646	0.133704	0.742724	0.649	5.523	2.138	20.6	31.7	99.2	18	135	63.1	8.2	51.8	35.1	28.7	102	96.5	16.3	19.8	109	167.2	58.1	68.6
PAPD4	-2.21	2.47	1.14	0.309289	0.22751	0.822869	0.217	5.55	2.203	6.9	32	57.4	10.3	75	34	2.3	20.9	31.9	32.1	63.1	52.2	9.3	11.5	58.9	95.5	33.6	34.5
PEBP1	-0.73	2.47	1.83	0.813285	0.0409882	0.13455	0.605	5.558	3.545	112.7	186.3	361.1	65	604.2	170.4	63.2	200.8	135	257.1	337.2	386.6	67.4	62.6	472.2	773.1	161.1	180.3
PGBD2	-0.73	2.47	0.6		0.00812582	0.629057	0.605	5.524	1.514	22.5	37.2	67.6	12.2	106.6	70.4		22.5	37.2	37.2	72.5	63.1	10.2	14.7	74.6	152.2	67.3	73.6
TEP1	-0.65	2.47	1.28	0.923377	0.0799806	0.513382	0.636	5.558	2.42	8.7	13.7	31.2	5.6	46.4	19.2	4.2	18.1	14.9	12.6	30.6	31.8	6.3	5	31.7	67.9	20.3	18.1
ZBTB24	-1.19	2.47	0.64	0.7955	0.224061	0.977422	0.438	5.548	1.564	356.9	814.2	2116	381.4	2529.5	1617.6	117.4	1085.1	805	823.5	2472	1811.2	346.6	419.7	2262	2828.7	1619.7	1615.6
ALDOA	-0.66	2.46	1.23	0.9629	0.166359	0.707232	0.634	5.493	2.341	3826.8	6035.6	11387.3	2073.1	17711	7566.6	1767.4	8285.7	4373.2	8329.8	9106.5	14239.4	1909	2251.2	10365.4	30262.3	7470.8	7663.7
CASP6	-0.81	2.46	0.8	0.7953	0.0573976	0.801279	0.572	5.506	1.739	41.2	72.1	161.5	29.3	244.8	140.8	20.1	84.6	62	83.9	168.5	154.8	27.4	31.4	200.5	298.9	132.9	149.1
GRHPR	-0.68	2.46	1.37	0.940467	0.124736	0.545972	0.623	5.491	2.594	15	24.1	56.5	10.3	82.6	31.8	6.9	32.6	20.6	28.1	54.1	59	7.9	13.4	55.4	123.1	37	27.4
IWS1	-0.36	2.46	1.49	0.928262	0.00614259	0.0639686	0.777	5.509	2.803	93.7	120.6	398.6	72.4	676.5	241.3	72.6	120.9	111.8	130	590.7	269	70.1	74.7	665.2	688	241.2	241.5
MDH2	-0.44	2.46	1.59	0.982051	0.0759579	0.312175	0.735	5.496	3.004	1669.8	2270.4	4897.2	891	8428.7	2806.2	851	3276.5	1686.7	3056.2	4403.2	5446.6	869.9	912.6	5953.9	11932.3	2817.4	2795
RPSA	-1.06	2.46	1.01	0.877633	0.263596	0.898103	0.478	5.507	2.01	2618.4	5472.7	15362.8	2789.6	20144.6	10020.2	852.5	8042.1	5404.8	5541.4	16303.1	14476.8	2435.4	3195.4	13767.2	29476.1	10309.3	9739.2
TOE1	-0.66	2.46	0.87	0.935192	0.0992652	0.829848	0.635	5.506	1.829	2216.8	3492.6	13095.7	2378.6	14587.8	7974.6	961.3	5111.9	3313.8	3681	13904.6	12333.9	2112.7	2678	11429.7	18618.6	7809.3	8143.5
WDR18	-0.59	2.46	0.98	0.807942	0.0159657	0.413809	0.663	5.49	1.976	1859.4	2802.7	12973.7	2363.1	18810.5	9521.6	1119	3089.6	2705.1	2903.9	15358.8	10959	2090.7	2670.9	15910.7	22238.9	9245.7	9805.7
ZCCHC6	-0.72	2.46	0.99	0.954876	0.187083	0.855425	0.608	5.499	1.992	2249.6	3698.6	10135.6	1843	13126.3	6588	810.7	6242.6	3493.8	3915.5	11563.6	8883.9	1619.6	2097.3	10569.1	16302.3	6510.9	6666
DCBLD1	-1.36	2.45	0.49	0.804462	0.336663	0.996393	0.391	5.479	1.407	133.8	342.6	731.5	133.5	853.5	606.4	36.4	491.9	376.3	311.9	776.9	688.7	125	142.6	877.4	830.2	656.5	560.2
GLO1	-0.29	2.45	1.69	0.998094	0.100272	0.314668	0.819	5.462	3.237	461.6	563.9	1115.3	204.2	1944.7	600.8	241.6	881.9	396.4	802.1	1072.5	1159.8	180.2	231.4	1226.5	3083.4	571.8	631.2
CASP3	-0.9	2.44	0.68	0.761814	0.0733659	0.89978	0.536	5.443	1.602	104.3	194.4	451	82.9	643.7	401.8	48.4	224.6	180.4	209.4	460.2	441.9	69.7	98.5	539.6	767.9	398.9	404.8
CTH	-0.33	2.44	1.43	0.987689	0.0308198	0.227489	0.798	5.43	2.696	308.9	387.2	904.2	166.5	1314.5	487.6	173	551.7	315.7	474.8	814.2	1004.1	161.3	171.9	1069.5	1615.7	467.6	508.4
FANCL	0.46	2.44	1.43	0.952492	0.0322913	0.235169	1.372	5.429	2.693	13.4	9.8	34.5	6.3	45.4	16.8	7.1	25.3	8.6	11.1	33	36	6.5	6.2	39.4	52.2	17.4	16.3
MNAT1	-1.48	2.44	0.78	0.341821	0.0694406	0.834746	0.358	5.417	1.716	260.2	726.6	2485.3	458.8	3942.4	2297.3	137.6	492.1	709.9	743.7	3507	1761.2	424.3	496.1	2859.4	5435.6	2322.3	2272.6
MON2	-0.73	2.44	0.83	0.741278	0.0258801	0.639517	0.605	5.432	1.779	55.5	91.7	192.2	35.4	319	179.3	31.6	97.4	90.1	93.4	242.8	152.2	30.4	41.2	301.6	337.3	167.9	191.4
MYL12B; MYL12A	0.04	2.44	1.07	0.999983	0.00106395	0.0626263	1.03	5.426	2.095	4269.1	4146.4	12694.8	2339.8	20351.4	9712.1	3458.5	5269.6	3915.1	4391.3	14492.4	11120.1	2097.6	2610	24461	16932.3	9073.2	10395.9
PIR	-0.64	2.44	1.34	0.869185	0.0420694	0.326266	0.64	5.442	2.536	42.8	66.9	138.4	25.4	235.4	92.8	23.2	79	55	81.3	139.7	137.1	23.6	27.4	177.6	312.1	88.1	97.8
PLS1	-0.12	2.44	1.8	0.999907	0.0393292	0.130021	0.919	5.416	3.48	14.7	16	33.7	6.2	54.3	15.6	8.4	25.8	14.5	17.7	33	34.4	4.3	9	47.8	61.7	14.5	16.8
PSMA1	-0.87	2.44	0.91	0.839122	0.107017	0.814261	0.549	5.419	1.875	408.8	744.6	1228.4	226.7	1879.3	1002.2	192.7	867.3	614.6	902.1	1144.7	1318.3	207.9	247.2	1228.9	2874	1022.7	982.2
ZFP91	-1.67	2.44	0.98	0.384474	0.13204	0.802879	0.314	5.413	1.974	683.2	2174.4	4323.2	798.7	6261	3171.7	288.9	1615.6	2076.5	2276.9	5032.8	3713.7	711.8	896.1	4464.6	8780.3	3264.8	3081.2
CAMSAP3	0.56	2.43	1.45	0.346976	0.000548899	0.00894553	1.471	5.405	2.725	777.7	528.7	1571.8	290.8	2308.6	847.2	640.1	944.8	513.7	544.2	1662.7	1485.8	266.6	317.2	1888.2	2822.5	872.7	822.5
EIF1AX; LOC101060318; LOC107984923	-1.14	2.43	1	0.912732	0.403783	0.944984	0.455	5.402	2.004	2421.4	5326.3	20178.6	3735.7	21015.2	10484.5	620.2	9453.6	5027.2	5643.2	21466.1	18968.4	3352.7	4162.4	15040.6	29363.2	10120.5	10861.5
GTPBP10	-1.75	2.43	0.76	0.30069	0.110199	0.893734	0.296	5.38	1.699	1865.4	6295.5	17942.8	3335.1	22392.2	13181.1	800.3	4347.9	6045.4	6556	20455.9	15738.4	2971.5	3743.3	17804.4	28162.3	12759.4	13616.7
HEATR3	-1.06	2.43	0.72	0.833517	0.202858	0.958047	0.481	5.403	1.642	51.3	106.7	310.7	57.5	401.6	244.6	18.6	141.3	97.1	117.2	400.7	240.9	47.1	70.2	347.1	464.7	244.8	244.4
IDH1	-0.4	2.43	1.57	0.992269	0.109882	0.39018	0.759	5.394	2.973	922.4	1215.9	2350.7	435.8	4163.9	1400.4	473.7	1796	894.5	1652.7	2135.9	2587	421.4	450.6	2514	6896.6	1405.2	1395.7
IFRD1	-0.69	2.43	1.02	0.972448	0.248628	0.880278	0.619	5.405	2.032	802.4	1295.6	3931.7	727.4	5054.6	2487.2	257	2505.3	1229.4	1365.4	4455.7	3469.4	668.6	791.4	4460.8	5727.4	2437.6	2537.9
LTF	0.59	2.43	1.48	0.918314	0.0533091	0.28882	1.505	5.39	2.793	200	132.9	145.5	27	233.1	83.4	107.5	372.2	93	190	154.5	137	27.7	26.3	192.6	282	81.9	85
MRPL27	0.2	2.43	0.99	0.999897	0.242279	0.886979	1.153	5.387	1.992	1171.4	1016.2	2390.1	443.6	2798.2	1404.5	384.9	3565	919.4	1123.3	2616.4	2183.3	398.5	493.9	2292.3	3415.8	1397	1412.1
MRPS5	0.18	2.43	0.75	0.99994	0.244823	0.959882	1.136	5.384	1.685	5732.4	5044.8	13788.6	2560.8	13909.2	8253.9	1891.5	17372.6	4868.5	5227.4	13892.6	13685.4	2267.1	2892.6	10650.4	18165	8097.8	8413.1
SPC24	-0.42	2.43	0.74	0.648204	0.0008273	0.193395	0.747	5.403	1.674	12.2	16.3	29.7	5.5	49.9	29.8	9.2	16.1	14.9	17.8	30.1	29.3	5.7	5.3	44.4	56	28	31.7
TRMT1L	-1.78	2.43	0.88	0.178272	0.057138	0.732773	0.291	5.398	1.837	2723.4	9371.6	25946.9	4807.1	30887.8	16812	1342.1	5526.2	9100.5	9650.8	27194.3	24756.7	4276.6	5403.3	24363.1	39159.8	16592.5	17034.4
ZNF101	-0.69	2.43	1.01	0.977713	0.282889	0.9033	0.621	5.398	2.01	35.4	57	135.7	25.1	174.9	87	10.8	116	55.7	58.4	163.4	112.7	22.1	28.6	173.3	176.5	79.3	95.5
ZNF331	-0.96	2.43	0.79	0.856011	0.173708	0.924589	0.515	5.383	1.732	120	233.1	569.6	105.8	740.8	427.6	46.6	309.1	204.2	266.2	641.3	506	96.3	116.3	530.4	1034.7	419.2	436.2
ZNF354A	-0.46	2.43	0.85	0.980233	0.0844479	0.81051	0.727	5.385	1.808	157.3	216.4	568.7	105.6	696.3	385.2	69.9	353.9	207.5	225.7	579.3	558.2	95	117.4	599.4	808.9	365.7	405.8
IFIT5	-0.22	2.42	0.95	0.999959	0.459338	0.964698	0.857	5.361	1.933	377.4	440.3	1376.9	256.8	1614.6	835.3	89	1600.4	404.3	479.4	1328.4	1427.1	219.9	300	1142	2282.8	820.7	850.2
LRRK2	-0.44	2.42	1.58	0.997018	0.291056	0.64661	0.737	5.351	2.998	76.4	103.6	241.3	45.1	323.2	107.8	23.4	249.3	112.3	95.6	244.8	237.8	42.1	48.3	245.8	425.1	110.2	105.5
OGDH	1.29	2.42	0.96	0.0309558	0.00129069	0.106987	2.451	5.358	1.939	3397.9	1386.4	4377.9	817.1	4976.2	2566.7	2795.5	4130.1	1270.6	1512.7	4147.2	4621.4	744.8	896.5	3857.1	6419.9	2553.9	2579.6
PPID	-0.83	2.42	1.19	0.837781	0.0933714	0.591676	0.562	5.366	2.278	44	78.2	140.1	26.1	259.9	114.1	20.4	94.8	68.4	89.5	132.8	147.9	23.2	29.4	189.4	356.7	123.1	105.8
PSAP	-0.53	2.42	1.53	0.968948	0.0939633	0.375109	0.694	5.352	2.882	127.8	184	388.5	72.6	607.1	210.7	61.8	264.1	142.4	237.7	351	429.9	63.7	82.7	445.6	827.1	186.3	238.2
RPUSD3	-1.49	2.42	0.89	0.416031	0.101161	0.814898	0.357	5.365	1.849	449.2	1258.4	3233.1	602.6	4223.8	2284.1	202	998.9	1177.2	1345.3	3931.7	2658.7	544.8	666.5	3234.8	5515.2	2262.9	2305.4
ZFP37	-1.65	2.42	0.42	0.782067	0.482842	0.999204	0.319	5.337	1.336	14	43.9	97.3	18.2	120.8	90.4	3.1	63.2	39.9	48.2	88.6	106.9	16.3	20.4	97.7	149.3	84.9	96.2
C9orf64	-0.44	2.41	1.77	0.989367	0.122666	0.308379	0.739	5.298	3.419	7.3	9.8	16.7	3.2	35.5	10.4	3.9	13.5	6.7	14.4	16.3	17.2	3.7	2.7	21.2	59.5	9.3	11.6
FKBP2	0.29	2.41	1.63	0.995505	0.0491781	0.204575	1.219	5.311	3.094	56.3	46.2	127.5	24	265.7	85.9	32.7	97.1	39	54.8	133	122.2	19.8	29.1	178.2	396.1	87.9	83.9
TUBGCP3	0.08	2.41	0.8	0.999992	0.0460239	0.753761	1.054	5.316	1.742	23.9	22.7	49.8	9.4	67.9	39	14.4	39.8	17.8	29	58.6	42.3	8.6	10.2	48.2	95.7	32	47.5
ZNF189	0.54	2.41	0.84		0.00155445	0.124525	1.45	5.331	1.79	31	21.4	43.9	8.2	59.7	33.4		31	20.5	22.3	50.1	38.5	7.8	8.7	49.1	72.6	29.2	38.1
CXorf23; BCLAF3	-1.17	2.4	0.82	0.552302	0.0763046	0.809108	0.445	5.275	1.77	12	26.9	80.1	15.2	112.8	63.7	5.5	26.1	25.7	28.2	75.6	84.8	14.4	16	94.8	134.1	62.8	64.6
EHBP1	-0.41	2.4	1.31	0.988853	0.0914147	0.489484	0.755	5.262	2.486	93.2	123.5	241.2	45.8	428.1	172.2	52.3	166.1	90.5	168.5	226	257.5	38.7	54.3	261.7	700.4	168.8	175.7
EXOSC3	-1.49	2.4	0.77	0.116894	0.0153494	0.599451	0.357	5.266	1.701	580.9	1626.7	4881.5	927	6470.9	3803.5	349.8	964.6	1620	1633.4	5376.9	4431.7	814.5	1055.1	5565	7524.2	3563.8	4059.4
FAM160B1	-0.66	2.4	1	0.888945	0.064203	0.646751	0.631	5.261	1.996	9.1	14.5	30.4	5.8	39.1	19.6	4.4	19	13.2	15.9	28.7	32.1	6.4	5.2	33.9	45.1	17.6	21.8
GRAMD1C	-1.05	2.4	0.38	0.614458	0.0678582	0.988944	0.481	5.283	1.298	124.7	259.1	1619.7	306.6	1536.6	1183.9	61.6	252.5	245.2	273.7	1933.9	1356.6	262.3	358.3	1223	1930.7	1160	1208.3
MRPL2	-0.42	2.4	0.86	0.996566	0.23885	0.92798	0.748	5.29	1.816	490.4	655.6	1457	275.4	1765.7	972.1	169.1	1422.1	581.5	739.1	1762.3	1204.6	255.3	297.1	1338.6	2329.1	998.6	946.3
PRKRA	-0.21	2.4	0.7	0.999905	0.267719	0.971809	0.867	5.278	1.629	4679.2	5398.4	12614.7	2390.1	13052	8012	1490.9	14685.5	5093	5722.1	12468.1	12763.1	2119.4	2695.3	10531.2	16176.3	7872.7	8153.7
PRPF4	-1.29	2.4	0.71	0.452946	0.0729056	0.876314	0.408	5.28	1.635	3949.2	9689.2	33667.8	6376.7	43302.3	26483.6	1885.3	8272.5	9421.9	9964.1	40103.3	28265.1	5655.2	7190.3	35666.2	52573.4	25911.1	27068.8
SLC4A1AP	0.39	2.4	1.13	0.947398	0.0141442	0.265787	1.307	5.286	2.185	481.5	368.4	1236.6	233.9	1487.1	680.6	328.2	706.4	329	412.6	1241	1232.2	214.1	255.6	1031.6	2143.8	675.8	685.4
SPATA5	-1.3	2.4	1.27	0.326072	0.0397252	0.346612	0.406	5.261	2.405	2465.2	6065.8	15644.5	2973.4	23297	9686.2	1306.8	4650.5	5841.1	6299.2	19465.5	12573.5	2633	3357.9	22575.7	24041.3	9356.6	10027.4
ATPIF1	-0.72	2.39	1.1	0.922781	0.130068	0.714168	0.607	5.256	2.144	788.1	1299.5	3078.8	585.8	5843.1	2725.5	372.9	1665.8	992.6	1701.2	2750.2	3446.7	563	609.5	3707.9	9207.9	2857.9	2599.3
CDK7	-1.17	2.39	0.74	0.484826	0.0563219	0.82704	0.446	5.238	1.666	400.7	898.8	3309.1	631.8	5236.5	3143.6	215.5	745	856	943.8	4336.2	2525.3	573.5	696	3944.2	6952.3	3136.3	3151
CRYZ	-0.4	2.39	1.22	0.992264	0.113741	0.603153	0.76	5.242	2.327	27.3	36	82.9	15.8	136.5	58.7	13.7	54.6	27.6	46.9	79.3	86.7	17.5	14.3	86.1	216.5	67.1	51.3
GEMIN8	-0.68	2.39	0.71	0.753385	0.0225061	0.723488	0.625	5.257	1.634	15.5	24.8	72.3	13.7	132.1	80.9	11.1	21.6	22.9	26.8	114.5	45.6	13.4	14.1	149	117.2	70.2	93.2
MRPL24	-0.9	2.39	0.83	0.848041	0.140554	0.882628	0.536	5.24	1.778	1078.5	2011.5	4861.3	927.7	6093	3426.3	452.3	2571.5	1840.7	2198.2	5814.5	4064.4	805.3	1068.8	4615.5	8043.6	3407.8	3444.9
MRPS36	1.96	2.39	1.16	0.000237389	7.57492e-05	0.0041635	3.886	5.245	2.241	232.9	59.9	188.4	35.9	207.6	92.6	208.6	260.1	53.3	67.4	180.7	196.5	33.7	38.3	186.3	231.4	91.7	93.6
MZT2B	-0.36	2.39	0.72	0.982611	0.0383147	0.78732	0.778	5.239	1.649	140.9	181.2	491.3	93.8	617.2	374.3	73	272.1	174.5	188.2	472.4	510.9	86.2	102	555.4	685.8	348.7	401.7
NUMA1	-0.11	2.39	0.95	0.996629	0.000483278	0.0516176	0.928	5.256	1.936	28117.4	30288.6	108354	20615.1	153872	79500	26315.7	30042.5	29051.9	31577.9	104284	112583	18242.3	23296.6	120227	196933	77859.2	81175.3
PTGR1	-0.64	2.39	0.96	0.940989	0.110089	0.772766	0.642	5.257	1.949	50.3	78.3	160.5	30.5	227.7	116.8	23.3	108.4	64.3	95.4	145.9	176.6	27.5	33.9	159.1	326	120.8	113
SDCBP	-1.32	2.39	0.85	0.456	0.082132	0.798256	0.4	5.228	1.804	1187.2	2968.7	9420.5	1801.9	13106.9	7266.1	558.3	2524.4	2834.9	3108.8	11266.4	7877	1558.2	2083.8	10844.2	15841.7	6948	7598.7
TXNRD1	-1.34	2.39	1.43	0.558391	0.131957	0.499939	0.395	5.252	2.703	5	12.7	19	3.6	35.1	13	2.5	10.1	8.4	19.3	24	15	2.9	4.5	26	47.5	11.9	14.2
ZNF609	0.96	2.39	0.73	0.0870538	0.00105016	0.216955	1.944	5.237	1.662	1592.3	819.1	2267.6	433	2856.3	1718.6	1303.2	1945.6	783.5	856.3	2088.4	2462.2	377.1	497.1	2332.3	3498	1659.7	1779.6
AHSG	1.4	2.38	1.07	0.485918	0.115889	0.705184	2.632	5.195	2.1	5248.5	1994.4	2827.4	544.3	3880.9	1848	2585.5	10654.4	1428.5	2784.4	2171.9	3680.7	478.1	619.6	2882.9	5224.4	1745.8	1956.1
IFI30	-2.12	2.38	0.83	0.58685	0.487242	0.981382	0.23	5.213	1.774	15.8	68.8	174.8	33.5	214.4	120.9	3.8	65.6	61.9	76.4	111.3	274.5	31.4	35.8	172.3	266.7	107.4	136
MRPS18B	-0.26	2.38	0.6	0.999629	0.248541	0.983124	0.833	5.201	1.517	1049.9	1259.9	3365.8	647.2	3629.9	2393.5	354	3113.7	1166.1	1361.3	3738.9	3029.9	545.3	768.1	2911.2	4526	2366.6	2420.8
MRPS22	-0.35	2.38	0.68	0.998779	0.275943	0.97621	0.784	5.205	1.6	4152.6	5294.9	13634.6	2619.6	14717	9201	1323.3	13031	5085.1	5513.4	14643	12695.7	2291.7	2994.5	11829	18310.1	9056.8	9347.4
MTERFD1; MTERF3	-0.89	2.38	0.72	0.783749	0.0883937	0.886701	0.541	5.196	1.646	939.6	1735.9	5103.9	982.3	6145.9	3733.5	430.8	2049.3	1631.4	1847	5739.1	4539	850.6	1134.4	5104.7	7399.4	3562.8	3912.4
PPCS	-0.43	2.38	1.06	0.99369	0.185271	0.806044	0.74	5.201	2.079	35.9	48.5	106.4	20.5	149.9	72.1	14.6	88.1	40.6	57.9	88.1	128.5	15.5	27	110.3	203.7	74.6	69.7
PRKRIR; THAP12	-1.16	2.38	0.95	0.669923	0.128576	0.803527	0.448	5.218	1.934	32.2	71.8	177.6	34	205.7	106.3	13.2	78.5	69	74.8	172.3	183	32.8	35.3	168.5	251	99.2	114
AHCY	-0.48	2.37	1.28	0.9768	0.0928804	0.507231	0.718	5.157	2.424	1135.5	1581.4	2871.7	556.8	4490.5	1852.9	592	2178	1253.5	1995.1	2567.9	3211.4	497.5	623.2	2900.6	6952	1815.9	1890.6
C1orf109	-1.48	2.37	1.24	0.286642	0.0579245	0.428392	0.359	5.171	2.366	354	986.7	2536.9	490.6	3792.8	1602.9	182.6	686.2	907	1073.4	3322.4	1937.1	439.6	547.5	3308.1	4348.6	1600.7	1605.2
DKK1	-2.22	2.37	0.79	0.238135	0.196188	0.930564	0.214	5.184	1.726	95.1	443.9	543.7	104.9	558.1	323.3	36.4	248.3	441	446.9	749.1	394.6	102.5	107.3	440	708	314.6	332.2
DUSP5	-1.33	2.37	0.42	0.287269	0.0369865	0.964361	0.398	5.159	1.342	81.7	205	1277.5	247.6	1224.9	913	49.1	135.8	181.4	231.7	1871.9	871.8	214.6	285.7	1180.2	1271.3	876.1	951.5
GRIPAP1	-1.14	2.37	1.31	0.64484	0.112779	0.529238	0.452	5.163	2.485	7.3	16.1	23.2	4.5	38.3	15.4	4.3	12.4	13.3	19.6	27.3	19.8	3.9	5.2	20.2	72.5	15.6	15.2
HINT1	-0.37	2.37	1.4	0.990949	0.0831791	0.40635	0.772	5.177	2.633	341.2	442.1	971.2	187.6	1714.2	651	178.4	652.5	350.1	558.4	878.3	1073.9	174.5	201.7	1141.9	2573.2	613.5	690.7
HYAL4	0.04	2.37	0.4		0.0148275	0.912716	1.025	5.168	1.316	33.2	32.4	80.9	15.7	93.1	70.7		33.2	30.4	34.5	81.2	80.7	14.1	17.4	60.3	143.7	71.2	70.3
ISL2	0.12	2.37	1.13	0.984003	0.000113058	0.00647132	1.084	5.157	2.195	12.8	11.8	46.9	9.1	69.5	31.6	10.7	15.3	12.9	10.8	43.1	51.1	9.1	9.1	72	67	32.5	30.8
LLPH	-1.05	2.37	0.48	0.47548	0.0363216	0.943051	0.481	5.168	1.391	977.1	2029.5	8771.9	1697.5	9611.2	6907.2	522.5	1827.3	1923.4	2141.4	8698.1	8846.4	1505.1	1914.5	8093.1	11414.1	6632.8	7192.9
MUS81	-1.11	2.37	0.79	0.495564	0.0504747	0.767826	0.462	5.183	1.728	62.1	134.4	398.1	76.8	474.5	274.7	30.9	124.7	133.5	135.3	410.5	386.1	69.4	85	416.6	540.5	269.9	279.5
NEURL4	0.65	2.37	0.94	0.603566	0.00724482	0.295624	1.568	5.182	1.912	87.4	55.7	226.9	43.8	254.3	133	56.3	135.7	53	58.6	266.7	193.1	41.6	46.1	256.3	252.4	133.7	132.3
OXCT1	-0.4	2.37	1.27	0.990808	0.104613	0.537988	0.759	5.169	2.419	217.4	286.6	670.8	129.8	1111.9	459.6	105.7	447.3	221.3	371.2	634.6	709	118.5	142.1	760.7	1625.3	453.5	465.8
POR	-0.06	2.37	0.86	0.999991	0.0215026	0.553117	0.957	5.167	1.814	78.6	82.2	162.6	31.5	207.4	114.3	47.4	130.4	72.4	93.3	150.3	175.9	28.7	34.5	161.5	266.4	116.1	112.6
RAB1A	-0.61	2.37	1.17	0.925068	0.0754099	0.536041	0.654	5.177	2.255	202.3	309.3	511.3	98.8	722.4	320.3	101.9	401.8	253.5	377.3	466.6	560.3	89	109.6	529.5	985.6	312.2	328.7
RAB7A	-0.61	2.37	0.99	0.93283	0.0833574	0.695458	0.655	5.177	1.987	171	261	506.1	97.8	690.4	347.5	83.8	349.1	205	332.2	499.3	512.9	91.8	104.1	517.1	921.8	324.8	371.7
SURF2	0.34	2.37	0.74	0.998913	0.279893	0.966018	1.268	5.164	1.67	1281.7	1010.9	2872.2	556.2	2922.4	1750	429.2	3827.2	1017.9	1003.9	2184.8	3775.8	496.4	623.1	2139.9	3991.1	1713.8	1787
DUS3L	-1.2	2.36	1.24	0.418803	0.0485734	0.392061	0.435	5.147	2.361	217.8	500.7	1290.6	250.8	1946	824.2	118.1	401.5	486	515.8	1377	1209.7	230.4	272.9	1386.5	2731.4	825.2	823.2
DUSP12	-0.63	2.36	1.23	0.984303	0.299146	0.813467	0.646	5.148	2.339	171.6	265.4	704.4	136.8	1071.3	458	54.5	540.1	236.9	297.3	704.4	704.4	118.7	157.7	779.3	1472.6	454	462.1
ENAM	0.43	2.36	0.92	0.902567	0.0109982	0.368195	1.344	5.131	1.895	163.1	121.4	366.2	71.4	503.2	265.5	100.7	264.3	122.5	120.3	373.8	358.8	62.5	81.5	541	468.1	245.4	287.3
EXOSC6	-1.9	2.36	0.75	0.106462	0.0446035	0.779435	0.269	5.127	1.679	850.3	3162.8	9313.1	1816.5	12221.7	7281.3	462.1	1564.7	3014.2	3318.8	10771.3	8052.3	1612.4	2046.4	9392	15904	7105.2	7461.7
FAM162A	-0.96	2.36	0.74	0.729581	0.0915174	0.876318	0.513	5.117	1.668	47.8	93.1	166.1	32.5	283.3	169.8	23.6	96.8	84.2	102.9	194.7	141.7	30.1	35	194.8	412	180.4	159.9
LDHB	-0.31	2.36	1.44	0.997433	0.113052	0.444262	0.809	5.128	2.719	1843.9	2279.8	4496	876.7	7680.2	2825	995.5	3415.2	1676.1	3100.9	4098	4932.6	803.8	956.2	4537.6	12999.2	2846.9	2803.2
LEPRE1; P3H1	-0.59	2.36	0.8	0.977413	0.196418	0.925509	0.665	5.126	1.739	13.8	20.7	48.4	9.4	72.8	41.9	5.2	36.5	16.2	26.5	54.9	42.6	8.9	10	60	88.3	40.2	43.6
PRDX3	-0.69	2.36	1.19	0.939087	0.148512	0.674335	0.619	5.12	2.277	632.1	1021.2	2361.3	461.2	3756.6	1649.6	301.6	1324.8	807.8	1291.1	1954.3	2853	426.3	498.9	2275.5	6201.7	1617.3	1682.5
PTMS	-0.66	2.36	1.28	0.947995	0.147432	0.614605	0.632	5.122	2.423	331.4	524.6	1198	233.9	1967.5	812	146.2	751.4	419	656.9	1193.7	1202.3	215.7	253.6	1310.8	2953.1	789.6	835
SRP54	-0.52	2.36	1.43	0.992352	0.274564	0.689923	0.699	5.141	2.695	2578.9	3688.8	11394.6	2216.3	21341.1	7918.7	823	8080.9	3470.1	3921.3	12478.5	10404.8	2031.5	2418	17919.3	25416.3	7819	8019.6
UBE2V2	-0.65	2.36	1.62	0.950593	0.144182	0.404173	0.637	5.131	3.076	226.5	355.4	770.7	150.2	1385.4	450.4	105.4	486.7	273.8	461.4	772.8	768.7	143.2	157.6	862.8	2224.7	475.5	426.6
CORO1B	-0.5	2.35	1.01	0.968683	0.0828622	0.677424	0.709	5.111	2.007	140.4	198.1	365.2	71.5	594.1	296	66	298.8	163.6	239.8	383.5	347.8	67.9	75.2	492.2	717.1	291.5	300.6
CPNE8	-0.93	2.35	0.72	0.87458	0.201036	0.950282	0.524	5.106	1.647	86.7	165.3	400.4	78.4	552.1	335.2	31.7	236.9	157.1	174	396.2	404.6	82.2	74.8	429.5	709.8	331.8	338.6
FH	-0.6	2.35	1.18	0.955477	0.123343	0.63306	0.658	5.104	2.27	200.4	304.4	711.4	139.4	1010.6	445.1	92.7	433.1	232.1	399.1	622.9	812.5	130.1	149.3	723.7	1411.3	445.6	444.7
GSTM3	-0.54	2.35	1.09	0.944753	0.0683121	0.573655	0.685	5.097	2.121	42.9	62.6	175.7	34.5	192.8	90.9	21.7	84.9	60.6	64.7	150.8	204.6	27.3	43.5	160.4	231.7	83.5	98.9
MRPL11	-1.57	2.35	0.93	0.30671	0.084719	0.735022	0.337	5.1	1.909	2139.7	6358.5	19396.3	3803.4	20490.9	10732.4	1054.8	4340.6	5920.4	6829.1	23618.5	15928.9	3209.6	4507	15453.3	27170.7	10518.2	10950.9
MRPS16	0.03	2.35	0.7	1	0.102228	0.907925	1.019	5.114	1.621	1553.5	1523.8	4057.1	793.3	4382.2	2703.1	697.1	3462.1	1470.6	1579	4219.7	3900.8	740.1	850.3	3337	5754.7	2700.9	2705.4
N4BP2	-1.4	2.35	0.78	0.310118	0.0542111	0.779758	0.379	5.104	1.717	11	29.2	69.4	13.6	86.3	50.3	5.6	21.8	26	32.7	80.9	59.5	14	13.2	74.4	100.1	52.3	48.3
PDIA4	-0.65	2.35	1.24	0.92676	0.10261	0.549998	0.636	5.095	2.361	1349.9	2122.5	5002.2	981.9	8622.4	3652.2	648.3	2810.7	1713.5	2629.2	4766.7	5249.3	948.5	1016.4	5972.9	12447.3	3671	3633.4
RNMTL1; MRM3	-1.85	2.35	1.09	0.222904	0.0998424	0.653184	0.278	5.113	2.128	1999.9	7202.7	20409.7	3991.7	26719.9	12558	915.1	4370.6	6843.3	7581	25275.8	16480.5	3440.8	4630.8	22385.6	31893.3	12053.3	13083.8
S100A11	-0.59	2.35	1.59	0.978409	0.208171	0.518027	0.663	5.105	3.011	1565.5	2360.1	4545.7	890.4	8207	2725.3	723.5	3387.4	1631	3415.2	4033.6	5122.9	810.5	978.1	4546.8	14813.6	2780.1	2671.6
SEPT10	-1.9	2.35	0.57	0.322292	0.179485	0.976524	0.267	5.083	1.489	5.2	19.5	39.9	7.9	61.3	41.2	2	13.6	16	23.8	40.5	39.4	8.7	7.1	51.8	72.6	42.2	40.2
SH3BGRL3	-0.26	2.35	1.44	0.998697	0.111837	0.440004	0.833	5.093	2.713	92.8	111.4	232.8	45.7	396.2	146	42.7	201.8	84.2	147.4	242.3	223.7	43.8	47.7	307	511.2	134.4	158.7
SKA2	-1.63	2.35	1.38	0.20036	0.0537174	0.315901	0.323	5.082	2.608	30.1	93.2	168.7	33.2	318	121.9	15.4	58.8	99.3	87.5	200.8	141.8	28.2	39.1	291.1	347.3	119.3	124.6
TKT	-0.86	2.35	1.38	0.682594	0.0453465	0.287892	0.551	5.106	2.606	3556.6	6457.1	11717.7	2294.9	19495.1	7479.6	1978.9	6392.3	4953.9	8416.5	11988.9	11452.7	2231.5	2360.1	15091.2	25184.1	7460	7499.3
BHLHE22	-2.02	2.34	0.65	0.416299	0.297054	0.980916	0.247	5.051	1.568	81	328.4	738.7	146.2	772.8	492.7	25.4	258.6	318.1	339	733.8	743.6	132.6	161.3	616.3	969	494.6	490.8
CEP290	-1.9	2.34	1.17	0.106881	0.0464602	0.423694	0.269	5.064	2.25	122.9	457.8	709	140	1048.6	466	63.4	238.4	453	462.7	788.9	637.2	127.7	153.5	907.1	1212.2	446.3	486.5
DCTN1	0.07	2.34	0.68	0.999982	0.0182789	0.703808	1.05	5.056	1.602	315.4	300.3	808.2	159.9	890.9	556.1	269.2	369.6	261	345.6	933.4	699.8	146.6	174.3	544.9	1456.6	587.2	526.7
DIABLO	-0.62	2.34	1	0.921038	0.081227	0.672596	0.649	5.046	1.998	15.5	23.8	66.3	13.1	87.3	43.7	7.2	33.3	23.5	24.2	67.6	65	11.9	14.5	75.8	100.5	38.8	49.2
GYS1	-0.57	2.34	0.91	0.829971	0.020684	0.490072	0.672	5.077	1.874	17.8	26.4	36	7.1	45.6	24.3	11.5	27.5	22	31.8	34.1	38.1	7.2	7	32.8	63.5	24.7	24
HYPK	-0.16	2.34	2.42	0.999862	0.111275	0.0986159	0.892	5.067	5.35	118.3	132.5	507.1	100.1	1030.6	192.6	69	202.7	116.5	150.8	481.9	533.6	117.4	85.3	544.8	1949.7	211.1	175.8
IFRD2	-0.23	2.34	0.85	0.999894	0.361268	0.959551	0.851	5.053	1.798	1169.7	1373.7	4473.4	885.3	5448.7	3031.1	328.7	4162.5	1345.5	1402.5	4340.5	4610.4	794.5	986.4	4572.9	6492.2	2921.7	3144.7
PARK7	-0.31	2.34	1.73	0.996611	0.0949888	0.254139	0.808	5.051	3.314	1002.2	1240	2509.6	496.9	4572	1379.5	513.2	1957.2	943.6	1629.5	2292.2	2747.7	469.8	525.5	3108	6725.7	1312.2	1450.2
PGM1	-0.69	2.34	0.92	0.895057	0.089918	0.753129	0.618	5.052	1.889	206.6	334.3	654.9	129.6	998	528.4	101.1	422.3	278.5	401.3	615.3	697	106.7	157.5	752.6	1323.3	521.2	535.7
PPIH	-1.36	2.34	0.74	0.408525	0.0795912	0.855253	0.39	5.051	1.671	1485	3803.7	12079.8	2391.6	16445.3	9838.9	720.9	3059.1	3623.6	3992.8	14570.4	10015	2135.2	2678.9	13091.1	20658.9	9715.6	9963.7
PRPF3	-1.43	2.34	0.71	0.493157	0.137001	0.924559	0.372	5.052	1.636	5834.1	15693.4	48678.8	9635.2	62583.3	38251	2533.1	13437	15332.7	16062.5	55878	42407.2	8603.5	10790.7	44774.1	87476.2	37926.6	38578.1
RFT1	-0.74	2.34	0.67	0.913726	0.139669	0.941178	0.598	5.047	1.588	17.1	28.6	69.9	13.9	110	69.3	7.6	38.5	27.8	29.4	81.5	60	10	19.2	86.5	139.9	65.9	72.8
RPL37	-2.05	2.34	0.29	0.401093	0.294447	0.999551	0.242	5.055	1.22	2028.6	8393.1	20382.9	4032.6	20528.6	16830.5	675.7	6090.4	8189	8602.2	18955.4	21917.8	3535.3	4599.8	13652.8	30867.3	16186.2	17500.5
RPS27L	-0.77	2.34	0.86	0.914614	0.15818	0.87439	0.587	5.064	1.815	234.9	400	1297.3	256.2	1597	879.9	92.9	593.7	380.4	420.7	1207.3	1394	216.8	302.7	1436.6	1775.4	790.5	979.4
WDR41	-1.02	2.34	0.58	0.734268	0.120273	0.958698	0.493	5.047	1.498	22	44.6	70.7	14	96.6	64.5	9.2	52.5	43.2	46	64	78	13.8	14.2	88.4	105.6	67.5	61.6
CCDC106	-1.3	2.33	0.68	0.663501	0.198323	0.958675	0.405	5.039	1.6	676.9	1672.4	4396.5	872.5	5445	3403	253.3	1809.1	1557.2	1796.1	5197.9	3718.6	774	983.6	4476.2	6623.4	3336.2	3471.2
CDV3	-0.92	2.33	1.01	0.855713	0.175412	0.807006	0.527	5.031	2.021	218.1	413.5	1018.8	202.5	1749.7	865.9	85.9	553.8	357.1	478.9	1012.5	1025.1	201	204	1318.9	2321.3	897.2	835.6
CIAO1	-0.51	2.33	0.24	0.935793	0.0451251	0.997494	0.703	5.028	1.18	11.5	16.3	36.6	7.3	38.1	32.3	6	21.9	17.5	15.2	37.7	35.5	6.7	7.9	32.7	44.4	36.6	28.5
DDX24	-1.02	2.33	0.53	0.899128	0.316366	0.992883	0.493	5.035	1.444	5922.5	12019.6	32457.5	6446.8	36182	25055.2	1856.4	18894.5	11323.1	12759	32758.6	32159.1	5690.8	7303.2	25998.8	50353.7	24673.7	25442.5
FGD1	-1.67	2.33	0.72	0.506614	0.235869	0.958878	0.315	5.039	1.645	15.3	48.6	95.3	18.9	125.2	76.1	5.9	39.7	32.5	72.8	109.8	82.8	16.2	22.1	101.3	154.7	65.2	88.8
HN1; JPT1	-0.45	2.33	1.78	0.986739	0.122672	0.283876	0.734	5.035	3.425	107	145.8	255.5	50.7	492	143.6	54.4	210.6	103.7	204.9	241	270.8	45	57.2	316.8	764.2	144.9	142.4
LY6K	-0.61	2.33	0.77	0.956953	0.138557	0.898622	0.654	5.022	1.707	137.6	210.3	514.8	102.5	729.3	427.1	59.1	320.4	182.5	242.4	562.3	471.4	89.9	116.9	549.7	967.5	416.7	437.8
MRPS25	-0.31	2.33	0.62	0.999149	0.251455	0.979967	0.808	5.04	1.533	1713.5	2121.3	5863.3	1163.4	6013.8	3923.3	580.1	5061.6	2015.2	2233	6032.2	5699.2	1008.2	1342.5	4899.1	7382.2	3888.7	3958.2
POLRMT	-1.14	2.33	0.85	0.686886	0.141553	0.865899	0.454	5.041	1.798	2311	5094.6	12565.3	2492.8	15790.7	8783	958	5574.8	4830.4	5373.3	13876	11378.4	2232.9	2783	12510.8	19930.6	8760.3	8805.7
SPATA5L1	-1.47	2.33	1.11	0.277838	0.0582621	0.515416	0.36	5.031	2.154	1263.1	3507.9	8585.7	1706.6	12624.8	5860.7	641.8	2485.7	3300.8	3727.9	10701.3	6888.3	1483.4	1963.4	12167.8	13099	5734.9	5989.3
TAGLN2	-0.2	2.33	1.4	0.999437	0.0864084	0.39925	0.868	5.033	2.636	1694.1	1952.1	4244.4	843.3	7221.5	2739.7	875.3	3278.7	1462.7	2605.2	3756.7	4795.5	801.6	887.2	5165.2	10096.4	2763.4	2716.3
TF	0.26	2.33	0.88	0.997624	0.0664586	0.726398	1.196	5.017	1.839	193.4	161.7	287.4	57.3	521.6	283.6	95.4	392	139.9	186.8	293.1	281.8	48.9	67.1	459.8	591.8	265.8	302.6
ACTR1A	-0.29	2.32	0.47	0.968254	0.00709928	0.814038	0.821	4.979	1.384	682	831	2180.2	437.9	2199.1	1589.2	587.6	791.6	708.6	974.6	2449	1940.9	383.3	500.3	1526.2	3168.7	1594.8	1583.6
CACNA1A	-0.47	2.32	1.35	0.957482	0.0528629	0.324152	0.72	5.009	2.551	313.7	435.5	793	158.3	1087.1	426.1	174.1	565.3	348.2	544.6	757.5	830.1	141.1	177.6	802.3	1473.1	416.2	436.3
CNOT7	0.53	2.32	0.79	0.834877	0.0150415	0.54357	1.44	5.003	1.729	29.6	20.5	66.2	13.2	71.9	41.6	18.7	46.7	18.4	22.9	68.2	64.2	10.8	16.2	61.4	84.2	40.5	42.7
DGKA	-0.65	2.32	0.96	0.941943	0.129513	0.783337	0.639	4.986	1.944	269.8	422.1	1377.3	276.2	1964.6	1010.4	118.7	613.2	402.6	442.6	1369.6	1385	242.3	314.9	1416.5	2724.8	1008.2	1012.6
ECI2	0.57	2.32	1	0.910993	0.0492557	0.564683	1.481	5.004	2.002	538.4	363.6	1129.2	225.6	1508.7	753.7	273.1	1061.5	347.1	380.8	1148	1110.7	211.1	241.2	1312.7	1734	734.8	773.1
HECW1	-0.9	2.32	0.54	0.847745	0.158099	0.976675	0.535	4.978	1.458	13.7	25.6	50	10	49.6	34	5.5	34.2	25.8	25.5	60.9	41.1	10.1	10	56.9	43.3	31.4	36.9
HNRNPR	-0.64	2.32	0.73	0.979887	0.279211	0.965396	0.643	4.998	1.656	5627.8	8756.5	28765.4	5755.8	28233.4	17050.2	2030.1	15601	8165.4	9390.4	26604.9	31101.4	5015.9	6604.9	17032.3	46800.7	16959.6	17141.2
METTL7A	-0.15	2.32	1.2	0.999836	0.0655166	0.467245	0.903	5.008	2.299	112.3	124.3	325.3	65	464.1	201.9	57.1	220.7	104.8	147.5	322.9	327.8	60.8	69.4	356.3	604.5	203	200.8
MGEA5	0.01	2.32	0.91	1	0.0481178	0.634723	1.009	4.987	1.884	68.3	67.7	151.9	30.5	203.7	108.1	37.5	124.4	55.5	82.5	144.3	160	26.6	34.9	159.4	260.4	109.3	107
OSBP	-0.75	2.32	0.97	0.839029	0.0773802	0.674923	0.593	4.98	1.966	23.3	39.4	68.8	13.8	98.6	50.1	12.4	43.9	30.8	50.3	70.7	66.9	11.7	16.3	70	138.8	49.7	50.6
PAPSS1	-0.81	2.32	1.58	0.900479	0.168329	0.453932	0.57	4.993	2.983	7.9	13.8	27.5	5.5	49.8	16.7	3.4	18.3	10.7	17.9	26.3	28.8	6.2	4.9	35.7	69.5	20.2	13.8
PRR3	-1.4	2.32	0.4	0.25999	0.0432737	0.973475	0.378	5.005	1.321	41.8	110.5	309.5	61.8	316.5	239.7	22.3	78.3	105.8	115.4	253.3	378.1	55.1	69.4	305.1	328.4	219.3	262
PSMB6	-0.69	2.32	0.87	0.894797	0.0885659	0.781511	0.621	4.986	1.824	447.1	719.5	1403.1	281.4	2023.4	1109.4	224.2	891.8	577.2	897	1440.7	1366.4	275	287.9	1423.6	2875.9	1116.3	1102.5
SENP3	-0.31	2.32	0.72	0.993579	0.0543451	0.822309	0.809	5.01	1.643	634	783.4	2911.2	581	4307.5	2621.1	322.6	1246.1	748.8	819.7	3276.1	2586.9	519.6	649.7	3675.1	5048.8	2517.4	2729.1
SNRPE	0.63	2.32	0.8	0.957586	0.159474	0.897185	1.551	4.985	1.746	885.8	571.2	2141.7	429.6	2217.3	1269.6	364.3	2153.6	537.1	607.4	2311.9	1984	395.4	466.8	1618.2	3038.3	1273.7	1265.5
ZNF768	-1.19	2.32	0.78	0.693884	0.17314	0.917307	0.437	4.986	1.712	347	793.3	2104.5	422	2639.9	1542.1	137	878.8	712.4	883.4	2224.1	1991.4	368.1	483.9	2085.2	3342.1	1549.3	1534.9
AJUBA	-0.88	2.31	0.33	0.876914	0.182218	0.997907	0.543	4.945	1.257	22	40.5	104.6	21.2	152.3	121.1	8.6	56.4	39.4	41.7	125.5	87.2	19.8	22.6	121.5	190.9	121.1	121.2
AMD1	-1.26	2.31	0.75	0.506091	0.0957268	0.863598	0.419	4.943	1.686	6.2	14.8	26.2	5.3	38.9	23.1	3	12.8	12.3	17.8	27.3	25.1	5.5	5.1	28.4	53.2	21.1	25.2
ANXA3	-0.73	2.31	1.26	0.877788	0.0937919	0.500694	0.604	4.97	2.397	414.1	685.4	1462.6	294.3	2387.9	996.4	209.8	817.3	532.4	882.4	1374.4	1556.4	261.7	330.9	1693.9	3366.3	924.2	1074.2
ASXL2	-0.05	2.31	0.7	0.999992	0.00653578	0.494966	0.967	4.956	1.627	24.7	25.5	60.6	12.2	88.8	54.6	16.5	37	26.2	24.9	58.6	62.6	11.4	13.1	74	106.5	52.4	56.8
AXL	-0.25	2.31	0.6	0.998808	0.112395	0.946884	0.838	4.956	1.52	30	35.8	67.9	13.7	97.5	64.2	14.1	63.9	29	44.2	78.8	58.5	13.5	13.9	71.7	132.6	66.6	61.8
BBS7	-2.72	2.31	1.22	0.0823825	0.150016	0.636688	0.152	4.945	2.333	20.1	132.6	208.8	42.2	298.7	128	8.3	48.6	123.4	142.4	243.7	178.9	38.1	46.8	242.7	367.5	127.7	128.3
CAB39	-0.84	2.31	1.3	0.877981	0.157531	0.600466	0.558	4.964	2.461	164.9	295.4	510.5	102.8	946.6	384.6	73.4	370.6	230.9	378	447.8	582	104.5	101.2	634.9	1411.3	393.9	375.5
COTL1	-0.45	2.31	1.37	0.987271	0.13862	0.518877	0.731	4.946	2.589	27.4	37.6	83.6	16.9	145.5	56.2	13.6	55.4	29.5	47.8	78	89.7	12.6	22.7	95.1	222.5	57.8	54.6
CS	-0.63	2.31	1.22	0.934018	0.109166	0.562043	0.644	4.946	2.33	701.5	1088.4	2280.4	461.1	3817.2	1638.2	330.5	1488.8	883.6	1340.7	2237.6	2324.1	428.4	496.2	2763.9	5272	1661.7	1615.1
FKBP5	-0.01	2.31	0.82	1	0.0108732	0.447119	0.995	4.962	1.767	180.5	181.4	457.2	92.1	661.4	374.2	114.2	285.4	169.7	193.9	399	523.9	87	97.6	592.8	737.9	356	393.4
MIA3	0.82	2.31	0.83	0.163558	0.00144788	0.158849	1.767	4.944	1.776	215.4	121.9	338	68.4	401.8	226.2	159.5	290.8	114.7	129.5	354	322.7	61.9	75.5	375.8	429.6	210.6	243
MTAP	-0.85	2.31	0.89	0.580146	0.0265812	0.541427	0.554	4.97	1.854	16.6	29.9	48.1	9.7	77.1	41.6	9.8	28	28.8	31	54.1	42.8	9.1	10.3	60.3	98.5	37.5	46.1
NMT1	-1.47	2.31	0.83	0.346831	0.0837846	0.797476	0.362	4.968	1.778	1061.4	2931.1	7880.4	1586.1	12717.6	7152.8	512.1	2199.9	2810.7	3056.7	10482.8	5924	1475.1	1705.5	11618.3	13920.9	6950.8	7360.7
RBMX	-0.18	2.31	0.43	0.999806	0.136227	0.989276	0.88	4.964	1.351	9089.1	10329.2	43136.4	8689.2	34772	25746.7	4385.3	18838.3	9651.4	11054.5	41848.5	44464	7336.9	10290.8	20999.1	57578.3	25428.6	26068.8
SNRNP48	-0.85	2.31	0.73	0.912438	0.223009	0.95213	0.553	4.964	1.654	261.8	473.1	1466.4	295.4	1748.7	1057.5	95.1	720.7	428.1	522.9	1559.5	1378.8	276.8	315.2	1332.3	2295.2	1077.9	1037.5
SP100	-0.86	2.31	0.58	0.213932	0.00303288	0.533143	0.549	4.949	1.495	9.3	17	35.5	7.2	45.6	30.5	6.6	13.2	17.4	16.6	37.6	33.6	6.7	7.7	39.3	52.8	29.3	31.7
TSC2	0.93	2.31	0.93	0.325602	0.00972394	0.322596	1.903	4.96	1.908	82.9	43.6	109.1	22	165.2	86.6	55.3	124.3	40.8	46.5	120.6	98.7	18.9	25.6	138.1	197.7	93.5	80.2
ZNF724P; ZNF724	-1.47	2.31	0.84	0.607701	0.235121	0.923186	0.362	4.959	1.787	55.1	152.3	355.5	71.7	475	265.8	19.7	154.3	150.2	154.5	406.9	310.6	60.4	85.1	379.9	593.9	257.6	274.2
AIDA	-0.79	2.3	1.04	0.837429	0.0921945	0.656996	0.579	4.937	2.054	7	12	19.9	4	37.1	18	3.7	13.1	8.4	17.2	21.5	18.5	3.4	4.8	27.4	50.1	18.7	17.4
EIF2B2	-1.48	2.3	0.79	0.364332	0.0952945	0.842594	0.359	4.931	1.724	418.8	1165.7	2894.8	587.1	5296.5	3071.7	195.9	895.3	1128.7	1204	3558.6	2354.8	524.4	657.2	4461.3	6288	2901.2	3252.2
FABP5	-0.85	2.3	1.38	0.849086	0.131588	0.497417	0.556	4.922	2.605	138.7	249.6	496.6	100.9	940.8	361.1	67.4	285.6	178.2	349.5	467.2	527.8	86.2	118.1	662.6	1335.7	328.7	396.7
MRPL47	-1	2.3	0.72	0.766585	0.139789	0.919379	0.5	4.919	1.642	1535.7	3069.1	7186.5	1460.9	8767.1	5338.1	642.1	3672.8	2926.1	3219	8269.1	6245.6	1307.9	1631.7	7427.5	10348.3	5189.9	5490.6
MYH9	-0.35	2.3	1.15	0.680003	0.000479813	0.0183921	0.787	4.927	2.221	28427.3	36132.8	108058	21932.3	175912	79195.5	27115.9	29802.1	33413.5	39073.4	133103	87724.5	20269.6	23731.4	201722	153404	77474.9	80954.4
PGK1	-0.6	2.3	1.63	0.975072	0.205398	0.471811	0.661	4.929	3.102	4605.2	6966.2	11367	2306.3	22266.5	7177.4	2244.2	9450.2	4755.5	10204.6	10482.5	12326.1	2194.2	2424.2	12074.7	41060.9	7496.8	6871.7
PIWIL2	-1.65	2.3	1.08	0.424175	0.178402	0.763151	0.319	4.926	2.118	39.3	123.3	165	33.5	224.9	106.2	17.5	88.4	120.9	125.7	231.7	117.5	30.4	36.9	148	341.7	107.6	104.8
RAB11B	-0.02	2.3	1.24	1	0.104622	0.539507	0.984	4.935	2.356	520	528.4	870.6	176.4	1380.3	585.8	274.3	985.9	411.5	678.5	809.5	936.4	162.5	191.5	866.5	2198.9	567.4	604.8
SRP72	0.14	2.3	0.85	0.999992	0.359607	0.956326	1.098	4.932	1.8	11035.9	10049	24779.4	5024.4	33570.8	18649.8	3166.7	38460	9642.3	10472.8	25374.5	24198.2	4579.4	5512.7	28179.5	39993.5	18295.2	19011.3
THAP11	-2.06	2.3	0.63	0.334808	0.254879	0.977032	0.239	4.91	1.547	92.6	387.4	785.9	160.1	1040.4	672.5	33.6	255.1	350.7	427.9	899.4	686.8	144.9	176.8	709.9	1524.8	677	668.1
TRIM27	-0.45	2.3	0.84	0.84486	0.00790899	0.368052	0.733	4.93	1.793	25.4	34.6	125.8	25.5	132.4	73.9	19.6	32.9	32.8	36.6	176.1	89.9	24.4	26.7	134.1	130.8	61.5	88.7
AIF1L	3.01	2.29	0.34	0.094978	0.235326	0.998413	8.031	4.875	1.262	54.2	6.7	19.9	4.1	14.6	11.6	43.6	67.4	3.4	13.4	34.9	11.4	2.7	6.2	14	15.3	8.1	16.6
AREG; AREGB	-1.96	2.29	0.72	0.237043	0.145469	0.918809	0.258	4.886	1.65	19	73.7	188.7	38.6	257.1	155.8	8	45.1	68.6	79.2	215	165.7	36.4	41	200.8	329.1	151.6	160.1
ERO1L; ERO1A	-0.73	2.29	1.19	0.896759	0.12044	0.599724	0.601	4.902	2.286	63.4	105.5	212.9	43.4	353.5	154.6	30.4	132.4	86.2	129.2	216.2	209.7	38.9	48.5	237.7	525.6	155.1	154.1
FBXO2	-0.69	2.29	1.03	0.904852	0.105709	0.684634	0.62	4.877	2.044	28.3	45.7	101.2	20.7	134.3	65.7	13.5	59.4	40.1	52	101.8	100.6	20.8	20.7	93.8	192.2	67.4	64
KIAA0430; MARF1	-0.1	2.29	0.86	0.999763	0.00877514	0.3602	0.933	4.881	1.819	271.5	291.2	628.4	128.8	860.4	473.1	306.7	240.4	277.8	305.2	640.4	616.7	114.5	144.8	554.3	1335.4	460.7	485.8
NASP	-0.57	2.29	1.09	0.929468	0.0672351	0.54984	0.676	4.906	2.122	415.9	615.5	1137.6	231.9	1757.7	828.5	247.4	699	459.9	823.8	1152.7	1122.6	208.6	257.7	1141.1	2707.6	807.1	850.5
POP4	-1.56	2.29	0.93	0.312988	0.0929894	0.739197	0.339	4.905	1.902	315	928.2	2368.5	482.8	3078.5	1618.4	148.4	668.6	923.3	933.1	2801.5	2002.5	433.5	537.8	2478.7	3823.5	1641.9	1595.2
PROCR	-1.24	2.29	1.15	0.465471	0.0790242	0.533092	0.422	4.901	2.222	51.6	122.3	127.7	26.1	190.1	85.6	27.3	97.6	104.3	143.4	122.5	133.2	22.8	29.8	130.2	277.5	79.4	92.2
RPS28	-1.14	2.29	0.81	0.829294	0.289317	0.9457	0.455	4.875	1.759	6943.3	15255.1	42436.5	8705.7	54646.3	31068	2256.5	21364.5	14923.7	15593.8	46338.1	38863.4	7634.4	9927.3	45993	64927.7	30018.8	32153.9
SLC39A7	-1.24	2.29	-0.36	0.662275	0.177723	0.996817	0.424	4.893	0.781	1350.7	3187.7	8586.3	1754.6	7942.5	10165	652.7	2795.2	3006.7	3379.5	7788.1	9466.3	1528	2014.9	4273.3	14762.3	9928	10407.7
SRM	-0.68	2.29	1.13	0.933277	0.142268	0.681452	0.623	4.904	2.19	123.5	198	445.5	90.8	701.1	320.1	53.9	282.8	166.2	236	458.9	432.5	87.6	94.2	507.9	967.7	299.5	342.2
SUCLG2	-0.17	2.29	0.78	0.999423	0.0430485	0.720972	0.889	4.881	1.723	29.1	32.7	67.6	13.8	104.5	60.7	15.6	54.3	30.2	35.5	71.3	64.1	13.8	13.9	91.7	119.2	51.3	71.8
TSN	0.16	2.29	1.07	0.999945		0.815631	1.121	4.895	2.101	6.7	6	14.7	3	22.1	10.5	3.2	13.9	4.6	7.7	9.5	22.7		3	15.2	32	10.7	10.3
TXNDC17	-0.41	2.29	1.48	0.989223	0.117891	0.407372	0.752	4.882	2.785	150.6	200.5	421.9	86.4	773.1	277.6	83.5	271.8	136.5	294.4	391.1	455.1	74.9	99.7	485.9	1230.1	267.3	288.2
ZNF430	-1.21	2.29	0.75	0.563631	0.110073	0.877025	0.432	4.887	1.685	84.5	195.6	469.9	96.2	602.2	357.4	38.1	187.2	196.4	194.8	571.4	386.5	82.5	112.1	528.4	686.2	355.8	359
CPNE1	-0.54	2.28	1.16	0.925544	0.0535755	0.440291	0.688	4.858	2.23	84.2	122.4	226.6	46.7	361.4	162	44.7	158.7	104.7	143.2	226.1	227.2	44.6	48.8	282.2	462.7	163.4	160.7
CYP24A1	-2.11	2.28	0.57	0.38618	0.322336	0.989077	0.232	4.854	1.49	39	168	305.4	62.9	634.9	426.2	14.3	106.2	143.2	197	320.3	291.2	56	70.7	342.3	1177.7	407.4	445.9
ERI1	-1.6	2.28	0.84	0.542082	0.251649	0.92681	0.33	4.849	1.784	2463.3	7467.1	16316.9	3364.7	22462.8	12591.4	895.8	6773.5	6833.2	8159.7	18572.8	14335	2937	3854.7	16000.8	31534.4	12430.8	12754
GC	0.92	2.28	1.4	0.896761	0.253155	0.655977	1.895	4.847	2.636	158	83.4	112.7	23.3	158.8	60.3	58.3	428.2	61.6	112.9	103.5	122.7	21.2	25.5	119.1	211.8	58	62.6
GPI	-0.67	2.28	1.39	0.935536	0.142723	0.503655	0.627	4.867	2.629	2129.8	3395.4	5883.7	1208.9	10196	3878	986.4	4598.5	2497.3	4616.5	5250.4	6593.4	1159.3	1260.6	7208.3	14422	3873.5	3882.5
HEATR2; DNAAF5	-0.4	2.28	0.81	0.972614	0.0450538	0.702835	0.757	4.865	1.755	101.9	134.5	310	63.7	415.9	237	53.7	193.2	129.1	140.1	330.9	290.5	57.6	70.5	357.3	484	225.5	249
HNRNPUL2	0.13	2.28	0.5	0.999907	0.0590066	0.948012	1.091	4.856	1.416	4767.4	4369.9	15635.9	3219.7	15954.3	11267.2	2607	8718.1	4214.2	4531.4	14700.6	16630.8	2899.8	3574.9	11097.1	22937.4	11270.1	11264.3
KIAA1217	-1.49	2.28	0.71	0.440946	0.139695	0.918909	0.357	4.854	1.637	43.7	122.4	360.9	74.4	534.3	326.5	19.5	97.9	121.1	123.8	391.9	332.4	67.6	81.8	370.1	771.3	300.2	355
MRPL23	-0.84	2.28	1	0.878842	0.168534	0.795519	0.557	4.852	1.999	546.6	981.4	2345.4	483.4	3003.1	1502	220.3	1356	928.1	1037.8	2672.9	2058.1	443.5	526.9	2394.8	3765.8	1466.4	1538.5
MRPS6	-0.87	2.28	0.53	0.94174	0.327574	0.992419	0.547	4.848	1.447	1881.6	3436.9	8176.6	1686.5	9074.6	6273	590.9	5991.8	3180.1	3714.4	9181.3	7281.9	1486.3	1913.7	6965	11823.2	6202.4	6344.5
NANS	-0.6	2.28	1.39	0.929748	0.0868861	0.386776	0.66	4.854	2.619	69.7	105.6	199.2	41	334.4	127.7	35.1	138.5	83.2	134.1	175.5	226.2	39	43.2	254.3	439.8	130.4	125
NCOA4	0.24	2.28	0.64	0.92623	0.000983649	0.275095	1.182	4.863	1.554	48	40.6	64.5	13.3	89.5	57.6	52.7	43.7	32.7	50.4	72.7	57.2	11.8	14.9	82.6	97	52.6	63.1
PSMB2	-1.04	2.28	0.8	0.643969	0.0920538	0.822836	0.485	4.847	1.742	304.1	626.7	1180.1	243.5	1612.9	925.9	144.9	638.4	543.4	722.8	1177.5	1182.8	226.5	261.7	1252.5	2077.1	955.2	897.5
SART1	-1.27	2.28	0.56	0.409905	0.0676639	0.929708	0.415	4.85	1.476	3986	9596.5	35045.1	7226.3	44474.3	30125.7	2118	7501.5	9174.2	10038.2	41276.4	29754.5	6450.2	8095.8	32144.7	61533	29892.8	30360.4
SHCBP1	1.16	2.28	0.93	0.0896434	0.00382416	0.192235	2.227	4.867	1.9	944.6	424.1	1188.3	244.1	1300.7	684.5	762.5	1170.1	362.8	495.7	1254.1	1125.9	214.7	277.6	993.5	1703	672.9	696.4
SREK1IP1	-1.58	2.28	0.42	0.4034	0.149326	0.991193	0.334	4.844	1.337	211.2	632.4	1590.3	328.3	1954.3	1461.2	88.1	506.5	585.2	683.4	1368.6	1847.8	278.5	387	1706.8	2237.6	1434	1488.9
TMSB10	-0.21	2.28	2.07	0.99969	0.168123	0.226235	0.862	4.872	4.21	544.3	631.3	1230.4	252.5	2266.6	538.4	289.5	1023.4	435	916.2	979.3	1545.9	227.7	280.1	1304.9	3936.9	507.8	570.9
TPP1	-0.75	2.28	1.26	0.737762	0.0392465	0.310792	0.595	4.871	2.394	12.6	21.2	45.2	9.3	70.3	29.3	7.4	21.6	18.5	24.4	49.6	41.2	9.9	8.7	50.8	97.2	29.3	29.4
ARL14EP	-1.38	2.27	0.59	0.471916	0.123064	0.95228	0.385	4.817	1.507	78.1	202.9	558.5	116	706.6	468.9	34.8	175.5	185.8	221.6	701.6	444.6	103.9	129.4	618	808	475.7	462.2
CEP44	-0.7	2.27	0.86	0.846131	0.0646273	0.716834	0.617	4.82	1.819	26.8	43.4	94.1	19.5	148.4	81.6	13.7	52.3	38	49.5	107.3	82.5	17.4	21.9	123.5	178.3	82.7	80.5
FKBP10	-0.36	2.27	1.19	0.995282	0.142089	0.635425	0.779	4.835	2.278	48.7	62.5	123.1	25.5	224.1	98.4	23.6	100.5	47.9	81.5	108.4	139.9	19.9	32.6	156.4	321	88.6	109.2
FKBP3	-2.17	2.27	0.81	0.107381	0.0914561	0.815907	0.222	4.81	1.748	1434.3	6456.2	15872.3	3299.7	29416.6	16828.2	700.2	2938.1	5727.4	7277.8	17364.4	14508.4	3107.2	3504.1	21735.2	39812.7	16696.2	16961.3
GLRX5	-0.72	2.27	1.4	0.875611	0.0946454	0.398219	0.608	4.823	2.632	52.1	85.7	159.7	33.1	262.5	99.7	27.2	99.7	64.9	113.2	144.5	176.5	29.8	36.8	184.3	373.9	98.6	100.9
KPNA4	-0.79	2.27	0.3	0.67208	0.0344018	0.989932	0.579	4.818	1.228	327.3	565.7	1813	376.3	1895.6	1543.7	185.3	578	533.5	599.8	1651	1990.8	318.2	444.9	1602.3	2242.5	1477.8	1612.5
MDK	-2.45	2.27	1.11	0.180656	0.227392	0.791235	0.183	4.837	2.156	1079.1	5912.4	4111.3	849.9	6563.2	3044.7	399.6	2914	5643.1	6194.5	5511.7	3066.7	773	934.5	6099.8	7061.9	2797.8	3313.3
MDN1	-0.29	2.27	0.53	0.994097	0.0521843	0.925718	0.818	4.826	1.448	395.9	484	2022.6	419.1	1930.1	1333.2	219.7	713.4	459.5	509.8	1772.9	2307.4	378.4	464.1	1404.6	2652.3	1299.1	1368.1
MRPL54	-1.61	2.27	0.83	0.383857	0.149761	0.8711	0.327	4.814	1.773	64.7	197.9	657.4	136.6	679.5	383.3	26.5	157.8	191.2	204.9	668.4	646.5	113.5	164.3	667.5	691.7	366.2	401.2
NIPSNAP3A	-0.76	2.27	0.65	0.385047	0.00571399	0.527899	0.588	4.832	1.568	5.8	9.8	18.1	3.7	21.3	13.6	4	8.4	9.9	9.8	22	14.9	3.9	3.6	20.7	21.9	12.3	15
NLN	-0.26	2.27	1.17	0.996168	0.0493912	0.408506	0.835	4.815	2.251	58	69.4	137.8	28.6	218.6	97.1	33.7	99.8	54.3	88.8	142.4	133.3	26.5	30.9	158.6	301.3	96.4	97.8
NQO1	-0.61	2.27	1.4	0.932306	0.0981754	0.403815	0.655	4.814	2.637	240.9	367.6	758.4	157.5	1345.8	510.3	120.3	482.4	272.5	495.8	746.5	770.5	146.5	169.4	1016.6	1781.6	495	526.1
S100A4	-0.32	2.27	1.49	0.999072	0.283721	0.637952	0.801	4.828	2.806	1547.5	1930.7	3689.8	764.2	6342.7	2260.6	661	3622.7	1332	2798.5	3059.7	4449.6	664.8	878.5	3465.8	11607.5	2134.4	2394.3
SKP2	-1.77	2.27	0.59	0.447608	0.249123	0.980539	0.293	4.834	1.51	34.9	119.4	276.3	57.2	360	238.5	12.1	100.8	112.9	126.2	285.7	267.2	50.5	64.7	310.5	417.4	225.4	252.3
TFPI	-1.25	2.27	0.62	0.154195	0.0126935	0.694915	0.42	4.837	1.537	58	138.1	154.6	32	176.5	114.8	50.5	66.7	123.8	154.1	157.2	152	26.6	38.4	113.8	273.9	116.3	113.4
UBE2NL	-1.2	2.27	1.18	0.725425	0.213846	0.735637	0.436	4.819	2.266	66.2	151.8	308.6	64	543	239.7	30.1	145.5	119.1	193.4	351.2	271.1	61	67.2	302.1	976.1	255.6	224.7
ZNF574	-1.33	2.27	0.95	0.615632	0.189516	0.840715	0.399	4.811	1.931	351.2	880.2	2389.5	496.7	3191.6	1653.1	140.3	879.3	830.8	932.5	2858.2	1997.6	450.4	547.7	2417.5	4213.6	1643.7	1662.5
ABCA13	-0.49	2.26	0.79	0.984237	0.17002	0.902766	0.71	4.781	1.725	111.5	157.1	488.5	102.2	623.8	361.7	44.4	280.1	147.8	167	543.4	439.2	87.6	119.2	655.3	593.9	340.3	384.5
GEN1	-0.94	2.26	0.12	0.363861	0.0148067	0.999667	0.52	4.794	1.086	8.1	15.5	32	6.7	35.7	32.9	5.2	12.5	14.5	16.6	32.5	31.5	5.5	8.1	29.6	43	31.2	34.6
MGMT	-0.52	2.26	1.25	0.975754	0.142015	0.588359	0.698	4.787	2.377	14.4	20.6	53.4	11.1	81.9	34.5	7.5	27.6	16.1	26.4	46.1	61.8	8.4	14.8	52.1	128.9	38.1	31.2
NME2; NME1-NME2	-0.37	2.26	1.31	0.994779	0.14437	0.550387	0.776	4.774	2.479	462.5	596.2	1276.7	267.4	2095.6	845.3	222.4	961.9	442	804.2	1104.3	1476	262.3	272.7	1405.1	3125.5	860.7	830.2
POLR3C; LOC101060460	-1.14	2.26	0.37	0.374545	0.0371025	0.976363	0.454	4.806	1.29	8.2	18	39.2	8.2	49.3	38.2	5.3	12.6	15	21.6	43	35.8	5.6	11.9	40.9	59.5	37.9	38.6
PTGES	-0.72	2.26	1.18	0.913935	0.141659	0.633968	0.608	4.781	2.266	56	92.1	116.3	24.3	182.4	80.5	26.2	119.5	77.3	109.7	103.4	130.9	22.6	26.2	120.2	276.9	80.9	80.1
PTPN9	-0.13	2.26	1.04	0.999926	0.079113	0.605676	0.915	4.805	2.063	18	19.7	55.8	11.6	79.5	38.5	8.7	37.4	18.5	21	61.8	50.3	10.6	12.7	67.6	93.4	36	41.2
RAB3C	0.32	2.26	1.43	0.99165	0.0592665	0.281435	1.249	4.775	2.685	10.9	8.7	23.4	4.9	37.5	14	5.8	20.3	7.4	10.2	24.7	22.1	3.8	6.3	34.6	40.7	12.6	15.5
RPL27A	-1.7	2.26	0.44	0.436087	0.216471	0.993236	0.307	4.805	1.359	2409.3	7852.7	18546.7	3859.5	21306.2	15677.1	1036.3	5601.2	7113.2	8669	17781.9	19344.3	3456.4	4309.6	12158.4	37336.8	15157.5	16214.5
RPL5	-1.25	2.26	0.7	0.712916	0.2319	0.957412	0.421	4.782	1.621	14703.5	34891.8	88567.2	18519.7	113376	69931.7	5567.8	38829	33726	36098	97657.5	80323	15970.5	21475.9	80354.6	159967	67452.1	72502.4
SRP68	0.23	2.26	0.82	0.999896	0.39941	0.966555	1.176	4.804	1.763	15930.3	13544.6	33683.7	7011.9	46854.8	26579.2	4387.9	57834.8	12993.5	14119	33943.1	33426.3	6184.1	7950.5	40393.9	54349	25852.9	27325.9
TSPYL1	-0.95	2.26	0.79	0.807278	0.154445	0.892863	0.519	4.787	1.724	1463.1	2817.7	7426.1	1551.3	9293.2	5389.6	629.9	3398.5	2626.5	3022.8	8891.7	6202.1	1381.2	1742.3	6975.3	12381.3	5353.1	5426.4
TXNL4A	-1.13	2.26	0.21	0.442256	0.0499813	0.99852	0.458	4.805	1.159	106.5	232.7	1042.5	217	1312.9	1133.3	59.9	189.4	223.6	242.2	1181.2	920.1	190.8	246.7	961.1	1793.6	1061.6	1209.8
TXNL4B	-1.33	2.26	0.38	0.0609566	0.00507146	0.873962	0.397	4.804	1.3	123.4	311.1	861.8	179.4	1101.3	846.9	85.2	178.8	288.3	335.6	906.1	819.7	162.9	197.6	960	1263.5	793.7	903.6
ZKSCAN8; ZNF192	-0.74	2.26	0.95	0.892389	0.126097	0.767134	0.598	4.791	1.935	273.2	456.9	1008.8	210.6	1323.7	683.9	121.7	613.2	422.3	494.3	1181	861.7	194.2	228.3	1041.3	1682.8	703.3	665.1
ZNF672	-0.95	2.26	0.61	0.930041	0.365759	0.988352	0.518	4.794	1.527	601.9	1162.9	2405	501.6	3033	1986	177	2046.8	1101.2	1228	2491.9	2321.2	464.9	541.3	2377.7	3868.8	2017.1	1955.3
AP5Z1	-0.39	2.25	0.54	0.97828	0.0534685	0.9222	0.763	4.766	1.453	6.3	8.2	16.8	3.5	22.2	15.2	4.3	9.2	7	9.7	18.9	15	2.6	4.8	14.2	34.6	15.2	15.3
CCT6A	-0.48	2.25	0.88	0.948652	0.0542296	0.664603	0.715	4.753	1.838	3898.5	5450.2	12090.1	2543.9	18231.8	9917.7	2090	7271.9	4744.7	6260.5	12630.4	11572.9	2329.1	2778.6	14254.6	23318.7	9773	10064.5
DCTN2	-0.17	2.25	0.47	0.996192	0.00614742	0.778685	0.891	4.761	1.386	367.4	412.1	1180.9	248	1165.9	841.5	281.7	479.2	348.7	487.1	1283.6	1086.4	231.6	265.6	880.4	1544.1	820.9	862.6
ERCC2	-0.92	2.25	0.65	0.373248	0.0142946	0.664723	0.528	4.748	1.573	1356	2567.9	8378.8	1764.8	12219.4	7768	878.7	2092.5	2550.4	2585.5	10289.7	6822.8	1587.5	1962	10513.8	14201.8	7576.6	7964.2
EXD2	-0.74	2.25	0.69	0.808215	0.0624641	0.839627	0.6	4.755	1.617	144.5	240.7	638.4	134.3	809.6	500.6	76.3	273.8	227.7	254.5	615.6	662.1	109.5	164.6	647.2	1012.7	456.3	549.1
IQCE	-1.05	2.25	0.97	0.443169	0.0379228	0.514323	0.483	4.755	1.955	32.1	66.3	148.1	31.1	209.2	107	18	57.1	61.9	71.1	176.6	124.2	30.8	31.5	173.2	252.8	107	107.1
PCCB	-0.99	2.25	0.48	0.34648	0.0169086	0.873365	0.505	4.752	1.394	4.5	9	16.8	3.5	19.9	14.3	3.6	5.7	8.3	9.7	20.6	13.7	2.5	5	16.5	24.1	16.9	12.1
PCGF2	-1.32	2.25	0.53	0.708236	0.270106	0.989472	0.4	4.77	1.44	120.4	301.3	656.5	137.6	755.6	524.6	42.9	337.8	283.8	319.8	644.2	669.1	126.3	150	518.9	1100.3	544.7	505.3
PEPD	0.24	2.25	1.46	0.996729	0.0393726	0.197803	1.178	4.761	2.755	10.4	8.9	19.2	4	34.4	12.5	6.4	17	6.7	11.7	20.4	18	4.5	3.6	27.9	42.3	10.3	15.1
PPME1	-0.57	2.25	1.22	0.961859	0.134329	0.586071	0.675	4.741	2.337	167.2	247.8	480.6	101.4	856.8	366.6	83.7	334.2	195.1	314.8	471.1	490.2	94.5	108.7	532.9	1377.5	366.1	367.1
PSMD5	-0.83	2.25	0.83	0.728008	0.0620021	0.727077	0.562	4.744	1.782	75.4	134.2	258.1	54.4	375.1	210.5	39.4	144.2	125.6	143.4	260.7	255.6	52.6	56.3	281.5	499.8	214.8	206.3
RPL29	-2.2	2.25	0.66	0.458515	0.436291	0.988235	0.218	4.769	1.583	2146.2	9838.2	22794.9	4780.3	29412.6	18574.9	669.1	6884.4	9025.8	10723.7	22624.8	22966.3	4205.6	5433.5	14978.2	57757.2	19034.5	18126.3
SCAI	-1.62	2.25	0.47	0.0739406	0.017629	0.889191	0.325	4.758	1.381	4.6	14.2	26.4	5.6	31	22.4	3	7.1	12.3	16.4	29	24.1	4.9	6.3	27.1	35.4	18.3	27.5
SNX12	-0.3	2.25	1.44	0.995735	0.0792551	0.326798	0.814	4.76	2.716	28.8	35.4	69.6	14.6	126.8	46.7	18.4	45.2	24.7	50.8	71.1	68.1	15.6	13.7	77.9	206.5	49.9	43.7
STK38L	-1.2	2.25	0.61	0.653964	0.164402	0.961627	0.434	4.773	1.522	9.6	22.2	39.2	8.2	52.2	34.3	4	23.2	20.4	24.1	45.3	33.9	6.3	10.7	51.1	53.4	32.9	35.8
UFM1	-1.04	2.25	0.97	0.706718	0.126952	0.756823	0.487	4.756	1.953	247.9	508.8	990.7	208.3	1548.1	792.9	109.8	559.7	458.4	564.8	1100.1	892.1	190.6	227.6	1233.9	1942.4	765.2	821.6
USO1	-0.22	2.25	0.95	0.997631	0.0409663	0.547449	0.857	4.742	1.926	143	166.8	283.7	59.8	436.4	226.5	86.6	236	138.2	201.2	278	289.6	52.8	67.8	313.8	606.8	208.7	245.9
CKB	-0.28	2.24	1.39	0.997639	0.103824	0.409534	0.824	4.717	2.625	1274.2	1545.8	2953.8	626.1	4905.6	1868.5	709.5	2288.3	1135.2	2104.9	2715.8	3212.7	546.2	717.8	3152.2	7634.4	1842.4	1894.9
DYNC1I2	-0.26	2.24	0.72	0.978389	0.00875916	0.498109	0.834	4.73	1.647	65.3	78.3	161.2	34.1	178.7	108.5	49.1	86.9	67.8	90.5	197.2	131.8	35.1	33.1	136.7	233.7	106.1	111
NOMO2	-0.43	2.24	1.2	0.990062	0.156652	0.642145	0.742	4.736	2.292	118.5	159.8	415.8	87.8	600.4	262	48.7	288.5	142.2	179.6	439.2	393.7	83.9	91.9	506.8	711.4	267	257
NUDT5	-0.66	2.24	1.12	0.927948	0.128206	0.648279	0.633	4.723	2.17	97.4	153.9	360.4	76.3	577.6	266.2	48.6	195.4	121	195.8	351.5	369.5	68.9	84.5	375	889.6	250.6	282.7
PSMD10	-0.54	2.24	0.78	0.412239	0.00110456	0.150982	0.689	4.729	1.716	17.1	24.8	35.9	7.6	39.9	23.2	13	22.5	23.7	26	39	33.1	7.8	7.4	35.5	44.8	23.8	22.7
RAD23A	1.49	2.24	1.47	0.383994	0.117701	0.396512	2.805	4.729	2.763	172	61.3	95.2	20.1	145.5	52.7	89.4	331	42.3	88.9	82.4	109.9	19.1	21.2	104.1	203.3	48.3	57.4
TRAP1	-0.52	2.24	1.24	0.94451	0.0701325	0.417935	0.696	4.718	2.37	385.2	553.5	1142.3	242.1	1695.9	715.5	209	709.9	460.4	665.4	1109	1176.7	234.3	250.2	1188	2421	690.2	741.8
ZBTB7B	-0.2	2.24	0.95	0.999481	0.0965634	0.708377	0.871	4.716	1.938	1073.1	1231.6	2843.2	602.9	4181	2157.6	503.5	2287.2	1167.4	1299.4	3482.3	2321.4	553	657.4	3792.9	4608.9	2114	2202.1
ZNF668	-1.49	2.24	0.76	0.683924	0.338493	0.965298	0.357	4.721	1.692	282	789.5	1815.7	384.6	2417.8	1429.2	89.7	886.7	745.7	835.8	1929.9	1708.2	329.2	449.3	1779.3	3285.3	1447.2	1411.5
ABT1	-0.9	2.23	0.57	0.727725	0.0856663	0.935306	0.536	4.705	1.487	567.2	1057.5	4930.3	1047.9	5189.8	3490.2	288.9	1113.4	996	1122.7	5513.4	4408.8	934.7	1174.8	3729.9	7221	3539	3442.1
ANKLE2	-0.59	2.23	0.8		0.0031281	0.181013	0.665	4.696	1.74	9.9	14.9	18.9	4	35.9	20.6		9.9	14.2	15.6	18.8	19	3	5.4	35.9	35.9	19.9	21.4
HSP90AA1	-0.46	2.23	1.11	0.969188	0.0795571	0.543132	0.725	4.689	2.156	5654	7794.4	14625.8	3119	21635.7	10033	3055.7	10461.5	6305.1	9635.6	13723	15587.9	2854.3	3408.2	15027.8	31149.3	9848.9	10220.5
KDM2B	-1.43	2.23	0.76	0.215316	0.0420843	0.719191	0.372	4.678	1.695	441.6	1187.2	2622.5	560.7	3943.9	2326.5	258.9	753.1	1136.6	1240	3498.5	1965.9	493.4	637.1	3324.2	4679.1	2287.3	2366.4
PDCD10	-1.08	2.23	0.84	0.73673	0.173305	0.875227	0.472	4.697	1.792	83.3	176.5	349.6	74.4	582.3	324.9	35.1	197.8	160	194.6	355.5	343.8	73	75.9	409.3	828.5	337.5	312.8
PKM	-0.8	2.23	1	0.893851	0.170606	0.783539	0.576	4.678	2	6076.6	10551.9	18499.1	3954.8	30224.8	15114	2834.5	13026.9	8378	13290	16182.3	21147.6	3849.3	4063.2	18975.2	48143.8	14955	15274.7
REPIN1	-0.87	2.23	0.93	0.931787	0.313117	0.913229	0.546	4.701	1.909	1379.4	2525.9	5918.6	1259	8027.4	4205.3	458.9	4146.6	2368.2	2694.1	7002.7	5002.4	1107.5	1431.3	6043.1	10663.2	4213.8	4196.9
RSBN1	-2	2.23	1.01	0.115069	0.07601	0.610825	0.25	4.702	2.019	2073.4	8294	18297.1	3891.3	27883.7	13810.6	1049.8	4094.9	8059	8535.9	21595	15502.8	3443.9	4396.9	22278.6	34898.9	13428.4	14203.6
SOD1	-1.07	2.23	1.35	0.68319	0.130633	0.487178	0.476	4.702	2.558	6.2	13	38.6	8.2	52.7	20.6	2.9	13.1	14.1	11.9	50.9	29.3	9.5	7.1	40.2	69	20	21.2
STMN1	-0.57	2.23	1.44	0.963217	0.149387	0.463886	0.671	4.677	2.717	1041.5	1551.4	3026.1	647	5423.4	1995.7	509.8	2127.7	1160.1	2074.7	2752.7	3326.7	577.6	724.8	3532.5	8326.5	1910.5	2084.8
THBS4	2.22	2.23	0.83	0.00242888	0.00235855	0.186972	4.648	4.688	1.781	219.9	47.3	117.8	25.1	160.6	90.1	212.4	227.6	43.7	51.2	109.8	126.3	18.4	34.3	141.3	182.5	85	95.6
TRMT5	-0.63	2.23	1.05	0.914513	0.0900178	0.616812	0.648	4.704	2.073	14.7	22.7	48.4	10.3	67.6	32.6	7.3	29.6	20.1	25.6	45.5	51.5	8.9	11.9	52	88	29.5	36.1
TUBB8	-0.28	2.23	0.43	0.988112	0.0259211	0.936758	0.822	4.678	1.345	43.1	52.4	109	23.3	169.6	126.1	26.7	69.5	51.1	53.8	128.9	92.1	18.9	28.7	152.7	188.4	108.7	146.4
USP14	-0.5	2.23	1.15	0.967393	0.0969027	0.558803	0.709	4.707	2.218	326.1	459.9	967.8	205.6	1531.6	690.5	161.8	657.3	371	570	809.1	1157.6	208.7	202.6	1189.2	1972.5	691.9	689.2
YIPF3	-0.76	2.23	0.59	0.735095	0.0458661	0.873254	0.59	4.686	1.508	16.3	27.6	60.6	12.9	79.1	52.4	9	29.6	26	29.4	63.6	57.7	12.2	13.7	60.8	102.8	54.1	50.8
ZNF254	-0.83	2.23	1.06	0.523813	0.0209507	0.320684	0.561	4.7	2.082	7.7	13.7	33.7	7.2	46.7	22.4	4.8	12.4	14.2	13.3	43.3	26.2	7.9	6.5	42.9	50.9	23.1	21.8
ALB	1.62	2.22	1.16	0.32394	0.128713	0.613426	3.083	4.647	2.228	58842	19086.6	29589.1	6367.1	42079.5	18886.9	30843.7	112256	13739.3	26515	24412.5	35863.3	5733.5	7070.8	28378.5	62395.4	18321.9	19469.4
C19orf33	-1.05	2.22	1.13	0.6517	0.109198	0.593079	0.482	4.655	2.192	180.8	375.4	765.4	164.4	1451.3	662.1	89.7	364.4	296.9	474.6	798.3	733.9	151.2	178.8	1039.3	2026.6	664.5	659.8
CNOT1	-0.34	2.22	0.93	0.994683	0.12257	0.767285	0.788	4.645	1.9	928.5	1179	2644.7	569.4	3877.8	2040.8	408.3	2111.3	1085.4	1280.6	2600.1	2690.1	529.6	612.2	3354.5	4482.7	1994.1	2088.5
DDT	-0.44	2.22	1.48	0.987205	0.147614	0.437116	0.736	4.645	2.781	252	342.5	705.1	151.8	1292.8	464.9	128.4	494.4	250.3	468.7	653.6	760.6	136.6	168.7	810.1	2063.2	447.9	482.6
DHX9	-1.34	2.22	0.49	0.623136	0.212639	0.988565	0.396	4.657	1.4	12299.5	31048.4	80577	17300.5	82597.2	59001.9	4864.7	31097	29700.3	32457.7	76682.6	84669.1	14812.1	20206.9	59445.9	114765	57494	60549.3
EPB41	-0.89	2.22	0.64	0.667599	0.0606253	0.864492	0.541	4.651	1.562	161.9	299.3	835.9	179.7	1158.4	741.4	83.6	313.4	294	304.6	910.2	767.6	164.6	196.2	950.2	1412.1	741.1	741.8
LDHA	-0.64	2.22	1.42	0.965079	0.223708	0.58928	0.64	4.664	2.67	3327	5200.6	9356.9	2006.1	16365.8	6129.3	1520.7	7278.9	3830	7061.6	8363.1	10468.8	1864.8	2158.1	9377.7	28561.4	6199.9	6059.6
MOSPD2	-0.5	2.22	1.01	0.939452	0.05331	0.533278	0.708	4.673	2.018	28.2	39.7	74.4	15.9	117.3	58.1	17.2	46.1	37	42.7	82.1	67.4	14.4	17.6	75.4	182.5	59.9	56.4
MRP63; MRPL57	-0.44	2.22	0.81	0.982054	0.109412	0.82529	0.737	4.652	1.757	106.1	143.9	308.1	66.2	417.3	237.5	49.2	228.7	130.8	158.4	367.1	258.5	57.4	76.4	377.6	461.2	219.7	256.7
MRPL36	-1.87	2.22	0.94	0.650256	0.507548	0.962066	0.273	4.648	1.913	74.8	273.6	679.7	146.3	1101.7	575.8	20.5	272.7	224.3	333.8	997.9	463	119.9	178.4	710.5	1708.2	555.9	596.4
PRKAR1A	-0.39	2.22	1	0.952871	0.0230685	0.37676	0.766	4.673	2.006	294.4	384.5	638	136.5	937	467	188.3	460.2	348.7	423.9	712.8	571	130.7	142.6	708.5	1239.1	530.2	411.4
RAB2B	-0.87	2.22	1.07	0.737308	0.081651	0.575594	0.547	4.671	2.102	15.6	28.6	40.4	8.7	58.7	27.9	7.8	31.3	25.3	32.3	35.6	45.9	7.2	10.4	50.9	67.7	25.9	30.1
RAB5C	-0.97	2.22	1.33	0.769976	0.143729	0.520395	0.511	4.669	2.523	27.4	53.6	68.4	14.6	106.2	42.1	12.8	58.6	42.2	68.1	60	77.9	14.2	15.1	74.2	152	41.8	42.4
RPL15	-2.15	2.22	0.27	0.365691	0.338841	0.999663	0.226	4.659	1.207	4594	20364.9	41321.6	8868.7	44788.6	37104	1575.2	13398.3	19229.3	21567.5	45503.8	37523.8	8221.8	9566.4	27168	73837.5	36249.1	37979.1
RPL24	-2.31	2.22	0.58	0.263905	0.293925	0.98567	0.201	4.666	1.49	3815.4	18983.2	38442.8	8238.1	52125	34985.8	1415.1	10287	17891	20142	47869.3	30872.6	7725.8	8784.4	32490.2	83625.6	34303.3	35681.8
SEC14L2	-0.52	2.22	0.99	0.954	0.0873715	0.656707	0.696	4.667	1.984	11.5	16.5	27.5	5.9	45.2	22.8	7.3	18	11.8	23	31.7	23.9	7.1	4.9	28.3	72.3	21.4	24.3
TMEM9	-0.41	2.22	0.52	0.945713	0.0245973	0.867523	0.755	4.674	1.435	130.8	173.2	425.7	91.1	510.2	355.5	75.6	226.3	161.5	185.8	440.7	411.2	80.6	102.9	481.7	540.4	340.8	370.8
VPS29	-0.87	2.22	0.91	0.802275	0.120774	0.772836	0.547	4.648	1.885	150.1	274.6	589.6	126.8	874.6	463.9	69.2	325.6	250.7	300.7	489.7	710	114.2	140.9	699.4	1093.7	455.8	472.2
YTHDC2	-0.91	2.22	0.79	0.905073	0.277427	0.942397	0.532	4.672	1.732	11637.1	21854.1	49172.8	10524	62150.8	35881.1	4049.5	33441.6	20452.9	23351.3	53708	45020.5	9177.4	12068.3	48149.8	80222.9	35325.3	36445.6
YWHAB	-0.41	2.22	0.82	0.96496	0.0440601	0.66836	0.751	4.66	1.768	408.4	543.5	1504.3	322.8	2134.6	1207.6	217.5	766.8	507.4	582.1	1433.7	1578.4	296.8	351.1	1931.9	2358.5	1158	1259.4
ZNF670	-1.44	2.22	0.61	0.607681	0.249843	0.976676	0.368	4.668	1.523	66.8	181.6	410.6	88	517.4	339.6	24.5	182.4	172.9	190.7	547.8	307.8	76.7	100.9	476.8	561.4	330.4	349.1
ARHGEF12	0.81	2.21	0.96	0.0573356	0.000350643	0.0275313	1.755	4.638	1.946	67.2	38.3	93	20.1	115.9	59.5	60.9	74.1	42.1	34.8	99.7	86.8	18.2	22.1	97.2	138.2	58.9	60.2
ATL2	-0.34	2.21	0.91	0.970641	0.0231832	0.456238	0.79	4.641	1.882	64.8	82.1	156.2	33.7	192.7	102.4	39.6	106	71.1	94.7	154.1	158.3	32	35.4	158.7	233.9	91.7	114.3
C1D	-2.12	2.21	0.62	0.0944495	0.0808246	0.904585	0.23	4.628	1.538	579.6	2523	7386.8	1596.1	8768.2	5700.1	290.6	1155.9	2495.8	2550.5	8286.9	6584.5	1428.8	1782.9	6842.6	11235.7	5708.5	5691.8
CALD1	1.72	2.21	0.86	0.088287	0.0309993	0.562265	3.291	4.625	1.813	37.9	11.5	29.9	6.5	39.1	21.6	22.7	63.2	9.2	14.4	26.3	34	5.5	7.6	39.9	38.4	22.4	20.8
CCT8	-0.25	2.21	0.98	0.997341	0.06282	0.589149	0.842	4.62	1.973	4919.5	5841.3	10852.4	2349.1	16731.3	8479.7	2782.6	8697.3	4893.4	6972.9	10330.3	11400.9	2198.7	2509.8	11627.2	24076	8451	8508.4
DCP1A	0.07	2.21	0.57	0.999724	0.00182263	0.434663	1.053	4.622	1.48	46.2	43.9	76.2	16.5	105.3	71.2	35.8	59.6	41.3	46.6	81.7	71.1	14.7	18.5	89.1	124.5	69.4	73
DLD	0.72	2.21	0.9	0.364824	0.00417949	0.202478	1.644	4.619	1.86	175.3	106.7	296.8	64.3	409.4	220.1	136.3	225.5	96.5	117.9	291.5	302.2	59.4	69.5	310.2	540.2	224.3	215.9
EXOSC7	-1.66	2.21	0.61	0.126821	0.0412929	0.844189	0.316	4.621	1.528	1163.1	3675.4	10619.3	2298.3	13303.9	8709.1	632.8	2137.8	3631	3720.3	11170.2	10095.5	2067.6	2554.7	11597.3	15261.7	8291.8	9147.4
LAS1L	-1.17	2.21	0.79	0.460125	0.070814	0.770455	0.444	4.619	1.733	1076.8	2427	8123.8	1758.6	11776.7	6794	547.8	2116.7	2311.2	2548.7	9666.6	6827.2	1572.9	1966.2	10107.6	13721.4	6649.4	6941.8
MXRA7	-0.18	2.21	0.84	0.999266	0.0559916	0.689858	0.88	4.64	1.794	8.5	9.7	21.2	4.6	23.5	13.1	4.9	14.8	7.2	13	20	22.5	3.8	5.5	19.5	28.4	14.1	12.2
NACC1	-0.55	2.21	0.95	0.866394	0.0319293	0.478265	0.683	4.637	1.937	69	101.1	211.1	45.5	362.2	187	39.2	121.5	99.7	102.5	242.9	183.4	40.7	50.9	330.6	396.9	179	195.4
PAK1	0.03	2.21	0.34	1	0.0473298	0.98443	1.024	4.641	1.269	15.2	14.9	23.1	5	27.8	21.9	12	19.3	11.5	19.2	20.9	25.6	6.9	3.6	17.9	43.3	22.8	21.1
PDCD7	-0.47	2.21	0.69	0.987209	0.182605	0.940935	0.721	4.62	1.608	191.1	264.9	942.9	204.1	1168.2	726.4	78.3	466.4	258.8	271.2	1041.4	853.8	174.3	239	912.1	1496.2	703.5	750
PRDX6	-0.46	2.21	1.58	0.981129	0.12714	0.344321	0.725	4.643	2.983	1749.8	2413.8	4807.4	1035.5	8363.5	2803.6	908.9	3368.5	1741	3346.7	4257.4	5428.4	951	1127.5	5576.5	12543.5	2706.8	2903.8
PSMB7	-0.62	2.21	1.15	0.923713	0.101766	0.562859	0.65	4.641	2.217	232.6	357.7	569.3	122.7	894.1	403.3	121.6	444.9	291.4	439.2	554.1	585	118.3	127.2	589.3	1356.6	410.9	395.9
RPL36AL	-2.09	2.21	0.72	0.365203	0.320542	0.967197	0.235	4.617	1.648	1047	4452	9674.2	2095.4	13669.7	8294.8	358	3062.1	4180.3	4741.3	10657.1	8781.9	1841	2384.9	9243	20216.4	8287.4	8302.3
S100A6	-0.2	2.21	1.6	0.999555	0.121024	0.319282	0.869	4.642	3.041	3270	3763.3	7551.9	1627	13824.4	4546.7	1733.6	6168.1	2790.4	5075.3	6705.5	8505.2	1415.8	1869.7	9082.2	21042.8	4403.4	4694.7
USP47	-1.21	2.21	0.73	0.466438	0.0821399	0.83793	0.432	4.636	1.663	88.4	204.8	349	75.3	535.4	322	45.2	173	195.9	214.1	398.6	305.6	67	84.6	399.8	716.9	313.3	330.9
ZCCHC8	-0.77	2.21	0.7	0.777653	0.0653092	0.829409	0.587	4.614	1.626	794.9	1353.9	3609.3	782.3	4287.9	2636.4	427.7	1477.5	1278.1	1434.3	3623.5	3595.2	703.4	870	3104.5	5922.4	2557.3	2718
AIFM1	0.84	2.2	0.72	0.169885	0.00231499	0.273533	1.796	4.595	1.645	4257.5	2370.9	7474	1626.7	9860.2	5992.8	3300.8	5491.4	2231.6	2518.9	8157.9	6847.5	1466.1	1804.8	8320.5	11684.9	5443.9	6597
ANGEL2	-0.35	2.2	0.6	0.998165	0.277498	0.980291	0.783	4.584	1.515	180.8	231	568.8	124.1	670.2	442.4	63.9	511.6	226.6	235.5	550.5	587.8	110.7	139.1	502.5	893.9	424	461.6
BRAT1	-0.59	2.2	0.58	0.934247	0.10206	0.940729	0.663	4.598	1.492	129	194.6	452.2	98.4	581.7	390	61.4	271	175.9	215.3	526.9	388.1	82.9	116.7	513.3	659.3	371.1	409.8
ECHS1	-0.89	2.2	1.23	0.694905	0.0732609	0.424851	0.539	4.603	2.344	1269.7	2353.9	3495.2	759.4	6022.2	2569.6	716.3	2250.7	1973.8	2807.2	3295.2	3707.4	701.1	822.5	4019.7	9022.2	2529	2610.9
FAM83B	0.03	2.2	1.14	1	0.0289567	0.307254	1.023	4.606	2.204	376.9	368.6	726.4	157.7	1628.5	739	246.1	577.2	360.4	376.9	1033.3	510.6	147	169.2	1951.8	1358.8	738.2	739.9
KPNA3	-1.1	2.2	0.4	0.429289	0.0474435	0.970635	0.466	4.608	1.318	458.9	984	2929.7	635.8	3239	2457	245.8	856.9	954.8	1014.1	2622.4	3272.9	559.1	723	2929.1	3581.6	2362.1	2555.8
MARCKS	-1.11	2.2	0.74	0.63512	0.126403	0.88396	0.463	4.601	1.67	93.7	202.6	378.3	82.2	512.9	307.2	41.2	213.2	197.5	207.9	334	428.5	74.3	91	466.3	564.2	295.9	318.9
MPHOSPH6	-2.27	2.2	0.57	0.107457	0.12084	0.952731	0.207	4.601	1.485	733	3547.2	9583.7	2083.1	12607.2	8492	335.5	1601.4	3437.4	3660.5	10293.8	8922.6	1807.3	2401.1	9947.3	15978.3	8194.4	8800.5
OSTF1	-1.28	2.2	1.02	0.567704	0.154481	0.746268	0.412	4.595	2.022	17.7	43	72	15.7	128.7	63.6	7.8	40.3	40.1	46.1	85.9	60.3	14.6	16.8	96.2	172.2	64.2	63.1
PAICS	-0.51	2.2	1.24	0.959909	0.0956548	0.47589	0.701	4.596	2.363	1063.2	1516.4	2461	535.5	4098	1734.4	563	2007.7	1183.1	1943.7	2298.5	2635	494.3	580.1	2845.2	5902.4	1714.6	1754.5
PDLIM5	-1.03	2.2	0.62	0.660292	0.107604	0.928478	0.49	4.601	1.533	1483.8	3031.1	6096.2	1324.8	10262.8	6695.8	687.7	3201.4	2788.3	3295	6668.4	5573.1	1185	1481.2	8605.1	12239.8	6450.8	6950.1
POGK	-0.92	2.2	0.87	0.59088	0.0488723	0.632793	0.529	4.608	1.833	40.4	76.4	185.6	40.3	279.2	152.3	22.1	73.8	74.8	78	241	143	42.6	38.1	266.8	292.2	154.1	150.6
RPLP2	-2.02	2.2	0.3	0.355373	0.289317	0.999242	0.246	4.591	1.23	2793.3	11341.4	24844.3	5411.9	28242.7	22964.3	998.8	7811.7	11011.4	11681.2	27513.8	22433.8	4750.6	6165.3	19709.8	40469.7	21218.6	24853.7
SET	-0.28	2.2	0.9	0.998762	0.171266	0.838744	0.826	4.596	1.861	1061.4	1285.5	2617.9	569.6	4137.1	2223.2	484.5	2325.2	1010.4	1635.4	2159.8	3173.1	516.9	627.7	2885.4	5931.8	2100.2	2353.5
TRAPPC9	-0.78	2.2	0.25		0.00359797	0.93313	0.584	4.588	1.187	14.6	25	29.9	6.5	44	37.1		14.6	21.1	29.6	35.7	25.1	5.6	7.6	40	48.5	37.9	36.3
UBA2	-0.6	2.2	1.03	0.902195	0.0713838	0.567474	0.659	4.587	2.047	158.2	240.3	443.2	96.6	687.6	335.9	85	294.5	200.3	288.2	403.1	487.2	85	109.8	519.9	909.3	329.6	342.3
ABHD12	-1.59	2.19	0.36	0.517241	0.255468	0.99772	0.332	4.567	1.282	51.9	156.6	314.1	68.8	411.5	321.1	18.9	142.6	150	163.4	317.2	311.1	53.4	88.6	359.6	471	316.4	325.8
BAP1	-0.02	2.19	0.81	0.999999	0.00219476	0.185418	0.985	4.576	1.755	336.7	341.8	757.8	165.6	1085.9	618.8	261.5	433.6	324.1	360.4	859.2	668.3	141	194.5	967.2	1219.2	614.7	623
CD97; ADGRE5	-0.43	2.19	0.7	0.980479	0.0998336	0.879989	0.741	4.567	1.621	66.6	89.8	206.3	45.2	276.5	170.6	32.4	136.7	76	106.2	226.5	187.9	39.7	51.4	224	341.3	161.2	180.6
ESF1	-1.23	2.19	0.48	0.468008	0.089507	0.96604	0.428	4.571	1.396	2499.1	5843.7	21481.5	4699.5	24323.2	17425.4	1253.9	4980.7	5543.7	6159.9	25113.1	18375.1	4151.8	5319.5	18792.1	31482.4	17253.5	17599.1
EXOSC8	-2.03	2.19	0.7	0.107422	0.0802684	0.855488	0.245	4.562	1.62	810.9	3304	9095.5	1993.9	12282.7	7583.7	414.6	1585.9	3185.7	3426.6	10224.3	8091.3	1771.5	2244.2	9390.3	16066.1	7545.1	7622.5
ITGB1	-0.56	2.19	1.14	0.964359	0.150145	0.653237	0.677	4.573	2.202	296.8	438.4	796.5	174.2	1162.4	527.8	139	633.6	358.4	536.3	771	822.9	158.9	190.9	784.3	1722.8	548.2	508.1
LAMB2	-1.45	2.19	0.61	0.685463	0.335909	0.985092	0.367	4.578	1.521	8	21.8	42.8	9.3	61.7	40.6	2.6	24.6	18.6	25.6	50	36.6	9.7	9	48.5	78.6	39.8	41.4
MKNK2	-0.98	2.19	0.45	0.706193	0.112793	0.979239	0.508	4.565	1.37	8.4	16.6	27.4	6	40.8	29.8	4.2	17	15.3	18.1	31.2	24.1	4.1	8.8	38.9	42.8	28.9	30.7
MOB1B	-0.6	2.19	1.22	0.875648	0.0546412	0.365908	0.658	4.566	2.328	101.1	153.7	344.2	75.4	629	270.2	54.5	187.6	137.8	171.4	350.6	338	71.5	79.5	494.6	799.8	262	278.6
MRPL38	0.38	2.19	0.97	0.995793	0.201653	0.820744	1.298	4.564	1.963	1132.5	872.4	2051.8	449.5	2360	1202.3	449.3	2854.8	800.9	950.2	2302.5	1828.4	401.3	503.6	1888.5	2949.1	1207.4	1197.2
MRPS34	-0.44	2.19	0.56	0.996954	0.370419	0.990902	0.736	4.572	1.478	2693.9	3661.3	8663	1894.7	9408.6	6367.6	847.4	8563.9	3304	4057.2	9599	7818.2	1643.5	2184.2	6735.9	13141.9	6458.8	6277.6
NAA20	-1.18	2.19	0.92	0.391839	0.0542578	0.603547	0.442	4.563	1.895	43.2	97.9	262	57.4	442.9	233.7	22.3	83.8	94.8	101.1	273.9	250.7	54.7	60.3	400.6	489.7	230.6	236.8
PHF16; JADE3	-1.54	2.19	0.7	0.376692	0.138467	0.912207	0.344	4.568	1.621	7.1	20.5	42.8	9.4	85.9	53	3.3	15.1	22.7	18.5	49.1	37.3	6.5	13.5	81.4	90.7	52.8	53.2
PPA1	-0.45	2.19	1.5	0.98532	0.150207	0.416368	0.73	4.547	2.825	269.2	368.6	694.8	152.8	1241.7	439.5	136	533	276.6	491.3	696.1	693.5	138.3	168.8	779.2	1978.6	441.7	437.3
PPIA	-0.95	2.19	0.87	0.798535	0.164401	0.842147	0.518	4.565	1.834	4378	8450	17281.9	3786.1	30502.2	16635	2167.9	8841.4	6291.9	11348.4	15531.5	19229.6	3659.2	3917.3	18903.3	49218	17244.7	16046.8
PRDM15	0.84	2.19	0.53		0.00670633	0.593632	1.796	4.555	1.446	16.6	9.2	24.5	5.4	27.6	19.1		16.6	9.6	8.9	24.9	24.2	4.4	6.6	21	36.4	18.2	20.1
PRKAG1	0.9	2.19	1.04	0.144762	0.00264155	0.088719	1.871	4.556	2.05	71.4	38.2	92	20.2	133.4	65.1	55.5	91.8	35	41.6	110.6	76.5	19.6	20.8	141	126.3	56.3	75.3
RPP40	-1.81	2.19	0.79	0.262445	0.146856	0.872662	0.286	4.553	1.728	216.3	756.9	1915.9	420.8	2648.6	1532.7	96.6	484.2	713.6	802.8	2214.5	1657.6	364.4	485.9	2025.3	3463.8	1512.9	1552.8
RSBN1L	-1.95	2.19	0.79	0.0698862	0.0431617	0.682824	0.258	4.576	1.733	1924.1	7452.8	17675.1	3862.2	23655.6	13651.1	1060.6	3490.8	7208	7705.9	19084.8	16369.6	3433	4345.1	19808	28250.5	13100	14225.3
SEP15; SELENOF	-1.05	2.19	0.56	0.552976	0.0717098	0.922743	0.483	4.577	1.478	35.5	73.5	145.2	31.7	197.4	133.5	19.8	63.5	71	76	142.7	147.7	25.6	39.3	136.9	284.5	127.7	139.6
SETX	-1.54	2.19	0.54	0.313671	0.106746	0.956889	0.343	4.566	1.449	1227	3577.3	8383.4	1836.1	11252.4	7764.6	574.2	2621.8	3442	3718	9744.4	7212.5	1625.6	2073.8	9582.5	13213.3	7590.5	7942.7
SNCA	-0.43	2.19	1.27	0.967297	0.0589838	0.345854	0.743	4.555	2.413	227.1	305.5	648.5	142.4	1009.5	418.4	133.3	386.8	242.7	384.5	618.1	680.5	127.6	158.9	718.3	1418.8	391.1	447.7
SURF6	-0.34	2.19	0.45	0.998751	0.323855	0.995553	0.787	4.555	1.369	6115.8	7767.1	26177.8	5746.9	29970.1	21899.5	2039.6	18338.3	7351	8206.7	25198.5	27195.1	5040.9	6551.7	22074.4	40690.1	21063.2	22769.1
TPM3	1.02	2.19	1.08	0.118564	0.00364713	0.0957845	2.025	4.564	2.113	3714.7	1834.2	4284	938.7	6768.2	3203.2	2743.1	5030.4	1774.2	1896.3	5289.6	3469.6	861.4	1023	6474.2	7075.5	3187.2	3219.3
UBL4A	-0.56	2.19	0.9	0.856381	0.0325371	0.527264	0.678	4.57	1.862	49.9	73.5	125.1	27.4	182.6	98.1	28.4	87.6	68.9	78.5	128.3	122	26.3	28.5	153	217.9	92.2	104.3
ZNF177; ZNF559-ZNF177	-0.99	2.19	0.7	0.78801	0.176692	0.931618	0.505	4.552	1.623	24.9	49.3	115.2	25.3	156.3	96.3	10.6	58.5	45.2	53.8	154.6	85.8	21.2	30.2	149.3	163.6	93	99.7
ZNF385A	-1.75	2.19	0.84	0.228757	0.110828	0.80413	0.297	4.551	1.785	186	625.9	1379.1	303.1	1923.9	1077.7	87.9	393.6	608.6	643.6	1510.2	1259.4	282.5	325.1	1459.3	2536.3	1065.3	1090.2
ZNF483	-0.47	2.19	0.86	0.91022	0.0275839	0.532342	0.722	4.563	1.813	83.9	116.1	272.3	59.7	341.8	188.5	52.9	133	97.7	138	313.2	236.7	48.9	72.8	296.1	394.6	170	209
ADRM1	-0.59	2.18	0.89	0.885846	0.0583463	0.639698	0.662	4.519	1.857	219.9	331.9	517.8	114.6	724.4	390.1	122.1	396	275.7	399.6	474.4	565.2	105.7	124.2	558.9	938.8	372.4	408.7
AGFG2	-0.2	2.18	1.15		0.00907721	0.113966	0.868	4.54	2.215	10.6	12.2	12.6	2.8	23.5	10.6		10.6	10.5	14.2	13.2	12.1	3.1	2.5	17.3	31.9	11.6	9.7
ASS1	-0.57	2.18	1.13	0.951721	0.121071	0.604249	0.674	4.541	2.19	1939.4	2876.4	5841.1	1286.2	9625.3	4394.4	941.9	3993.4	2313.8	3575.7	5360.3	6365	1213.6	1363.2	6978.3	13276.3	4326.5	4463.3
BZW1	-0.74	2.18	0.75	0.816564	0.0783317	0.809241	0.597	4.542	1.687	1273.4	2133.8	4792.8	1055.2	7759.4	4598.9	636.5	2547.5	1875.9	2427.1	4967	4624.7	963.9	1155.2	6452.3	9331.2	4537.9	4660.7
COASY	-1.04	2.18	1.01	0.691753	0.13336	0.717098	0.486	4.535	2.008	47.1	97	175.3	38.7	328.2	163.5	21.8	101.9	83	113.3	176.3	174.3	35.4	42.2	243.5	442.3	176	151.8
DDX19A	0.01	2.18	1.27	1	0.109796	0.483819	1.006	4.537	2.404	13.8	13.7	30.6	6.7	58.6	24.4	7.4	25.8	10.6	17.8	39.3	23.8	5.9	7.7	42.3	81.1	25.7	23.1
DDX60	-0.36	2.18	0.77	0.999302	0.461384	0.97765	0.78	4.531	1.702	365.1	468	1156.8	255.3	1427.4	838.8	100	1332.8	409.7	534.6	1113.5	1201.7	222.4	293.1	1031.8	1974.8	803.6	875.6
EAPP	-0.75	2.18	0.69	0.744894	0.0499776	0.793344	0.595	4.543	1.618	10.3	17.3	49.8	11	74.4	46	5.9	18	15.8	19	53.5	46.4	9.7	12.4	55.8	99.3	41.4	51.1
EGFL7	-1.55	2.18	0.47	0.349305	0.128118	0.979061	0.342	4.536	1.385	317.7	928.3	1940.7	427.9	2428	1753.5	145.2	695.3	882.4	976.6	1856	2029.2	380	481.8	1857.7	3173.5	1699.8	1808.9
ERP29	-0.69	2.18	1.01	0.925062	0.155528	0.742393	0.621	4.53	2.02	1043.1	1678.8	3487	769.8	6445.4	3191.3	496.2	2192.9	1291.1	2183	3360.4	3618.3	788.6	751.5	4310	9638.8	3381.9	3011.4
ETFA	-0.68	2.18	1.09	0.917297	0.138745	0.664163	0.623	4.541	2.132	66.7	107.1	206.1	45.4	320.7	150.4	32.5	136.8	85.8	133.6	206.9	205.3	38	54.2	220	467.5	151.1	149.7
PCK2	-0.21	2.18	1.31	0.997941	0.0385864	0.245013	0.867	4.518	2.475	11.9	13.7	41.9	9.3	54.7	22.1	6.7	21	13	14.4	37.2	47.2	8.6	10	45.6	65.6	22.1	22.1
PFN1	-0.4	2.18	1.44	0.993271	0.184647	0.50467	0.756	4.529	2.711	554	732.9	1445.8	319.2	2673.7	986.1	276.7	1109.2	552.2	972.8	1347	1551.9	282.1	361.2	1553.9	4600.4	985.9	986.4
PRPH	1.11	2.18	1.26	0.218295	0.0153013	0.150096	2.166	4.529	2.388	109	50.3	119	26.3	184.6	77.3	77.6	153.2	47.2	53.7	137.4	103	18.8	36.7	173.6	196.3	77.1	77.5
PSMA6	-0.87	2.18	0.94	0.751419	0.0955126	0.70007	0.546	4.54	1.917	286.8	525.2	1024	225.5	1516.6	791.1	135.7	606.1	477.2	578.1	985.6	1063.9	205.1	248	1315.3	1748.8	795.6	786.6
RIMBP3	-1.47	2.18	0.55		0.0160205	0.710998	0.36	4.527	1.468	9.9	27.5	61.2	13.5	99.6	67.9		9.9	26	29.1	89.7	41.7	12.5	14.6	86.4	114.9	64.7	71.2
RPL32	-1.73	2.18	0.67	0.466672	0.273431	0.967094	0.302	4.547	1.592	3217.5	10638.6	24201.1	5322.5	33114.8	20797.6	1178.4	8785.2	10008.3	11308.6	27932.4	20968.2	4603.8	6153.4	24114.2	45474.8	20260.8	21348.6
RPL34	-2.07	2.18	0.56	0.348323	0.304461	0.987447	0.239	4.54	1.47	3510.5	14689.6	30412.6	6698.6	41137.4	27988.9	1308.3	9419.3	14263.6	15128.4	36755.1	25164.6	6055.4	7410.2	25453.4	66485.6	27016.4	28996.4
SLTM	-1.21	2.18	0.59	0.317465	0.0411074	0.857353	0.434	4.538	1.502	4558.7	10514.8	35780.4	7884.8	41400.6	27565.3	2705.6	7681.1	10086.8	10960.9	38568.8	33193.6	6860.6	9062	30365.7	56445.7	27077	28062.5
TBCD	-0.17	2.18	0.75	0.999501	0.0570664	0.763874	0.89	4.537	1.683	62.4	70.1	159.5	35.2	212.8	126.4	33.5	116.2	65.1	75.5	194.3	131	32.2	38.4	183.5	246.7	130	122.9
TPT1	-0.93	2.18	1.05	0.791913	0.151916	0.714481	0.524	4.53	2.068	339.6	647.9	1652.5	364.8	2921.5	1413	162.9	707.9	561.7	747.3	1877.5	1454.4	340.2	391.1	1879.1	4542	1468.1	1359.9
TRMT2A	-1.79	2.18	0.96	0.149535	0.0716235	0.623056	0.29	4.542	1.948	895.2	3087.6	7253.4	1596.8	9880.4	5072.5	468.5	1710.6	2921.9	3262.6	7681.5	6849.1	1417.6	1798.7	7486.7	13039.3	4976.7	5170.2
ANXA5	-0.62	2.17	1.16	0.902166	0.0853436	0.495176	0.65	4.492	2.234	307.9	473.9	1008.9	224.6	1506.5	674.3	164.6	575.9	395	568.6	958	1062.4	191.9	262.9	1100.1	2063	625.2	727.3
BIRC2	-0.05	2.17	0.19		0.0586797	0.998569	0.967	4.515	1.144	8	8.3	17.2	3.8	24.8	21.7		8	7.2	9.5	18.5	16	2.2	6.6	26.7	23	19.8	23.7
CDC45	-0.06	2.17	0.69	0.999986	0.0217852	0.665876	0.956	4.489	1.61	26.1	27.3	79.1	17.6	107.3	66.6	17	40	25.3	29.4	94.3	66.3	16.5	18.8	82.4	139.8	65.9	67.4
HLA-G	-0.4	2.17	0.98	0.981192	0.081221	0.628189	0.756	4.509	1.975	104.9	138.8	249.8	55.4	385.1	194.9	54.2	203.2	118.2	162.9	247.2	252.5	52.3	58.7	290.7	510.1	188.3	201.8
KIAA0020; PUM3	-0.65	2.17	0.37	0.874676	0.0771695	0.98568	0.636	4.488	1.294	3266.8	5133.3	26306.5	5861.1	25862.2	19983.7	1693.1	6303.1	4856.6	5425.7	29921.1	23128.5	5066.4	6780.4	20440	32722.7	19585.5	20390
LONP1	-0.8	2.17	0.82	0.773485	0.0790618	0.755328	0.575	4.498	1.766	719.1	1250.4	3563	792.1	5840.5	3306.3	355.2	1456	1131	1382.5	4000.9	3173	727.2	862.8	5348.2	6378.2	3225.5	3389.2
LRRC47	-1.55	2.17	1.11	0.31698	0.112745	0.601084	0.342	4.507	2.155	2543.4	7433.3	18949.6	4204.4	33692.4	15636.4	1212.1	5336.9	6885.3	8024.9	21523.4	16683.6	3792.5	4661.1	25951.6	43742.1	15544.6	15728.8
METTL17	-1.03	2.17	0.84	0.524207	0.0600545	0.686533	0.491	4.489	1.794	220.4	448.9	1141.1	254.2	1392.7	776.4	116.7	416.3	445.5	452.4	1207.5	1078.3	232.8	277.5	1110.9	1746.1	769.9	782.9
NKD2	-0.94	2.17	0.2	0.587637	0.055764	0.99881	0.523	4.488	1.148	4.3	8.3	23.5	5.2	25.1	21.8	2.5	7.5	6.6	10.4	26.1	21.2	4.1	6.7	22.2	28.3	19.7	24.2
NUBPL	-1.63	2.17	0.54	0.268012	0.108781	0.95375	0.322	4.503	1.457	6.2	19.3	50.6	11.2	67.7	46.5	2.9	13.4	19.1	19.6	62.6	40.9	10.7	11.8	64	71.7	46.3	46.7
PSMD11	-0.63	2.17	0.94	0.923451	0.113387	0.729061	0.647	4.511	1.92	60.4	93.3	154.3	34.2	234.1	121.9	30.1	121.1	77.1	113	137.2	173.6	38	30.8	168.8	324.7	120.5	123.4
PTPN1	-0.48	2.17	0.79	0.875343	0.0215615	0.546043	0.715	4.485	1.732	85.3	119.3	266	59.3	329.1	190.1	51.7	140.8	117.3	121.4	248.7	284.4	53.6	65.6	284	381.4	177.6	203.4
SEC11A	-0.51	2.17	0.98	0.960773	0.102333	0.680832	0.701	4.509	1.968	64.4	91.8	207.8	46.1	300.8	152.8	29.9	138.6	84.4	99.9	211.8	203.8	41.3	51.4	273	331.5	152.1	153.6
SLK	0.11	2.17	0.93	0.99758	0.00118587	0.0731793	1.076	4.497	1.906	310	288	619	137.7	933	489.4	243.7	394.3	273.3	303.4	661.6	579.2	121.1	156.5	837.1	1039.8	469.3	510.4
SMARCAD1	-0.59	2.17	1.03	0.875023	0.0507712	0.483907	0.665	4.499	2.047	39.1	58.8	155.1	34.5	245.7	120	21	72.8	54.7	63.2	185.7	129.6	32.4	36.7	234.5	257.4	115.5	124.7
SMYD2	-1.91	2.17	0.35	0.266644	0.185285	0.996588	0.265	4.499	1.272	8.9	33.6	59.4	13.2	125.8	98.9	5.6	14.2	34.9	32.4	61.8	57	11.6	15	65.3	242.4	62.9	155.6
TBCA	0.03	2.17	1.47	1	0.0686091	0.257885	1.018	4.507	2.77	183	179.8	359	79.7	654.2	236.1	128.8	260.1	135.3	238.9	350.2	368.1	66.3	95.7	392	1091.7	238.2	234.1
TICRR	-0.65	2.17	0.44	0.910539	0.112644	0.980269	0.635	4.503	1.361	4.8	7.6	14.3	3.2	20.9	15.4	3.3	7	5.4	10.6	21.6	9.5	2.3	4.4	28.2	15.5	12.9	18.3
UBE2M	-0.52	2.17	1.34	0.975573	0.165317	0.532813	0.697	4.487	2.527	62	89	171.9	38.3	358.8	142	34.2	112.3	69.5	113.9	167.8	176.2	36	40.8	192.5	668.9	146.9	137.3
ZC3H3	-0.1	2.17	0.8	0.99999	0.187476	0.893578	0.93	4.487	1.74	309	332.2	1030.4	229.6	1573.5	904.5	129.5	737.1	310.3	355.7	1098.9	966.1	193.3	272.8	1191.2	2078.5	860.6	950.7
ANXA1	-0.37	2.16	1.46	0.992815	0.133546	0.395298	0.775	4.454	2.757	1317.6	1699.5	3355.7	753.4	5918.4	2146.4	772.4	2247.6	1258.5	2295	3131.5	3595.9	673.4	843	3388.1	10338.3	2106	2187.6
AP3B1	-1.21	2.16	1.32	0.399094	0.0647659	0.32629	0.433	4.482	2.493	425.5	981.9	2432.5	542.7	5516	2212.3	242.6	746.2	923.8	1043.6	3514.2	1683.8	527.6	558.3	6499.7	4681.2	2153.2	2273.1
BCCIP	-0.43	2.16	1.05	0.957394	0.0477571	0.455478	0.742	4.476	2.069	120.1	161.8	394	88	569.6	275.3	65.3	220.9	147.7	177.2	381.3	407.1	74.3	104.3	550.5	589.4	255.4	296.8
CTNNA1	-0.43	2.16	0.91	0.929033	0.0256882	0.456932	0.743	4.484	1.88	1948.6	2620.9	6463.6	1441.6	11503.3	6117.3	1158.6	3277.2	2443.6	2811.1	6831.7	6115.4	1349.2	1540.4	9608.8	13771.3	6062	6173.1
EBNA1BP2	-0.76	2.16	0.58	0.945114	0.278553	0.981615	0.59	4.468	1.495	6588.4	11165.2	41450.7	9276.7	53105.6	35515.3	2397	18109	10715.6	11633.6	46509.8	36941.9	7965.1	10804.3	39810.5	70840.7	34197.8	36883.6
EFTUD1; EFL1	-0.93	2.16	0.94	0.674801	0.08526	0.67099	0.524	4.46	1.913	82	156.4	314.9	70.6	535.4	279.9	42.7	157.5	134.5	181.8	334.8	296.1	69.6	71.6	390.8	733.4	283.9	275.9
HERC2	0.04	2.16	0.82	0.999997	0.00828499	0.349017	1.027	4.466	1.761	744.1	724.5	2356.4	527.7	2727	1548.7	494.9	1118.8	682.6	769	2589.2	2144.6	477.1	583.6	2512.6	2959.8	1514.4	1583.7
LMNB2	-0.93	2.16	0.73	0.422012	0.0234767	0.623767	0.526	4.465	1.663	5	9.5	27	6	36.3	21.8	3	8.3	9.9	9.1	26.8	27.2	6.9	5.3	33.2	39.7	19.3	24.7
MED21	-1.58	2.16	0.43	0.121963	0.0346851	0.94272	0.335	4.47	1.348	2.7	8.2	11	2.5	22	16.3	2.6	2.9	7	9.6	15.4	7.9	2.1	2.9	14.2	34.2	16.3	16.4
MRPS27	-0.33	2.16	0.59	0.998865	0.306378	0.982874	0.798	4.462	1.507	2991.7	3750	8380.2	1878.2	9137.9	6063.5	1022.8	8750.7	3616.2	3888.8	9265.4	7579.5	1644.8	2144.8	7325.7	11398.3	5936.6	6193.1
NOL9	-1.33	2.16	0.78	0.413845	0.101913	0.823697	0.398	4.464	1.716	446.6	1122.4	3482	780.1	5087.8	2965.7	213.5	934.2	1080.3	1166.1	4061.7	2985.1	693.2	877.8	4365	5930.2	2940.2	2991.5
NUB1	-0.87	2.16	0.8	0.750599	0.0999685	0.803993	0.545	4.46	1.744	13.9	25.5	52.8	11.8	84.4	48.4	7.6	25.5	19.5	33.4	52.6	53.1	10.8	13	57.1	124.7	47.3	49.5
PHB	-0.51	2.16	0.84	0.962418	0.107541	0.78801	0.702	4.458	1.791	2060.3	2933.8	4916.9	1102.9	6681.6	3730.9	1027.4	4131.8	2429.5	3542.7	4475.3	5402	1027.9	1183.4	4949.1	9020.6	3637.8	3826.4
PSME2	0	2.16	1.15	1	0.033105	0.304364	1	4.463	2.226	204.2	204.3	428.7	96.1	634	284.8	123.1	338.7	207	201.6	340.2	540.1	90.1	102.4	540.5	743.6	256.3	316.5
RNF213	-0.56	2.16	0.65	0.939102	0.0957506	0.893706	0.678	4.456	1.573	539.6	795.3	1897.9	425.9	2757.9	1753.2	266	1094.7	712.4	887.9	2171.4	1658.9	379.5	478	2256.2	3371.2	1681.9	1827.5
RPS27	-0.94	2.16	0.72	0.878947	0.272602	0.952864	0.521	4.462	1.653	905.1	1737.7	5468.9	1225.7	7067.1	4276.1	323.5	2532.6	1694.2	1782.4	5094.4	5871	1050.8	1429.8	5964.4	8373.6	3921.3	4663
RPS3	-1.43	2.16	0.49	0.624822	0.282048	0.991042	0.37	4.465	1.408	10114.8	27335.5	68764.4	15399.3	78528.8	55759.2	3707.6	27594.4	26355.8	28351.7	73624.1	64225.4	14091.9	16828.1	54627.7	112887	53294.3	58338
SCP2	-0.87	2.16	1.18	0.804748	0.133946	0.586628	0.547	4.476	2.262	118.6	217	305.4	68.2	502.4	222.1	58.8	239.2	168.2	279.9	265.6	351.2	63	73.9	352	717.2	216.2	228.2
SLPI	-1.35	2.16	0.85	0.39698	0.100415	0.775511	0.391	4.483	1.797	138.2	353.4	859.7	191.8	1223.2	680.8	69.6	274.4	328.5	380.2	1023.2	722.4	178.6	205.9	899.1	1664	673.5	688.2
TPI1	-0.64	2.16	1.26	0.853088	0.0583941	0.340121	0.643	4.481	2.399	1615.9	2514.9	4236	945.4	7067.8	2945.6	973.4	2682.4	1938.3	3263	4191.8	4280.7	898.8	994.4	4929.8	10132.9	2820.9	3075.8
TRIM41	-1.11	2.16	0.38	0.792441	0.263851	0.996952	0.464	4.467	1.301	383.6	826.3	2077.7	465.1	2431	1867.8	137.3	1071.5	807.4	845.7	2221.7	1943.1	408.6	529.4	2096.1	2819.3	1853.1	1882.7
VCL	-0.52	2.16	1.05	0.939681	0.0727998	0.541101	0.696	4.481	2.077	197	282.8	540.9	120.7	789.7	380.2	104.9	369.9	238.2	335.8	512.3	571.2	117.7	123.8	593.1	1051.4	382.8	377.6
XPO6	0.24	2.16	0.38	0.999248	0.15961	0.993153	1.181	4.482	1.306	15.3	13	38.6	8.6	39.4	30.2	6.8	34.5	9.9	17	40.4	36.9	7	10.6	35.9	43.3	28.5	32
ZFP30	-0.86	2.16	0.58	0.858684	0.180642	0.965362	0.551	4.478	1.499	38.9	70.6	155.9	34.8	198.4	132.4	16.3	92.9	68.6	72.6	192.4	126.3	29.2	41.5	173.4	226.9	129.5	135.3
ZFR	-0.93	2.16	0.54	0.890131	0.285128	0.986478	0.525	4.462	1.459	3365.8	6412.6	18374.6	4117.6	18998.2	13024.4	1260.5	8987.3	6260.2	6568.8	15561.2	21696.7	3704.1	4577.2	12753.1	28301.6	12712.7	13343.7
ZNF330	-1.56	2.16	0.61	0.306407	0.112138	0.930115	0.34	4.471	1.524	292.2	860.1	1828.8	409.1	3138	2059.5	137.3	621.7	788.8	937.8	1994.6	1676.7	378.3	442.3	2513.4	3917.7	2006.7	2113.7
ZXDC	-1.56	2.16	1.16	0.394735	0.162075	0.648862	0.34	4.482	2.229	33.1	97.3	242.6	54.1	429.5	192.7	16	68.3	90	105.2	280.2	210.1	46.6	62.9	268.8	686.3	185.6	200
ADSL	-0.37	2.15	1.19	0.987946	0.0929665	0.485652	0.772	4.437	2.28	133.3	172.5	352.4	79.4	553.6	242.8	69.7	254.8	134.3	221.6	329.5	376.8	75.9	83.1	414.9	738.8	235.6	250.2
ALDH3A2	-0.79	2.15	0.68	0.774483	0.0778883	0.855931	0.579	4.446	1.6	18.4	31.7	62.7	14.1	82.7	51.7	10.6	31.8	34.4	29.2	82	48	11	18.1	62.4	109.5	48.8	54.7
CCDC60	-0.86	2.15	0.58	0.944775	0.375201	0.988983	0.552	4.43	1.494	76.8	139.1	332.1	75	382	255.7	23.8	247.9	130.8	147.9	387.9	284.3	66.5	84.5	320.9	454.8	261.6	249.9
CCNH	-1.17	2.15	0.6	0.323649	0.0405121	0.840149	0.444	4.426	1.512	313.7	707.1	2061.9	465.9	3182.1	2104.8	189	520.7	699.4	714.9	2610.1	1628.9	426.8	508.6	2492.8	4062	2092.9	2116.7
CCPG1	-1.4	2.15	0.86	0.334064	0.0886119	0.738482	0.378	4.429	1.813	368.4	973.8	2573.9	581.2	4402.2	2428.8	190.1	713.8	899.2	1054.6	2921.4	2267.8	513.4	657.9	3306.3	5861.3	2376.9	2481.8
CCT2	-0.33	2.15	1	0.991514	0.0805913	0.602105	0.795	4.431	2	5448	6853.1	12902.8	2911.7	20272.3	10136.4	3066.5	9679.1	5715.3	8217.5	12060.5	13803.9	2682.3	3160.8	13644.1	30120.4	10160.3	10112.6
CSE1L	-0.41	2.15	0.97	0.98338	0.0994883	0.672418	0.753	4.438	1.959	926.7	1230.1	2316.1	521.9	3516	1795.3	480.5	1787.3	1125	1345	2138.4	2508.6	481.7	565.4	2411.6	5126.3	1754.3	1837.2
DNAJC14	-1.01	2.15	0.28		0.0155126	0.966219	0.497	4.433	1.215	7.2	14.5	22.5	5.1	42.7	35.1		7.2	14.7	14.3	32.5	15.6	4.3	6	39	46.8	35	35.3
EXOSC1	-2.03	2.15	0.7	0.135004	0.110599	0.880694	0.244	4.445	1.627	769.8	3153.5	8744.7	1967.1	11697.2	7189.4	381.7	1552.7	3020.2	3292.7	10104.2	7568.2	1736.7	2228.1	8510.4	16077.3	7198.1	7180.8
EXOSC2	-1.94	2.15	0.69	0.151065	0.104965	0.881172	0.261	4.437	1.614	990.8	3795	10158.9	2289.8	13477.8	8351.6	486.9	2016.3	3676.5	3917.3	11924.7	8654.6	2021.8	2593.3	10442.3	17395.8	8298.3	8405.3
EXOSC5	-2.34	2.15	0.66	0.118284	0.157676	0.93477	0.198	4.441	1.575	505.6	2557.8	6342.5	1428.3	8555.1	5432.6	232.9	1097.8	2405.5	2719.7	7364.1	5462.6	1255.1	1625.4	5963	12274.1	5390	5475.6
FTSJ1	-0.78	2.15	0.87	0.883972	0.163496	0.834524	0.582	4.451	1.83	473.5	813.5	2283.5	513	2822.8	1542.4	207.7	1079.4	746.6	886.3	2176.8	2395.4	438.9	599.7	2134.9	3732.3	1462.2	1627.1
KLC4	-0.97	2.15	0.95	0.300429	0.014429	0.312334	0.511	4.453	1.938	11.5	22.6	43.7	9.8	57.3	29.5	7.8	17.1	18.8	27.2	45.7	41.8	11.2	8.6	47.3	69.3	30.2	28.9
LAMP1	-0.83	2.15	1.09	0.676611	0.0550041	0.449442	0.563	4.431	2.121	153.1	271.9	475	107.2	716.3	337.7	85	275.6	241.3	306.3	513.4	439.4	102.5	112.1	561.5	913.8	302.9	376.4
NPR1	-0.82	2.15	0.57	0.862517	0.165965	0.964983	0.565	4.426	1.48	11.9	21.1	37.3	8.4	47.1	31.8	5.4	26.4	23.6	18.9	43.2	32.2	7.1	10	35.4	62.6	36.8	27.5
PIN4	-1.34	2.15	0.82	0.374452	0.0889559	0.768693	0.396	4.438	1.767	260.8	659.3	1372.1	309.2	2935.7	1661	138.3	491.8	557.5	779.7	1481.8	1270.5	303.6	314.9	2070.2	4163	1730	1594.7
PPP1R8	-0.77	2.15	0.53		0.00962201	0.644759	0.585	4.439	1.445	7.5	12.8	28.8	6.5	37.3	25.8		7.5	15.5	10.6	28.8	28.8	6.9	6.1	27.5	50.5	27.7	24
RNF40	-0.66	2.15	0.92	0.923659	0.13698	0.772656	0.635	4.434	1.891	11.7	18.4	33	7.4	59.5	31.5	5.6	24.4	13.5	25.1	34.7	31.3	6.5	8.5	47.6	74.4	33	30
RPL13	-1.86	2.15	0.64	0.401192	0.282719	0.971999	0.276	4.44	1.561	10245.6	37069.4	80953.9	18233.9	112125	71809.6	3823.7	27453	35009.3	39250.8	89823.5	72960.1	15821.5	21014.1	76939.6	163401	70129.6	73529.9
RPL22L1	-0.93	2.15	0.87	0.619475	0.0661785	0.677147	0.524	4.432	1.824	105.4	201	524.6	118.4	671.5	368.3	57.4	193.5	199.6	202.5	709.1	388.1	109.1	128.4	601.2	750.1	351.6	385.7
RPL37A	-1.89	2.15	0.56	0.399487	0.297692	0.985714	0.269	4.424	1.472	1418.3	5263.4	11777.1	2662.2	15843.4	10764.3	536.8	3747.5	4889.5	5665.8	12704.9	10917.1	2325	3048.4	10013.6	25067.2	10034.6	11547
RPLP0	-1.65	2.15	0.59	0.347194	0.166545	0.958685	0.319	4.428	1.505	5313.1	16673	37552	8480.2	50668.9	33656.5	2244.2	12578.8	16245.7	17111.5	40097.2	35168.4	7477.2	9617.7	42350.6	60621	32272.4	35100
SRP19	-0.36	2.15	1.01	0.995946	0.194045	0.784911	0.778	4.45	2.008	1218.8	1567.1	3917.2	880.3	5902.4	2939.7	504.3	2945.5	1465.8	1675.5	4516.5	3397.4	802.4	965.8	4513.1	7719.3	2986.7	2893.4
SSR1	-0.43	2.15	0.72	0.987176	0.150004	0.90141	0.741	4.433	1.651	290.2	391.4	1083.5	244.4	1499.4	908.3	126.9	663.5	367.5	416.9	1273.8	921.6	210.2	284.2	1547.9	1452.4	815.9	1011.1
TATDN1	-1.13	2.15	1	0.192808	0.0141324	0.270709	0.457	4.452	2.006	72.8	159.2	351.5	78.9	465	231.8	45.6	116.1	153.2	165.5	399.1	309.6	78.9	79	492.9	438.7	219.4	244.9
TPM4	0.73	2.15	0.96	0.497455	0.0111355	0.269085	1.653	4.443	1.942	3229.6	1953.2	4548.1	1023.6	7047.8	3629.3	2121.5	4916.5	1716	2223.2	4805	4304.9	919.7	1139.3	6371.1	7796.3	3503.8	3759.3
TSSC1; EIPR1	-0.65	2.15	0.77	0.91083	0.114509	0.846584	0.637	4.44	1.7	50.6	79.4	173.6	39.1	261.7	153.9	23.7	107.9	73.3	86	192.1	156.9	45.5	33.6	221	309.9	156.7	151.2
UBE4A	-0.52	2.15	0.05	0.957975	0.10363	1	0.698	4.44	1.033	6.3	9.1	18.7	4.2	22.4	21.7	3.6	11.2	5.7	14.5	19.8	17.6	3.4	5.2	20.6	24.4	19.4	24.3
UGDH	-0.3	2.15	1.11	0.996541	0.112129	0.589109	0.814	4.438	2.159	822.9	1011	1839.6	414.5	2947.2	1365.3	444.8	1522.5	785.8	1300.7	1729.7	1956.5	382.4	449.4	1925.2	4511.7	1317.5	1414.8
ZNF114	-1.64	2.15	0.77	0.371978	0.180381	0.901258	0.32	4.439	1.701	70.1	219.2	470	105.9	636.2	374	30.3	162.4	203.3	236.4	512.7	430.8	93.5	119.9	458.3	883.1	375.3	372.7
AMER1; FAM123B	0.46	2.14	0.59	0.723427	0.00437015	0.519416	1.371	4.408	1.501	60.4	44	104.8	23.8	142.6	95	44.8	81.3	39	49.7	109.6	100.2	20.7	27.3	121.6	167.3	93.8	96.3
ATP5D	-0.48	2.14	0.89	0.967255	0.102395	0.738158	0.716	4.404	1.852	237.1	331.2	659.6	149.8	1023	552.5	123.7	454.4	275.9	397.5	652.4	666.9	132.5	169.3	718.5	1456.6	532.1	573.7
B9D1	-1.52	2.14	0.7	0.225677	0.0685254	0.819158	0.349	4.41	1.627	16.6	47.4	76.1	17.2	124	76.2	10	27.4	43.4	51.8	86.2	67.1	19.7	15.1	80.7	190.6	82.5	70.4
DCTN6	-0.59	2.14	0.5	0.811971	0.0301142	0.888749	0.666	4.408	1.412	29.2	43.8	112.8	25.6	126.5	89.6	21.1	40.4	43.6	44.1	132.7	95.9	22.9	28.6	84.8	188.8	105.3	76.3
DNAJB1	-0.7	2.14	0.79	0.793159	0.054459	0.708941	0.617	4.422	1.73	815.3	1321.3	3198.2	723.2	5341.9	3087.5	440.6	1508.6	1174.5	1486.4	3479.1	2940	666.6	784.6	4506.7	6331.8	2999.3	3178.3
EFCAB7	-1.8	2.14	0.84	0.114647	0.0596275	0.673366	0.287	4.394	1.795	257.4	897.8	1784.4	406.1	2581.6	1438.1	146.1	453.6	851.3	946.9	2157.9	1475.5	378.6	435.5	1922.1	3467.4	1435.3	1441
GPAM	-1.54	2.14	0.32	0.313821	0.114335	0.995439	0.345	4.406	1.244	14.4	41.7	114.4	26	154.3	124	6.7	30.9	43.1	40.4	127.8	102.4	21.4	31.5	151.6	157	121.2	126.8
GSTK1	-0.93	2.14	0.9	0.77011	0.144284	0.793158	0.524	4.396	1.863	198.5	378.8	947.3	215.5	1573.5	844.6	89.7	439.4	314.2	456.6	993.1	903.6	196	236.9	1267.3	1953.7	843.5	845.7
KIAA1244; ARFGEF3	-1.05	2.14	0.38	0.777446	0.215153	0.995599	0.484	4.41	1.301	169.8	350.9	830.2	188.3	932.1	716.4	72.2	399.4	300.4	409.8	737.3	934.9	152.4	232.6	661	1314.5	678.5	756.4
KNTC1	-1.14	2.14	0.62	0.723165	0.220887	0.963436	0.452	4.4	1.542	70.6	156	379.6	86.3	553.1	358.8	27.9	178.5	153.3	158.7	407.5	353.7	71.8	103.7	443.1	690.5	358.5	359.1
LUZP6; MTPN	-0.33	2.14	1.6	0.998256	0.258193	0.49579	0.794	4.422	3.039	57.7	72.6	132.3	29.9	206.1	67.8	29.6	112.4	46.8	112.7	125	140	26.8	33.4	108.4	392	69.3	66.4
MIIP	-0.37	2.14	0.75	0.993767	0.153535	0.890941	0.774	4.42	1.68	14.8	19	49.3	11.1	62.7	37.3	8	27.2	17.7	20.5	64.6	37.6	8.4	14.8	39.1	100.7	37.7	37
MRPS26	-0.46	2.14	0.65	0.99414	0.304674	0.974068	0.728	4.404	1.565	3969.9	5456.1	13200.5	2997.6	15485.9	9896.1	1395.1	11296.8	5237.8	5683.4	15110.2	11532.1	2614.5	3436.9	11873.7	20197.1	9645	10153.8
NAPG	-1.04	2.14	0.72	0.586782	0.0870967	0.835457	0.488	4.408	1.652	20.9	42.8	105.8	24	119.7	72.5	11	39.7	39.8	46.1	129.4	86.5	23.9	24.1	88.5	162	71.6	73.4
NDUFB8	-0.95	2.14	0.57	0.790448	0.16949	0.964545	0.518	4.412	1.484	20.5	39.6	58.6	13.3	89.4	60.2	8.8	47.9	32.8	47.9	58.9	58.4	13.7	12.9	72.2	110.7	63	57.6
NFRKB	-1.44	2.14	0.92	0.352534	0.107586	0.722636	0.368	4.423	1.897	24.6	66.8	151.5	34.3	249.3	131.4	11.7	51.6	75.1	59.4	170	135	32.5	36.1	211.5	293.8	118.6	145.6
NOTCH1	-0.53	2.14	0.75	0.830252	0.0221323	0.585003	0.692	4.414	1.685	8.4	12.1	21.8	4.9	33.4	19.8	5.2	13.5	13.2	11.1	25.2	18.9	4.7	5.2	28.1	39.8	19.3	20.4
PHF19	-1.78	2.14	0.62	0.306618	0.180945	0.954124	0.291	4.415	1.538	24.2	82.9	171.9	38.9	226	147	10.1	57.8	82.1	83.7	194.3	152	33.9	44.7	184.5	276.9	144.6	149.4
PPP2R1B	-0.5	2.14	0.69	0.893238	0.0337861	0.721869	0.705	4.398	1.616	88.2	125	274.1	62.3	381.6	236.1	50.5	154.1	125.3	124.8	284.2	264.4	55.5	70	335	434.7	251.1	222
PRKCSH	-0.65	2.14	0.94	0.937149	0.160496	0.783115	0.638	4.408	1.924	807.4	1266	2170.9	492.5	3621.3	1882.3	393.7	1655.8	1031.1	1554.3	2128.4	2214.2	452.1	536.6	2296.6	5710.2	1808.6	1959
PSMA3	-0.57	2.14	0.94	0.937565	0.105319	0.702155	0.672	4.395	1.919	463.5	689.4	1183.1	269.2	1841.1	959.2	229.3	936.9	570	833.7	1186	1180.2	250.1	289.7	1417.9	2390.5	937.6	981.2
RASA1	-0.98	2.14	0.71	0.898483	0.353522	0.97014	0.505	4.417	1.639	56.2	111.3	216.4	49	334.6	204.2	19	166.4	103.1	120.1	210.3	222.7	44.3	54.2	226.2	494.9	177.8	234.5
RPL31	-1.84	2.14	0.56	0.377082	0.259939	0.981118	0.279	4.404	1.478	4140.9	14825.8	31895.2	7242.1	42789.1	28948.6	1581	10845.8	14304.3	15366.4	36024.7	28239	6405.6	8187.9	30814	59418	28277.3	29635.8
RPL36	-1.82	2.14	0.55	0.451659	0.312703	0.987356	0.284	4.422	1.467	3292.7	11586.3	23722.8	5364.8	31144.9	21233.2	1263.3	8582.2	10612.6	12649.4	27061.9	20795.7	4776.8	6025.2	18362.6	52825	20919.4	21551.7
RPS29	-1.58	2.14	0.83	0.676246	0.420296	0.959499	0.334	4.412	1.78	960.3	2875.7	7275.1	1649	10431	5861	287.9	3203.4	2649.8	3120.8	8029.8	6591.3	1443.2	1884.1	7442	14620.6	5834.4	5887.8
SFN	-0.21	2.14	0.99	0.998448	0.0587569	0.543673	0.864	4.404	1.98	1072.6	1241.1	2866.9	651	4833.2	2441.3	676.3	1701.2	1033.3	1490.8	2539	3237.1	582.6	727.5	3175.8	7355.7	2455.3	2427.3
SUCLA2	-0.76	2.14	0.65	0.838029	0.104982	0.89982	0.592	4.407	1.573	737.2	1245.8	2990.7	678.6	4435.3	2819.4	356.5	1524.6	1142.5	1358.5	3806.1	2350	611.3	753.4	4257.8	4620.3	2754.5	2885.8
UBA5	-0.72	2.14	0.74	0.741369	0.0461728	0.727327	0.605	4.407	1.67	168.3	278.2	630.1	143	858.1	514	94.6	299.5	269.2	287.4	618.2	642.2	128.1	159.6	680.6	1082	491.7	537.3
UBL5	-1	2.14	0.78	0.74725	0.16091	0.87823	0.5	4.419	1.722	113.9	227.9	667.2	151	968	562	54.6	237.6	185.1	280.6	524.4	849	138.2	165	678.8	1380.5	592.4	533.2
ZC3HC1	-0.25	2.14	0.8	0.992867	0.0275903	0.571332	0.843	4.398	1.742	45.4	53.8	117.4	26.7	177.7	102	29.5	69.8	47.7	60.7	137.9	99.9	23.9	29.8	134.4	235	104.7	99.4
ZFX	-0.88	2.14	0.49	0.606288	0.0498959	0.928672	0.543	4.406	1.406	44.3	81.5	289.1	65.6	305.2	217	24.1	81.4	80.2	82.9	267.5	312.4	56.8	75.8	272.9	341.3	200.7	234.6
ZSCAN12	-1.89	2.14	0.81	0.509192	0.404964	0.959732	0.269	4.395	1.758	18.1	67.5	153	34.8	202.5	115.2	5.4	61	61	74.6	163.2	143.5	29.5	41.1	175.1	234.3	109.4	121.4
ANP32A	-0.2	2.13	1.27	0.9994	0.113628	0.466938	0.868	4.369	2.411	457.5	526.9	1219.3	279.1	1934	802	243.5	859.7	421.5	658.6	1167.1	1273.8	249.5	312.1	1289.9	2899.8	789.1	815.2
ANXA11	-0.35	2.13	1.1	0.982046	0.0509329	0.417495	0.786	4.377	2.138	168.9	215	380.9	87	584.7	273.5	104.8	272.3	166.5	277.7	356.9	406.5	79.3	95.5	420	814.1	281	266.2
ANXA6	-0.69	2.13	1.01	0.879203	0.107321	0.651105	0.619	4.386	2.013	1258.5	2034.1	3977.3	906.9	6239	3100	639.6	2476.2	1704.2	2427.8	3590.4	4405.9	827.9	993.4	4559.5	8537.1	2921.6	3289.2
AP1G2	0.74	2.13	1.08	0.762274	0.0591763	0.46354	1.674	4.387	2.113	18.7	11.2	34.6	7.9	50.6	24	11	31.9	11.6	10.8	42.5	28.1	6.6	9.4	37.7	68	22.6	25.4
APC	0.9	2.13	0.8	0.154737	0.00334282	0.226389	1.866	4.369	1.737	1135.9	608.6	1879.9	430.3	2337.1	1345.6	830.9	1552.9	571.4	648.3	2006.4	1761.4	387.1	478.3	2057.4	2654.9	1312	1380.1
ARHGDIA	-0.59	2.13	1.38	0.949208	0.146574	0.456041	0.663	4.368	2.608	526.5	794.4	1436.2	328.8	2575.4	987.5	261.8	1059	611.5	1031.9	1491.2	1383.2	300.9	359.3	1729.4	3835.3	983	992
ARMC6	-0.22	2.13	0.45	0.997985	0.0571654	0.955581	0.859	4.374	1.363	1138.9	1326.6	2850.4	651.7	4131.1	3031.6	626.2	2071.4	1191.7	1476.7	3407.4	2384.4	581.4	730.4	3523.3	4843.8	2977	3087.1
CALR	-0.4	2.13	1.14	0.991588	0.159548	0.646547	0.759	4.392	2.202	2069.7	2725.8	5219	1188.2	8230.4	3737.4	1096.8	3905.5	2091.7	3552.1	4744.6	5740.8	1065.7	1324.8	4876.7	13890.4	3693.6	3781.8
CCDC84	-1.48	2.13	0.7	0.222473	0.0613261	0.80105	0.359	4.379	1.627	175.2	487.9	1356	309.7	1817	1116.4	95.1	322.8	472.9	503.3	1613	1139.9	278.5	344.3	1489.4	2216.6	1089.8	1143.7
CDC25C	-0.97	2.13	0.62	0.549583	0.0570255	0.853932	0.512	4.366	1.539	97.1	189.6	346.6	79.4	516	335.2	54.1	174.1	167.4	214.7	389.8	308.1	68.1	92.5	419.9	634.2	322.6	348.3
CEPT1	-0.56	2.13	0.48	0.757393	0.016842	0.851361	0.677	4.369	1.391	79.6	117.6	306.2	70.1	370.6	266.4	50.3	125.9	107.4	128.7	353.7	265.1	62.5	78.6	384.6	357.2	270.3	262.5
CHMP2B	-0.68	2.13	0.97	0.831855	0.0684799	0.582898	0.623	4.384	1.965	172.2	276.4	894	203.9	1568.3	798	94.2	314.7	242.6	315	1168.1	684.2	190.2	218.6	1338.6	1837.3	796.8	799.3
CTNNB1	0.21	2.13	0.58	0.991814	0.0111108	0.671395	1.156	4.392	1.5	132.7	114.8	302.9	69	372.4	248.3	91.5	192.5	107.5	122.6	357.7	256.5	61.7	77.1	312.2	444.2	237.7	259.4
GLS	-0.64	2.13	0.88	0.877712	0.0805909	0.69456	0.64	4.388	1.846	406.9	636.1	1334.6	304.2	1980.6	1073	220.7	750.3	521.2	776.4	1288.6	1382.3	280.3	330.1	1439.6	2725	1048.8	1097.8
HAUS2	-1.17	2.13	0.52	0.271403	0.0300786	0.865735	0.445	4.392	1.439	10.5	23.6	42.1	9.6	54.1	37.6	6	18.4	21.2	26.3	42.1	42.2	9.8	9.4	55.7	52.6	36.1	39.2
HSP90AB1	-0.56	2.13	1	0.94637	0.11074	0.661187	0.681	4.365	2.002	6639.6	9755.7	19377.8	4439.1	26704.1	13336	3473.9	12690.3	8070.8	11792.3	17121.8	21931	4000.4	4925.8	18496.6	38553.4	13167.3	13506.8
IPO4	-0.86	2.13	0.7	0.624661	0.0493645	0.774063	0.552	4.385	1.622	66.9	121.1	199.4	45.5	296.7	182.9	36.8	121.6	114.2	128.4	219.1	181.4	41.1	50.3	249.8	352.5	175	191.2
MRPL20	-1.78	2.13	0.75	0.497412	0.344927	0.960342	0.291	4.37	1.683	18.3	62.8	110.4	25.3	170.5	101.3	6.2	54	60.5	65.2	128.2	95.1	20.8	30.7	128.9	225.6	92.9	110.5
MYL6	-0.17	2.13	0.98	0.992603	0.00382109	0.126745	0.891	4.389	1.975	4441.9	4983.2	13210.7	3009.9	22431.7	11356.7	3301.1	5977	4522.6	5490.8	15947.7	10943.4	2746.3	3298.8	22418.2	22445.3	11092.5	11627.2
NTN4	-1.77	2.13	0.39	0.327492	0.197828	0.994418	0.293	4.367	1.307	20.9	71.3	116.2	26.6	144.1	110.3	8.5	51.5	73.4	69.3	105.8	127.7	25.3	28	115.6	179.7	113.6	107
P4HB	-0.67	2.13	0.92	0.831719	0.0616898	0.606223	0.63	4.384	1.897	2243.3	3558.9	6345.5	1447.3	8775.3	4625.8	1271.4	3958	2990.3	4235.6	5744	7010	1341.4	1561.5	6545.3	11765.2	4357.4	4910.7
RPL12	-1.71	2.13	0.36	0.322239	0.175736	0.995117	0.305	4.365	1.285	5772.3	18938.4	43013.1	9854.3	53814.4	41893.6	2554.1	13045.3	17883.7	20055.2	46309.6	39951.3	8964.8	10832.1	37724.9	76766.1	42215.2	41574.4
RPL14	-2.02	2.13	0.71	0.470464	0.425629	0.97866	0.246	4.372	1.637	4242.6	17220.4	34331.6	7852.8	52928.2	32339.8	1483.8	12130.7	15032.6	19726.7	42007.9	28058	7278.6	8472.2	27451.7	102048	32337.6	32342
RPL35A	-1.79	2.13	0.5	0.411032	0.272444	0.989023	0.289	4.378	1.418	5297	18335.6	39569.7	9038.9	52084.9	36732.5	1994.3	14069.2	17318.5	19412.5	44885.9	34883.1	8067.8	10126.8	37436.1	72465.9	36418.8	37048.9
SLC12A7	-1.07	2.13	1.24	0.413829	0.0453476	0.294053	0.475	4.385	2.367	9.5	20.1	45.3	10.3	68.9	29.1	5.3	17.2	21	19.2	52.4	39.1	9.6	11.1	65.4	72.5	25.5	33.2
SLC2A3	-0.71	2.13	1.17	0.933309	0.205056	0.688427	0.611	4.39	2.247	21.7	35.5	59.6	13.6	91.1	40.5	9.7	48.6	28.7	44	60.1	59.1	14.4	12.8	58.2	142.5	39	42.1
TNKS	-0.36	2.13	0.73	0.946864	0.0191471	0.580405	0.777	4.362	1.657	177.1	228.1	296.1	67.9	417.6	252.1	109.7	285.9	209.8	247.9	301.2	291	58.3	79	396	440.3	234.6	270.8
WDR60	-1.76	2.13	0.69	0.302984	0.176027	0.928388	0.296	4.366	1.61	371.9	1258.3	2696.3	617.5	4096.1	2543.7	158	875.5	1179	1343	3095.8	2348.4	538.2	708.5	3408.5	4922.3	2461.1	2629
ZNF22	-1.67	2.13	0.5	0.645768	0.437453	0.995623	0.314	4.387	1.418	163.9	522.2	893	203.6	1074	757.3	48.1	558.7	483.7	563.8	924.5	862.6	181.1	228.8	751.8	1534.2	771.5	743.3
ALYREF	-1.67	2.12	0.39	0.340126	0.175437	0.993074	0.315	4.334	1.309	1546.9	4912.7	14716.3	3395.4	17093.4	13060.9	695.4	3441	4805.1	5022.7	13016.5	16638	2904.5	3969.2	12083.7	24180.1	12718.5	13412.6
ANP32E	-0.19	2.12	0.92	0.999525	0.108272	0.713784	0.876	4.34	1.899	29.4	33.5	78	18	114.7	60.4	13.9	62.1	32.3	34.8	73.8	82.4	16.9	19.1	95	138.6	59.2	61.7
BCOR	-1.09	2.12	0.65	0.25759	0.020712	0.678494	0.47	4.343	1.574	666.2	1418.1	3335.9	768.1	5047	3206.7	427	1039.5	1354.4	1484.9	4135.9	2690.7	681.9	865.1	4470.1	5698.3	3189.4	3224.1
C8orf59	-1.92	2.12	0.75	0.263107	0.199211	0.912592	0.264	4.335	1.684	280.4	1062.1	2265.4	522.5	2845.5	1689.4	116.6	674.2	1017.2	1108.9	2555.8	2008	462.1	590.9	2209.5	3664.7	1597.5	1786.6
CBX4	-1.22	2.12	0.56	0.601012	0.168853	0.96474	0.43	4.353	1.477	1760.3	4094.3	8632.5	1982.9	11111	7520.8	766.9	4040.5	3859.8	4343.1	9281	8029.3	1747.1	2250.6	8535.7	14463.4	7250	7801.7
DCPS	-0.2	2.12	1.22	0.999681	0.171473	0.600535	0.87	4.339	2.332	9.1	10.5	23.9	5.5	37.8	16.2	4.4	19	8	13.8	22.8	25.1	3.8	8	31.9	44.8	14.6	18
EXOSC9	-1.86	2.12	0.67	0.13678	0.0845605	0.862122	0.276	4.349	1.594	1591.3	5769.7	15029	3455.9	20545.8	12886.8	816	3103.2	5555.4	5992.2	17042.8	13253.1	3039.6	3929.2	16417.6	25712.1	12495.1	13290.8
FBXO45	-0.53	2.12	0.88	0.535706	0.00287149	0.148809	0.695	4.343	1.842	9.2	13.2	31.7	7.3	43	23.4	9.3	9.1	13.7	12.8	37.7	26.7	5.8	9.2	50.3	36.8	20.5	26.6
LOC728763; CROCC2	-1.36	2.12	1	0.36084	0.0945274	0.627101	0.389	4.348	1.998	18.9	48.8	120.6	27.7	162.2	81.2	9.4	38.2	46.6	51	128.7	113.1	27.5	28	128.1	205.3	73.6	89.5
MRPL15	-0.64	2.12	0.74	0.968782	0.266685	0.943199	0.643	4.345	1.672	1419.7	2207.1	4613.9	1061.8	5849.6	3499	524	3846.4	2066.3	2357.5	5027.2	4234.6	950.6	1186.1	4685	7303.8	3413.2	3587
NAA25	-1.92	2.12	1.15	0.143328	0.10162	0.522815	0.263	4.35	2.222	46.7	177.5	324.9	74.7	625.2	281.4	23	95	176.2	178.8	365.5	288.8	65.7	84.9	499.8	782	295.1	268.3
NDRG2	-0.48	2.12	1.08	0.9864	0.20724	0.738153	0.718	4.333	2.121	21.7	30.2	70.6	16.3	113.2	53.4	8.9	52.9	26.6	34.3	64.5	77.3	15	17.7	89.8	142.8	47.9	59.5
PRDX2	-0.67	2.12	1.06	0.960444	0.258814	0.801781	0.629	4.352	2.089	2962.4	4708.8	9495.8	2182.2	15109.1	7231.3	1317.9	6659.1	3639.9	6091.5	7866.1	11463.1	1942.5	2451.4	8947	25515.2	7332.3	7131.7
RP9	-1.2	2.12	0.4	0.565892	0.138182	0.989823	0.436	4.359	1.315	620.5	1421.7	4644.1	1065.4	5300.6	4030.3	289.3	1330.9	1338.5	1510.1	4883.6	4416.3	909.2	1248.5	3978.8	7061.6	3852.9	4215.9
RPL30	-1.79	2.12	0.67	0.442647	0.303143	0.968602	0.29	4.334	1.589	4521.3	15601.1	34246	7902.6	46966.2	29553.9	1673.7	12213.5	14783.9	16463.4	40581.6	28899.5	6898	9053.5	32519.7	67830.3	29426	29682.3
RPS5	-1.27	2.12	0.62	0.726321	0.302576	0.976614	0.416	4.334	1.539	6162.9	14812.8	37405.5	8631.5	47696.8	31000.4	2227.6	17050.6	13864.2	15826.2	42067.9	33259.9	7468.5	9975.5	34977.8	65040.9	30472.4	31537.5
RUSC2	0.06	2.12	0.76	0.999948	0.00356139	0.261568	1.041	4.334	1.695	29.2	28	63.3	14.6	77.1	45.5	24.9	34.2	26.3	29.9	59.9	66.8	14.2	15	56.8	104.7	50.1	41.3
TOPORS	-0.71	2.12	0.19	0.580382	0.0167688	0.996595	0.613	4.343	1.138	62.6	102.1	292.4	67.3	344.8	303	42.7	91.7	90.7	114.9	366.7	233.1	63.2	71.7	285	417.2	302.8	303.3
TSR1	-1.33	2.12	0.46	0.687363	0.29951	0.993346	0.398	4.336	1.379	5775.2	14514.7	36149.5	8336.6	45236.5	32800	2030	16429.9	14018.9	15028.1	38153	34251.2	7429	9355.1	36107.7	56673.2	31582.9	34064
UGP2	-0.72	2.12	0.96	0.881207	0.129063	0.726122	0.606	4.347	1.94	115.6	190.6	331	76.1	505.1	260.4	59.6	224.3	147.8	245.9	298	367.6	67.4	86	348.2	732.7	256	264.8
YWHAE	-0.33	2.12	0.79	0.982492	0.0421498	0.654475	0.796	4.336	1.728	3637.7	4569.2	11108.4	2561.8	16516.7	9558.3	2098.7	6305.3	4149.5	5031.4	11007.8	11210	2280.4	2878	13215.6	20642.5	9251	9875.9
ZNF275	-1.07	2.12	0.6	0.869085	0.368189	0.985588	0.476	4.345	1.519	238.6	500.7	1036.2	238.5	1356.9	893.3	75.8	750.8	462.6	541.9	1194.6	898.8	208.4	272.9	1155.6	1593.3	887	899.7
ZNF346	-1.03	2.12	0.61	0.705766	0.153808	0.945646	0.488	4.342	1.526	557.5	1142	2986.6	687.9	3759.1	2462.7	251.6	1235.1	1101.8	1183.6	3083.5	2892.8	613	771.9	2781	5081.2	2411	2515.6
ACLY	-0.43	2.11	0.99	0.980842	0.109458	0.661035	0.744	4.329	1.99	1877.2	2522.7	4325.5	999.2	6902.9	3468.1	997.7	3532.1	2077.7	3062.9	4268.5	4383.2	921	1084	4617.6	10319.1	3516.5	3420.3
ANXA8L1	-0.58	2.11	1.21	0.915787	0.0844081	0.432984	0.67	4.31	2.31	168.8	252	485.9	112.7	751.7	325.4	93.5	304.7	194.4	326.7	424.5	556.2	102.4	124.1	567.4	995.8	313.8	337.4
ATRX	-1.15	2.11	0.53	0.29703	0.0340335	0.865071	0.452	4.316	1.448	111	245.8	427.1	99	569.1	393	65.9	187.1	232.6	259.8	485.2	376	85.1	115.1	486.6	665.6	388	398.1
BAZ2A	-0.56	2.11	0.36	0.687968	0.0104261	0.916181	0.68	4.306	1.284	155.5	228.8	855.7	198.7	945.9	736.6	115.4	209.4	233.4	224.2	883.5	828.8	169.7	232.7	702.2	1274.1	715.9	757.8
CCT5	-0.3	2.11	1	0.994134	0.0792368	0.580695	0.813	4.313	2.004	5483.1	6741.3	13490.6	3127.9	20242.7	10102.6	3010	9988.1	5605.8	8106.8	12080.8	15065	2895.2	3379.3	14856	27582.7	9971.1	10235.9
COPS4	-0.97	2.11	0.81	0.807877	0.209062	0.893341	0.511	4.31	1.748	52.5	102.8	181.5	42.1	281	160.7	23	119.8	87.8	120.4	176.2	187	36.2	49	188.6	418.8	156.3	165.3
DHRS4	-0.73	2.11	0.82	0.815312	0.0811993	0.744322	0.604	4.305	1.76	27.4	45.4	109.4	25.4	172.4	97.9	15.1	49.9	42.2	48.9	113.8	105.2	26.8	24.1	121.7	244.2	114.6	83.7
EIF3J	-0.88	2.11	0.23	0.888886	0.258082	0.999672	0.544	4.318	1.173	423.8	779.5	1934.4	448	2700.4	2301.4	157.9	1137.4	727.1	835.7	1674.6	2234.6	398	504.2	2358.4	3092.1	2257.2	2346.5
FAM203B; FAM203A; HGH1	-0.68	2.11	0.87	0.832103	0.0687904	0.673397	0.625	4.331	1.822	109.5	175.2	412.4	95.2	621.9	341.3	58	206.8	171.1	179.4	453.7	374.9	82.9	109.4	506.5	763.5	336	346.6
FGFRL1	-1.42	2.11	0.81	0.242809	0.0623829	0.701183	0.373	4.315	1.756	16.1	43.1	98.8	22.9	155.9	88.8	8.3	31.1	41.8	44.5	97.2	100.4	22.5	23.3	150.9	161.1	79.7	98.9
GTPBP2	-1.4	2.11	0.58	0.384257	0.118866	0.939668	0.378	4.317	1.494	904.8	2394.6	5352.4	1239.9	7150.6	4784.6	428.9	1908.6	2292.5	2501.3	5795.6	4943	1089.1	1411.5	5727.3	8927.5	4694	4877
KRT81	-0.54	2.11	0.56	0.895909	0.0487767	0.876369	0.69	4.307	1.479	7.5	10.9	23.1	5.4	25	16.9	5.2	10.9	8.7	13.7	19.4	27.6	3.7	7.8	21.8	28.7	14.6	19.6
LPCAT1	-1.86	2.11	0.41	0.493241	0.384407	0.997564	0.276	4.316	1.331	6.3	22.9	53.3	12.3	75.5	56.7	2	19.9	20.8	25.2	57.9	49	12.8	11.9	56.1	101.6	54.7	58.8
MRPL13	-0.85	2.11	0.71	0.870498	0.203173	0.92989	0.556	4.321	1.636	107.1	192.7	359.8	83.3	468	286	43.7	262.5	179.9	206.5	400.5	323.3	72.4	95.8	388.6	563.7	274.4	298.1
MRPL21	-1.35	2.11	0.65	0.644283	0.270211	0.966519	0.393	4.329	1.568	174.2	443.7	875.3	202.2	1203.4	767.3	62.9	482.3	445.3	442.2	935.9	818.7	179.2	228.2	1072.8	1349.9	730	806.6
NRBP1	-0.78	2.11	0.95	0.827897	0.116207	0.705932	0.581	4.312	1.931	58.2	100.1	171.7	39.8	263.4	136.4	29.7	114	88.4	113.3	181.8	162.1	43.3	36.6	180	385.3	134.8	138
PCMTD1	-0.59	2.11	0.65	0.675468	0.0123555	0.588056	0.666	4.317	1.574	20.8	31.2	73	16.9	92.9	59.1	15.4	28	28.8	33.8	82.1	64.9	13.3	21.5	74.4	116.1	55.8	62.5
REST	-1.51	2.11	0.55	0.45931	0.201588	0.973326	0.352	4.306	1.466	8.2	23.2	40.9	9.5	46.1	31.4	3.3	20.2	25.9	20.8	39.4	42.4	9.1	9.9	38.7	54.9	32.4	30.5
RNPC3	0.03	2.11	0.58	1	0.0516542	0.874925	1.018	4.323	1.49	1078.7	1059.6	3702.9	856.5	4447	2984.2	599.5	1940.9	1006.4	1115.7	3903.4	3512.7	736.3	996.3	3678.2	5376.4	2826.9	3150.2
RPL18A	-1.99	2.11	0.32	0.444556	0.391512	0.999268	0.252	4.331	1.252	4372.5	17342.6	34784	8031.6	40880.1	32664.6	1509.4	12666.3	16186.3	18581.6	41366.1	29249.2	7253.7	8892.9	24053.1	69479	32254.1	33080.4
RPL8	-1.54	2.11	0.67	0.482795	0.229949	0.951627	0.345	4.311	1.592	7534.4	21837.4	48021.9	11139.3	64072.5	40255.2	3134.8	18108.8	20528.3	23230	53740.7	42911.7	9766.4	12705.3	43721.4	93896.5	39280.2	41254.3
RPL9	-1.69	2.11	0.52	0.400424	0.231617	0.982624	0.309	4.312	1.437	3950.9	12775.3	27858.6	6460.9	35552	24742.3	1717.8	9086.8	11757	13881.7	31364.8	24744.4	5920.5	7050.7	21962.3	57550.7	25066.3	24422.4
TAF3	-2.77	2.11	0.82	0.0271807	0.0855509	0.750545	0.147	4.315	1.766	9.1	61.8	138.4	32.1	275.7	156.1	5.2	15.8	62	61.6	206.1	92.9	25.9	39.7	246.3	308.7	148.1	164.6
TMEM194A; NEMP1	0.09	2.11	0.67	0.999992	0.137701	0.912857	1.063	4.326	1.591	8.3	7.8	21	4.9	28.1	17.7	4.3	15.9	5.6	10.8	21.8	20.3	4.3	5.5	20.7	38.1	14.3	21.8
TTC12	-0.7	2.11	1.65	0.963481	0.317597	0.522988	0.614	4.304	3.144	30.4	49.4	128.7	29.9	262.5	83.5	11.7	78.8	49.6	49.3	154.8	107	24.7	36.2	165.5	416.3	74.4	93.7
UBR4	0.26	2.11	1.03	0.949938	0.00364644	0.0984117	1.195	4.331	2.048	1052.1	880.5	1584.7	365.9	2019.9	986.1	803	1378.6	795.1	975.1	1529.7	1641.7	335.7	398.8	1639	2489.3	953	1020.3
UBR7	-0.61	2.11	1.22	0.819446	0.0421361	0.284122	0.653	4.305	2.334	7.7	11.8	22.5	5.2	33.4	14.3	4.9	12.1	10	13.9	22.4	22.7	4.9	5.6	24	46.4	12.1	16.9
ZSCAN2	-0.99	2.11	0.51	0.687964	0.124871	0.965899	0.503	4.31	1.421	69.3	137.8	362	84	389.3	274	38.2	125.6	130.7	145.2	329	398.4	75.4	93.6	232.6	651.7	294.1	255.2
ACSL4	-1.01	2.1	0.71	0.673097	0.125921	0.880872	0.497	4.285	1.636	26.8	54	100.6	23.5	143.5	87.7	13.1	54.9	45.5	64.1	100.2	101.1	19.7	28	111	185.4	80.7	95.3
AIP	-0.95	2.1	1.22	0.766285	0.159206	0.576033	0.518	4.287	2.328	23.5	45.3	97.9	22.8	132.2	56.8	11.3	48.7	37.1	55.3	102.6	93.5	20	26.1	89.9	194.4	57.9	55.7
APOBEC3F	-0.97	2.1	0.11	0.872023	0.30517	0.999995	0.509	4.29	1.076	36.9	72.4	165.9	38.7	159.6	148.3	13.1	103.8	73.1	71.7	150.6	182.7	33.9	44.1	200.9	126.8	132.8	165.6
CAST	-0.46	2.1	0.76	0.970703	0.0984112	0.814036	0.729	4.282	1.697	340.7	467.1	1013.7	236.7	1485	874.8	177.8	652.8	379.6	574.8	895.3	1147.7	229.3	244.4	1117.8	1972.8	860.5	889.4
CPNE3	-0.27	2.1	1.15	0.996154	0.075755	0.444692	0.831	4.275	2.223	402.8	484.7	996.3	233.1	1570.9	706.7	229.1	708.3	388.8	604.3	899.1	1104	209	259.9	1144.1	2157	715	698.5
MRPL32	-1.04	2.1	0.49	0.431249	0.0459583	0.921314	0.486	4.301	1.402	183	376.4	883.2	205.3	1120	798.7	101.9	328.5	359.7	393.8	941.5	828.6	172.8	244	1025.5	1223.2	771.1	827.2
OSBPL8	-1.01	2.1	0.36	0.629903	0.105082	0.989565	0.496	4.274	1.286	13.9	28	50	11.7	68.6	53.4	7.9	24.4	21.6	36.3	70.8	35.3	9	15.2	63.8	73.8	51.1	55.7
PLS3	0.02	2.1	1.46	1	0.144402	0.397127	1.011	4.295	2.746	1144.2	1131.9	1949	453.8	3082.2	1122.3	622.6	2102.7	835.1	1534.1	1655	2295.3	419.8	490.6	1957.6	4852.8	1138.5	1106.3
PSMB5	-0.7	2.1	0.81	0.760921	0.0484407	0.657314	0.616	4.293	1.749	230.2	373.7	680.9	158.6	983	562	129.7	408.4	316.3	441.4	672.2	689.7	152.3	165.2	810	1193	557.8	566.2
RAN	-0.93	2.1	1.13	0.753139	0.140834	0.608003	0.523	4.288	2.191	888.5	1697.3	2914.1	679.6	5503.8	2512	431.5	1829.5	1394	2066.7	2942.1	2886.3	653.5	706.7	3848.5	7871	2529.9	2494.3
RIPK1	-0.74	2.1	0.72	0.846759	0.109268	0.861116	0.6	4.29	1.642	20.5	34.2	88.9	20.7	123.8	75.4	10.1	41.7	27.9	42	103.2	76.6	18.2	23.6	109.9	139.5	74.9	75.9
RPL18	-1.66	2.1	0.64	0.446627	0.257572	0.965393	0.317	4.274	1.556	4442.3	14003.3	30254.2	7078.3	40281.4	25893.6	1805.2	10931.8	12883.2	15220.7	33487.1	27333.4	6240.7	8028.4	26579.8	61045.9	26328.5	25465.8
RPP38	-2.06	2.1	0.8	0.111021	0.104783	0.797057	0.239	4.273	1.74	615.6	2571.1	5690.3	1331.7	8003.5	4600.7	313	1210.9	2495.5	2649	7156	4524.8	1192.2	1487.6	6293.9	10177.4	4633.8	4567.8
SDAD1	-1.76	2.1	0.38	0.206922	0.116428	0.989168	0.295	4.282	1.299	1293.9	4389.9	11928.7	2785.6	15822.8	12182.6	621	2696.1	4191.3	4597.9	13172.1	10802.6	2482.3	3125.9	12558	19936.5	12051.2	12315.5
SDF2L1	-1.19	2.1	0.1	0.53334	0.121235	0.999981	0.44	4.299	1.073	30.6	69.5	133.9	31.1	181.9	169.6	14.1	66.3	63.6	76	132.9	134.9	30.5	31.8	158.3	209.1	186	154.7
SEC24C	-1.03	2.1	0.43	0.564389	0.0843879	0.971824	0.489	4.274	1.35	29.6	60.5	113.8	26.6	151.6	112.4	15.7	55.8	61.6	59.5	93.4	138.7	24.2	29.3	117.5	195.7	118.1	106.9
UFD1L; UFD1	-0.35	2.1	0.88	0.98374	0.0619272	0.634588	0.784	4.283	1.839	460.2	587.1	1113.9	260.1	1912.9	1040	261.3	810.5	488.7	705.3	1149.3	1079.6	242.6	278.8	1430.2	2558.6	1042.8	1037.3
BBX	-1.62	2.09	0.66	0.425253	0.227674	0.95335	0.326	4.251	1.575	2484.8	7632	14443.8	3397.9	20342.7	12913.5	989	6242.7	7251.2	8032.8	17510	11914.5	3019.1	3824.3	17610.1	23499.3	12393.4	13455.5
CBX2	-1.49	2.09	0.57	0.194035	0.056959	0.881765	0.357	4.247	1.487	104	291.5	585.1	137.7	821.2	552.3	57	189.7	277.6	306.2	645.6	530.2	117.2	161.9	714.2	944.3	524.9	581.2
CCNYL1	-0.85	2.09	0.71	0.663502	0.0647284	0.790974	0.553	4.263	1.637	8.9	16.1	29.6	6.9	42.3	25.8	5	15.9	14.2	18.3	35.6	24.6	6.1	7.9	33.9	52.8	25.2	26.5
EPB41L1	-0.96	2.09	0.78	0.67995	0.111737	0.81914	0.513	4.257	1.717	92	179.5	319.9	75.2	463.9	270.2	45.1	187.8	173.8	185.3	303.8	336.9	77.7	72.7	346.6	620.9	265.8	274.7
EPS8L2	-0.69	2.09	1.01	0.923816	0.17704	0.739814	0.621	4.244	2.019	142.2	228.9	398.4	93.9	667.3	330.5	71.8	281.7	175.4	298.8	325.3	487.9	78.9	111.7	440.6	1010.7	328.4	332.6
ERP44	-0.91	2.09	1.29	0.854031	0.231286	0.630075	0.532	4.27	2.439	22.6	42.6	85.1	19.9	147.4	60.4	9	56.9	38	47.7	85.2	85.1	19.4	20.5	121.6	178.7	49.5	73.8
GFM1	-0.27	2.09	1.03	0.979183	0.0145311	0.234261	0.83	4.255	2.045	9.7	11.6	22.5	5.3	30.1	14.7	6.4	14.6	11.2	12.1	24.4	20.7	4.5	6.2	28.2	32.2	12.7	17.1
HMG20B	-1.93	2.09	0.4	0.293432	0.238055	0.994927	0.262	4.252	1.316	44.6	170.1	358.9	84.4	547.1	415.9	17	116.8	178.7	162	403.9	318.9	76.6	93	545.1	549.2	411.4	420.4
NUFIP1	-1.09	2.09	0.67	0.568929	0.104449	0.881279	0.471	4.269	1.593	595.7	1264.4	3213.2	752.7	4286.4	2691.2	302.5	1172.9	1187.7	1346.1	3995.3	2584.2	660.8	857.3	3414.3	5381.3	2656.2	2726.6
PGD	-0.57	2.09	1.1	0.932313	0.10211	0.551576	0.675	4.253	2.141	486.9	721.5	1347.9	316.9	2324.3	1085.5	257.9	919.2	590.9	881	1300.3	1397.2	293.9	341.8	1647.4	3279.2	1076.2	1094.9
PPP6R1	0.01	2.09	0.42	1	0.039426	0.945075	1.004	4.245	1.341	30.1	30	67	15.8	79.5	59.3	18.7	48.4	31.3	28.7	64.8	69.3	12.1	20.6	63.6	99.3	55.3	63.5
RANBP1	-0.92	2.09	1.26	0.792615	0.164778	0.552477	0.53	4.263	2.397	631.1	1190.6	2201.6	516.5	4103.9	1712	311.6	1278.2	942.2	1504.4	2206.3	2196.9	483.6	551.6	2638.7	6382.8	1707.7	1716.3
RPS26; LOC101929876; RPS26P25	-1.45	2.09	0.56	0.648667	0.335745	0.987152	0.367	4.262	1.471	995.1	2711.8	6204	1455.7	7449.3	5063.5	342	2895.3	2521.3	2916.7	6709.1	5737	1251.3	1693.5	5710	9718.4	5065.5	5061.5
RUFY1	-0.7	2.09	0.58	0.770235	0.0548406	0.874843	0.614	4.244	1.491	9.1	14.9	32.5	7.7	50.4	33.8	5.4	15.5	13.8	16.1	33.7	31.3	6.1	9.6	38.2	66.5	34.2	33.4
SCOC	-0.4	2.09	0.81	0.963231	0.0450824	0.633141	0.76	4.265	1.758	90.9	119.6	282.7	66.3	428.4	243.7	51.2	161.5	116.2	123.1	299.5	266.9	60.2	73	362.1	506.8	223	266.3
SDHA	-0.74	2.09	0.98	0.838018	0.106453	0.659358	0.598	4.256	1.967	727	1215.8	2409.6	566.2	3594.9	1827.4	371.6	1422.2	1010	1463.6	2367.3	2452.7	532	602.5	2645.7	4884.6	1835.8	1819
TMED9	0.3	2.09	0.81	0.958746	0.0113629	0.379211	1.233	4.27	1.757	618.9	501.9	1000.3	234.2	1438.1	818.4	425.9	899.3	441.4	570.6	980.8	1020.2	212.1	258.7	1170.2	1767.4	798.8	838.4
TPM2	0.64	2.09	0.64	0.426167	0.00434932	0.424584	1.554	4.26	1.556	1678.9	1080.1	2466.3	578.9	3695.2	2375.4	1194.5	2359.7	1005.5	1160.3	2686.9	2263.8	514.6	651.2	3585.4	3808.4	2357.4	2393.6
TRMT112	-1.72	2.09	0.59	0.426559	0.27059	0.97544	0.304	4.249	1.51	694.2	2286.1	4887	1150.1	6801.4	4504.4	273.2	1764.2	2139.4	2442.8	5352.9	4461.6	994	1330.8	4663	9920.4	4494	4514.9
TYW1	-1.12	2.09	0.53	0.475518	0.0785354	0.932963	0.46	4.27	1.444	16.5	35.9	75.5	17.7	98.9	68.5	8.5	32	35	36.8	78	73	19.4	16.1	79.3	123.3	68.3	68.7
UBA1	-0.55	2.09	1.35	0.957503	0.139701	0.450323	0.684	4.246	2.542	2098.9	3068.6	5663.7	1333.9	9639.2	3791.5	1099.6	4006.4	2485.3	3788.8	5490.6	5842.3	1209.1	1471.6	6134.2	15147	3726.8	3857.3
UCHL5	-0.61	2.09	0.92	0.899167	0.0865159	0.662003	0.656	4.257	1.893	167.9	255.7	552.9	129.9	781.4	412.8	86.3	326.5	234.6	278.8	581.9	525.4	113.6	148.5	623.7	978.9	403.3	422.5
VPS35	-0.74	2.09	0.95	0.885429	0.154825	0.759341	0.598	4.256	1.927	147	245.8	482.2	113.3	810.9	420.7	71.3	303	205.7	293.8	440.9	527.3	112.4	114.2	544	1208.8	418.4	423.1
WARS	-0.58	2.09	1.02	0.94814	0.145953	0.689887	0.667	4.243	2.034	1036.5	1553.8	3080.5	726	5718.8	2811.8	499.3	2151.8	1359.5	1775.8	2910	3261	659.9	798.7	3984.1	8208.9	2765.2	2859.2
WDR35	-0.54	2.09	0.42	0.781221	0.018425	0.903788	0.687	4.249	1.336	10.4	15.2	26.6	6.2	38.1	28.5	6.6	16.5	15.5	14.9	30.4	23.2	6.3	6.2	44.6	32.6	27.7	29.4
YAF2	-2.05	2.09	0.36	0.0912877	0.0839858	0.986128	0.242	4.263	1.287	40.9	168.8	332.8	78.1	609	473	24.2	69	151.6	188	490.8	225.7	64.1	95.1	501.8	739	454.2	492.6
ZCCHC4	-1.1	2.09	0.66	0.680111	0.174822	0.933385	0.467	4.256	1.581	997.3	2135.5	4888.3	1148.6	6405.7	4051.8	428.2	2322.9	2001.4	2278.6	5664.5	4218.4	1005.5	1312.1	5570.8	7365.8	3949.9	4156.4
ANP32B	-0.31	2.08	1.17	0.997407	0.172758	0.624055	0.809	4.23	2.249	334.6	413.8	853.7	201.8	1365.5	607.1	168.2	665.5	319.8	535.4	759.9	959	194.7	209.2	861.5	2164.5	611	603.2
AP3M1	-1.41	2.08	1.34	0.318156	0.0949441	0.359636	0.375	4.239	2.537	134.8	359.2	739.1	174.4	1707.9	673.1	71.8	253	348.9	369.9	1064.4	513.2	164.6	184.7	1898.1	1536.8	673.1	673.2
APC2	-2.61	2.08	0.78	0.143665	0.286364	0.931362	0.164	4.215	1.723	17.3	105.8	177.9	42.2	302.8	175.8	6.6	45.4	94.6	118.4	224.9	140.7	36.8	48.4	235.3	389.6	172.7	178.9
CDYL	-1.16	2.08	0.1	0.275254	0.033321	0.999907	0.448	4.227	1.072	10.1	22.4	58.6	13.9	72.2	67.3	6.2	16.3	21.7	23.2	69.6	49.3	12	16	59.2	88	64.4	70.4
CLIC1	-0.48	2.08	1.58	0.974833	0.143262	0.323061	0.715	4.235	2.982	419.2	586.3	1087.7	256.8	1946.1	652.7	219.9	799.1	447.3	768.4	1032	1146.4	230	286.8	1272	2977.5	650.7	654.7
CMC1	-0.88	2.08	1.03	0.124924	0.00246584	0.0716796	0.542	4.22	2.035	42.4	78.3	162.8	38.6	277.4	136.3	33.3	54.1	76.4	80.3	177.9	148.9	34.2	43.5	237.5	324	149.1	124.6
EIF2B5	-1.23	2.08	0.71	0.377355	0.0736059	0.80825	0.428	4.215	1.633	875.7	2048.1	4464.3	1059.2	8184.2	5012.5	494.5	1550.6	1973.6	2125.5	5750.9	3465.5	963.8	1164.1	6249.4	10718.1	5023.8	5001.2
EXOSC10	-1.75	2.08	0.62	0.13422	0.0695154	0.87196	0.298	4.242	1.532	4808.3	16142.8	43202.6	10184.8	55290.4	36097.7	2603.5	8880.3	15812	16480.5	48836.4	38218.8	9102.8	11395.5	43313.7	70578.9	35433.4	36774.5
FSCN1	1.08	2.08	1.19	0.131748	0.00767771	0.0932342	2.12	4.23	2.285	9385	4427.7	8564.1	2024.5	14386.5	6295	11359	7754	3523.8	5563.5	8400.2	8731.1	1894.9	2163	10778.1	19203	6261.3	6328.9
GPATCH8	-0.4	2.08	0.57	0.96666	0.0511397	0.87398	0.76	4.235	1.482	584.9	769.4	3208.8	757.8	4256.1	2872.4	337	1015.2	716.5	826.2	3767	2733.4	674.5	851.3	3401.5	5325.5	2831.9	2913.5
GPX1	-0.83	2.08	0.64	0.726617	0.0824786	0.870929	0.563	4.221	1.56	35.3	62.7	134.5	31.9	171.9	110.1	18.2	68.5	52.1	75.5	140.9	128.3	29.5	34.4	153.2	192.8	100.6	120.6
GZF1	-0.89	2.08	0.56	0.878067	0.257396	0.979147	0.539	4.24	1.475	7.6	14	39.9	9.4	46.8	31.8	2.9	19.7	14.9	13.2	43.3	36.7	8.5	10.4	36.8	59.6	28.9	34.9
HIP1R	0.63	2.08	0.61	0.474811	0.00551021	0.497319	1.542	4.217	1.525	104.1	67.5	161.3	38.3	217.4	142.5	79.7	136	62.5	72.9	162.7	160	30	48.8	207	228.4	125.8	161.5
IKBIP	-0.35	2.08	0.72	0.95729	0.0230046	0.606957	0.784	4.227	1.645	89	113.5	256.6	60.7	325.7	198	56.6	140	98.7	130.6	218.2	301.7	58.1	63.4	279.5	379.6	191.6	204.6
LETM1	-0.94	2.08	0.66	0.665092	0.0951835	0.876148	0.522	4.241	1.58	36.4	69.7	137.8	32.5	225.8	142.9	18.5	71.5	63.8	76.1	144.1	131.8	30.6	34.5	171.5	297.4	141.4	144.4
NACC2	-0.56	2.08	0.55	0.957921	0.150115	0.95937	0.68	4.234	1.466	9.5	14	31.7	7.5	48.5	33	4.2	21.5	13.3	14.7	34.2	29.4	7.9	7.1	41.2	57	33.5	32.6
NUP160	-0.11	2.08	0.39	0.999906	0.052447	0.969417	0.926	4.229	1.31	185.4	200.3	551.3	130.4	627.6	479.2	103.2	333	191.2	209.8	567.2	535.8	120.6	140.9	506	778.3	448.3	512.2
PI4KB	1.24	2.08	0.44	0.192982	0.0260265	0.912958	2.365	4.233	1.353	18.4	7.8	19.3	4.6	26	19.2	19.4	17.5	7.4	8.2	15.7	23.7	6.7	3.1	19.1	35.5	19.8	18.7
PWP1	-1.4	2.08	0.3	0.524664	0.21118	0.998336	0.378	4.228	1.229	2091.5	5529	13199.2	3121.9	16092.7	13093.6	847.1	5164	5350.1	5713.9	13748	12672.4	2723	3579.3	13447.7	19257.9	12585.7	13622.1
RAB7L1; RAB29	-0.98	2.08	-0.17	0.735819	0.156452	0.999831	0.507	4.226	0.89	94.2	185.7	347.4	82.2	399.8	449.2	49.1	180.9	231.8	148.8	421.6	286.2	70.6	95.7	301.4	530.3	621.5	324.7
RPL27	-1.72	2.08	0.51	0.473813	0.313446	0.98965	0.305	4.218	1.426	4032.8	13240.3	28774.7	6821.1	36604.1	25673.5	1518.1	10713	12393	14145.5	33284.3	24876.1	5853.5	7948.6	24680.9	54287.3	24568.2	26828.5
RPL28	-1.97	2.08	0.66	0.388255	0.345828	0.974311	0.255	4.221	1.58	3479.9	13669.6	28890.7	6844.1	41978.3	26574	1251.2	9678.6	12702.8	14709.9	35710.3	23373.4	5852.8	8003.2	28932.5	60906.5	25833.4	27335.9
SBDS	-0.69	2.08	0.89	0.696617	0.0317935	0.479604	0.621	4.222	1.857	245	394.7	845.6	200.3	1681.6	905.4	154.7	388	346.6	449.4	901.9	792.8	201.4	199.2	1260.4	2243.6	960.1	853.9
SHMT2	-1.14	2.08	0.63	0.676848	0.194216	0.949073	0.455	4.228	1.551	1773.5	3896.9	10377.7	2454.3	14393.2	9277.5	822.2	3825.5	3416	4445.4	12009.7	8967.4	2278.5	2643.7	9308.9	22254.5	9429	9128.5
SNTB2	-0.41	2.08	0.94	0.972237	0.0744818	0.611976	0.75	4.233	1.917	96.6	128.8	243.5	57.5	394	205.6	51.4	181.6	108.6	152.7	266.2	222.7	53.8	61.5	326	476.2	193.3	218.6
SWT1	-3.01	2.08	1.27	0.0471268	0.186197	0.573474	0.124	4.223	2.413	37.7	303.4	364.8	86.4	627.3	260	21.3	66.6	268.6	342.8	417.6	318.7	76.3	97.8	327.3	1202.2	279.4	241.9
TAF1A	-2.05	2.08	0.27	0.422829	0.41201	0.9997	0.242	4.216	1.206	7.1	29.3	65.7	15.6	73.4	60.8	2.2	22.8	30.6	28.1	65.5	66	13.9	17.5	54.7	98.4	56.3	65.7
TAF7L	-1.28	2.08	0.47	0.119115	0.0150859	0.833771	0.413	4.216	1.386	13.7	33.2	69.5	16.5	96.5	69.6	8.9	21.1	31.8	34.6	76.1	63.4	15	18.1	82.2	113.4	69.6	69.7
TMA7	-1.3	2.08	0.7	0.557941	0.188072	0.922767	0.406	4.226	1.625	207.5	510.6	1198.7	283.6	2271.3	1397.4	93.4	461.2	480.8	542.3	1388.2	1035.1	281	286.3	1554.6	3318.4	1447.6	1348.9
UQCC; UQCC1	-0.99	2.08	0.58	0.449039	0.0431505	0.849409	0.502	4.24	1.491	44.4	88.4	214.5	50.6	294.9	197.8	24.6	80.1	88.4	88.5	208.2	220.9	48	53.3	262.2	331.7	187.3	208.8
ZC3H4	-1.54	2.08	0.76	0.297231	0.117704	0.838538	0.345	4.219	1.691	1191.1	3454.4	7049.7	1670.9	11241.7	6649.7	573.4	2474.4	3226.3	3698.6	7476.9	6647	1471.9	1896.8	8996.3	14047.6	6500.8	6802.1
ZCCHC17	-1.47	2.08	0.56	0.595065	0.302223	0.983548	0.361	4.226	1.476	1117.2	3096.6	7258.1	1717.5	8896.4	6026.8	399.5	3124.5	2960.5	3239	7136.4	7381.8	1481.6	1991	7161.3	11051.9	5802.1	6260.1
ATF6	-0.95	2.07	0.62	0.564624	0.0630895	0.853407	0.519	4.198	1.539	59	113.8	233.9	55.7	332.4	216	32.4	107.6	111.5	116.2	283.2	193.2	45.8	67.8	325.1	339.9	217.1	215
C7orf50	-1.72	2.07	0.45	0.354362	0.219496	0.989136	0.303	4.192	1.368	2522.8	8324.6	18252.5	4354.5	21936.5	16040.1	1040.5	6116.7	7935.5	8732.7	18250.6	18254.5	3787.1	5007	16640.5	28918	15338.7	16773.5
CAMSAP2	-0.69	2.07	0.95	0.398909	0.00600435	0.169108	0.619	4.207	1.938	699.5	1130.7	2344.3	557.3	3999.7	2063.4	506.3	966.3	1102.5	1159.6	2862	1920.3	498.2	623.4	3832	4174.8	2063.5	2063.3
CDK13	-1.46	2.07	0.89	0.343698	0.123876	0.750388	0.363	4.197	1.854	1186.7	3272.9	6229.4	1484.1	10631.7	5735.5	574.9	2449.7	3236.7	3309.6	7331.6	5292.9	1338	1646.1	8332	13566.1	5791.9	5679.7
CTSA	-0.31	2.07	0.79	0.975658	0.0249446	0.54213	0.807	4.213	1.725	53.5	66.4	150.7	35.8	160.5	93	32.2	89	62.3	70.7	162.5	139.8	33.6	38.1	144.4	178.4	88.4	97.9
FNBP1	0.55	2.07	0.92	0.658998	0.00849687	0.231829	1.46	4.201	1.893	35.1	24	62.7	14.9	88	46.5	25	49.3	21.1	27.4	64.1	61.3	12.1	18.4	82.6	93.7	44.7	48.3
GANAB	-0.46	2.07	0.99	0.967502	0.0955814	0.614531	0.728	4.204	1.991	1340.7	1841.1	3079.2	732.5	4793.3	2407.2	725	2479.2	1593.7	2126.8	2901.6	3267.6	660.9	811.9	3360.7	6836.7	2311.7	2506.7
GIGYF2	-1.16	2.07	0.64	0.804851	0.344719	0.976283	0.449	4.203	1.563	894.7	1993.4	3674	874.1	4898.5	3134.2	299.4	2673.9	1831.4	2169.8	3662.1	3686	788.5	968.9	4087.5	5870.3	3062.4	3207.6
IGF2BP1	-1.68	2.07	0.47	0.547489	0.369841	0.994852	0.311	4.199	1.383	9025.4	29012.7	53909.6	12840.2	64604	46705.2	3108.1	26208.5	26890.7	31302.2	54120.1	53700	11194.1	14728.3	43061.4	96923.8	45417.9	48028.9
MTERF; MTERF1	-1.66	2.07	0.39	0.124304	0.0531347	0.967717	0.315	4.212	1.315	100.2	317.7	593.3	140.9	749.9	570.5	56.7	177.2	321.7	313.8	724.4	486	123	161.3	653.9	860	549	592.8
NAA40	-0.97	2.07	1.34	0.747318	0.165182	0.486858	0.51	4.186	2.539	97.2	190.6	655.4	156.6	1052.1	414.4	49.1	192.4	180.9	200.9	527.8	813.8	137.8	177.9	671.3	1648.8	423.5	405.5
NCKAP1	-1.27	2.07	0.64	0.272869	0.0505729	0.808093	0.414	4.191	1.561	127	306.7	445.2	106.2	767.7	491.7	72.5	222.4	284.7	330.3	537	369.1	97.1	116.2	649	908.2	491.1	492.3
PRIM1	-1.41	2.07	0.67	0.685127	0.362294	0.974115	0.376	4.2	1.593	50.8	135.1	344.7	82.1	535.8	336.3	16.5	156.3	122.5	149	373.4	318.2	72.9	92.4	496.6	578.2	317.5	356.3
PSMA4	-0.67	2.07	0.93	0.84954	0.0834091	0.637666	0.628	4.187	1.905	925.8	1474.5	2711.5	647.6	4007.8	2104.4	488.2	1755.8	1256.3	1730.7	2547.4	2886.1	586.8	714.6	3197	5024.2	2055.1	2154.8
PYGL	-0.63	2.07	0.57	0.849615	0.0659778	0.896621	0.644	4.208	1.481	442.2	686.6	1489.1	353.9	1898.4	1281.9	240.7	812.5	617	764.1	1441	1538.8	310.1	403.9	1536.2	2346.1	1218.5	1348.7
RGS3	-1.33	2.07	0.5	0.494702	0.165452	0.975046	0.397	4.189	1.415	86.1	216.9	481.8	115	666	470.7	37.4	198	209.3	224.7	542.2	428.1	105.4	125.5	591.3	750.1	439.5	504.2
RNF41	-2.15	2.07	0.53	0.288713	0.318693	0.988014	0.226	4.187	1.444	78.6	348.5	455.1	108.7	814.4	564	29.5	209.5	332.7	365.1	695.8	297.7	96.2	122.8	881.7	752.2	570.3	557.8
RPL7	-1.7	2.07	0.58	0.504082	0.336169	0.983833	0.307	4.208	1.497	7581.4	24664.9	51731.7	12294.6	72580	48467.8	2842.3	20222	22675.2	26829.1	60784.6	44027.1	10704.8	14120.5	45913	114736	47292.5	49672.3
SBNO2	-0.84	2.07	0.51		0.00128918	0.296979	0.559	4.193	1.423	5.2	9.3	16.7	4	21.3	15		5.2	9	9.6	18.9	14.8	4.3	3.7	23.7	19.1	17.2	13
SPNS1	0.43	2.07	0.41	0.85377	0.0115694	0.875178	1.345	4.204	1.326	19.8	14.7	47	11.2	49.5	37.3	14.8	26.4	14.5	14.9	45.2	48.8	7.9	15.8	49.7	49.3	38.5	36.2
SS18L2	-1.65	2.07	0.66	0.331074	0.17632	0.933074	0.319	4.188	1.576	27.2	85.3	189.1	45.1	292.3	185.5	11.7	63.2	84.8	85.8	195.5	182.9	41.6	49	238.9	357.7	171.9	200.2
SSRP1	0.93	2.07	0.21	0.405029	0.0266957	0.995998	1.908	4.192	1.155	15557.6	8154.4	14003	3340.8	19486.8	16870.8	10367.9	23345	7583.2	8768.7	12391.7	15823.8	3064.2	3642.3	14206.8	26729	16715.7	17027.4
TBRG4	-0.72	2.07	0.58	0.832088	0.095096	0.918079	0.607	4.193	1.496	212.4	350.1	803.9	191.7	1141.5	763.2	106.2	424.9	328	373.6	876.9	737	169.1	217.4	963	1353.2	756.1	770.3
TMED2	-0.79	2.07	0.73	0.386945	0.0112564	0.457046	0.577	4.188	1.66	9.7	16.8	27.6	6.6	39.5	23.8	7	13.5	16.9	16.8	21.2	35.9	7	6.2	34.3	45.4	25	22.6
TMEM183A	-1.9	2.07	0.55	0.333889	0.265876	0.980703	0.269	4.209	1.468	7.7	28.6	50.4	12	67.7	46.1	3	19.7	25.2	32.5	70.5	36.1	11.4	12.6	70.4	65.1	44.3	48
TRIM26	-1.19	2.07	0.38	0.65778	0.211491	0.994858	0.439	4.188	1.299	3705.2	8448.2	18840.2	4498.7	23042.6	17742.1	1544	8891.5	8056.8	8858.7	19678.8	18037.3	3935.4	5142.6	17611.8	30148.1	17193.2	18308.6
TST	-0.65	2.07	0.94	0.824263	0.0602638	0.563358	0.637	4.185	1.913	87.9	138	294	70.2	393.1	205.5	52.6	146.9	111	171.5	263.1	328.5	62.7	78.7	292.1	528.9	209	202
USP5	-0.48	2.07	1.11	0.984414	0.209249	0.712892	0.715	4.208	2.152	32.8	45.9	80	19	125.4	58.3	15.3	70.5	39.9	52.9	82.1	77.9	14	25.8	83.9	187.5	55.8	60.9
YWHAZ	-0.68	2.07	0.76	0.818977	0.0689137	0.75043	0.624	4.204	1.697	2793.5	4478.9	10266.2	2442.2	15366.1	9056.7	1533	5090.3	3966	5058.1	10087.8	10447.8	2198.3	2713.2	11788.7	20029.1	8957.9	9156.6
ZCCHC7	-0.85	2.07	0.68	0.782785	0.122316	0.888126	0.557	4.209	1.605	607.3	1090.9	3758.7	893.1	4670.5	2910.1	297	1241.9	1074.1	1108	4300.5	3285.1	855.8	932	3477	6273.8	3005	2818.2
ZMAT5	-0.93	2.07	0.52	0.863835	0.269926	0.985569	0.524	4.205	1.434	63.7	121.6	379.5	90.2	445.9	310.9	24	168.9	119.8	123.4	412.5	349.1	83	98.1	346.6	573.7	310.4	311.5
AAAS	-0.56	2.06	0.63	0.934997	0.109856	0.901852	0.676	4.16	1.55	149.2	220.5	529	127.2	773.7	499.2	77.8	286.1	192.4	252.8	577.5	484.5	121.2	133.4	545.8	1096.9	493	505.4
ARHGAP27	-1.24	2.06	0.44	0.333693	0.0641498	0.956523	0.423	4.172	1.359	10.7	25.3	44.7	10.7	74.3	54.7	6.4	17.9	20.7	30.9	49.9	40.1	9.5	12.1	54.5	101.4	49.9	60
ATG9A	-0.3	2.06	0.81	0.995532	0.105471	0.776844	0.815	4.172	1.758	16.4	20.2	34.2	8.2	46.7	26.6	8.8	30.7	15.6	26.1	39.8	29.4	8.2	8.2	35.8	60.9	29.9	23.6
CCDC61	0.25	2.06	0.55	0.996087	0.0591145	0.895718	1.188	4.179	1.464	101	85	188.5	45.1	219.7	150	55.5	183.7	87.1	83	183.8	193.3	37.4	54.4	193.8	249	136	165.5
CEP57	-1.71	2.06	0.16	0.411578	0.263093	0.999945	0.307	4.158	1.115	11.2	36.5	59.1	14.2	107.5	96.5	4.2	29.9	36.3	36.8	51.9	67.2	13.1	15.4	110.9	104.3	88.8	104.8
CERS2	-0.56	2.06	0.54	0.914883	0.0829378	0.924505	0.677	4.16	1.459	273.6	404.3	789.6	189.8	1195	819.1	154.1	485.7	353.6	462.2	893.4	697.8	169.2	212.9	846.8	1686.3	819	819.2
CHRAC1	-2.18	2.06	0.45	0.0718798	0.0889758	0.966186	0.221	4.182	1.368	25.1	113.9	200.6	48	265.3	194	12.6	50.1	113.7	114.1	183.5	219.4	42.4	54.3	243	289.7	176.1	213.7
CKMT1B; CKMT1A	-1.78	2.06	0.85	0.317665	0.21301	0.867525	0.291	4.171	1.798	2250.4	7721.3	18521.6	4440.8	34800.9	19357.6	1058.2	4785.8	5240	11377.7	19447.5	17639.7	3470	5683.1	26327	46002.2	19264.9	19450.7
DYNLL2	-0.36	2.06	0.48	0.984044	0.0742389	0.947105	0.78	4.163	1.396	70.6	90.5	293.1	70.4	392.5	281.1	38.4	129.7	82.9	98.8	265.6	323.5	66.9	74.1	434.9	354.3	217.1	364
EIF1	-1.57	2.06	0.8	0.64324	0.410919	0.958423	0.336	4.182	1.739	403.9	1201.7	2724.6	651.6	4543.3	2612.7	137	1190.5	1057.2	1366	2889.7	2568.9	659.1	644.1	2739	7536.1	2873.7	2375.4
ELOF1	-1.51	2.06	0.58	0.436869	0.199342	0.963095	0.351	4.178	1.499	27.6	78.6	219.8	52.6	291.1	194.3	12	63.5	73.5	84	236.9	204	46.3	59.8	210.6	402.5	197.5	191.1
EME1	-1.11	2.06	0.74	0.708484	0.215335	0.917518	0.462	4.161	1.668	678.6	1468.9	3313.6	796.3	4763.7	2855.7	278.7	1652.1	1391.8	1550.2	3637.2	3018.8	721.4	879	3803.6	5966.2	2795.7	2917
FAM133B	-1.28	2.06	0.63	0.0558103	0.00593281	0.479849	0.412	4.183	1.544	1083.6	2632.7	4463.4	1067	7915.8	5125.5	782.1	1501.4	2487.1	2786.9	4797.5	4152.6	959.7	1186.2	6632	9448.2	5116.9	5134.1
FDPS	-0.52	2.06	1.15	0.972846	0.176618	0.637294	0.698	4.162	2.212	230.8	330.7	624.4	150	971.5	439.1	113	471.4	276.5	395.6	538.4	724.1	143.1	157.3	632.4	1492.3	399.2	483
G6PD	-0.51	2.06	1.18	0.969271	0.151976	0.577986	0.701	4.178	2.263	288.7	411.8	776.7	185.9	1277.7	564.7	146.3	569.8	308.5	549.7	758.4	795.4	170.8	202.3	875.9	1863.9	550.4	579.3
PHC3	-0.94	2.06	0.48	0.803771	0.197524	0.982736	0.522	4.168	1.398	456.8	874.4	1877.9	450.5	2313.6	1654.9	189.9	1098.6	833.2	917.6	1910.9	1845.5	418.3	485.2	1898.1	2820	1620.1	1690.4
PHGDH	-0.36	2.06	0.61	0.986761	0.0913827	0.895764	0.777	4.173	1.53	4631.1	5957.1	11960.8	2866	17769.8	11612.9	2481.4	8643.3	5202	6821.7	12818	11160.9	2544.7	3227.9	13038.9	24217.2	11706.8	11519.8
PNP	-0.69	2.06	1.21	0.908679	0.161273	0.566752	0.619	4.165	2.318	333.6	539.4	946.5	227.2	1530.6	660.3	165.8	671.4	413.8	703	865	1035.7	217.4	237.5	1039.6	2253.4	657.4	663.3
PSME1	-0.46	2.06	1.27	0.9778	0.133834	0.476103	0.729	4.169	2.419	862.3	1182.3	2383.6	571.7	3787.4	1565.7	453.4	1640	932.7	1498.7	2007.9	2829.6	530.7	615.9	2607.1	5502.1	1536.1	1595.9
RPL11	-1.66	2.06	0.8	0.576907	0.394211	0.953681	0.315	4.157	1.743	4143.4	13133.1	28502.4	6855.9	44416	25487.3	1609.9	10664.1	12237	14094.9	38295.1	21213.8	6010.8	7819.8	23924.1	82459.9	26061.3	24926
SAR1B	-0.55	2.06	1.05	0.885426	0.0536225	0.432128	0.682	4.168	2.078	133.3	195.4	300.2	72	491.6	236.6	82.1	216.5	164.9	231.5	319.4	282.1	66	78.6	349.3	692	217.9	257
SEC63	-0.31	2.06	1	0.98702	0.0474747	0.457308	0.808	4.171	1.995	151.3	187.2	433	103.8	692.5	347.2	89.3	256.3	176.5	198.5	444	422.2	104.6	103	510.6	939.2	363.4	331.7
STXBP1	-3.5	2.06	1.11	0.0787248	0.395133	0.851684	0.089	4.163	2.166	29.1	329	354.6	85.2	541.4	250	11.9	71.3	296.5	365	482.4	260.6	76.2	95.2	272.2	1076.8	250.7	249.3
TOMM70A; TOMM70	-0.71	2.06	0.67	0.820586	0.0825314	0.850816	0.613	4.164	1.586	430.1	701.8	1264.7	303.7	1987.4	1253.3	237.6	778.7	583.6	843.9	1283.2	1246.4	269.5	342.3	1464.9	2696.3	1247.3	1259.3
TPD52L2	-1.18	2.06	0.87	0.610021	0.1765	0.824349	0.44	4.161	1.827	68.2	155	307.4	73.9	459.3	251.4	30.1	154.6	137.9	174.2	299	316.1	69.8	78.2	351.9	599.5	242.8	260.3
YY1	-1.56	2.06	0.52	0.213266	0.0826519	0.936712	0.339	4.17	1.434	876.3	2587.7	5782.8	1386.8	8322.6	5804.9	481.1	1596.1	2473.5	2707.2	6673	5011.3	1223.6	1571.7	6091.9	11370.2	5872.4	5738.1
ZNF629	-1.13	2.06	0.83	0.426332	0.0688109	0.687725	0.457	4.173	1.775	533.6	1167.8	2552.7	611.7	3574.8	2013.4	291.7	976.2	1103.9	1235.4	2853.1	2283.9	533.6	701.3	2845.7	4490.6	1965.7	2062.3
ASTE1	-0.89	2.05	0.68	0.815754	0.181736	0.924371	0.54	4.137	1.601	100.5	185.9	433.3	104.7	531.4	331.9	43.1	234.2	177.3	195	499.2	376.1	96.8	113.3	457.5	617.2	331.5	332.3
C3orf37; HMCES	-0.73	2.05	0.83	0.679632	0.039772	0.579049	0.602	4.149	1.775	47	78	180	43.4	282.9	159.4	30.3	72.8	66	92.1	192.6	168.2	39.7	47.4	202.4	395.3	156.7	162.1
CAP1	-0.62	2.05	0.88	0.914835	0.122452	0.750343	0.649	4.145	1.84	473.9	730.6	1323.3	319.3	2054.7	1116.6	245.8	913.8	593.9	898.8	1272.6	1376.1	294.5	346.1	1442.9	2925.8	1095.2	1138.5
CD2AP	0.22	2.05	0.85	0.999303	0.150348	0.805193	1.164	4.14	1.808	88.6	76.1	152.4	36.8	231	127.8	43.1	182.2	62.3	93	149.4	155.5	32.5	41.7	166.4	320.7	127.8	127.8
CDC37	-1.03	2.05	0.82	0.739424	0.194947	0.864259	0.49	4.149	1.771	1030.8	2104.6	4211	1014.9	6129.8	3460.3	449	2366.5	1854.4	2388.6	4049.7	4378.8	928.2	1109.8	4546.7	8264.1	3401.9	3519.8
CHCHD2	-0.99	2.05	0.79	0.628325	0.104354	0.792759	0.504	4.135	1.724	102.5	203.5	428.5	103.6	608.7	353.1	49.8	211	192.3	215.3	441	416.3	90.9	118.1	550.6	673	339.5	367.3
DBNL	-0.61	2.05	0.94	0.921838	0.123574	0.700003	0.655	4.128	1.925	94.9	144.8	257.4	62.3	405.9	210.9	48.8	184.5	116.7	179.6	240.5	275.5	62.4	62.3	289.7	568.7	209.7	212.1
DNAJC3	-1.47	2.05	0.35	0.503435	0.231869	0.996771	0.362	4.155	1.274	66.9	184.8	424	102	664.2	521.2	26.2	170.9	165.2	206.8	415.6	432.6	103.1	101	587.5	751	523.6	518.9
EIF5A	-1.59	2.05	0.95	0.428767	0.228476	0.818495	0.333	4.141	1.937	1427.7	4283.5	9828.2	2373.5	21235.5	10963.5	600.9	3392.2	3698.2	4961.5	9410.4	10264.6	2265.3	2486.9	15038	29987.2	10836.9	11091.6
HUWE1	-0.61	2.05	0.71	0.920864	0.120094	0.868984	0.656	4.149	1.63	371.6	566.7	932.5	224.7	1325.4	813	184.2	749.5	486.8	659.6	907.8	957.9	208.1	242.7	999.8	1757.1	809	817.1
INPPL1	-0.32	2.05	0.96	0.991103	0.0865978	0.614066	0.798	4.129	1.941	40.5	50.7	83.1	20.1	113.9	58.7	23	71.2	41.9	61.3	72.6	95.1	15.7	25.8	90.6	143.1	52.4	65.7
LOC93622	-0.34	2.05	0.46	0.97757	0.0435611	0.926851	0.79	4.128	1.374	16.7	21.1	71	17.2	66.1	48.1	9.8	28.5	21.3	21	66.6	75.7	17.3	17.1	53.8	81.2	41	56.4
MRPS9	-1.28	2.05	0.51	0.669542	0.277516	0.987231	0.411	4.154	1.421	2363.7	5750.8	11921.5	2870.2	14110.4	9932.8	898	6221.8	5439	6080.4	14095.9	10082.6	2489.2	3309.5	11416.5	17440	9871.1	9994.9
ODF2L	-1.49	2.05	0.81	0.207271	0.0685277	0.699457	0.355	4.127	1.751	12.7	35.8	84.2	20.4	159.4	91	6.9	23.5	35.1	36.6	97.9	72.5	16.8	24.8	166.1	153	84.4	98.2
PAAF1	-0.44	2.05	0.91	0.986359	0.179072	0.803719	0.736	4.152	1.873	25	33.9	65.9	15.9	101.5	54.2	11.6	53.7	32.3	35.6	59.3	73.2	14.9	16.9	68.9	149.6	59.6	49.3
PDCD4	-0.4	2.05	1.21	0.988791	0.145181	0.541026	0.76	4.149	2.309	140.8	185.3	323.8	78	615.8	266.7	65.7	301.8	154	223	301.4	347.8	65.7	92.7	533.7	710.5	261.3	272.2
PECR	-1.4	2.05	0.56	0.235185	0.0635947	0.894503	0.378	4.132	1.472	454.2	1202.6	3609.7	873.7	4840.1	3288.7	263.8	782.1	1174.6	1231.3	4365.9	2984.5	802.1	951.6	3595.5	6515.6	3210.8	3368.5
RAB3GAP2	-0.04	2.05	0.57		0.018911	0.67437	0.973	4.15	1.485	8.7	8.9	16.1	3.9	22.2	14.9		8.7	9.3	8.6	16	16.2	3.5	4.3	14.9	33.1	14.9	15
RHPN2	-0.71	2.05	0.49	0.816143	0.0832184	0.950676	0.611	4.146	1.4	114.9	188.2	392.1	94.6	536.1	382.8	59.6	221.6	170.5	207.7	401.9	382.6	88.2	101.4	432.4	664.6	374	391.9
RIOK1	-0.7	2.05	0.99	0.942802	0.253056	0.816757	0.614	4.134	1.987	896.7	1460.7	4738.4	1146.1	7571.3	3809.5	344.4	2334.6	1394.2	1530.3	4978.9	4509.6	1025.7	1280.7	6442.2	8898.2	3802.4	3816.6
RPLP1	-2.03	2.05	0.45	0.184144	0.177236	0.985582	0.245	4.154	1.363	114.2	466.5	698.8	168.2	1062.7	779.8	53.7	243	412.1	528	770.6	633.7	156.6	180.7	713.6	1582.5	804.9	755.4
SLC35B2	0	2.05	0.48	1	0.0267925	0.871687	0.998	4.13	1.398	55.1	55.2	137.2	33.2	178.4	127.6	32.8	92.5	53.3	57.2	148.9	126.5	31.2	35.4	175.9	180.9	118.1	137.8
SNX2	-0.71	2.05	1.09	0.901504	0.167449	0.660975	0.609	4.151	2.131	88.4	145.1	278.9	67.2	431.3	202.4	42.7	183	120.1	175.2	292.5	266	58.5	77.2	294.8	631.1	197.4	207.5
SOWAHC	-0.83	2.05	0.88	0.759538	0.104879	0.720888	0.562	4.139	1.839	10.4	18.4	41.8	10.1	59.1	32.1	5	21.5	19.2	17.7	42.8	40.8	9.1	11.2	54	64.7	34	30.4
SPAST	-0.71	2.05	0.27	0.355497	0.00534219	0.951774	0.613	4.139	1.202	9	14.7	33.9	8.2	48.5	40.3	6.7	12.2	14.3	15.2	35.1	32.7	6.7	10	45.4	51.8	36.1	45.1
SYBU	-1.28	2.05	0.41		0.0778804	0.964588	0.412	4.139	1.328	3.9	9.5	14.7	3.5	18	13.5		3.9	8.3	10.8	25.1	8.6	3.5	3.6	14.8	21.8	15	12.2
TBC1D10B	-1.02	2.05	0.87	0.56015	0.0870949	0.694437	0.492	4.139	1.824	169.9	345.2	790.4	191	1314.5	720.8	88.3	326.9	332.8	358.1	847.4	737.3	172.8	211.1	1031.3	1675.5	711.7	730.1
VDAC3	-0.37	2.05	0.97	0.991807	0.14045	0.706965	0.776	4.152	1.965	204.4	263.3	286.3	69	391.7	199.3	104.2	400.8	215	322.5	222.4	368.6	64.7	73.5	290.3	528.6	184.1	215.8
VPS37C	0.39	2.05	0.77	0.897133	0.0129273	0.428104	1.309	4.139	1.707	10.9	8.3	19.6	4.7	31.3	18.4	7.2	16.4	8.4	8.2	19.8	19.5	4.9	4.6	28.4	34.6	15.4	21.9
WDR6	-0.91	2.05	0.86	0.742119	0.133716	0.784499	0.531	4.15	1.81	1405.9	2649	6658.3	1604.5	8552.3	4725.3	658.8	3000.2	2525.4	2778.6	6464.8	6857.6	1442.4	1784.9	6837.1	10697.9	4618.6	4834.5
ZNF781	-1.41	2.05	0.45	0.444295	0.168621	0.983798	0.376	4.146	1.367	11.5	30.5	58.9	14.2	89.9	65.7	5	26.4	30.6	30.5	66.5	52.2	13.2	15.3	78.1	103.4	68.8	62.8
ABI2	-2.19	2.04	0.63	0.237055	0.288118	0.968223	0.22	4.101	1.55	14.3	64.9	110	26.8	170.5	110	5.2	39.1	66.1	63.8	128.2	94.4	25.7	28	167.1	173.9	112.6	107.4
ALDH1A3	-0.38	2.04	1.11	0.98063	0.0774488	0.458213	0.77	4.11	2.159	591.6	767.8	1038	252.5	1590.6	736.8	342.3	1022.4	692.4	851.5	1197.9	899.4	235.3	271	1103.4	2293	731.4	742.2
AP1S1	-1.01	2.04	0.66	0.631227	0.11664	0.891202	0.496	4.107	1.576	81.3	163.9	351	85.5	547.2	347.1	40.6	162.9	147.2	182.6	372.8	330.5	81.6	89.5	409.9	730.4	346.3	347.9
CYR61	-3.04	2.04	0.36	0.0276148	0.138181	0.992329	0.121	4.108	1.28	2076.1	17112.2	13322	3243	11747.5	9179	991.7	4346.4	15657.1	18702.5	16185	10965.4	2898.3	3628.8	9659	14287.6	9062.8	9296.7
FAM120A	-1.18	2.04	0.74	0.803929	0.373947	0.960539	0.441	4.107	1.675	3182.1	7210.8	12581.1	3063	13161.8	7855.8	1132.1	8944.2	6607.1	7869.7	10695.2	14799.6	2707.9	3464.7	8594.9	20155.4	7813.3	7898.5
FAM217B	-0.63	2.04	0.72		0.11684	0.829037	0.646	4.105	1.644	9.4	14.6	27.4	6.7	22	13.4		9.4	10.6	20	45.9	16.3	6	7.4	18.1	26.8	11.5	15.6
GDF15	-2.53	2.04	0.18	0.0971474	0.201524	0.999804	0.173	4.113	1.136	51.5	297.5	570.9	138.8	627	551.8	21.5	123.4	281.3	314.7	631.3	516.3	128.7	149.7	525.6	748	552.2	551.5
GDI2	-0.82	2.04	1.22	0.858251	0.18429	0.59382	0.568	4.122	2.322	760.3	1339.8	2131.7	517.2	3845.1	1655.6	380.9	1517.7	1065.9	1684	2093.5	2170.5	510.3	524.1	2357.5	6271.5	1645.8	1665.5
GNL3	-0.83	2.04	0.56	0.900362	0.261649	0.977216	0.563	4.121	1.479	4379.9	7778.8	23850.8	5787	29295.2	19809.3	1714	11192.3	7377.2	8202.2	26273.8	21651.2	4972.5	6734.9	22923.4	37438.2	18855.5	20811.4
GPD2	-0.5	2.04	0.83	0.916854	0.0531538	0.628413	0.708	4.117	1.778	163.8	231.2	422.6	102.6	613.8	345.2	99.1	270.6	192.7	277.3	417.5	427.7	92.1	114.4	452.5	832.7	340.1	350.4
HTATSF1	-0.7	2.04	0.65	0.447583	0.00922097	0.514807	0.616	4.103	1.567	44.1	71.7	144	35.1	158.8	101.3	29.5	66	67.8	75.8	140.5	147.6	37.9	32.5	143.7	175.5	99.3	103.4
IGFBP3	-1.92	2.04	0.77	0.321799	0.276072	0.92675	0.264	4.112	1.71	521.7	1975.3	4239.5	1031.1	6387.2	3735.3	221.1	1231.1	1835.7	2125.6	4085.1	4399.7	930.1	1143.1	3836.2	10634.5	3744.5	3726.2
MRPS23	-1.16	2.04	0.45	0.648368	0.194541	0.987176	0.448	4.125	1.362	903	2015.2	4400.1	1066.7	5353.2	3930.7	384.6	2120.2	1936.5	2097.2	4946.8	3913.8	934.2	1218	4440.9	6452.8	3768.4	4099.9
NSDHL	-0.24	2.04	0.63	0.991274	0.0242436	0.697919	0.848	4.107	1.552	74.6	88	203.2	49.5	268.2	172.8	47.6	117	78.3	99	164.2	251.4	46.7	52.4	245.9	292.6	175.4	170.2
PDIA3	-0.73	2.04	1.24	0.856892	0.123386	0.473527	0.604	4.124	2.361	2497.3	4133.6	8143.4	1974.5	14424.8	6110.2	1337.3	4663.5	3381.7	5052.8	7404.2	8956.3	1860.2	2095.8	9637.6	21590	6139	6081.5
PHKB	-0.79	2.04	0.8	0.816933	0.12606	0.812265	0.578	4.107	1.737	12.2	21.1	34.9	8.5	52	29.9	6	24.9	20.3	22	39.7	30.7	8.6	8.4	39.6	68.3	27	33.2
PITRM1	-0.99	2.04	0.69	0.512773	0.0631498	0.78521	0.504	4.099	1.618	22.7	45.1	81.3	19.8	118.2	73.1	12.7	40.7	41.9	48.6	82	80.7	17.9	22	93.6	149.3	65.4	81.6
PSMD1	-0.49	2.04	0.66	0.907032	0.0421004	0.757448	0.714	4.12	1.581	300.7	421.1	710.2	172.4	924.2	584.5	178.8	505.6	389.7	455.1	651.8	773.9	155.7	190.9	729.6	1170.7	572.6	596.7
RPS13	-1.41	2.04	0.53	0.685289	0.372354	0.990261	0.376	4.122	1.448	5326.1	14152.6	33758.3	8190	40778.7	28159.3	1842.6	15395.5	13467.3	14872.8	36895.7	30887.6	7209	9304.4	27799.3	59818	27699.9	28626.3
RPS17; RPS17L	-1.15	2.04	0.77	0.841768	0.408586	0.961638	0.451	4.119	1.707	4431.9	9818.6	25045.5	6080	32831.3	19228.9	1526.1	12870.3	8917	10811.4	27454.8	22847.7	5279.8	7001.4	20093.9	53643	19682.2	18786
RPS6	-1.69	2.04	0.46	0.511519	0.35002	0.994213	0.31	4.108	1.377	10763.4	34681	74297.4	18086	87594.4	63604.7	3937.2	29424.6	32492.8	37016.5	77529.8	71199.7	16185.7	20209.4	56261	136378	64165.1	63049.2
SNX6	-0.73	2.04	1.1	0.821167	0.0976041	0.523014	0.602	4.119	2.139	52.1	86.6	144.5	35.1	228	106.6	27.9	97.4	70.7	106	149.4	139.8	33	37.3	167.9	309.5	102.9	110.4
SYNCRIP	-1.32	2.04	0.59	0.52894	0.190968	0.957589	0.4	4.102	1.504	4795.6	11988.2	27547.3	6715.4	30261.3	20124.8	2133.6	10778.7	11720.3	12262.2	25957.3	29234.6	5969.6	7554.3	21776.8	42051.6	19764.8	20491.4
TMED10	-0.4	2.04	0.81	0.978889	0.0868518	0.735633	0.76	4.103	1.757	713	937.6	1614	393.4	2400.4	1366.3	426.9	1190.8	765.9	1147.7	1650.8	1578	357.6	432.7	1564.8	3682.3	1354.3	1378.4
ACO2	-0.54	2.03	1.28	0.88649	0.0522694	0.261763	0.688	4.086	2.426	10.8	15.6	34.8	8.5	53.2	21.9	6.4	18.1	14.3	17.1	30.7	39.4	6.9	10.5	43.3	65.3	20.7	23.2
C12orf23; TMEM263	-0.24	2.03	0.69	0.996271	0.0571279	0.774073	0.847	4.094	1.612	127.3	150.4	385	94	579.8	359.6	81.9	198	129	175.3	485	305.6	82.2	107.6	416.4	807.4	345.2	374.6
CAP2	0.8	2.03	0.7	0.709752	0.0731418	0.79983	1.744	4.073	1.624	148	84.8	208.9	51.3	230.2	141.7	77.8	281.5	84.9	84.8	206.2	211.6	43.7	60.2	224.6	235.9	128.2	156.7
CHAMP1	-1.36	2.03	0.48	0.364499	0.111227	0.965341	0.389	4.094	1.39	23.3	59.9	162.3	39.6	258.3	185.7	12.5	43.5	54.4	65.9	232.4	113.4	34.1	46.1	277.8	240.1	167.3	206.2
CNTLN	-1.36	2.03	0.71	0.295739	0.0806632	0.807294	0.39	4.084	1.635	34.6	88.8	160.1	39.2	263.2	161	19.3	62.1	91.2	86.5	228.4	112.2	39.6	38.8	247.5	280	153.1	169.3
COA6	-0.39	2.03	0.56	0.986536	0.128007	0.943388	0.761	4.072	1.473	26.6	34.9	62.5	15.3	98.2	66.7	13.6	52	30.8	39.6	54.3	71.9	14.9	15.8	69.7	138.4	70.9	62.7
COMMD4	-0.63	2.03	0.86	0.615907	0.0149202	0.350574	0.645	4.072	1.816	4.8	7.4	17.5	4.3	23.2	12.8	3.5	6.6	8.4	6.6	14.8	20.7	3.3	5.6	24.5	22	12.1	13.5
CST3	-1.86	2.03	0.17	0.199862	0.152845	0.999781	0.275	4.08	1.126	18.8	68.6	162	39.7	187.2	166.2	8.6	41.2	64.3	73.1	145.4	180.4	33.1	47.6	174.1	201.2	151.7	182
DHX36	-1.08	2.03	0.51	0.647048	0.157788	0.970265	0.474	4.081	1.42	2760.5	5827.6	15609.1	3825	16964.7	11950.7	1259.6	6049.9	5502.6	6171.9	16159.4	15077.6	3372	4338.9	13474.6	21358.9	11846.1	12056.2
DNAJC28	-0.93	2.03	0.41	0.744571	0.148721	0.986788	0.525	4.087	1.329	6.8	13	28.9	7.1	35.2	26.5	3.4	13.7	11.9	14.2	29.4	28.5	7.6	6.6	23.5	52.7	24.7	28.4
EIF3E	-1.38	2.03	0.86	0.551042	0.238748	0.870317	0.383	4.081	1.816	1991.2	5197.4	11038.5	2705.1	16632.4	9157.2	780.3	5081.4	4936.3	5472.4	10355.8	11766.3	2444.1	2993.9	15200.7	18199	9105.2	9209.5
EIF6	-0.83	2.03	0.52	0.780433	0.121583	0.955881	0.562	4.094	1.432	729.7	1297.6	4793	1170.7	6125	4276.9	360.6	1476.4	1249.2	1347.8	5740.6	4001.9	1012.6	1353.6	4986.3	7523.7	4203	4352.1
GLMN	-0.3	2.03	0.61	0.981936	0.0312421	0.76423	0.814	4.096	1.525	14.8	18.2	38.3	9.3	48	31.5	8.9	24.6	15.9	20.8	35.9	40.8	9	9.7	41.5	55.6	31.7	31.3
GNL2	-1.23	2.03	0.59	0.527018	0.151557	0.94365	0.426	4.098	1.504	3703.2	8698.1	32298.7	7881.9	41220.1	27402.1	1778.1	7712.4	8217.7	9206.5	36959.1	28225.9	6861.5	9054	30177.8	56302.9	26792.7	28025.4
GNL3L	-1.73	2.03	0.65	0.0921945	0.0489877	0.785608	0.302	4.07	1.569	2290.2	7594.5	19527.8	4797.5	27043.5	17241.2	1356.3	3867.1	7117.8	8103.2	23333.1	16343.1	4253.9	5410.5	21888.2	33412.9	17078.9	17405
GTF2H5	-2.29	2.03	0.19	0.0657769	0.105663	0.999354	0.204	4.076	1.143	307.3	1505.7	3415	837.8	4586.7	4012.2	150.8	626.2	1495.6	1515.8	3840.7	3036.5	743	944.8	4217	4988.8	3756.9	4284.8
H1FX	-2.44	2.03	-0.16	0.355309	0.513272	0.999986	0.185	4.072	0.895	2713.4	14677	20849.1	5120.1	20630.7	23043.4	837.4	8792.1	14074.5	15305.3	16450	26424.7	4995.1	5248.2	11610.3	36659.4	22202.3	23916.4
HMOX2	-0.26	2.03	1.08	0.999	0.218661	0.724685	0.833	4.09	2.117	11.8	14.2	32.9	8	47.1	22.2	5.4	25.8	10.2	19.7	30.7	35.2	7.6	8.5	33.3	66.6	20.8	23.8
HSP90B1	-0.42	2.03	1.13	0.987558	0.166041	0.619433	0.748	4.091	2.196	4052.5	5416.1	8980.3	2195.2	15052.6	6854.9	2138	7681.5	4382.7	6693.1	8471.6	9519.5	2026.7	2377.7	9130.3	24816.3	6879.9	6830
IGHMBP2	-1.5	2.03	0.73	0.460369	0.220781	0.919093	0.354	4.096	1.661	2605.8	7364.2	14931.8	3645.9	20778.9	12507.9	1067.9	6358.5	7235.7	7495	16974.2	13135.2	3250.2	4089.7	17295.7	24963.7	12335.1	12683.2
MALSU1	-1.73	2.03	0.28	0.193838	0.111913	0.996821	0.302	4.091	1.21	43.9	145.2	380.4	93	627.1	518.1	21.5	89.7	146.6	143.8	449.4	322	83.6	103.4	705.6	557.4	487	551.2
MCM2	-0.51	2.03	1.05	0.962221	0.135092	0.633579	0.701	4.084	2.067	50.2	71.6	121.7	29.8	174.3	84.3	23.8	105.9	63.4	80.9	119	124.4	28	31.7	138.6	219.2	82.9	85.8
MST4; STK26	-0.87	2.03	0.68	0.809897	0.169033	0.913285	0.547	4.083	1.606	115.7	211.2	425.5	104.2	705.5	439.4	54.8	244.1	179.8	248.2	469	386	96.2	112.9	500	995.5	453.6	425.7
NAMPT	0.36	2.03	0.77	0.893529	0.00871301	0.359853	1.283	4.088	1.7	1278.6	996.5	2437.8	596.3	3891	2288.6	982.1	1664.5	823.9	1205.3	2723	2182.5	512.2	694.2	3222.8	4697.8	2236.6	2341.9
NBAS	-0.37	2.03	0.49	0.959844	0.0352461	0.890662	0.774	4.083	1.401	50	64.7	116	28.4	156.1	111.4	31.2	80.2	56.9	73.5	127.1	105.8	28.2	28.6	120.2	202.7	105.6	117.6
NME1	-0.38	2.03	1.27	0.987256	0.122602	0.444368	0.766	4.087	2.413	141.3	184.5	314.3	76.9	509.2	211	75.7	263.8	143.7	236.8	293.4	336.7	66.6	88.8	361	718.2	212.3	209.7
PATZ1	-1.16	2.03	0.65	0.652188	0.205199	0.941365	0.447	4.07	1.571	265.6	594.3	1048.5	257.6	1373.7	874.3	113.4	622	563.4	626.8	1199.5	916.5	237	280	1077.6	1751.1	873.4	875.3
PTGES3	-0.5	2.03	1.25	0.987458	0.27135	0.672925	0.709	4.097	2.385	480.8	677.7	1357.5	331.4	2233.5	936.4	248.9	928.7	523.8	876.9	1174.8	1568.5	285.7	384.3	1139.9	4376.2	967.8	906
RPL17	-1.67	2.03	0.74	0.428391	0.271366	0.935769	0.313	4.096	1.67	5256.3	16771.7	36898.2	9008.9	50333.8	30136.6	2084.1	13257	16389.2	17163.2	40461.7	33648.5	7786.7	10423	36225.2	69937.3	28946	31376.1
RPL19	-2.33	2.03	0.39	0.347944	0.466803	0.998496	0.199	4.072	1.314	4701.4	23643.4	40180.3	9866.3	56633.1	43107.5	1667.6	13254.7	21145.8	26435.9	51876.6	31121.1	9348.2	10413.2	29199.2	109842	42959.1	43256.5
RPL4	-1.73	2.03	0.56	0.493931	0.356358	0.98619	0.302	4.074	1.477	12415.6	41059.3	88291.3	21672	113988	77166.5	4635	33257	39052.2	43169.5	95327.3	81774.7	18848.4	24918.7	70566.8	184126	74026.5	80439.7
RPUSD2	-1.41	2.03	0.78	0.313555	0.101766	0.784542	0.376	4.079	1.721	6.8	18.1	35.3	8.6	54.5	31.6	3.4	13.7	17.9	18.4	37.8	32.9	7.4	10.1	47.1	63	31.9	31.4
SCIN	-0.2	2.03	1.24	0.890741	0.000391393	0.00583735	0.868	4.091	2.357	328.9	378.8	875.3	214	1538.3	652.8	284.5	380.2	336.6	426.3	957.3	800.4	192.1	238.3	1580.8	1496.9	635.1	670.9
SEMA3B	-1.5	2.03	0.56	0.25217	0.0939009	0.924243	0.352	4.096	1.471	593.8	1684.9	3463.3	845.6	4371.6	2970.9	311.7	1131.3	1578.2	1798.8	4064.9	2950.8	749.8	953.7	3447.5	5543.4	2950.9	2991
SLC25A21	-0.78	2.03	0.85	0.766087	0.0900457	0.709258	0.582	4.076	1.8	15.5	26.6	60.7	14.9	83	46.1	8.3	29	26.8	26.5	70.7	52.2	13.3	16.7	63.9	107.8	42.7	49.8
SMEK2; PPP4R3B	-0.97	2.03	0.79	0.652351	0.114344	0.796779	0.509	4.077	1.732	22.6	44.5	88.7	21.7	133.8	77.3	11.3	45.4	41.8	47.4	99.9	78.7	21.4	22.1	103.1	173.6	79.9	74.7
SNRNP35	-0.59	2.03	0.64	0.965609	0.230713	0.953019	0.663	4.091	1.561	440.1	664.1	2009.5	491.2	2472.6	1584	179.7	1077.7	634	695.6	2307.4	1750.1	432.2	558.2	2002.1	3053.6	1555.5	1613.1
TOMM34	-1.11	2.03	0.84	0.626749	0.158566	0.818618	0.464	4.091	1.79	306.6	661.2	1352.2	330.5	2341.6	1308.1	149.1	630.3	572.4	763.8	1448.5	1262.3	301	363	1611.2	3403	1312.2	1304
TRIM33	-0.77	2.03	0.96	0.822145	0.123635	0.677739	0.585	4.07	1.95	353.7	604.4	1192.5	293	1731.6	888.2	177.6	704.4	521.4	700.6	1278	1112.8	261.9	327.8	1302.3	2302.5	879.7	896.7
ZCCHC24	-0.69	2.03	0.69	0.955023	0.294326	0.954949	0.618	4.084	1.618	211.6	342.3	759.2	185.9	924.4	571.4	80.4	557	324.9	360.6	742.2	776.5	158.9	217.5	684.3	1248.8	578.1	564.8
ZNF444	-1.13	2.03	0.7	0.515532	0.108714	0.858626	0.456	4.091	1.619	85.6	187.9	457	111.7	599.6	370.3	42.6	172.2	184.7	191.2	534.2	390.9	100.6	124	497.8	722.1	368.8	371.8
ADI1	-0.73	2.02	1.35	0.859776	0.136201	0.412938	0.601	4.05	2.549	202.2	336.3	671	165.7	1057.5	414.9	101.6	402.6	281.1	402.4	590.1	762.9	156.1	175.8	775.8	1441.6	394.3	436.6
ANKFY1	-1.11	2.02	0.88	0.596448	0.142377	0.770737	0.464	4.067	1.839	61.5	132.6	210	51.6	337.9	183.8	29.6	127.6	121.9	144.2	231.2	190.7	48.9	54.5	250	456.8	190.3	177.5
ATP6V1B2	-0.91	2.02	0.79	0.711037	0.116458	0.800645	0.534	4.068	1.729	24.9	46.6	58.9	14.5	87.5	50.6	13.5	45.9	37.3	58.3	54	64.3	11.1	18.9	68.1	112.4	55.8	45.9
BAG6	-0.44	2.02	0.73	0.959767	0.0725335	0.771913	0.738	4.056	1.657	33.8	45.8	109.7	27	151.1	91.2	18.8	60.8	39	53.8	121.2	99.3	26.8	27.3	118.2	193.2	85.1	97.7
BCORL1	-1.19	2.02	0.85	0.489518	0.121277	0.757365	0.437	4.048	1.807	572.2	1309.9	3198.8	790.1	4782.6	2646.6	283.9	1153.1	1241.4	1382.2	3969.5	2577.7	713.6	874.9	3986.7	5737.5	2660.8	2632.4
CCDC75; GPATCH11	-0.2	2.02	1.04	0.998725	0.0679861	0.476116	0.872	4.046	2.057	403.7	462.9	1528.1	377.7	2335.4	1135.2	234.5	695	408.6	524.4	1733.2	1347.2	326.7	436.7	1753.8	3109.8	1139.4	1131.1
CLPP	-0.37	2.02	0.63	0.993995	0.18703	0.943161	0.775	4.067	1.544	46.5	59.9	144.4	35.5	204.8	132.6	24.6	87.8	48.1	74.7	140.6	148.4	31.7	39.8	119.1	352.1	138.6	126.9
CNOT3	-0.63	2.02	1.09	0.923282	0.148005	0.61706	0.646	4.044	2.129	92.9	143.7	278.4	68.8	428.5	201.3	42.7	202	144.9	142.5	310.2	249.8	61.3	77.3	365.4	502.5	204	198.6
DDRGK1	-1.05	2.02	0.49	0.838822	0.342836	0.991903	0.482	4.049	1.403	10.7	22.1	59.6	14.7	86	61.3	3.7	30.7	21.1	23.2	60.8	58.5	12.4	17.5	72.9	101.5	62.9	59.8
DYNC1H1	-0.37	2.02	0.44	0.941547	0.0229422	0.886335	0.774	4.049	1.361	6582.7	8502.5	15796.4	3900.8	18297.2	13444	4468.7	9696.7	7536.5	9592.3	17806.6	14013.1	3540.8	4297.5	13997.8	23917.2	13106.2	13790.5
FAM76A	-2	2.02	0.58	0.0699176	0.0677141	0.881169	0.25	4.053	1.493	46	184.3	433	106.8	665.3	445.5	25	84.6	178.4	190.4	492.1	381	94.9	120.3	570.3	776.2	421.6	470.8
GTPBP8	-1.62	2.02	0.5	0.206305	0.0965155	0.950277	0.326	4.066	1.413	10.7	32.9	68.7	16.9	109.4	77.4	5.5	20.9	36.5	29.6	79.9	59	14.7	19.4	95.5	125.3	74.7	80.2
HELZ2	-1.42	2.02	0.6	0.295316	0.0987327	0.900695	0.373	4.046	1.52	2736.2	7345.5	15540.1	3841.3	20155.8	13258.4	1433.7	5222.1	6943.1	7771.2	16242.6	14868	3403.7	4335.1	15094.9	26913.4	13206.6	13310.5
KLF4	-1.91	2.02	0.33	0.334222	0.291646	0.998262	0.266	4.056	1.255	43	161.8	241.2	59.5	306.6	244.3	16.4	112.6	159.1	164.5	230.9	252	57.5	61.5	221.6	424.2	236.6	252.3
LMAN1	-0.54	2.02	0.85	0.940672	0.110436	0.74179	0.687	4.066	1.807	283.3	412.6	723.9	178	1083.8	599.6	148.4	541	346.1	491.9	720.1	727.7	168.7	187.9	786.4	1493.6	568.5	632.5
MMS19	-0.24	2.02	0.56	0.992993	0.030366	0.805313	0.848	4.069	1.477	49.9	58.8	129.1	31.7	160.2	108.5	29.3	84.9	56	61.7	124.8	133.5	30.4	33.1	148.5	172.8	102.9	114.3
MRPL49	-0.97	2.02	0.62	0.821022	0.248364	0.96242	0.512	4.066	1.537	549.4	1072.6	2163.5	532.1	2954.8	1922.3	216.2	1396.2	1017.9	1130.2	2399.5	1950.7	461.7	613.2	2583.7	3379.3	1831.5	2017.7
NOP16	-1.29	2.02	0.74	0.61123	0.242966	0.922699	0.409	4.046	1.672	3288	8037.1	23988	5928.4	31237.1	18687.8	1369	7897	7460.8	8657.9	30061.2	19141.8	5132.2	6848.1	24559.1	39730.9	18390.1	18990.3
PARN	-1.81	2.02	0.38	0.550168	0.454467	0.998536	0.286	4.042	1.305	10.3	35.9	77.8	19.2	95.2	73	3.3	31.9	30.4	42.3	103.1	58.7	14.7	25.2	73.8	122.9	70	76.1
PHF20	-1.06	2.02	0.76	0.396942	0.0501339	0.680696	0.48	4.051	1.691	43.5	90.7	248.1	61.2	366.4	216.7	24.7	76.6	83.6	98.4	295	208.7	61.4	61.1	329.8	407.1	204.7	229.4
PROSC; PLPBP	-1.57	2.02	0.92	0.221205	0.0942897	0.656898	0.338	4.055	1.887	316.9	938.3	1878.2	463.2	3574	1894.1	171.1	587	869.8	1012.2	2166.5	1628.3	428.4	500.8	2614	4886.5	1914.2	1874.2
PRPF31	-1.78	2.02	0.33	0.127471	0.0785632	0.98874	0.292	4.067	1.257	1486.8	5091.6	16561.5	4072.5	21285.4	16928.7	816.8	2706.5	4940.2	5247.6	18440.1	14874.2	3717.5	4461.4	15882.7	28525.9	16613.5	17249.8
RCC1	-1.29	2.02	1.1	0.404514	0.113895	0.544203	0.408	4.046	2.147	110.5	271.1	530.6	131.1	1184.4	551.7	56	218.1	245.6	299.3	683.3	412.1	124.1	138.6	1012.6	1385.3	546.8	556.6
RPL3	-1.93	2.02	0.6	0.396474	0.355987	0.981694	0.263	4.069	1.516	11875	45216.5	94281.8	23168	130212	85888	4419.4	31908.5	42188.4	48462	109356	81285.7	20285.2	26460.5	82725.4	204956	84991.7	86793.8
RPL7A	-1.66	2.02	0.71	0.526177	0.360043	0.963246	0.316	4.048	1.638	6268.9	19847.5	40957.8	10119	59048	36054.8	2395.2	16407.2	18327.9	21493	47824.7	35076.8	8908.1	11494.4	35551	98075	36697.6	35423.2
RPP21	-0.84	2.02	1.33	0.616553	0.0549684	0.239096	0.558	4.059	2.516	20.6	36.8	109.5	27	171.8	68.3	15.7	26.9	35.1	38.6	142.8	83.9	24.9	29.2	108.1	272.9	79.4	58.7
RRM2	-0.7	2.02	0.82	0.881095	0.139091	0.809226	0.615	4.05	1.76	191	310.8	548.6	135.5	791.4	449.6	99.1	368.3	273.5	353.1	505.1	595.9	121.3	151.3	526.5	1189.6	451.1	448.1
SRPK2	-1.52	2.02	0.61	0.354325	0.159501	0.93632	0.349	4.062	1.531	2451	7031.1	16192.2	3986.2	21405.6	13984.5	1130.5	5314.1	6793	7277.6	19218	13642.8	3532.7	4497.9	17335.3	26431.7	13618.1	14360.7
SRSF5	-1.08	2.02	0.29	0.918517	0.53514	0.999767	0.474	4.053	1.221	2619.8	5526.5	11187.3	2760.1	13043.4	10683.4	752.1	9125.6	4842.8	6306.7	11521.5	10862.7	2331	3268.3	7932.5	21447.2	10678.8	10688.1
STAU2	-0.96	2.02	0.59	0.901681	0.39156	0.985883	0.513	4.064	1.504	4183	8160.6	15189.5	3737.8	18330.9	12185.8	1378	12698	7811.2	8525.7	15947	14467.9	3257.9	4288.3	13874.4	24218.8	11935.8	12441.1
TAF1C	-1.57	2.02	0.48	0.344571	0.171519	0.977339	0.337	4.043	1.397	149.3	442.7	886.5	219.3	1314.9	941.3	70.3	317	397.5	493	977.7	803.8	192.7	249.5	947.6	1824.7	886.7	999.2
TEFM	-1.82	2.02	0.45	0.325394	0.248855	0.990226	0.283	4.049	1.366	189.1	667.9	1411	348.5	1775.4	1300	73	489.9	690.3	646.2	1488	1337.9	342.5	354.6	1687.7	1867.6	1198.5	1410.2
UBE3C	-0.28	2.02	0.25	0.99356	0.0638069	0.995904	0.825	4.069	1.19	153.6	186	433.5	106.5	574.3	482.8	83	284.1	177	195.5	487.8	385.3	91.9	123.5	573.4	575.3	456.8	510.3
USP19	-0.73	2.02	0.94	0.864467	0.137872	0.716349	0.603	4.068	1.923	23.2	38.5	70	17.2	113.8	59.2	13.2	40.7	28.9	51.2	76.4	64.1	14.8	20	72.6	178.5	61.6	56.9
ZNF280C	-1.44	2.02	0.04	0.242143	0.0764226	1	0.368	4.07	1.026	94.4	256.2	950	233.4	917.1	894.2	57	156.4	242.1	271.2	1125.4	802	198.9	274	624.8	1346.2	889.7	898.7
ADH5	-0.65	2.01	0.88	0.893846	0.120175	0.732354	0.637	4.04	1.843	250	392.2	768.8	190.3	1153.1	625.6	131.6	475	320.6	479.9	759.9	777.8	174	208.1	817	1627.6	628.1	623.1
ANKMY2	-0.58	2.01	0.91	0.901249	0.0879246	0.641729	0.668	4.018	1.88	31.2	46.6	109.8	27.3	159.4	84.8	16.4	59.2	40	54.4	110.5	109.1	25.4	29.4	129.6	196	81.6	88.1
CISD2	-0.87	2.01	0.47	0.732828	0.116924	0.966534	0.545	4.037	1.388	28.9	52.9	113.2	28	145.4	104.7	17.3	48.2	44	63.7	114.6	111.9	27.7	28.4	86.9	243.2	114.7	95.6
CRAT	-1.66	2.01	0.44	0.358767	0.217567	0.988683	0.317	4.023	1.358	33.6	106.1	260.1	64.6	440.9	324.7	14	80.6	104.4	107.8	299.9	225.5	63.6	65.7	359	541.5	331.9	317.6
DHX57	-1.32	2.01	0.63	0.512297	0.187135	0.938352	0.401	4.015	1.553	3320.6	8279.7	18006.9	4485.3	23394.5	15068.1	1456.1	7572.4	8011.9	8556.4	18821.6	17227.4	3983.5	5050.3	18642.4	29358	14712.5	15432.3
ETS2	-0.87	2.01	0.63	0.691746	0.0941731	0.879764	0.547	4.016	1.545	16.7	30.5	88.4	22	127.3	82.4	8.5	32.8	30.6	30.4	89.2	87.7	18.1	26.8	117.8	137.5	86.4	78.5
FAM204A	-2.18	2.01	0.55	0.0508286	0.0699595	0.903872	0.221	4.034	1.46	94.7	427.9	754.1	186.9	1096	750.4	50.5	177.7	426.3	429.6	854.4	665.6	175.5	199.1	963.9	1246.1	715.4	787.2
GBAS; NIPSNAP2	-0.93	2.01	0.64	0.689181	0.117161	0.896982	0.526	4.031	1.557	75.3	143.4	322.8	80.1	486.1	312.3	36.3	156.4	131.6	156.2	334.2	311.8	78.6	81.6	414.1	570.6	300.7	324.3
GBF1	-0.31	2.01	0.67	0.976474	0.0298523	0.676924	0.806	4.039	1.596	154.9	192.1	373.2	92.4	512.3	320.9	94.3	254.4	184.2	200.3	419.2	332.2	91.6	93.2	431.1	608.9	321	320.9
HAUS1	-0.39	2.01	0.52	0.965354	0.0507865	0.891549	0.766	4.035	1.437	153.2	200.1	497.6	123.3	716.1	498.2	85.3	275.1	186.9	214.2	466.2	531.1	109	139.5	679.1	755.2	478.4	518.9
KAT6A	-1.48	2.01	0.26	0.57001	0.311331	0.999501	0.357	4.039	1.196	6.7	18.8	56.2	13.9	61.9	51.8	2.7	16.8	17	20.9	71.9	44	9.6	20.2	50.7	75.6	53.5	50.1
LRPAP1	-1.25	2.01	0.47	0.367056	0.0872689	0.956246	0.42	4.015	1.381	394.5	940.3	2329.8	580.2	4288.4	3104.6	213.9	727.6	809.6	1092.1	2308.8	2351	575.3	585.2	3203.8	5740.1	3181.3	3029.8
MPST	-0.69	2.01	1.21	0.894819	0.150136	0.532387	0.62	4.034	2.309	32.8	53	118.2	29.3	188	81.4	17	63.4	39.7	70.7	120.4	116	28.8	29.8	131	269.9	73.6	90.1
MRPL1	-1.36	2.01	0.51	0.328491	0.0989696	0.94385	0.39	4.021	1.429	232.8	597.7	1301.8	323.7	1694.4	1186.1	117.6	461	558.8	639.3	1433.6	1182.1	288.3	363.5	1455.7	1972.2	1162.2	1210.4
NDUFS5	-1.48	2.01	0.42	0.350183	0.147178	0.984566	0.357	4.035	1.338	179.9	503.4	1222.7	303	1520	1136.2	84.6	382.6	476.3	532.1	1345.8	1110.8	267.9	342.7	1208.1	1912.5	1102.7	1170.7
NUP54	-0.01	2.01	0.52	1	0.0474829	0.890292	0.994	4.027	1.43	75.3	75.7	154	38.2	212.7	148.7	45	125.9	62.6	91.6	150.8	157.2	33.6	43.5	173.8	260.2	149.7	147.7
OGT	-1.02	2.01	0.52	0.56392	0.093272	0.939509	0.494	4.029	1.431	101.7	205.9	374.5	92.9	539	376.6	53.4	193.8	202.5	209.4	424.1	330.7	82.2	105.1	425.6	682.7	385.1	368.3
PCMT1	-0.56	2.01	0.91	0.963565	0.192547	0.799954	0.678	4.034	1.884	1037.4	1530.6	3704.6	918.5	4415.2	2343.7	478.8	2247.8	1312.6	1784.8	3098.8	4428.9	799.6	1055	3243	6011	2317.5	2370.1
PGAM1; LOC643576	-0.61	2.01	1.23	0.959384	0.232151	0.638016	0.653	4.036	2.339	594.2	909.7	1732.8	429.3	2898.7	1239.2	286.4	1233	684.4	1209.2	1537.1	1953.4	375.2	491.2	1803.4	4659.1	1228.9	1249.6
PGRMC1	-1.06	2.01	0.87	0.613878	0.135814	0.766278	0.479	4.023	1.822	170.1	355.3	504.7	125.5	754.2	413.9	83.5	346.4	286.8	440.2	481.1	529.4	112.1	140.4	602.4	944.3	407.8	420
PJA1	-0.33	2.01	0.64	0.985478	0.0635432	0.824271	0.795	4.04	1.561	35.6	44.8	84.6	20.9	106.6	68.3	21.8	58.2	43.9	45.7	81.2	88.1	15.6	28.1	79.8	142.3	65.9	70.7
POLG	-0.43	2.01	0.28	0.956469	0.0608573	0.992708	0.744	4.037	1.214	6.8	9.2	26.6	6.6	33.5	27.6	3.9	11.9	8.3	10.1	29.4	24.1	6.9	6.3	26.8	42	23.8	32.1
RPS18	-1.58	2.01	0.67	0.671148	0.468552	0.983316	0.334	4.03	1.586	5635.9	16864	37855.2	9393.4	49175.8	30999.6	1749.8	18152.6	15400.4	18466.6	43289.6	33103	8084.7	10914	32987.4	73308.5	31349.9	30653.2
RTN4	0.36	2.01	1.02		0.108486	0.565381	1.283	4.037	2.023	9.4	7.3	16.4	4.1	23	11.4		9.4	4.4	12.2	16.6	16.2	3.3	5	16.6	32	11.8	11
SEC61B	-0.85	2.01	0.72	0.873962	0.246233	0.931519	0.553	4.021	1.644	675	1220	2519.6	626.5	4010.7	2439.6	265.8	1714	1107.3	1344.2	2453.1	2588	551.5	711.8	3830.3	4199.6	2648.5	2247.1
SKIV2L2	-1.72	2.01	0.51	0.200894	0.120303	0.955747	0.304	4.025	1.425	3880.5	12780.2	34589.2	8594.1	45462.7	31908.5	1942	7754.2	12125.1	13470.6	37082.3	32263.7	7422.5	9950.6	35087.8	58905.4	30808.1	33048.3
SMN1; SMN2	-1.45	2.01	0.22	0.427379	0.184952	0.999441	0.365	4.039	1.164	503.8	1380.3	3330.6	824.6	6527.1	5605.9	283.2	896.2	1350.3	1411	5750.5	1929	754.1	901.6	9094.4	4684.6	5412.4	5806.4
SMS	-0.77	2.01	1.32	0.953743	0.376109	0.728053	0.588	4.033	2.489	106.1	180.6	334.4	82.9	541.4	217.5	47.4	237.4	132.2	246.6	346	323.2	70.5	97.5	267.9	1094	231.4	204.5
TAMM41	-0.73	2.01	1.05	0.687533	0.0455746	0.381913	0.602	4.031	2.073	23.5	39	65.2	16.2	120.8	58.3	15.3	36.1	34	44.8	82.5	51.6	15.5	16.9	89.2	163.7	58.6	58
TM9SF2	0.24	2.01	0.85	0.991084	0.02742	0.460199	1.183	4.016	1.807	38.5	32.5	82.3	20.5	120.8	66.9	23.4	63.3	33.5	31.6	86	78.8	17.8	23.6	123	118.7	61.2	73.1
ZNF490	-1.46	2.01	0.44	0.529342	0.263583	0.991476	0.365	4.021	1.359	44.1	121	185.9	46.2	192.9	141.9	23.5	82.9	71.6	204.6	285.2	121.2	36.3	58.9	164.3	226.5	129.1	156
AMBRA1	-0.92	2	0.48	0.68538	0.112503	0.961769	0.529	4.01	1.396	51.1	96.6	179.7	44.8	249.4	178.6	26	100.4	92.3	101.1	215.3	150	37.4	53.7	210.7	295.3	181.5	175.8
C11orf58	-0.54	2	1.57	0.98421	0.302278	0.506226	0.69	4.01	2.972	330.2	478.8	1066.5	266	1963.7	660.7	158.3	688.7	346.4	661.9	887.9	1281.1	256.6	275.7	1069.4	3605.8	667.8	653.7
CBS; LOC102724560; CBSL	-0.71	2	0.9	0.872961	0.138582	0.740483	0.612	3.992	1.867	536.9	876.9	1599.5	400.7	2456.8	1316.1	278.6	1034.5	720.6	1067.2	1592.4	1606.7	371.3	432.4	1684.2	3583.7	1277.7	1355.6
CCT4	-0.36	2	0.96	0.98328	0.0794769	0.572927	0.78	4.004	1.947	4822.5	6185.3	11835.1	2955.5	18789.6	9650.7	2825.7	8230.2	5154.1	7422.9	12059.9	11614.4	2777.8	3144.5	13018.1	27119.8	9834.9	9469.9
CHCHD4	-0.04	2	0.63	0.999984	0.00182342	0.269376	0.974	3.997	1.546	185	189.9	390.1	97.6	554.8	359	144	237.8	198	182.2	429.3	354.4	86.2	110.5	535.2	575.2	337.3	382.1
DDX21	-1.74	2	0.17	0.287313	0.195933	0.999831	0.299	3.987	1.127	11758.4	39366.2	122600	30749.4	129982	115288	5366.4	25764	37722.7	41081.2	129216	116323	27337.1	34587.7	90670.2	186339	113111	117506
FAM21C; WASHC2C	-0.64	2	0.57	0.813834	0.0587429	0.871371	0.643	3.999	1.481	18.6	28.9	52.6	13.1	69.5	46.9	11.2	30.8	23.8	35.1	50.5	54.7	13.6	12.7	50.9	94.8	47.5	46.3
FKBP4	-0.93	2	0.85	0.72553	0.143201	0.784402	0.525	4.001	1.804	510.1	972.1	1914.4	478.5	3059.6	1696.4	251.5	1034.4	843.1	1120.8	1908.3	1920.5	446.9	512.4	2205.6	4244.4	1703.9	1688.9
GATAD1	-1.71	2	0.75	0.342769	0.227242	0.910624	0.306	3.996	1.679	5.3	17.3	54.6	13.7	87.8	52.3	2.3	12.2	18.4	16.3	58.7	50.7	10.9	17.1	71.4	107.9	42	65.1
HAT1	-0.27	2	1.08	0.996012	0.0905162	0.495651	0.83	3.992	2.121	229.8	276.8	536.5	134.4	762.3	359.4	134.5	392.5	231	331.6	476	604.6	127	142.2	516.7	1124.5	359.7	359.1
IRAK1	-0.27	2	0.52	0.990769	0.0451616	0.876531	0.828	3.99	1.439	36.4	43.9	89.8	22.5	121	84.1	22.1	59.8	43.9	43.9	116.2	69.4	20.1	25.2	134.1	109.2	76.8	92.1
LAMTOR1	-0.24	2	0.44	0.998617	0.133008	0.977761	0.847	4.01	1.359	12.8	15.1	17.8	4.4	21.6	15.9	7.5	21.8	14.5	15.7	18.4	17.3	3	6.6	14.4	32.4	16.2	15.6
LEPREL2; P3H3	-1.05	2	0.48	0.681077	0.17491	0.977329	0.483	3.991	1.396	65.9	136.4	253.8	63.6	331.4	237.5	30.7	141.6	128.7	144.5	263	244.9	54	74.9	243.3	451.5	237.4	237.6
MAGEB2	-1.86	2	0.81	0.410655	0.347363	0.934506	0.276	4.004	1.75	3600.2	13026.2	27706.4	6920.3	40048.7	22880.3	1301.7	9957.1	12290.8	13805.7	31948.1	24027.8	5923.1	8085.3	29618.4	54152.1	22653.1	23109.7
MAP7	-0.66	2	0.84	0.517026	0.0112343	0.308798	0.633	3.989	1.795	7647.4	12077.6	25150.6	6305.2	38168	21265.1	5699.9	10260.2	11624.1	12548.8	28816	21951.5	5577.5	7127.8	29430.9	49498.8	20837.9	21701.1
MAP7D1	-1.86	2	0.92	0.180901	0.142814	0.731008	0.275	4.008	1.897	2036.3	7408	12602	3144.6	20324.1	10714.4	995	4167.2	7227.9	7592.5	17247.7	9207.7	2839.1	3482.9	18388.3	22463.7	10551.1	10880.3
MRPL19	-0.97	2	0.67	0.615142	0.101059	0.859059	0.509	4.008	1.592	246.8	484.9	1022.1	255	1364.1	856.9	124.2	490.3	461.6	509.3	1107.9	942.9	211.3	307.8	1305.6	1425.3	811	905.3
NHLRC2	-0.78	2	1.24	0.943404	0.34782	0.737585	0.584	3.989	2.368	18.4	31.5	60.5	15.2	96.3	40.7	7.2	47	23.6	42	68.1	53.8	16.1	14.3	62.7	147.8	43.6	37.9
NOA1	-0.94	2	0.59	0.761057	0.177638	0.949325	0.52	4.002	1.507	1020.4	1962.1	4214.4	1053	5196.2	3448.5	459.7	2265.1	1900.4	2025.8	5194.2	3419.4	945.7	1172.5	4409	6124	3294.2	3610
PFDN4	0.6	2	1.71		0.0179018	0.033663	1.518	3.987	3.274	8.8	5.8	13.9	3.5	28.3	8.7		8.8	5.6	6	13.7	14.1	2.7	4.5	22.3	36	7.2	10.4
PHB2	-0.59	2	0.66	0.899581	0.0947766	0.86098	0.662	3.994	1.575	1875.4	2831.1	5204.3	1303	6759.7	4292.9	1013.7	3469.7	2396	3345.3	4933.9	5489.6	1206.1	1407.6	5047	9053.6	4303.3	4282.5
POP7	-1.65	2	0.49	0.36184	0.217873	0.981215	0.32	3.997	1.409	291.2	911.5	1957.2	489.6	2659.9	1887.9	126.7	669.4	829.6	1001.5	2133.8	1795.3	438.9	546.2	1934.7	3656.8	1846.4	1930.4
PRAF2	-0.37	2	1.08	0.987341	0.115107	0.559028	0.773	3.988	2.107	46.6	60.2	109.4	27.4	163.7	77.7	27.6	78.6	50.5	71.8	102.8	116.4	25	30.1	101.5	264	70.5	85.6
PUS7L	-1.2	2	1.1	0.551436	0.161258	0.620381	0.436	3.992	2.149	78.9	181	360.9	90.4	659.2	306.7	39.2	158.8	170.5	192.1	376	346.4	83.4	98	434.3	1000.7	295.3	318.6
RBMXL1	-0.42	2	0.44	0.986861	0.169796	0.983473	0.747	4.005	1.36	1915	2562.5	8211.1	2050	8188.1	6022.3	938.2	3908.6	2424.3	2708.6	8110.1	8313.4	1706.2	2463.1	5521.6	12142.4	5868.2	6180.4
RNF20	-0.22	2	0.6	0.999025	0.119902	0.915815	0.861	4.007	1.52	11.5	13.4	23.9	6	37.2	24.5	6.5	20.4	11.1	16.1	30	19	5	7.1	26.7	51.9	27.9	21.5
RPL10	-1.8	2	0.63	0.371382	0.287462	0.965962	0.288	3.997	1.549	6867.2	23881	48162.5	12050.1	67204.8	43396.9	2834.4	16638	22559.9	25279.4	55129.9	42075.6	10531	13788.3	43876.1	102937	43061.7	43734.7
RPL38	-1.37	2	0.79	0.724699	0.413658	0.954561	0.386	3.995	1.733	1178.6	3050.7	8024.6	2008.8	12253.1	7072.1	419.2	3313.7	2854.5	3260.4	8802.3	7315.7	1795.3	2247.7	7241.6	20732.7	7209.9	6936.9
RPS10	-1.33	2	0.63	0.761755	0.432612	0.984385	0.397	4.008	1.544	8079	20329.6	49951.3	12462.6	61189.2	39636	2632.5	24794.1	19525.2	21167.2	50860.1	49058.8	10958.2	14173.5	40814	91736	39763.5	39508.9
RPS12	-1.06	2	0.81	0.863554	0.400956	0.947729	0.478	4.004	1.755	4602.6	9621.1	24121.3	6023.9	32501.8	18519.7	1623.8	13046.1	8811.9	10504.6	28631.8	20321.3	5206.9	6969.1	21022.3	50249.7	19340	17734.2
SDE2	-0.61	2	0.68	0.822638	0.0531214	0.758552	0.655	3.988	1.603	29.2	44.6	103.4	25.9	125.5	78.3	17.1	49.8	40.9	48.6	95.1	112.4	24.8	27.1	96.8	162.6	83.2	73.6
TNS3	-0.67	2	0.63	0.792233	0.0624429	0.825856	0.628	3.991	1.55	112.7	179.5	323.7	81.1	451.8	291.5	62.6	203	162.4	198.5	348	301.1	69.9	94.1	394.6	517.4	278.1	305.5
TRAF3IP1	-2.08	2	0.13	0.047842	0.056234	0.999743	0.236	4.01	1.097	5.3	22.4	37.3	9.3	54.4	49.5	3	9.3	23.6	21.2	35.8	38.8	10.8	8	44.6	66.3	50	49.1
TRIM56	-1.38	2	0.57	0.65562	0.340282	0.983436	0.384	4.003	1.483	3698.9	9624.4	19593.7	4894.5	25085.4	16916	1349.3	10140	9191.1	10078.2	20510.3	18718	4360.8	5493.5	17780.1	35392.1	16596.2	17242
UQCRC1	-1.26	2	0.69	0.772727	0.402838	0.973266	0.417	4.005	1.61	81.8	196.3	380.7	95.1	544.8	338.4	28.6	233.8	168.4	228.8	368.1	393.8	89.4	101.1	344.7	861.2	335.3	341.5
WDR89	-0.96	2	-0.14	0.680758	0.128555	0.999899	0.515	3.992	0.909	357.7	694.2	2268.6	568.2	2095.8	2305	180.5	708.7	667.1	722.5	2102.5	2447.8	507.2	636.6	1526.7	2877.1	2171.7	2446.4
YWHAG	-0.53	2	0.72	0.870595	0.0424946	0.678211	0.695	3.999	1.652	1792.6	2580.9	6181	1545.4	9072.4	5490.1	1050.3	3059.4	2378.9	2800.1	6189.4	6172.6	1394.6	1712.6	7571.6	10870.7	5279.1	5709.6
ADAR	-1.49	1.99	0.37	0.362551	0.160523	0.991397	0.357	3.982	1.295	10120.8	28362.3	80972.1	20335.8	86314.4	66626.9	4871.4	21026.8	27060.8	29726.5	82637	79340.7	17969.7	23013.5	61119.8	121895	65085.7	68204.5
ALDH6A1	-0.82	1.99	0.85	0.986659	0.697644	0.98486	0.566	3.961	1.798	36.1	63.8	137.6	34.7	140.9	78.3	7.2	180.7	71.2	57.1	135.5	139.7	32.7	36.9	175.9	112.8	73.6	83.4
ARMC10	-0.64	1.99	0.71	0.779915	0.0477521	0.713769	0.642	3.973	1.632	56	87.3	177.7	44.7	243.8	149.4	33.7	93	79.9	95.3	189.5	166.6	37.8	52.9	193.7	306.9	156.3	142.8
ATP6AP1	-0.43	1.99	0.83	0.929207	0.0395815	0.548814	0.74	3.984	1.78	8.8	11.8	25	6.3	32.1	18	5.2	14.8	13	10.8	24.8	25.3	6.7	5.9	29.2	35.3	15.2	21.4
ATP6V1C1	-0.42	1.99	0.89	0.941612	0.0451983	0.518861	0.745	3.978	1.85	41	55	107.2	26.9	160.8	86.9	24	69.9	49.6	60.9	110.4	104.1	25.3	28.7	133.4	193.8	79.3	95.3
BSG	-0.73	1.99	0.61	0.81717	0.101425	0.893223	0.604	3.984	1.531	735.9	1218.4	2153	540.4	2957.3	1931	384.8	1407.5	1069.3	1388.3	2176.1	2130.2	493.3	591.9	2267.4	3857.1	1877.6	1986
CIAPIN1	-0.84	1.99	1.3	0.85032	0.208069	0.551228	0.557	3.979	2.456	96.3	172.7	310.6	78	600.2	244.3	46.3	200.1	144.8	206	302.8	318.5	73.3	83.1	376	958	232.5	256.8
COX5A	-0.74	1.99	0.61	0.884427	0.179256	0.943763	0.598	3.978	1.523	697.4	1166.5	1735.4	436.3	2527.6	1659.6	351.6	1383.2	929.9	1463.2	1711.9	1759.3	376.8	505.1	1660	3848.8	1636.7	1682.9
CTSB	-0.22	1.99	0.89	0.997474	0.0650681	0.584222	0.857	3.96	1.859	47.3	55.2	128.5	32.4	203.2	109.3	27.2	82.4	49.2	62	123.8	133.3	30.5	34.5	152.7	270.3	107	111.6
DDX23	-1.39	1.99	0.25	0.512824	0.221858	0.999235	0.383	3.986	1.186	5512.8	14412.4	48510.1	12171.2	66221.5	55824.7	2417.4	12571.8	13662.1	15203.9	56320.4	41782.9	11066.2	13386.5	47146.6	93013.9	54991.1	56670.9
DDX31	-1.35	1.99	0.31	0.555744	0.241291	0.997953	0.391	3.964	1.241	2396.9	6123.6	13966	3523.3	15748.1	12694.5	997	5762.4	5812	6452	14532.9	13421.2	3179.3	3904.6	11707.3	21183.7	12865.1	12526.2
FARP2	-1.3	1.99	0.63	0.557066	0.214194	0.948258	0.406	3.975	1.546	401	986.8	2223	559.2	3101.1	2005.2	169.8	946.9	940.3	1035.7	2408.3	2051.9	506.4	617.6	2481.3	3875.7	1990.1	2020.5
FKBP9	-1.49	1.99	0.5	0.380313	0.173212	0.973818	0.356	3.983	1.41	50.8	142.7	238.2	59.8	399.8	283.6	22.6	114.2	132	154.3	239.9	236.5	53.3	67.1	337.3	473.9	277.1	290.2
GRB7	-1.24	1.99	0.78	0.394829	0.0978506	0.767253	0.423	3.978	1.72	240.7	568.9	1209.2	304	1786.5	1038.5	128.5	450.7	551.3	587	1221.2	1197.4	281.3	328.5	1291.5	2471.2	1027	1050.1
LMBRD2	-0.78	1.99	1.11	0.882104	0.202945	0.669295	0.584	3.972	2.163	11.7	20	53.2	13.4	91.1	42.1	5	27.3	18.2	22	62.6	45.2	12.2	14.7	81.3	102	42.1	42.1
MANF	-1.28	1.99	0.76	0.412464	0.117933	0.811802	0.413	3.963	1.696	199.7	483.6	990	249.8	1752.9	1033.3	102	391.1	435.1	537.6	1102.9	888.7	251	248.7	1314	2338.4	1026.8	1039.8
MAPRE1	-0.97	1.99	0.83	0.771391	0.205679	0.855399	0.51	3.986	1.78	480.4	941.2	1868.9	468.9	3547.7	1992.8	213.2	1082.3	767.1	1154.7	1889.4	1848.7	456.2	482	2647.7	4753.6	1981.7	2003.9
MRPL10	-1.05	1.99	0.62	0.429996	0.0600544	0.826307	0.483	3.966	1.54	218.7	452.6	1051.5	265.1	1431.8	929.7	122.3	391.2	447.7	457.6	1206.9	916.1	245.1	286.8	1209.6	1694.9	901.5	958.8
MTHFSD	-1.5	1.99	0.67	0.362068	0.166336	0.913342	0.353	3.981	1.588	400.8	1136.5	2503.3	628.8	3410.7	2147.6	186.9	859.4	1096.1	1178.3	2883.7	2173	564.5	700.4	2608	4460.4	2166.4	2128.9
NDRG3	-0.75	1.99	1.25	0.885407	0.189474	0.556257	0.593	3.985	2.381	20.1	33.9	64.4	16.2	116.5	48.9	10.2	39.7	26.8	43	66	62.8	15	17.4	73	185.9	45.7	52.4
NOM1	-1.18	1.99	0.24	0.805627	0.396053	0.999769	0.441	3.981	1.182	1132.3	2567.9	5145.7	1292.5	6019.6	5091.4	371.9	3447.3	2408.4	2737.9	5318.3	4978.7	1151.1	1451.3	4812.2	7530	4941.7	5245.6
PDCD6	-0.18	1.99	0.48	0.999898	0.277677	0.988148	0.885	3.983	1.398	1068.5	1207.5	2724.8	684.1	3126.3	2236.3	428.4	2665.2	1071.4	1361	2452.3	3027.5	611.6	765.2	2278.9	4288.7	2201.6	2271.5
PPIF	-2.09	1.99	0.29	0.216668	0.251223	0.998732	0.234	3.967	1.219	370.3	1580.3	2813.9	709.3	4503.3	3695.5	153.8	891.4	1290.7	1935	2745.7	2883.7	720.3	698.4	3372.4	6013.4	3851.2	3546.1
PRPF6	-1.17	1.99	0.25	0.503054	0.124301	0.997918	0.445	3.974	1.192	7064	15885.4	56461.2	14207.5	76603.5	64247.6	3597.3	13871.7	15424.3	16360.3	65855.8	48406.8	12709.1	15882.6	57345.7	102328	62772.9	65757
PURB	-0.59	1.99	0.56	0.975099	0.303643	0.980121	0.663	3.963	1.477	2450.1	3696.9	8756.8	2209.6	9585.5	6491.5	1003	5985.2	3300.1	4141.3	7543.1	10165.9	1897.5	2573	6277.4	14637	6360.2	6625.5
RNPEP	-0.56	1.99	0.72	0.894078	0.0744847	0.772444	0.677	3.959	1.648	205.3	303.4	634.9	160.4	973.6	590.9	110.2	382.5	267.9	343.5	637.8	632	154	167	831	1140.7	544.6	641.1
RPL6	-1.65	1.99	0.65	0.479269	0.319034	0.967755	0.319	3.977	1.565	8330.7	26080.1	56250.9	14142.6	77901.5	49767.5	3214.6	21589	25375.3	26804.5	60117.8	52632.7	12408.9	16118.6	52657.1	115248	48414.9	51157.8
RPS19	-1.31	1.99	0.73	0.725557	0.379415	0.961386	0.404	3.966	1.655	6380.6	15812.7	37888.7	9552.6	50450.7	30482.6	2238.3	18188.7	15156	16497.8	41112.5	34917.7	8390.7	10875.5	35225.7	72256.2	30373.7	30591.9
RPS7	-1.53	1.99	0.6	0.619004	0.394871	0.983311	0.346	3.965	1.52	5084.6	14696.8	34133.4	8608.9	43771	28796.8	1750.5	14768.8	13969.1	15462.5	38624.4	30164.5	7449.9	9948.2	30889.7	62023.8	28117.7	29492.3
SCCPDH	-0.4	1.99	0.85	0.955668	0.0477118	0.567127	0.758	3.972	1.801	117.4	154.9	313.9	79	503.7	279.7	72	191.5	133.2	180.1	345.5	285.2	75.6	82.6	381.4	665.2	292.4	267.5
SUGP2	-1.17	1.99	0.49	0.573211	0.163031	0.972975	0.446	3.966	1.403	2794	6270.3	18717.7	4719.1	22175.7	15804.4	1324.3	5894.8	5882.3	6683.9	20510	17082.1	4216.2	5281.9	16366.7	30046.5	15654.2	15956.1
SUPT4H1	-0.61	1.99	0.7	0.971667	0.295285	0.949312	0.656	3.986	1.629	154.5	235.5	483.2	121.2	757.6	465	63	378.8	194.9	284.5	473.7	492.9	116.1	126.6	498.4	1151.5	494.2	437.6
TEX10	-1.38	1.99	0.74	0.342155	0.113294	0.82651	0.385	3.981	1.666	1458.3	3788.5	11884.7	2985.3	18026	10820.5	729.4	2915.6	3575.6	4014.1	13958	10119.4	2697.9	3303.3	15196.8	21381.8	10623.2	11021.4
TMA16	-2.36	1.99	0.51	0.0868491	0.15998	0.967158	0.194	3.976	1.425	751.2	3867.9	8304.2	2088.8	11568.5	8120.8	371.6	1518.5	3554.7	4208.6	10408	6625.6	1831.6	2382.1	8451.4	15835.2	8063.4	8178.7
TMX1	-0.65	1.99	0.98	0.804359	0.0592645	0.487641	0.639	3.963	1.97	24.1	37.7	70.5	17.8	114.6	58.2	14.4	40.4	34	41.9	63.5	78.3	16.4	19.3	84.5	155.5	55.5	61
UPF3A	-1.13	1.99	0.59	0.171701	0.0173848	0.675971	0.456	3.979	1.51	38.7	84.9	173.7	43.7	258.6	171.2	26.1	57.5	80.6	89.4	167.1	180.6	41	46.5	201.8	331.4	168.6	173.9
VWA9; INTS14	-0.95	1.99	0.26	0.706353	0.145661	0.997987	0.516	3.965	1.2	5.7	11	21.7	5.5	32.3	26.9	2.9	11.1	11.4	10.6	23.7	19.9	4	7.5	25.5	40.8	30.6	23.6
YTHDC1	-0.98	1.99	0.45	0.479587	0.0558994	0.938808	0.508	3.981	1.368	2348.1	4620.5	15844.4	3980	17322.5	12663.2	1414.8	3897.2	4390	4863.1	16559.6	15160	3461.4	4576.4	12615.1	23786.5	12602.7	12724
ZNF587	-0.66	1.99	0.62	0.966044	0.32692	0.974101	0.632	3.976	1.536	51.3	81.1	200.6	50.4	277.6	180.8	18.3	143.6	78.9	83.3	208.8	192.7	44.1	57.7	239	322.4	175.6	186.1
ZNF800	-0.99	1.99	0.22	0.778896	0.227257	0.999552	0.504	3.961	1.166	1755.9	3480.8	8279.2	2090.4	9904.2	8495.9	737.2	4182.5	3421.7	3540.9	8253.2	8305.2	1830.7	2387	7713.6	12716.8	8130.1	8878.2
AEN	-1.56	1.98	0.15	0.461098	0.266279	0.999949	0.339	3.951	1.109	51.8	152.8	382.2	96.7	443.3	399.6	20.2	133	151.5	154.1	417.1	350.2	82.9	112.9	395.9	496.3	398	401.2
AKR1B1	-0.72	1.98	1.29	0.88545	0.167672	0.490889	0.606	3.957	2.448	515.9	851	1638.4	414	2717	1110	261.3	1018.4	664.3	1090.1	1584.2	1694.4	365.6	468.8	1870.9	3945.8	1036.7	1188.5
ARSK	-0.44	1.98	0.1		0.0812242	0.999937	0.738	3.94	1.073	6.5	8.8	16.3	4.1	20.9	19.5		6.5	7.6	10.2	20.4	13	2.8	6.1	15	29.1	20.5	18.5
BRIX1	-0.77	1.98	0.43	0.924197	0.282084	0.992643	0.588	3.955	1.351	3174.7	5398.8	17854.3	4514.3	21967.8	16256.7	1294.9	7783.3	5042.1	5780.8	19587	16274.8	4023.6	5064.9	15030.9	32106	16630.7	15891.1
BRMS1	-0.35	1.98	0.24		0.0830338	0.995958	0.784	3.932	1.183	5.9	7.5	16.2	4.1	26.8	22.6		5.9	8.2	6.9	20.7	12.7	3.4	5	16.5	43.5	22.2	23.1
BZW2	-0.78	1.98	0.77	0.683889	0.0638651	0.694333	0.58	3.944	1.71	687.2	1184	3142.5	796.8	5064.3	2961.5	381.6	1237.7	1046.4	1339.8	3624.7	2724.5	749.6	847	4463.5	5745.9	2972.4	2950.6
C10orf47; PROSER2	-0.88	1.98	0.61	0.661666	0.0887174	0.878846	0.544	3.941	1.527	95.6	175.6	289.3	73.4	404.7	264.9	50.1	182.4	174.9	176.4	236.3	354.2	65.4	82.4	389.4	420.6	257.6	272.5
CTSL2; CTSV	-1.33	1.98	0.46	0.288561	0.0781126	0.951255	0.398	3.954	1.376	44.1	110.9	245.7	62.1	360	261.6	23.1	84.3	102.6	119.9	253.8	237.9	64.7	59.7	320	405	245.1	279.3
DBR1	-1.98	1.98	1.06	0.163077	0.161185	0.644447	0.254	3.956	2.091	225.7	888.5	1171.5	296.2	2464.5	1178.5	107.8	472.6	814.6	969	1630.5	841.7	278.1	315.4	2420.6	2509.2	1157.4	1199.9
DCP2	-0.29	1.98	0.71	0.988991	0.0494986	0.714266	0.82	3.937	1.633	7.1	8.7	18.4	4.7	28.6	17.5	6.2	8.2	12.2	6.2	21.9	15.4	3.4	6.4	27	30.4	13.1	23.5
DDX55	-2.06	1.98	0.54	0.193201	0.217018	0.972478	0.239	3.956	1.451	2264.9	9458.6	18862.3	4767.6	25169.7	17344.9	972.5	5275	8991.2	9950.2	21345.4	16668	4203.9	5406.9	19717.2	32129.9	17031	17664.5
DFNA5; GSDME	-0.72	1.98	0.54	0.859114	0.135838	0.950972	0.607	3.946	1.449	64.3	105.9	212.4	53.8	289.2	199.5	31.3	132	97.9	114.6	211.9	213	45	64.4	236.7	353.3	186.5	213.5
EIF3L	-1.44	1.98	0.89	0.550561	0.284228	0.875059	0.368	3.948	1.848	2540.6	6901.1	14290.7	3619.8	21650.3	11713.7	962.3	6707.5	6553.5	7267.1	13730.5	14873.8	3328.1	3937	18541.9	25279.8	11967.4	11465.4
FARP1	-1.54	1.98	0.73	0.207505	0.088072	0.792042	0.343	3.955	1.656	395.3	1152.2	2364.7	597.9	3708.3	2238.7	214.2	729.4	1094.2	1213.3	2847.8	1963.6	524.1	682.1	3001.7	4581.3	2221.8	2255.7
GPR180	-0.77	1.98	0.48	0.755334	0.0896619	0.948206	0.585	3.941	1.398	23.5	40.1	67.7	17.2	100.3	71.7	12.5	44	41	39.2	74.4	61.6	13.6	21.7	89.4	112.5	67.6	76.1
HABP4	-0.99	1.98	0.59	0.904493	0.441386	0.988128	0.503	3.938	1.502	976.1	1939.4	3858.7	980	5254.2	3499.2	304.9	3124.6	1830.8	2054.4	4111.7	3621.3	852.9	1126	4190.2	6588.4	3433.1	3566.6
HEXIM2	-1.56	1.98	0.85	0.575995	0.37404	0.92758	0.338	3.939	1.799	139.5	412.8	788.7	200.2	1249.4	694.5	49.2	395.6	366.4	465	814.3	764	184.7	217.1	890.3	1753.3	680.5	708.7
HOOK2	-0.33	1.98	0.85	0.941895	0.0152733	0.348876	0.795	3.938	1.798	12.3	15.5	22	5.6	33.2	18.5	8.1	18.8	14.1	17.1	21.3	22.8	5.8	5.4	28.9	38.2	19.4	17.6
IDH3A	-0.48	1.98	0.6	0.93064	0.0672548	0.858612	0.715	3.933	1.512	244.5	342.2	678.8	172.6	969.9	641.6	142.1	420.7	311.4	376	662.1	696	152	196	724.6	1298.3	597.8	688.7
IGF2BP2	-1.53	1.98	0.52	0.555894	0.336474	0.988074	0.346	3.948	1.433	1696.2	4907.8	8023.7	2032.4	10045.3	7009.7	615.1	4677.4	4570.4	5270.1	8609.3	7477.9	1751.1	2358.9	7901.7	12770.4	6801.6	7224.2
NDUFA5	-0.5	1.98	0.64	0.909593	0.0575383	0.803953	0.705	3.952	1.559	28.4	40.3	97.2	24.6	133.4	85.6	15.8	51.1	42.4	38.3	112.5	84	22	27.5	128.6	138.4	87.5	83.7
OARD1	-1.56	1.98	0.69	0.352383	0.185042	0.912329	0.339	3.933	1.609	62.6	184.6	340.2	86.5	504.8	313.7	28.6	137.2	179.6	189.8	384.9	300.7	78.6	95.2	379.6	671.3	320.8	306.8
PDIA6	-0.75	1.98	1.1	0.887522	0.190742	0.65918	0.596	3.95	2.144	1139.7	1913	3600.6	911.5	5749.5	2681.3	586.7	2214.1	1560.4	2345.2	3150.3	4115.2	869.8	955.2	3532.2	9358.8	2752.3	2612.2
PLEKHD1	-1.47	1.98	0.74	0.306753	0.12278	0.831316	0.362	3.95	1.672	22.6	62.4	107.5	27.2	195.1	116.6	11.1	46.1	62.6	62.3	133.5	86.5	25	29.6	180	211.4	114.8	118.5
PLIN3	-0.54	1.98	1.08	0.953721	0.144178	0.604976	0.69	3.932	2.107	292.9	424.5	721.3	183.5	1197.1	568.1	154.2	556.4	354.8	507.8	639.5	813.6	173.6	193.9	805.2	1779.6	561	575.2
PSMD7	-0.59	1.98	0.95	0.920077	0.118349	0.661287	0.666	3.947	1.933	172	258.3	390.5	98.9	632.9	327.5	94.2	314.1	208.6	319.9	401.2	380	91.8	106.6	435.4	920.1	337.5	317.8
RBM12	-0.41	1.98	0.51	0.987812	0.175609	0.970554	0.751	3.952	1.423	10.3	13.7	35.4	9	67.6	47.5	4.6	23	13.5	13.9	35.6	35.2	10.7	7.5	59	77.4	44.2	51
RNF126	0.48	1.98	0.21	0.955867	0.0988437	0.998707	1.392	3.947	1.16	10.6	7.6	21	5.3	26	22.4	5.8	19.3	8.5	6.8	27.1	16.3	4.5	6.3	22	30.7	20.4	24.6
SDHB	-0.78	1.98	0.77	0.722877	0.0759188	0.73091	0.583	3.944	1.703	22.3	38.3	63.1	16	102.2	60	13.3	37.5	32.2	45.5	62.9	63.3	14.3	17.9	71.6	145.9	59.7	60.3
SEPT6	-0.7	1.98	0.53	0.825533	0.0945802	0.931182	0.616	3.955	1.444	94.3	153.1	264.8	66.9	455	315	50.2	177.1	132.3	177.1	281.5	249	61.3	73.1	355	583.1	326.2	304.2
SF3B4	-1.06	1.98	0.55	0.43271	0.0637639	0.889305	0.481	3.94	1.461	206.8	430	1252.3	317.8	1702	1165	113.4	377	442	418.3	1255	1249.6	287	352	1945.1	1489.3	1050.2	1292.4
SLC25A17	0.03	1.98	0.24	1	0.0465387	0.994538	1.021	3.955	1.183	27.5	26.9	52.6	13.3	70.2	59.4	16.4	46.1	25.9	28	48.6	57	11.5	15.4	56.7	87	63.3	55.7
SLC7A5	-0.12	1.98	0.7	0.999824	0.0560767	0.738279	0.919	3.935	1.629	2315.8	2520.8	4864.6	1236.4	7294.2	4477.3	1446.1	3708.6	2199	2889.6	5165.6	4581.2	1071.4	1426.7	5244.3	10145.5	4276.3	4687.7
SP1	-0.92	1.98	0.85	0.671342	0.111837	0.73311	0.527	3.952	1.803	49.1	93.1	237.8	60.2	398.8	221.2	28.6	84.2	84.9	102.2	231.1	244.6	51.4	70.4	251.8	631.5	210.8	232.1
SPCS2	-1.05	1.98	0.5	0.56677	0.110799	0.951683	0.485	3.941	1.417	414.8	856.2	1707.1	433.2	2431.5	1716	210.2	818.7	764.8	958.5	1757.7	1658	409.6	458.2	1929.5	3064.2	1644.8	1790.3
SUPT16H	1.03	1.98	0.17	0.263443	0.0223693	0.997918	2.038	3.946	1.122	18273.1	8966	15751.3	3991.6	20789.8	18523.1	12893.2	25897.9	8525.1	9429.8	14229	17436.5	3700	4306.1	14962.4	28886.9	18512	18534.3
TNPO1	-0.3	1.98	0.83	0.99442	0.102237	0.728971	0.815	3.936	1.78	864.4	1060.9	1881.3	477.9	2794.2	1569.6	470.6	1587.6	895	1257.5	1896.6	1866.2	438.6	520.8	2023.2	3858.9	1548.5	1590.9
ZNF318	-0.68	1.98	0.48	0.771777	0.0588895	0.924864	0.625	3.936	1.395	58.6	93.8	181	46	292.4	209.6	33.8	101.7	89.9	97.8	217.2	150.9	39.4	53.7	312	274	183.2	239.9
ZNF320	-0.64	1.98	0.84	0.979692	0.414285	0.939665	0.64	3.932	1.796	95.2	148.8	363.2	92.4	435.9	242.7	32.1	282.6	139.2	159	374.9	351.8	88.2	96.7	295.3	643.3	246.4	239
ACAD11	-0.68	1.97	0.5	0.925727	0.206266	0.977713	0.625	3.927	1.413	1910.1	3056.3	7674.8	1954.4	8891.6	6290.9	878.9	4151.1	2839.8	3289.2	8645	6813.5	1704.9	2240.3	6192.1	12767.9	6077.3	6512.1
BCAP31	-0.56	1.97	0.67	0.917003	0.0996113	0.854699	0.677	3.93	1.586	286.3	423.1	766.4	195	1045.9	659.6	155	528.8	370	483.9	600.9	977.6	190.6	199.6	853.4	1281.8	608.9	714.5
C8orf33	-1.84	1.97	0.68	0.277957	0.229804	0.933501	0.28	3.907	1.602	1356.5	4840.4	10018	2564.3	14223.7	8877.8	595.9	3088	4570.8	5125.8	12362.3	8118.2	2306.1	2851.4	10540.3	19194.3	8772.5	8984.4
CYP2S1	-0.7	1.97	0.35	0.892109	0.160527	0.993332	0.618	3.92	1.274	15.4	25	52.7	13.4	71.9	56.5	7.4	32.1	21.4	29.1	68.3	40.7	11.9	15.2	66	78.4	52.3	61
EDC4	-0.52	1.97	0.56	0.948015	0.118323	0.930514	0.697	3.928	1.477	369.5	530.1	1059.1	269.7	1641.5	1111.5	234.4	582.6	501.8	560.1	1372.9	817	253	287.4	976.5	2759.2	1114.1	1108.9
EIF3H	-1.5	1.97	0.85	0.543013	0.314593	0.903805	0.352	3.917	1.801	1683.7	4777.6	9780.9	2497.2	15050.2	8356.4	611.1	4638.9	4595.2	4967.3	9099.3	10513.6	2263.4	2755.2	14172.1	15982.7	8288.5	8424.9
GLRX3	-0.27	1.97	1.21	0.996012	0.0965448	0.407964	0.829	3.926	2.307	33.5	40.4	86.7	22.1	141.6	61.4	18.5	60.7	35.8	45.6	74.5	101	18.7	26.1	114.3	175.4	51.8	72.7
GSS	-0.15	1.97	0.67	0.999486	0.0548048	0.762614	0.9	3.917	1.594	39.4	43.8	77.2	19.7	123.2	77.3	24.5	63.5	36.9	52	73.5	81	19.6	19.8	88.6	171.4	74.4	80.3
GTPBP4	-1.2	1.97	0.6	0.627492	0.22327	0.956441	0.436	3.905	1.518	6402.3	14669.9	55884.2	14312.2	74023.3	48758.3	2923.8	14019.1	13866.7	15519.6	74093.7	42149.9	12695.4	16134.8	54204.7	101088	49041.2	48477
HIRIP3	-0.67	1.97	0.95	0.804392	0.0690691	0.537228	0.63	3.92	1.935	30.8	48.9	86.8	22.2	153.3	79.2	18.2	52.2	37.7	63.4	102.2	73.8	19.4	25.3	131.9	178.1	75.8	82.8
INADL; PATJ	1.41	1.97	1.15	0.392816	0.158189	0.573629	2.66	3.921	2.212	650.1	244.4	329.8	84.1	449.6	203.3	335.6	1259.3	184.5	323.7	302.7	359.4	73.1	96.8	326.9	618.4	187.3	220.6
KDM1B	-0.61	1.97	0.49	0.736556	0.0305471	0.864285	0.655	3.908	1.401	100.5	153.4	336.6	86.1	438.2	312.7	62.4	161.9	151.8	155.1	375.1	302	72.5	102.3	401.3	478.5	293.1	333.6
LSM11	-0.46	1.97	0.41	0.954567	0.0863176	0.970282	0.726	3.925	1.333	373.7	514.6	1410	359.2	1577	1182.8	197.2	708.2	513.1	516.1	1582.1	1256.7	314.4	410.4	1354.4	1836.1	1134	1233.7
MOCS3	-0.2	1.97	0.8	0.997066	0.0405146	0.577085	0.868	3.918	1.741	33.2	38.2	75.6	19.3	115.2	66.2	21.1	52.2	34.2	42.7	83.1	68.8	19.1	19.5	86.6	153.3	59.3	73.9
NDUFA4	-0.86	1.97	0.55	0.709159	0.105136	0.926039	0.552	3.906	1.466	1427.3	2585.4	6001.8	1536.5	7931.2	5411.4	726.2	2805.1	2401.4	2783.4	6137.2	5869.3	1316.4	1793.3	6788.9	9265.7	5183.3	5649.5
NGEF	-0.74	1.97	0.57	0.840599	0.131043	0.932454	0.6	3.921	1.489	43.9	73.3	159.3	40.6	219.4	147.4	21.5	89.8	68.6	78.3	161.4	157.3	33.5	49.3	184.9	260.3	143.1	151.8
NIPSNAP1	-0.62	1.97	0.58	0.918301	0.144842	0.93529	0.65	3.906	1.497	118.2	181.7	416.7	106.7	620.7	414.5	62.8	222.3	134.8	244.9	424.8	408.7	95	119.8	444.1	867.4	416.9	412.1
NPTX1	-0.79	1.97	0.75	0.807639	0.133228	0.832776	0.578	3.927	1.687	36.5	63.2	133.7	34.1	204.3	121.1	19.7	67.8	62.5	63.9	125.3	142.7	35.9	32.3	131.8	316.6	133	110.3
PALLD	-0.74	1.97	0.93	0.872134	0.169786	0.747605	0.597	3.92	1.912	561.1	939.8	1601	408.4	2563.5	1340.9	274.9	1145.1	782.9	1128.1	1458.5	1757.4	381.8	436.9	1801.3	3648.1	1323.3	1358.8
PC	-0.93	1.97	0.7	0.649614	0.106343	0.83429	0.524	3.921	1.63	201.4	384.3	661.1	168.6	1082	663.8	109.7	369.9	333.5	442.9	738.7	591.7	151	188.3	783.2	1494.8	659.7	667.9
PRSS21	-0.77	1.97	0.46	0.863931	0.176935	0.981103	0.588	3.909	1.371	35.3	60.1	110.3	28.2	160	116.7	17.3	72.1	56.6	63.8	103.7	117.3	26.1	30.5	105.7	242.3	118.9	114.6
PSMD14	-0.67	1.97	0.62	0.842757	0.0957897	0.878926	0.628	3.907	1.537	67.3	107.2	206.4	52.8	288.5	187.7	35	129.3	98.2	117	200.5	212.5	47.3	59	237.9	349.8	178.2	197.8
RING1	-1	1.97	0.6	0.63277	0.129686	0.9167	0.499	3.91	1.521	245.3	492.1	1021.2	261.2	1448.8	952.6	122.1	493	478	506.6	1145.2	910.7	234.8	290.5	1123.1	1869	952.9	952.3
RIOK3	-1.39	1.97	0.35	0.561406	0.269763	0.996814	0.383	3.907	1.277	29.8	77.9	124.6	31.9	188.5	147.7	12.5	71.2	69	88	151.1	102.8	25.7	39.6	144.9	245.3	141.9	153.7
RPS25	-1.39	1.97	0.87	0.707957	0.413732	0.932934	0.383	3.921	1.823	3266.9	8535.3	19260.7	4912.6	29350.2	16095.8	1249.6	8540.8	7522.7	9684.3	23672.9	15670.9	4164.8	5794.7	16624.6	51817	16868.9	15358.1
SEC31A	-0.54	1.97	0.79	0.938516	0.12006	0.790002	0.686	3.907	1.726	320	466.6	874.2	223.8	1301.4	753.9	164.2	623.5	398.2	546.8	881.3	867.2	212.1	236.1	984.1	1721	768.4	739.7
STX18	-1.49	1.97	0.47	0.295042	0.127131	0.967315	0.355	3.919	1.387	6.6	18.5	28.1	7.2	34.9	25.1	3.5	12.3	17.6	19.4	29.4	26.8	5.4	9.5	25.9	46.9	27	23.4
TRIT1	-1.25	1.97	0.64	0.0292978	0.0029845	0.318194	0.422	3.928	1.555	25.3	59.9	124.3	31.6	228.6	147	19.3	33.1	60.2	59.7	138.4	111.7	31.6	31.7	194.7	268.3	143.2	150.8
VPS33B	-0.61	1.97	0.72	0.822212	0.0572881	0.726212	0.653	3.915	1.644	141.3	216.5	471.7	120.5	754.4	458.8	80.2	249.1	197.1	237.7	482.7	461	115.6	125.6	611.7	930.4	448.8	469
YBX2	-1.13	1.97	0.88	0.774495	0.325362	0.897525	0.458	3.911	1.835	294.8	643.8	1132.8	289.7	1567.1	854.2	114.8	756.8	641.3	646.3	1076	1192.6	258	325.2	1039.2	2363.1	850	858.4
ZNF324B	-0.68	1.97	0.61	0.881823	0.136317	0.920447	0.624	3.914	1.522	104.5	167.3	384.3	98.2	467.2	306.9	57.7	189.2	159.2	175.9	501.7	294.4	91.3	105.6	311.9	699.7	311.7	302.1
ADARB1	-1.51	1.96	0.48	0.428713	0.228172	0.982739	0.35	3.883	1.397	780.4	2226.9	4365.2	1124.2	5471.6	3917.1	340.5	1788.7	2099.7	2361.9	4752.8	4009.3	992.3	1273.7	3994.9	7494.2	3806.4	4031
AFP	1.11	1.96	0.8	0.579259	0.15043	0.817238	2.161	3.88	1.738	319.6	147.9	192.8	49.7	307.7	177	168.1	607.8	114.8	190.5	201.8	184.2	46.5	53.1	221.2	428	148.9	210.4
ATP5B	-0.55	1.96	0.69	0.921918	0.100798	0.831741	0.682	3.889	1.618	2295.2	3364.4	6052.9	1556.3	8489.3	5247.3	1266	4161.1	2948.1	3839.4	6299.2	5816.2	1391.8	1740.3	6075.3	11862.5	5172.1	5323.6
CHEK1	-1.11	1.96	0.64	0.440506	0.0835193	0.846776	0.463	3.897	1.56	109.6	236.8	506.3	129.9	730.6	468.3	57.6	208.5	222.4	252.2	553.1	463.5	114.3	147.7	661.7	806.6	473	463.6
COPS2	-0.43	1.96	0.95	0.977091	0.126159	0.665122	0.743	3.887	1.935	113.3	152.5	298.4	76.8	439.6	227.2	55.7	230.3	139.7	166.4	285.2	312.2	74.9	78.7	355.2	544.1	214	241.2
CSDA; YBX3	-1.42	1.96	0.6	0.656286	0.380646	0.981154	0.375	3.881	1.518	1563.4	4170.4	7189.1	1852.2	9462.6	6235.6	539.3	4532.1	4023.4	4322.7	7072.9	7307.3	1667.7	2057.2	7261.2	12331.4	6070.6	6405
CYB5A	0.04	1.96	0.82	0.999999	0.0294578	0.487949	1.026	3.885	1.765	61.1	59.6	112.9	29.1	164.9	93.4	40.9	91.3	54.5	65.1	119.6	106.6	22	38.4	146.2	185.9	84.8	102.9
EIF3F	-1.29	1.96	0.81	0.554154	0.21649	0.866362	0.409	3.893	1.756	1504.3	3674.8	7411.5	1904	10251	5839.2	632.4	3578.3	3487.3	3872.4	6692.4	8207.9	1721.9	2105.3	9126.7	11513.7	5963.4	5717.5
EIF3G	-1.31	1.96	0.99	0.663348	0.321408	0.844084	0.404	3.89	1.981	1360.5	3365.1	7131.7	1833.4	10942.9	5525	500.1	3701	3034.1	3732.1	6937.7	7331.2	1622.1	2072.2	9287.8	12892.9	5534.8	5515.3
FAM192A	-0.84	1.96	0.73	0.49908	0.0351905	0.622722	0.558	3.89	1.658	11.1	20	31.1	8	51	30.8	6.6	18.8	20.9	19.1	31.4	30.8	7.1	9	49	53.1	28.6	33.1
FAM3A	-0.84	1.96	0.43	0.777701	0.143969	0.981134	0.557	3.888	1.343	31.2	56	152.8	39.3	220.3	164	15.1	64.4	49.8	62.9	158.8	147.1	31.8	48.6	192.8	251.8	153.6	175.2
FBXW11	-0.34	1.96	0.69	0.969786	0.0375051	0.678868	0.791	3.899	1.614	20.3	25.6	62	15.9	79.4	49.2	12.5	32.9	24	27.4	75.4	50.9	14.1	17.9	70.2	89.8	48.3	50.1
HERC5	-1.64	1.96	0.65	0.409546	0.265329	0.954004	0.321	3.902	1.568	2536	7895.4	16655.5	4268.6	21610.3	13780.2	1016.4	6327.5	7592.8	8210	18055	15364.4	3827.6	4760.4	17027.9	27425.8	13482.6	14084.3
HK1	-0.89	1.96	0.57	0.695004	0.114921	0.923574	0.538	3.9	1.484	533.1	990.9	1900.1	487.2	2802.9	1888.5	270	1052.6	872.1	1125.9	1942.5	1858.6	435.8	544.7	2269.6	3461.5	1855.5	1922.1
HSPB1	-0.24	1.96	0.46	0.995489	0.0597208	0.935127	0.844	3.9	1.375	6299.3	7460.5	17324.1	4441.7	23585.8	17150.7	3638.4	10906.3	7138.6	7796.9	18106.7	16575.3	3910.9	5044.6	18468.8	30120.6	16619.8	17698.6
JARID2	-2.12	1.96	0.59	0.0883207	0.118221	0.91528	0.229	3.896	1.506	10.9	47.7	96.9	24.9	128.7	85.5	5.6	21.4	47.7	47.7	114.7	81.9	23.8	26	102.6	161.4	76	96.1
KDM4B	-0.65	1.96	0.66	0.405992	0.00611822	0.397372	0.636	3.9	1.58	48.3	76	175.3	45	254.6	161.1	35	66.7	73.1	79	171.9	178.8	39.7	50.9	220.1	294.5	155	167.5
KIAA1598; SHTN1	-0.35	1.96	0.91	0.987349	0.0991896	0.654848	0.785	3.902	1.873	15.7	20	44.7	11.5	58.5	31.3	8.3	29.7	16.9	23.7	41.1	48.7	10.6	12.4	47.4	72.3	29.6	33
KLHL36	-2.21	1.96	0.4	0.0450169	0.0740018	0.970296	0.217	3.879	1.315	21.1	97.5	158.6	40.9	238.2	181.1	11.6	38.5	97.5	97.6	166.9	150.7	38.7	43.2	187.9	301.9	182.8	179.4
KPNA5	-0.77	1.96	0.5	0.550047	0.031093	0.852928	0.585	3.895	1.414	68.7	117.5	291.1	74.7	401.2	283.7	42.2	111.9	109.3	126.3	280.8	301.7	67.6	82.6	351.5	458	257.1	313.1
MRPL12	-1	1.96	0.67	0.623177	0.122136	0.87081	0.501	3.895	1.596	614.5	1225.6	2648	679.8	3930.2	2463.3	331	1141	1102.8	1362.1	3059.5	2291.9	578.1	799.5	2815.1	5486.9	2354.8	2576.7
MRPS33	-1.11	1.96	0.1	0.830508	0.39448	0.999996	0.463	3.902	1.074	53.5	115.4	196.2	50.3	236.4	220.1	18.4	155.5	106.8	124.8	206.9	186	40	63.2	183.3	305	211.2	229.4
MRTO4	-1.35	1.96	0.64	0.519146	0.21772	0.943405	0.394	3.896	1.556	3490.8	8868.9	26615.6	6831.2	37762.2	24263.6	1509.7	8071.8	8566	9182.5	30410.3	23294.5	6076	7680.2	29762.9	47911.4	23900.1	24632.7
MSL3	-2.46	1.96	0.62	0.141695	0.278999	0.965011	0.182	3.903	1.534	23.9	131.3	209.2	53.6	432.8	282.1	10.4	54.9	133.4	129.2	330.9	132.3	49.3	58.3	499.3	375.1	246.1	323.4
MYH11	-0.01	1.96	0.97	1	0.00194284	0.0592613	0.995	3.881	1.957	158	158.8	321.7	82.9	483.1	246.9	187.8	132.9	163.1	154.7	359	288.2	75.8	90.6	394.1	592.2	252.8	241.1
ODF2	-1.37	1.96	0.7	0.399117	0.151716	0.881829	0.386	3.885	1.622	312	808.7	1599.9	411.8	2427.2	1496.7	163.6	595	758.5	862.3	1686.7	1517.6	378.9	447.6	1561.3	3773.2	1556	1439.6
PBXIP1	-1.87	1.96	0.42	0.183171	0.158447	0.984424	0.273	3.884	1.336	93.8	343.3	709	182.5	1040.6	778.6	44.9	196.1	309.1	381.2	928.1	541.6	165.3	201.6	962.1	1125.4	765	792.4
PDHB	-0.1	1.96	0.63	0.999888	0.03008	0.709521	0.936	3.883	1.546	931	994.9	1916.2	493.5	2355.1	1522.9	605.3	1431.8	874.5	1131.8	1802.9	2036.7	419.2	580.9	1915.1	2896.1	1472.9	1574.7
PEX1	-0.5	1.96	0.59	0.89389	0.0492189	0.821944	0.705	3.897	1.506	225.5	319.6	693.7	178	958.3	636.1	134.9	376.8	295.5	345.6	841.5	571.8	157.1	201.7	824.3	1114.1	606.6	667.1
RPL21	-1.68	1.96	0.6	0.410573	0.284579	0.970023	0.313	3.889	1.513	5507.4	17597.7	36427.1	9367.8	52956.5	35010	2334	12995.7	16496.9	18771.9	42297.3	31371.6	8207.6	10692	34804	80576.8	34222.8	35815.4
SEC62	-0.33	1.96	0.65		0.0605864	0.757829	0.796	3.884	1.566	8.8	11.1	33.2	8.5	53.4	34.1		8.8	9.2	13.3	45.1	24.4	6.4	11.4	42.4	67.2	30.1	38.6
SF3B5	-0.54	1.96	0.56	0.920732	0.0939586	0.91349	0.686	3.897	1.472	497.2	725.1	2602.7	667.9	3207.9	2179	256.3	964.4	719.3	731	2638.2	2567.7	601.7	741.3	2696.1	3816.9	2139.9	2218.8
TK1	-1.19	1.96	0.48	0.302231	0.0556962	0.921571	0.439	3.901	1.391	22.4	51.2	119.9	30.7	163.3	117.4	12.6	40	49.9	52.5	124.2	115.8	31.5	30	137.4	194	110.4	124.8
UBA52	-1.1	1.96	1.31	0.923124	0.59351	0.859333	0.466	3.886	2.485	334.2	716.6	1313.3	337.9	3248.6	1307.5	217.4	513.8	584.6	878.4	1851.7	931.5	329.1	347	942.5	11197.3	1849.7	924.2
VCP	-0.7	1.96	0.91	0.884116	0.158398	0.743682	0.614	3.888	1.886	2613.8	4254.9	5526.7	1421.4	8636.9	4580.5	1374.1	4972	3614.4	5009	5582.3	5471.7	1308.7	1543.7	5541.8	13460.5	4510.9	4651.2
ZNHIT2	-0.7	1.96	0.59	0.617362	0.0287968	0.748873	0.614	3.895	1.505	68.8	112	276.2	70.9	340	225.9	45.2	104.7	101.9	123	301.9	252.6	63.7	78.9	262.4	440.6	229.9	221.9
AK2	-0.52	1.95	1.18	0.961661	0.162618	0.546351	0.696	3.865	2.265	202.6	290.9	598.3	154.8	1017.1	449	112.9	363.4	227.9	371.4	600.7	596	144.8	165.5	624.4	1656.9	481.7	418.5
AK4; LOC100507855	-0.86	1.95	0.89	0.777312	0.15546	0.757377	0.551	3.856	1.848	147	266.7	525.3	136.2	804.8	435.5	73.6	293.8	245.8	289.3	532.7	518.1	115	161.4	574.1	1128.2	427.2	444
C5orf54; ZBED8	-0.43	1.95	0.56	0.954151	0.0650891	0.877373	0.744	3.872	1.474	8.1	10.8	25.1	6.5	32.8	22.3	4.7	13.8	12.2	9.6	32.7	19.3	6.9	6.1	29	37.2	21.5	23.1
COMMD2	-0.44	1.95	0.61	0.945055	0.0606876	0.82994	0.738	3.861	1.524	41.4	56.1	122.8	31.8	173.2	113.6	24	71.5	54.6	57.7	134.5	112.1	30.1	33.6	133.1	225.5	113.4	113.9
COMMD3-BMI1	-1.21	1.95	0.34	0.569494	0.190642	0.99509	0.432	3.876	1.267	252.3	583.5	1206.1	311.2	1477	1165.8	112.6	565.2	548.3	621	1225.6	1186.9	278	348.3	1182.6	1844.6	1103.3	1231.9
CYC1	-0.51	1.95	0.33	0.961259	0.153368	0.994193	0.7	3.868	1.257	77	110	284	73.4	370.6	294.7	36.4	162.8	101.4	119.3	297.3	271.2	61.6	87.5	318.4	431.3	278.5	311.9
CYFIP1	-1.38	1.95	0.54	0.146337	0.037744	0.834573	0.385	3.865	1.453	36.4	94.5	144.1	37.3	204.5	140.7	21.7	61	95.8	93.3	152.3	136.4	32.8	42.4	179.5	232.9	140.2	141.2
DTYMK	-1.13	1.95	0.85	0.672589	0.228605	0.851214	0.456	3.867	1.804	61.8	135.4	226.4	58.5	401.7	222.6	28.5	134	115.8	158.3	231	221.9	50.4	68	268.1	601.8	227.7	217.7
ENDOG	-2.5	1.95	0.26	0.0201245	0.0604783	0.993337	0.177	3.862	1.202	155.6	881.5	1738.8	450.3	3073.5	2558	91.5	264.7	875.6	887.4	2089.8	1446.7	398.8	508.4	2469.6	3825	2509	2608
ERCC6	-1.78	1.95	0.68	0.237711	0.181021	0.909763	0.29	3.875	1.602	732	2521.4	4970.7	1282.9	7290.6	4551.9	335.2	1598.5	2431.9	2614.1	5639.3	4381.3	1170.5	1406	5700.9	9323.6	4542.6	4561.3
GAS8	-1.15	1.95	0.54	0.511003	0.131886	0.945181	0.449	3.864	1.452	32	71.1	156.3	40.5	206.2	142	16.6	61.5	66.3	76.3	211.8	115.4	38.6	42.4	167.1	254.5	144.7	139.4
GRWD1	-1.89	1.95	0.52	0.172753	0.157762	0.959626	0.269	3.851	1.437	1648	6115.6	12363.7	3210.1	16575.3	11535.1	807.6	3362.9	5942.1	6294.1	14341.2	10658.9	2693.9	3825.3	12765.3	21522.5	10916	12189.4
IQGAP3	-0.82	1.95	0.48	0.722194	0.101088	0.950742	0.565	3.851	1.399	458	810.8	1799.1	467.1	2587.6	1849.3	256.8	816.7	775.4	847.9	1789.1	1809.2	395.3	552	1820.8	3677.3	1747.3	1957.3
IRF8	-1.26	1.95	0.47	0.499172	0.169956	0.977271	0.417	3.86	1.381	42.6	102.2	247.5	64.1	330.4	239.3	19.4	93.7	102.2	102.2	292.3	209.5	56.7	72.5	316.8	344.6	233.2	245.6
ITGAV	-1.88	1.95	0.49	0.141566	0.125284	0.958477	0.271	3.863	1.408	20	73.9	57.1	14.8	93.1	66.2	10.3	39	72	75.8	61.5	53	13.4	16.3	73	118.8	54.5	80.3
KRT23	-1.63	1.95	0.38	0.315369	0.193081	0.991828	0.322	3.86	1.304	36	111.7	223.5	57.9	309.1	237.1	15.9	81.5	105.6	118.1	248.1	201.4	50.2	66.8	271.9	351.5	224.6	250.4
MAPK3	-1.76	1.95	0.54	0.504602	0.418339	0.99025	0.294	3.861	1.452	11.9	40.4	80.8	20.9	120.8	83.2	3.9	36.2	36.4	44.8	84.7	77.1	20	21.9	95.2	153.3	76.9	90
MCPH1	-1.23	1.95	0.72	0.217498	0.0400728	0.649043	0.426	3.865	1.651	35.2	82.6	154.7	40	242.4	146.8	21.5	57.5	81.9	83.3	199	120.3	38.8	41.3	224.8	261.4	148.9	144.7
METTL8	-2.1	1.95	0.48	0.105978	0.138326	0.966374	0.233	3.859	1.396	71.7	307.5	657.1	170.3	918.1	657.7	34	151.2	306.2	308.8	703.2	614	152.4	190.2	816.3	1032.5	647.2	668.4
MMP28	-1.14	1.95	0.4	0.443574	0.0963899	0.976362	0.453	3.853	1.318	25.5	56.3	90.1	23.4	120.5	91.4	13.7	47.5	53.1	59.6	104.1	78	19.6	27.9	99.3	146.2	91.8	91
MRPL28	-0.44	1.95	0.99	0.982745	0.1686	0.696101	0.739	3.876	1.993	783.5	1060.1	2274.5	586.9	3073.5	1542.4	393.4	1560.5	975.6	1151.9	3158.4	1638	517.6	665.4	2401.5	3933.5	1528.5	1556.5
NMNAT3	-1.09	1.95	0.61	0.68237	0.213102	0.950536	0.469	3.871	1.525	90.1	191.9	443.5	114.6	594	389.6	39	208	200.3	183.9	506.1	388.6	100.5	130.6	494.2	714	370.4	409.7
PAPD5	-0.97	1.95	0.61	0.651341	0.13107	0.912493	0.509	3.86	1.526	904.6	1777.8	5272.4	1366	6700.2	4391.8	458	1786.6	1703.9	1855	5679.7	4894.4	1198.3	1557.1	5036.6	8913.4	4296	4489.8
PIAS2	-0.78	1.95	0.64	0.723167	0.0822522	0.843139	0.582	3.864	1.558	46.5	79.9	158.6	41	252.3	161.9	27.2	79.4	69.8	91.4	150.7	166.9	34.8	48.4	182.2	349.3	169.2	154.9
PPIP5K2	-1.01	1.95	0.55	0.533948	0.0902446	0.915978	0.495	3.873	1.459	51.8	104.8	209.3	54	307	210.4	27.8	96.7	98.5	111.4	248	176.7	54.7	53.4	248.3	379.5	207.7	213.1
PSMB3	-0.67	1.95	0.94	0.854559	0.106355	0.630786	0.63	3.855	1.921	205.8	327	531.1	137.8	691.6	359.9	113.2	374.3	255.3	418.8	509.9	553.1	132	143.8	518.2	923	357.3	362.6
PSMD13	-0.34	1.95	0.87	0.978326	0.0570105	0.566249	0.788	3.876	1.829	490.8	622.6	1091.1	281.5	1611.6	881.3	294.5	818	532.3	728.3	1045.6	1138.5	259	305.9	1231.3	2109.4	830	935.7
RAB1C	-0.73	1.95	0.73	0.853733	0.141739	0.850207	0.605	3.857	1.66	6.8	11.3	16.3	4.2	24.3	14.7	3.5	13.4	9.1	14.1	15.1	17.6	4.7	3.8	19	31.2	12.8	16.8
RAB30	-0.44	1.95	0.44	0.782984	0.00933898	0.785622	0.738	3.858	1.354	34.8	47.1	102.3	26.5	125.7	92.8	24.5	49.3	42.2	52.6	103.5	101.2	22.2	31.7	126.3	125.1	89.7	96.1
RNF2	-1.16	1.95	0.51	0.525564	0.142039	0.960105	0.447	3.872	1.421	295.8	661.8	1441.8	372.4	1897.7	1335.1	144.2	606.7	640.8	683.4	1629.4	1275.8	311.6	445	1570.4	2293.2	1335.4	1334.8
RPS2	-1.52	1.95	0.53	0.640827	0.429864	0.991307	0.348	3.86	1.445	6465	18579.7	41099.8	10646.4	51652.5	35737.6	2205.5	18951.1	16876.6	20454.7	45516.6	37111.6	9840.5	11518.2	34118.4	78197.7	35662.5	35812.9
RPS4X	-1.52	1.95	0.54	0.593499	0.381022	0.987601	0.348	3.865	1.458	9437	27147	59443.3	15380.2	75834	51997.7	3490.3	25515.7	25332.7	29091.3	68245	51776.8	13761.5	17189.4	49384.4	116450	51280.6	52724.9
SEPT11	-1.57	1.95	0.2	0.413247	0.242854	0.999733	0.336	3.876	1.149	19.4	57.6	99.8	25.8	151.6	131.9	7.9	47.5	49	67.7	91.2	109.3	24.4	27.2	142.4	161.4	125.8	138.4
TBC1D10A	-1.21	1.95	0.39	0.349671	0.0784822	0.973372	0.433	3.852	1.309	56	129.4	312.1	81	390.1	298	30.5	102.9	122	137.3	340.8	285.8	69.9	93.9	334.3	455.2	280.5	316.5
TRAPPC3	-0.58	1.95	0.93	0.937728	0.147454	0.71057	0.671	3.865	1.911	38.6	57.5	113.2	29.3	182.8	95.6	19.6	76.1	48.4	68.4	112.7	113.8	27.6	31.1	129.7	257.6	93.8	97.5
TRIM32	-0.46	1.95	0.33	0.775823	0.0106133	0.924633	0.729	3.869	1.253	48.8	67	207	53.5	213.4	170.2	34.1	69.9	67.1	66.9	208.7	205.3	44.3	64.6	192.5	236.5	162.8	178
UBR2	-0.68	1.95	0.47	0.646063	0.0311384	0.87926	0.622	3.853	1.382	15.2	24.4	34.8	9	52.8	38.2	10	23.1	23.4	25.5	41.5	29.1	8.3	9.8	41.5	67.3	36.1	40.5
USP7	-1.22	1.95	0.67	0.384724	0.0932463	0.836018	0.431	3.871	1.593	1216	2824	6039.7	1560.2	8804.7	5527.1	644.7	2293.6	2606.4	3059.8	6895	5290.5	1408.6	1728.1	7269.9	10663.6	5433.3	5622.5
ZBTB48	-0.78	1.95	0.54	0.860696	0.190875	0.965019	0.581	3.857	1.45	11.4	19.5	40.4	10.5	46.4	32	5.2	24.8	19.3	19.8	45.7	35.7	8.5	12.9	37.7	57.1	33.9	30.2
ALDH9A1	-0.38	1.94	1.21	0.992877	0.212829	0.594378	0.767	3.845	2.315	264.9	345.2	648.3	168.6	1046.9	452.2	145.1	483.5	256.7	464.1	672.7	624.8	142.9	198.9	615.2	1781.6	424.6	481.6
ANKIB1	-0.56	1.94	0.52	0.961134	0.201184	0.971166	0.68	3.83	1.431	11.8	17.4	37.6	9.8	54.4	38	5.5	25.4	14.4	21	48.8	29	9.1	10.6	47.3	62.5	33.1	43.6
ANKLE1	0.17	1.94	0.41		0.0656242	0.94856	1.128	3.849	1.326	6.7	5.9	14.5	3.8	22.8	17.2		6.7	5.6	6.3	18.2	11.6	2.5	5.7	17.7	29.4	16.9	17.5
ARPC4	-0.13	1.94	1.19	0.999809	0.0797638	0.363667	0.912	3.829	2.277	162.7	178.4	308.4	80.5	494.8	217.3	87.4	302.8	160.6	198.2	274.8	346.1	81.2	79.9	430.6	568.5	215	219.6
ATP5I	-0.78	1.94	0.65	0.793998	0.122938	0.878489	0.584	3.825	1.574	410.1	701.9	1421.3	371.6	2199.8	1398	217.6	772.9	637.9	772.4	1607.6	1256.6	337.6	409	1586.9	3049.5	1394.7	1401.4
BDH1	-0.6	1.94	0.71	0.837643	0.0605701	0.733831	0.661	3.844	1.636	34.5	52.2	105.3	27.4	131.6	80.5	20.9	57	41.1	66.3	131	84.7	25.2	29.8	121.2	143	74.3	87.2
CCDC120	0.19	1.94	0.64	0.998541	0.0671218	0.810748	1.145	3.839	1.562	187	163.4	317.4	82.7	442.7	283.4	109.6	319.2	155.7	171.5	397	253.7	75	91.1	356.2	550.2	290.9	276.1
CINP	-1.21	1.94	0.76	0.325134	0.0714438	0.715267	0.432	3.832	1.69	115.2	266.8	745.2	194.5	981.3	580.5	63	210.7	247	288.2	783.8	708.5	166.5	227.1	891.7	1079.8	564	597.4
CLPTM1	-0.78	1.94	0.52	0.650882	0.0572265	0.89521	0.581	3.849	1.429	50.8	87.4	142.5	37	190.4	133.2	28.8	89.6	91.5	83.5	143.7	141.3	32.4	42.3	162.6	223	135	131.5
DNAJC11	-0.4	1.94	0.53	0.950945	0.0451855	0.862207	0.76	3.845	1.442	76.8	101	209.6	54.5	237.6	164.7	46.1	127.9	97.5	104.6	225.9	194.5	44.1	67.4	215.3	262.2	152.8	177.6
EIF3B	-1.36	1.94	0.74	0.635955	0.33577	0.943048	0.39	3.825	1.672	3509.4	9006.7	18244.5	4770.1	28050.8	16775	1295.3	9508.2	8343	9723.2	17502.5	19017.9	4367.7	5209.6	22922.8	34325.9	19125	14713.8
ERGIC1	-0.62	1.94	0.57	0.865618	0.0880568	0.898126	0.652	3.843	1.483	385.4	591.5	1246.1	324.3	1766.7	1191	206.9	718	559.2	625.7	1368.4	1134.8	296.7	354.4	1420.7	2196.9	1161.2	1221.6
GMPS	-0.65	1.94	1.03	0.863524	0.105013	0.555019	0.637	3.849	2.037	361.4	567.7	1290.8	335.4	2149.6	1055.3	195.7	667.3	472.2	682.5	1241.5	1342.1	313	359.3	1607.9	2873.8	1077.2	1033.8
GPATCH4	-1.76	1.94	0.32	0.405182	0.322937	0.998411	0.296	3.837	1.25	4190.5	14149.4	29679.1	7735.4	37054.2	29654.7	1593.1	11022.8	13681.7	14633	32006.7	27520.7	6797.9	8802.2	27986.8	49059.3	29484	29826.4
HN1L; JPT2	-0.8	1.94	0.91	0.803272	0.14413	0.723249	0.575	3.827	1.873	57.6	100.3	211.3	55.2	376.8	201.2	29.3	113.3	77.1	130.4	195.4	228.6	49.6	61.5	301.4	471.1	196.6	205.9
HSPD1	-0.89	1.94	0.66	0.724099	0.13686	0.888569	0.539	3.827	1.577	6551.2	12145.2	27597.2	7211.6	42095.6	26688.3	3539.9	12124.2	10239.7	14405.3	28407.1	26810.3	6485.7	8018.8	28344.6	62517.8	26986.8	26393.1
MAN1B1	-1.19	1.94	0.23	0.397924	0.0938172	0.997922	0.438	3.832	1.172	96.4	219.8	492.2	128.5	645	550.4	50	185.8	220.5	219.2	534.6	453.2	113.8	145	571.7	727.6	528.6	573.2
MRPL35	-1.27	1.94	0.79	0.799323	0.475453	0.962393	0.413	3.838	1.727	86	208.1	380.7	99.2	598.4	346.5	30	246.7	169.9	255	409	354.3	85.4	115.2	342.4	1045.9	357.2	336.2
MRPL53	-1.12	1.94	0.68	0.498774	0.11595	0.857918	0.46	3.833	1.598	67	145.9	305.6	79.7	433.7	271.4	34.7	129.5	135.9	156.6	339.5	275.1	78.5	81	329.7	570.4	279.3	263.8
NOP2	-1.04	1.94	0.12	0.783881	0.288442	0.999983	0.486	3.83	1.087	7128	14676.8	48764.6	12732.9	52532.7	48333.9	2914.7	17431.9	13780.7	15631.1	53659.4	44316.3	11225.8	14442.4	37316.4	73953.7	47320.5	49369.1
NUAK2	-1.27	1.94	0.65	0.554401	0.215485	0.934772	0.414	3.837	1.572	8.6	20.8	37	9.6	59.7	38	3.9	19.1	20.7	21	50.1	27.3	10.1	9.2	49.5	72.1	34.7	41.6
POC1B	-1.07	1.94	0.23	0.366984	0.0518392	0.995721	0.477	3.849	1.174	8.2	17.1	25	6.5	29.5	25.1	5	13.4	16.9	17.4	25.9	24.1	8.6	4.9	25.1	34.7	24.8	25.5
PPAT	-0.65	1.94	0.54	0.884551	0.126292	0.938676	0.638	3.826	1.457	33.3	52.3	89.1	23.3	132.8	91.1	18.9	58.8	44.8	61	90.1	88.2	18.1	30	91.5	192.7	87.3	95.1
PSMC4	-0.58	1.94	0.71	0.871789	0.0732515	0.765379	0.669	3.829	1.633	669.3	1000	1620.3	423.2	2424.2	1484.2	401.9	1114.5	866.6	1153.9	1624.9	1615.7	381.2	469.8	1714.9	3426.8	1508.4	1460.4
PTPRF	-0.5	1.94	0.72	0.778522	0.0168591	0.483817	0.709	3.836	1.651	330.8	466.9	843.5	219.9	1318.3	798.4	231.8	472.2	421	517.7	989.5	719	192.5	251.1	1106.2	1571.1	786.7	810.2
PTRH2	-1.08	1.94	0.62	0.467295	0.0885997	0.86387	0.473	3.831	1.537	5.8	12.2	32.6	8.5	40.5	26.4	3.4	9.8	9.5	15.7	35.1	30.2	8.7	8.3	29.4	55.9	27.5	25.3
RNASEH2B	-1.31	1.94	0.68	0.53755	0.221035	0.926347	0.403	3.845	1.604	8	19.7	43	11.2	78.9	49.2	3.7	17.1	16.5	23.6	43.3	42.7	10.6	11.8	52.7	118	47.2	51.2
RPL22	-1.81	1.94	0.57	0.389862	0.33157	0.980279	0.286	3.836	1.482	3123.8	10928.4	21233.3	5535.8	29651	20003.5	1380.3	7069.5	10185.9	11725	28861.5	15621.3	4992.3	6138.4	17417.7	50476.3	20220.1	19789.3
RPL35	-1.95	1.94	0.56	0.434155	0.441744	0.989616	0.258	3.825	1.471	3399.6	13157.3	26870.6	7025.3	34299.9	23314.4	1234.6	9361	12616.2	13721.6	26209.5	27548.4	6262.7	7880.8	19308.7	60930.3	24206.2	22455.4
RPS20	-1.12	1.94	0.98	0.818455	0.392446	0.878604	0.461	3.833	1.978	4414.8	9581.6	24009.5	6264.1	38087.2	19253.9	1663.9	11713.7	8832.4	10394.3	26993.7	21355.2	5430.9	7225.1	23466.3	61817.7	19580.2	18933
RPS8	-1.19	1.94	0.59	0.758507	0.358126	0.979719	0.439	3.835	1.506	6348.6	14446.3	32755.5	8540.8	41223.8	27375.2	2361.1	17070.2	13206.8	15802.1	36628.3	29292.2	7375.6	9890	29527.5	57553.2	27416.3	27334.1
S100A9	-2.77	1.94	0.63	0.0431975	0.167153	0.924588	0.147	3.833	1.543	74	504.7	597	155.7	846.8	548.9	35.9	152.5	463.4	549.6	567.4	628.2	142.1	170.7	609	1177.5	525.9	573
SEC22B	-0.53	1.94	0.68	0.916052	0.0821943	0.807391	0.693	3.846	1.605	986.6	1423.6	2854.9	742.3	4435.8	2764.2	545.5	1784.3	1282.7	1580	3092.6	2635.5	675.3	815.9	3461.3	5684.7	2694.3	2835.9
SRPK1	-1.93	1.94	0.61	0.122681	0.120763	0.900929	0.263	3.832	1.53	1899.3	7235.3	16114.2	4204.9	21779.6	14235	957	3769.5	6929.4	7554.7	17592.6	14760	3674.6	4811.8	17841.8	26586.6	13903.4	14574.6
SUCLG1	-1.43	1.94	0.29	0.34275	0.143716	0.99654	0.37	3.84	1.221	326.7	883.2	1737.6	452.5	2483.8	2034.5	159	671.1	834.1	935.1	1904.5	1585.4	422.7	484.3	1936.7	3185.5	2037.8	2031.3
TARS	-0.66	1.94	0.83	0.803413	0.0707732	0.64264	0.633	3.829	1.778	1502.2	2372.4	4164.9	1087.6	6896.4	3878	849.8	2655.5	2038.6	2760.9	4084.8	4246.5	1050.6	1125.9	5449.7	8727.1	3854.6	3901.6
TCP1	-0.56	1.94	0.73	0.912361	0.101069	0.795852	0.676	3.832	1.662	3490.1	5159.6	9085.4	2370.9	13277.8	7987.5	1907.8	6384.6	4437.2	5999.7	9400.2	8781.2	2204.6	2549.7	9778.8	18028.9	8027	7948.2
UBA6	-1.08	1.94	0.88	0.557914	0.129402	0.722063	0.472	3.845	1.843	52.3	110.9	200.2	52.1	337.8	183.3	27.8	98.5	93.4	131.7	198.5	202	44.6	60.8	243.7	468.3	175.3	191.7
USP40	-0.44	1.94	1.24	0.984482	0.192627	0.545547	0.737	3.833	2.358	184.8	250.7	601.9	157	972.8	412.5	101.3	337.1	226.2	277.9	783.2	462.6	143.8	171.5	585.8	1615.6	447.4	380.3
UTP23	-0.5	1.94	0.33	0.913739	0.0662958	0.98407	0.705	3.839	1.256	1221.4	1732.3	4213.2	1097.4	4812.3	3831.4	711.2	2097.6	1684.2	1781.8	3967.4	4474.3	974.3	1236.1	3615.4	6405.5	3769.5	3894.4
ZNF697	-0.84	1.94	1.11		0.135292	0.517942	0.558	3.845	2.161	5.2	9.3	11.1	2.9	25.8	11.9		5.2	10.2	8.5	20.7	6	2.8	3	24.3	27.4	14.7	9.7
ZNF816	-0.88	1.94	0.43	0.749127	0.150761	0.979932	0.542	3.83	1.35	128.6	237.3	535.4	139.8	675.7	500.5	60.8	271.8	220.3	255.6	575.1	498.4	128.1	152.5	567.8	804	476.7	525.4
ANKZF1	-2.07	1.93	0.76	0.168559	0.211633	0.882928	0.237	3.805	1.695	1595.5	6721.4	11522.9	3028	20984.8	12381.8	718.6	3542.4	6274.6	7200	13523.4	9818.4	2658.3	3449.2	16233.1	27127.3	11988.3	12788.2
ARHGEF39	-0.73	1.93	0.45	0.683483	0.0513258	0.928267	0.604	3.822	1.365	84.9	140.6	375.2	98.2	456.3	334.4	53.6	134.5	131.7	150.1	402.6	349.7	87	110.8	328.4	634.1	323.9	345.2
C19orf52; TIMM29	-0.37	1.93	0.49	0.98315	0.0986859	0.947045	0.776	3.803	1.401	77.1	99.4	234.9	61.8	350	249.9	40.9	145.2	96.6	102.2	276	200	53	72	302.4	405	236.3	264.2
C1orf106	-1.67	1.93	0.57	0.312866	0.210113	0.960056	0.315	3.807	1.481	39.5	125.6	161.3	42.4	264.6	178.6	17.2	90.9	120.2	131.3	176.3	147.6	35.9	50	235.2	297.6	168.5	189.4
CECR5; HDHD5	-1.01	1.93	0.65	0.573123	0.108316	0.864971	0.498	3.809	1.569	50.8	102	211.9	55.6	299.1	190.6	27.3	94.5	87.7	118.6	200.4	224.1	49.6	62.4	227.1	393.9	183.5	198
CHST11	-1.22	1.93	0.41	0.533583	0.177776	0.986708	0.43	3.809	1.331	30.1	70	135.5	35.6	187	140.5	15.3	59.2	62.4	78.5	154.1	119.2	32.3	39.2	123.3	283.6	144.5	136.7
DCUN1D1	0.18	1.93	0.99	0.999692	0.168578	0.694058	1.134	3.823	1.983	81	71.4	130.3	34.1	210.3	106.1	42	156.1	52.7	96.8	99.4	170.8	35.3	32.9	166.4	265.9	106.1	106.1
DOT1L	-1.61	1.93	0.65	0.383878	0.242888	0.942915	0.328	3.817	1.574	49	149.4	278.2	72.9	490.7	311.8	21	114.2	149	149.8	343.1	225.5	63	84.3	395.7	608.4	304.2	319.5
EIF2B1	-1.67	1.93	0.64	0.367878	0.257857	0.952476	0.314	3.804	1.554	767.1	2444.3	5131.3	1348.9	8902.7	5730	323.2	1820.9	2371.9	2518.9	6262	4204.8	1219	1492.6	6931.2	11435	5598.1	5865
GCN1L1; GCN1	-0.4	1.93	0.66	0.973104	0.0870417	0.826462	0.759	3.813	1.585	4438.5	5845.5	11532.4	3024.2	17095.9	10785.4	2503.9	7868	5252.2	6505.9	12862.4	10340	2686.9	3403.8	12844.5	22754.4	10621.9	10951.5
HLA-A	-0.43	1.93	0.55	0.954288	0.0716657	0.891573	0.742	3.801	1.459	65.7	88.5	152.8	40.2	195.1	133.7	37.7	114.4	75.6	103.6	141.3	165.3	34.1	47.4	168.6	225.8	118.2	151.3
HSPBP1	-0.77	1.93	1.16	0.753857	0.0945182	0.421103	0.588	3.811	2.228	65.4	111.3	166.1	43.6	235.3	105.7	36.5	117.1	99.1	124.9	165.2	167.1	36.9	51.5	183.1	302.5	90.9	122.8
HTATIP2	-1.42	1.93	1.11	0.734694	0.48859	0.874607	0.373	3.807	2.151	147.2	394.8	742	194.9	1175.1	546.2	47.4	457	312.8	498.2	726.7	757.6	174.8	217.3	779.7	1770.9	549.6	542.8
IARS2	-0.66	1.93	0.8	0.756896	0.0519086	0.605561	0.635	3.803	1.743	203.2	320.2	611.3	160.7	862	494.6	122.6	336.9	279.6	366.6	643.2	580.9	141.7	182.3	687.3	1081.1	483.7	505.8
IGBP1	-1.02	1.93	0.86	0.620678	0.137905	0.750267	0.493	3.817	1.812	17.2	34.8	59.9	15.7	95.4	52.6	9.2	32.1	32	37.9	72.6	49.4	13.6	18.1	67.3	135.2	51.7	53.6
INO80	-0.89	1.93	0.67	0.634171	0.0875057	0.820571	0.541	3.823	1.596	3.9	7.2	20.6	5.4	23.2	14.5	2.1	7.3	6.3	8.3	21.3	20	5.5	5.3	19.1	28.1	13.6	15.5
MAPKAP1	-0.14	1.93	0.39	0.997428	0.00974514	0.851099	0.906	3.813	1.308	148.8	164.3	292.7	76.8	379.2	289.9	110.9	199.6	159.8	168.9	341.2	251.1	72.2	81.6	301.4	477	284.6	295.4
MRM1	-0.88	1.93	0.65	0.314629	0.016881	0.571876	0.543	3.806	1.569	707.4	1301.8	2814.6	739.5	3885.4	2476.1	566.9	882.8	1252.8	1352.8	3357	2359.8	665.3	822	2763.3	5463.1	2450.6	2501.8
MRPS28	-1.19	1.93	0.47	0.739004	0.342561	0.991972	0.438	3.804	1.381	865.8	1976.7	4026.9	1058.5	4913.6	3559	336.5	2227.9	1847.1	2115.3	4521.1	3586.7	931.5	1202.8	3358.3	7189.2	3787	3344.8
MSL2	-1.71	1.93	0.42	0.255462	0.17733	0.98533	0.307	3.808	1.339	17.6	57.4	107.7	28.3	156.2	116.6	8	38.7	58.6	56.2	128.1	90.5	29.5	27.1	138.6	176	111.9	121.6
NDC80	-0.53	1.93	0.32	0.937418	0.113346	0.99235	0.693	3.822	1.248	28.2	40.6	68.2	17.8	107.6	86.2	15.1	52.5	39.9	41.4	70.9	65.6	13.1	24.3	97.6	118.6	74.3	100.1
OBFC1; STN1	0.33	1.93	0.65	0.995067	0.176764	0.91793	1.256	3.799	1.566	85.4	68	163	42.9	259.8	165.9	40.1	182	60.5	76.5	196.9	134.9	39	47.2	215.5	313.1	162.9	168.9
RANBP6	-0.22	1.93	0.59	0.996554	0.0493483	0.811669	0.861	3.813	1.508	42.1	48.9	113	29.6	152.9	101.3	25.4	69.8	42.8	55.9	128.3	99.5	24.6	35.7	137.2	170.3	105.1	97.7
RBM7	-1.39	1.93	0.55	0.500866	0.237069	0.970311	0.381	3.811	1.463	371.8	975.5	2047.3	537.2	2587.1	1768.5	160.2	862.9	931.2	1021.9	2132.2	1965.8	474.4	608.4	1933.2	3462.3	1769.4	1767.7
RDH10	-0.6	1.93	0.56	0.861657	0.079513	0.891453	0.659	3.804	1.474	334.6	508.1	975.4	256.4	1397.6	947.9	185.4	603.9	464.4	555.9	1152.5	825.5	221.1	297.4	1223.1	1596.9	923.8	972.7
RPL26L1	-1.62	1.93	0.77	0.504793	0.356357	0.940645	0.325	3.804	1.701	633.5	1948.7	3909.6	1027.6	5883.8	3459.7	256.2	1566.3	1779.9	2133.5	4262.7	3585.7	911.5	1158.6	3529.3	9809.1	3640.1	3288.2
SARS2	-1.14	1.93	0.75	0.393906	0.0803315	0.73781	0.453	3.805	1.684	237.5	524.1	1360.4	357.6	1638.1	972.8	140	403	475.5	577.6	1510.5	1225.3	322	397.1	1165.7	2301.8	946.4	1000
SLC25A29	-0.76	1.93	0.48	0.689724	0.0662187	0.92813	0.589	3.8	1.39	204.4	347.2	779.2	205.1	1067.7	767.9	116	360	319.5	377.2	894.5	678.8	182.2	230.8	907.9	1255.7	770.9	765
SURF4	-0.59	1.93	0.56	0.826501	0.0551089	0.858064	0.663	3.82	1.47	260.5	393	779.6	204.1	1062.1	722.3	147	461.6	361.2	427.6	820.4	740.9	189.8	219.5	944.5	1194.4	734.2	710.6
TAP1	-0.59	1.93	0.49	0.882477	0.0857858	0.935674	0.666	3.821	1.409	35.3	53	104.9	27.4	138.2	98	19.1	65.2	45.6	61.6	120.6	91.2	24.7	30.5	122.3	156.1	98	98.1
TMEM126A	-0.74	1.93	0.5	0.811196	0.116521	0.951738	0.599	3.811	1.412	43.3	72.3	152.8	40.1	202.8	143.7	22.2	84.6	71.2	73.5	175.6	133	38.2	42.1	167.5	245.6	126.2	163.6
UFL1	-1.49	1.93	0.51	0.257102	0.114858	0.946152	0.355	3.798	1.422	306.6	863.5	1428.8	376.2	2223	1562.8	164.1	572.9	838.6	889.2	1728.7	1180.9	325.2	435.1	1729.8	2856.7	1466	1665.9
WDR1	-0.45	1.93	1.17	0.990549	0.283428	0.697778	0.734	3.799	2.247	288.1	392.6	707.5	186.3	1235.6	550	148.2	559.9	317	486.3	736.5	679.7	170.9	203	644.1	2370.4	569.7	531
ZNF136	-0.93	1.93	0.49	0.675018	0.128381	0.959028	0.524	3.822	1.406	205.5	392.5	816.8	213.7	1068	759.8	102.1	413.7	379.2	406.2	949.8	702.4	183.5	248.9	942.8	1209.9	722.5	799.1
ZNF205	-1.64	1.93	0.52	0.240221	0.144339	0.95496	0.322	3.803	1.433	31	96.4	191.4	50.3	325.4	227.1	16.4	58.7	93.7	99.2	209.6	174.8	42.8	59.2	223.5	473.7	209.6	246.1
ZNF687	-1.36	1.93	0.71	0.205501	0.0589832	0.726611	0.389	3.813	1.634	105.8	272	542.2	142.2	922.6	564.7	60.9	183.8	270	274	673.3	436.6	131.8	153.4	837.2	1016.8	571.6	557.9
ASNA1	-0.56	1.92	0.65	0.92042	0.111105	0.866255	0.679	3.795	1.57	82.1	121	212.1	55.9	305.8	194.8	43.9	153.5	106.8	137	164	274.3	50.3	62.1	266.3	351.1	185.4	204.6
ATIC	-0.62	1.92	0.93	0.935966	0.193788	0.760867	0.65	3.782	1.906	296.8	456.4	748	197.8	1248.4	655	142.4	618.7	365	570.6	801.5	698	180.4	216.8	912.9	1707.2	634.6	676
BRD4	-0.8	1.92	0.14	0.744731	0.107978	0.999806	0.574	3.772	1.104	14.4	25.1	62.2	16.5	87.9	79.6	7.7	26.9	22.5	27.9	61.4	63.1	16.6	16.4	65.5	117.9	74.5	85
C14orf169; RIOX1	-0.95	1.92	0.6	0.68438	0.147728	0.923314	0.516	3.791	1.516	1625.3	3150.2	5243.1	1382.9	6413.7	4230.8	785.3	3363.7	3021.7	3284.1	4949.7	5553.9	1210.6	1579.8	5241.5	7848	4031.9	4439.6
CARD6	-1.19	1.92	0.48	0.302544	0.061753	0.918031	0.438	3.783	1.398	99	226.1	473.9	125.3	750.5	537	56.4	173.8	208.6	245	563.7	398.4	115.9	135.4	676.2	832.9	519.3	555.2
CHMP1B	-0.92	1.92	0.78	0.545132	0.067697	0.67863	0.53	3.793	1.716	295.7	557.9	1494.3	393.9	2856.8	1664.9	174.6	500.7	501.6	620.6	1829.1	1220.8	385	403.1	2251.5	3624.9	1761.9	1573.2
COX4I1	-1.33	1.92	0.21	0.712281	0.402106	0.999854	0.399	3.797	1.16	59.1	148.3	234.3	61.7	285.9	246.5	20	174.7	131.9	166.7	216.3	253.8	53.1	71.7	255.4	320.1	224.3	270.9
CSNK2A1	-0.34	1.92	0.46	0.995032	0.195039	0.981177	0.791	3.793	1.374	362.6	458.6	1050.5	277	1481.1	1077.6	167.3	785.7	442.1	475.8	1026.5	1075.1	250.5	306.3	1088.5	2015.2	1025.5	1132.4
DNAJB4	-1.3	1.92	0.53	0.641701	0.314361	0.983089	0.406	3.779	1.444	86.3	212.9	529.7	140.2	688.5	476.9	33.1	225.2	189.9	238.7	547.3	512.6	120.4	163.2	570.6	830.7	465.5	488.5
EFTUD2	-1.12	1.92	0.23	0.407095	0.0822962	0.997416	0.459	3.775	1.172	3974.7	8665.6	28275	7490.5	39152.9	33409.9	2244.1	7039.9	8450	8886.7	31547.8	25341.7	6632.9	8458.9	30017.1	51069.3	31674.7	35240.1
EIF2B3	-1.24	1.92	0.58	0.37699	0.103615	0.901898	0.422	3.796	1.497	862.1	2041.8	4931.2	1299	7878.2	5261.9	457.2	1625.7	1948.9	2139.2	5729.7	4244	1168.9	1443.5	6329.6	9805.8	5079.1	5451.2
EIF3I	-1.66	1.92	0.79	0.518733	0.39281	0.941829	0.317	3.779	1.732	1177.2	3716	7216	1909.6	10999.6	6352.3	406.3	3410.7	3411.6	4047.5	6940.7	7502.2	1717.7	2122.9	8789.1	13766	6551.6	6159.1
EPB41L4B	-1.1	1.92	0.54	0.656911	0.208636	0.96549	0.465	3.795	1.457	311.4	669.2	1435.2	378.2	1871.8	1284.3	137.5	705.4	615.6	727.4	1531.2	1345.2	320.5	446.3	1564.4	2239.6	1243.1	1326.8
ERGIC2	0.16	1.92	0.8	0.999798	0.15276	0.805769	1.117	3.795	1.747	15	13.4	38.8	10.2	56.3	32.3	7.4	30.3	14.6	12.3	52.4	28.8	9.7	10.8	53.8	59	29.3	35.5
FBXO3	-1.72	1.92	0.38	0.341882	0.256923	0.994616	0.304	3.786	1.3	596.7	1962.3	3937.9	1040.1	5226.2	4018.7	247.8	1437	1820.7	2115	4241.6	3656	913.2	1184.6	4170.2	6549.7	3867	4176.4
FTSJ3	-0.64	1.92	0.54	0.959657	0.291792	0.979873	0.643	3.789	1.451	7363	11447.5	42794.8	11295.9	54428.5	37510.3	2998.9	18077.8	10814.9	12117.1	49419.8	37057.9	9777.6	13049.9	40517.4	73115.7	36637.6	38403.7
HSD17B4	-0.88	1.92	0.82	0.70446	0.122576	0.75685	0.543	3.795	1.762	1634.5	3010.4	7502.5	1976.9	14480.3	8217.4	902.6	2959.9	2698.8	3358	9246.1	6087.7	1919.6	2036	10177.9	20601.3	8508.7	7936.1
MRPL30	-0.95	1.92	0.47	0.448654	0.0493635	0.908516	0.519	3.789	1.388	40.2	77.4	170	44.9	221.6	159.7	23.1	69.8	72.2	83	162	178.4	39.4	51.1	212.4	231.2	152	167.8
NCLN	-0.51	1.92	0.7	0.949189	0.120866	0.843836	0.704	3.782	1.622	435.5	618.6	1488.9	393.6	2128	1312	219	866.1	562.3	680.6	1615	1372.7	349.7	443.1	1814.9	2495	1299.3	1324.8
NDUFS8	-0.62	1.92	0.51	0.862104	0.0890591	0.927849	0.652	3.785	1.426	127.1	195	414.8	109.6	548.8	384.9	71.7	225.3	176.5	215.5	442.6	388.8	95.1	126.3	409.9	734.9	390.7	379.2
NSA2	-0.8	1.92	0	0.921722	0.336132	1	0.574	3.779	0.997	1981.8	3453.8	12549.2	3321.1	12847.4	12888.1	822.4	4775.7	3199.2	3728.6	11940.9	13188.5	3341.7	3300.7	7667.6	21526.4	12763.9	13013.5
OAT	-0.73	1.92	0.98	0.616183	0.0368383	0.362887	0.604	3.788	1.971	55.3	91.6	162	42.8	248.2	125.9	33.2	92.1	88.8	94.5	170.3	154.1	39.5	46.3	214.5	287.1	124	127.9
PDXK	-0.66	1.92	1.01	0.832224	0.0885986	0.516672	0.635	3.777	2.015	55.8	87.9	178.9	47.4	263.1	130.6	32.3	96.3	72.4	106.6	183.4	174.6	44.9	50	190.7	363	125	136.4
PWWP2A	-1.62	1.92	0.62	0.110062	0.0571635	0.805847	0.326	3.775	1.533	50.8	156	339.5	89.9	460.5	300.5	28.6	90.2	147.3	165.2	375.7	306.8	84.8	95.4	423.6	500.7	285.8	315.9
RPP30	-1.22	1.92	0.88	0.533698	0.181765	0.786099	0.43	3.778	1.834	649.8	1512	3462.2	916.5	4829	2633	347.7	1214.3	1414.6	1616.2	4286.7	2796.3	791	1061.8	3056.2	7630.2	2664.1	2602.2
RPS27A	-0.94	1.92	0.97	0.908827	0.436213	0.897474	0.521	3.775	1.964	2496.7	4796	12262.7	3248.3	18716.5	9527.5	1032.3	6038.4	4333.6	5307.7	15406.8	9760.2	2771.3	3807.4	9494.8	36894.6	9862.8	9203.6
SLC1A5	-0.72	1.92	0.51	0.749117	0.0733472	0.916852	0.608	3.778	1.42	48	78.9	141	37.3	234.1	164.9	28.4	81	67.2	92.7	155.7	127.6	32.9	42.3	178.2	307.6	156	174.3
SNX3	-0.05	1.92	1.22	0.999998	0.0781763	0.330329	0.965	3.78	2.328	83.4	86.4	178.9	47.3	327.6	140.7	58.1	119.8	63.8	117.1	177.4	180.5	42.2	53.1	214.1	501.3	141.6	139.9
SSX2IP	-1	1.92	0.59	0.616225	0.12926	0.916004	0.5	3.794	1.508	1681.4	3365.1	7227.4	1904.7	9019	5981.7	848.4	3332.1	3235.3	3500.2	7589.1	6882.9	1710.7	2120.8	6959	11688.9	5875.2	6090.2
STARD9	-0.18	1.92	0.39	0.998796	0.0666528	0.964805	0.88	3.775	1.314	231.1	262.6	584.2	154.8	767.5	584.3	139.5	382.8	245.5	280.9	644.7	529.4	132.4	180.9	567.7	1037.7	584.4	584.2
TM9SF3	-0.32	1.92	0.41	0.987679	0.0750133	0.963504	0.803	3.788	1.329	129.4	161.1	331.5	87.5	446.1	335.7	71.9	232.8	146.4	177.3	374.6	293.3	77.8	98.4	382.2	520.6	317.5	354.9
UBE2I	-1.75	1.92	0.33	0.244262	0.187259	0.995103	0.296	3.782	1.26	39.7	133.9	211	55.8	413.5	328.3	20.5	76.8	107.8	166.3	221	201.4	57.4	54.2	267.8	638.4	365.5	294.8
USP39	-1.63	1.92	0.23	0.266074	0.164512	0.999004	0.322	3.787	1.171	1618.3	5025	15816.3	4176.7	21861.9	18670.7	803.5	3259.5	4891.7	5161.9	19112.5	13088.6	3783.9	4610.3	16008.2	29856.1	18497.4	18845.6
WDHD1	-0.69	1.92	0.95	0.893184	0.171416	0.723375	0.62	3.794	1.929	13.7	22.2	35.4	9.3	58.7	30.4	7.4	25.5	19.5	25.2	35.8	35.1	9.7	9	35.6	96.8	31.5	29.4
ZGPAT	-1.88	1.92	0.4	0.177814	0.167375	0.987483	0.271	3.778	1.316	908.5	3348.3	7709.4	2040.4	10902.6	8283.7	441.7	1868.7	3118.2	3595.4	9135.3	6506	1798.5	2314.9	8396.8	14156.2	8144.2	8425.5
ZSCAN5A	-1.75	1.92	0.37	0.119688	0.0847534	0.978005	0.298	3.779	1.295	31	104	192.5	50.9	284.4	219.5	17.8	53.9	101.9	106.1	238.2	155.6	45.3	57.3	219.1	369.1	224.4	214.8
ABCE1	-1.17	1.91	0.63	0.604619	0.210112	0.935826	0.444	3.756	1.552	1510.8	3400.6	6796.6	1809.4	10382	6687.9	709.6	3216.6	2943.5	3928.7	7292.4	6334.5	1672	1958.1	7248.3	14870.6	6593.6	6783.6
ARPC1B	-0.46	1.91	0.75	0.947724	0.085369	0.740973	0.726	3.748	1.684	64.2	88.3	192.1	51.3	280.1	166.4	34.9	118	80.2	97.3	201.3	183.4	45.4	57.9	233.6	335.9	161.6	171.3
ASB6	-0.58	1.91	0.5	0.918229	0.126089	0.953126	0.67	3.749	1.413	33.5	50.1	113.6	30.3	176.4	124.9	16.8	67	46.4	54.1	131.9	97.8	29.7	30.9	158.4	196.5	110.6	141
CASP7	-0.81	1.91	0.25	0.777164	0.137304	0.99781	0.57	3.747	1.191	6.5	11.5	25.7	6.9	37.5	31.4	3.2	13.4	10.3	12.8	27	24.5	6.2	7.6	32.7	42.9	29.5	33.5
CCDC14	-0.3	1.91	0.7		0.0129594	0.383665	0.811	3.759	1.62	22.5	27.7	61.2	16.3	70.2	43.3		22.5	24.9	30.9	45.5	82.2	15.3	17.3	61.4	80.2	40.8	46
CCT3	-0.3	1.91	0.84	0.993372	0.10885	0.706659	0.811	3.76	1.795	5751.7	7090.2	13106.6	3486.2	20469.6	11404.4	3441.3	9613.3	6015.4	8357.1	14064.7	12213.7	3191.7	3807.8	13251.8	31618.6	11701	11115.4
DDX10	-1.18	1.91	0.38	0.607033	0.217259	0.992832	0.441	3.755	1.3	3397.1	7697.3	20488.5	5456.1	23290.2	17916.9	1568.2	7358.8	7262.7	8158	20444.8	20532.2	4782.1	6225	16231.3	33418.9	17723.4	18112.6
DNAJA1	-0.97	1.91	0.43	0.586046	0.104179	0.968153	0.511	3.756	1.347	2347.9	4598	11816.3	3146.4	16152	11994	1231.5	4476.4	4304.9	4911	12410.8	11250.3	2778.1	3563.5	13153.7	19833.8	11911.4	12077.2
DUT	-0.75	1.91	1.26	0.942004	0.34565	0.695326	0.596	3.768	2.397	131.1	219.8	397.4	105.5	707.2	295	61.1	281.1	164.5	293.7	398.7	396.2	93.9	118.5	379.4	1318.3	305.4	285
EIF3D	-1.39	1.91	0.7	0.492578	0.234545	0.918691	0.382	3.767	1.629	3444	9011.2	18307.8	4859.6	26128.1	16034.6	1459.8	8125.4	8613.5	9427.2	18198.3	18418	4398.3	5369.3	21164.6	32255.6	16103.7	15965.8
EML4	-0.72	1.91	0.65	0.791395	0.0954998	0.847916	0.608	3.769	1.566	40.9	67.2	123	32.6	179.3	114.5	22.5	74.2	65.8	68.7	121.2	124.9	28.5	37.4	133.8	240.3	116.9	112.2
FASN	-0.73	1.91	0.76	0.811772	0.112839	0.785511	0.605	3.771	1.693	1553.3	2569.4	4145	1099.3	6297.8	3719.9	824.8	2925.3	2233.5	2955.8	4061.3	4230.4	1033.8	1168.9	4741.2	8365.4	3650	3791.2
FBXL6	-1.14	1.91	0.52	0.331905	0.0607934	0.891749	0.455	3.754	1.432	88.2	193.9	450	119.8	580.5	405.4	52.8	147.4	191.5	196.4	583.5	347	100.8	142.5	558.5	603.4	389.5	421.9
GAGE2A	-1.18	1.91	0.53	0.714096	0.315881	0.983027	0.44	3.764	1.444	12.6	28.5	59.6	15.8	80.9	56.1	4.9	32.2	29.6	27.5	55.2	64.4	12.8	19.6	65.5	100	51.6	60.9
GNE	-0.62	1.91	0.63	0.73112	0.0361957	0.718907	0.65	3.766	1.55	12.4	19.1	30.4	8.1	43.1	27.8	7.5	20.5	17.5	20.8	31.1	29.7	8.8	7.4	37.9	48.9	26.5	29.1
IGF2BP3	-1.38	1.91	0.44	0.723291	0.453137	0.996418	0.385	3.766	1.357	5454.3	14174.9	24260.9	6441.8	30279.9	22310.2	1757.6	16926.1	13497	14886.8	24519.7	24004.8	5601.9	7407.7	23264.4	39410.9	21049.4	23646.5
MAD1L1	0	1.91	0.65	1	0.0230129	0.622462	0.999	3.762	1.567	114.3	114.4	277.8	73.8	369.3	235.7	81	161.2	104.5	125.2	284.6	271.1	61.4	88.8	282	483.7	231.8	239.7
MDH1	-0.55	1.91	1.13	0.964607	0.217578	0.644266	0.682	3.769	2.191	1048.1	1536.6	2669.5	708.2	4975.3	2271.2	522.5	2102.5	1183.9	1994.3	2600.8	2740	632.3	793.2	3226	7673.3	2274.9	2267.5
MSH6	-0.89	1.91	0.53	0.568332	0.069704	0.894836	0.539	3.752	1.445	7094.8	13155.7	26434.3	7045.8	40692.4	28160	4040	12459.3	12324.6	14042.8	32140.1	21741.5	6292.7	7889	35746.7	46322.4	27731.2	28595.4
MT2A	-1.44	1.91	1.6	0.604841	0.365907	0.516057	0.368	3.751	3.035	487.1	1325.4	2097.1	559.1	4165.3	1372.3	215.9	1099	972.9	1805.6	1839.9	2390.3	481	649.9	2371.5	7315.9	1410.7	1334.9
NMNAT1	-0.86	1.91	0.49	0.92778	0.41579	0.99285	0.551	3.759	1.405	2852.7	5174.8	10607.6	2821.6	13302.4	9468.1	951.1	8556.2	5284.3	5067.6	12294.5	9152.1	2653.3	3000.6	11289.7	15674	9266.4	9674.1
PARP4	-0.61	1.91	0.69	0.887671	0.110271	0.832167	0.655	3.753	1.616	32.6	49.8	100.2	26.7	142.7	88.3	16.8	63.3	46.8	53	109.8	91.4	26.1	27.3	117.2	173.7	94.2	82.8
PCSK9	-0.74	1.91	0.54	0.69262	0.0588727	0.87526	0.601	3.768	1.452	64.9	108	259.1	68.8	360.1	248.1	37.7	111.7	102	114.4	322.8	208	65.5	72.2	326.1	397.7	237.8	258.8
PLAA	-0.6	1.91	0.85	0.819101	0.0548333	0.557757	0.662	3.771	1.807	294.8	445.3	992.3	263.2	1378.7	763	175.5	495.1	420.4	471.6	1120.5	878.7	246.7	280.7	1088.7	1746	731.5	795.9
RABGGTB	-0.94	1.91	0.8	0.521441	0.069769	0.657928	0.52	3.76	1.742	83.9	161.2	265.9	70.7	408.5	234.5	47.5	148.1	142.4	182.4	256.7	275.4	58.5	85.5	369.5	451.7	218.8	251.4
RPL13A	-2.02	1.91	0.65	0.423937	0.475017	0.98164	0.246	3.755	1.57	5093.7	20722.2	38423.2	10233.3	56526.9	35996.5	1755.9	14776.1	19031.8	22562.7	48473.5	30456.7	9278.7	11286	34838	91718.7	37764.7	34311.1
RPS15	-1.33	1.91	0.87	0.786225	0.510288	0.950439	0.396	3.758	1.823	1303.8	3288.6	7655.7	2037.4	10027.5	5500.8	419.8	4049	3082.1	3509	8905.4	6581.3	1754.6	2365.8	6200.4	16216.7	5525.7	5476.1
RPS9	-1.57	1.91	0.55	0.558848	0.392278	0.986732	0.336	3.746	1.462	7224.1	21479.9	44064.9	11761.7	55933.2	38270.1	2618.2	19932.9	19862.2	23229.4	49982.7	38847.8	10201.8	13560.1	39930.3	78349.6	38123.8	38417
RRP8	-1.15	1.91	0.35	0.68611	0.268838	0.996359	0.449	3.762	1.276	2015.4	4485.7	10783.6	2866.2	12853.4	10069.5	839.3	4839.7	4283.9	4697	11659.3	9973.6	2495.1	3292.6	9714.6	17006.3	9934.8	10206.1
SHPRH	-1.5	1.91	0.57	0.149645	0.0606732	0.850591	0.353	3.771	1.488	60.6	171.6	321.7	85.3	500.6	336.5	34.8	105.4	170.6	172.7	353.8	292.6	74.9	97.2	433.9	577.6	300.5	376.8
STAT3	-0.7	1.91	0.57	0.800731	0.0930083	0.894367	0.615	3.763	1.489	1185	1927	3902.6	1037.1	5953.4	3998.8	653.3	2149.3	1717	2162.6	4401.6	3460.1	917.1	1172.7	4701.6	7538.4	3897.2	4103
TANGO6; TMCO7	-0.2	1.91	0.59	0.996068	0.0358078	0.760598	0.868	3.756	1.508	114.1	131.5	265	70.6	379.3	251.6	69.9	186.4	123	140.6	274.4	256	59.7	83.4	370.7	388.1	228.2	277.3
TIMP3	-2.13	1.91	0.37	0.0464802	0.073022	0.974556	0.228	3.761	1.293	90.9	398.9	438.8	116.6	513.3	397	51.1	161.8	396.7	401.2	400.9	480.2	110.8	122.8	409.2	644	367.9	428.4
TMEM41B	-0.76	1.91	0.4	0.857593	0.178889	0.987326	0.591	3.768	1.324	90.1	152.5	304.5	80.8	435.1	328.6	40.7	199.5	143.8	161.8	334.8	276.9	75.4	86.6	388.7	487.1	318.1	339.5
TRMT10A	-1.73	1.91	0.89	0.347359	0.271125	0.846615	0.302	3.747	1.856	17.5	57.8	110.4	29.5	124.9	67.3	7.4	41.2	56.4	59.2	86	141.7	25.6	33.9	100.7	155	61.7	73.4
UNC45A	-0.55	1.91	0.67	0.863815	0.0558911	0.746135	0.685	3.771	1.595	2596.9	3790.9	7733.3	2050.8	11491.8	7203.2	1612	4183.5	3474.1	4136.5	7597.8	7871.3	1815.5	2316.7	8355.8	15804.9	7094	7314
USP42	-0.73	1.91	0.29	0.720618	0.0683817	0.990453	0.602	3.747	1.222	72.5	120.4	379.7	101.3	459.1	375.7	41.8	125.8	111.2	130.3	428.9	336.1	87.9	116.8	381.7	552.2	347.7	405.9
WLS	-0.51	1.91	0.38	0.974532	0.221478	0.993116	0.702	3.759	1.299	31.4	44.7	85.3	22.7	116.7	89.8	13.4	73.5	39.3	50.9	88.7	82.1	22.8	22.6	103.2	131.9	85.5	94.3
YBX1	-1.26	1.91	0.73	0.756059	0.418312	0.960694	0.417	3.761	1.664	2728.1	6535.7	12429.5	3304.4	17404.2	10456.8	925.1	8045.3	6540.9	6530.6	12243.1	12618.7	2950.3	3701	12987.8	23322.3	10504.2	10409.6
YWHAH	-0.68	1.91	0.47	0.750136	0.061601	0.926209	0.623	3.753	1.381	941.1	1511.4	3353	893.5	4590.9	3323.5	527.8	1678	1376.8	1659.1	3274.1	3433.9	817.1	977.1	4068.1	5180.8	3323.3	3323.8
ZBTB5	-1.07	1.91	0.48	0.687704	0.221142	0.979614	0.475	3.756	1.399	60	126.2	237.6	63.2	317.7	227.2	27.9	129	123.6	128.9	269.9	209.1	56.5	70.8	218.4	462.2	237.7	217.1
ZNF16	-0.86	1.91	0.91	0.868253	0.271594	0.839035	0.553	3.77	1.881	54.9	99.3	215.2	57.1	321.4	170.9	22.1	136.2	88	112	231.7	199.9	52.3	62.3	271.7	380.1	167.8	174
ZNF616	0.12	1.91	0.71	0.999984	0.28808	0.935537	1.085	3.769	1.639	30.5	28.1	75.6	20.1	101.3	61.8	13.6	68.6	22.5	35.2	83.4	68.6	15.2	26.5	70.7	145.1	59.1	64.6
ATP5G1	-0.06	1.9	0.59	0.99992	0.00650622	0.470548	0.957	3.737	1.51	145.2	151.7	273.8	73.3	419.9	278.1	104.2	202.4	138.6	166.1	303.3	247.2	70.1	76.6	389.4	452.7	266.3	290.4
CBX8	-1.75	1.9	0.43	0.223488	0.173081	0.98205	0.298	3.736	1.349	679.3	2283.3	3919.8	1049.3	5687.8	4216.7	323	1428.8	2155.3	2418.8	4580.6	3354.3	918.2	1199.1	4633.3	6982.3	4118.8	4316.9
CCDC59	-1.06	1.9	0.37	0.744814	0.274157	0.99533	0.479	3.724	1.294	898.8	1878.3	5247	1408.8	6455.5	4989.5	379.5	2128.7	1796.1	1964.2	5494.5	5010.7	1221.9	1624.4	4671.2	8921.5	4897.4	5083.3
CORO1C	0.17	1.9	0.77	0.99236	0.00795024	0.286056	1.126	3.74	1.709	255	226.4	440	117.7	647.7	378.9	184.6	352.2	205.3	249.6	509.2	380.2	105.2	131.6	622	674.5	370.6	387.4
CTTNBP2NL	-0.45	1.9	-0.09	0.974805	0.148569	0.999985	0.734	3.735	0.938	9.7	13.2	17.9	4.8	21.3	22.7	4.7	20.1	13.5	13	16.6	19.3	4.1	5.6	18.2	25	22.4	23.1
DERL2	-0.35	1.9	0.42	0.951554	0.0299896	0.907469	0.784	3.728	1.336	44.8	57.1	108.6	29.1	155.7	116.6	32.1	62.4	55.2	59	122	96.7	27.3	31.1	108.9	222.7	111.3	122.1
EXOSC4	-1.31	1.9	0.55	0.217451	0.0569814	0.861439	0.404	3.741	1.462	993.6	2457.6	6152	1644.5	8067	5517.8	608	1623.6	2301.4	2624.4	7102.2	5328.9	1478.5	1829.1	6154.3	10574.2	5420.2	5617.1
FAM120C	-1.62	1.9	0.7	0.325359	0.212134	0.907081	0.325	3.726	1.625	323.4	994.2	1806	484.7	2270.5	1396.9	147.8	707.8	944	1047.1	2019.5	1615.1	440.6	533.2	1682.1	3064.8	1431.5	1363.1
FAM129B	-1.04	1.9	0.78	0.557998	0.122503	0.777327	0.485	3.734	1.719	155.9	321.4	619.8	166	989.8	575.7	78.1	311.3	295.3	349.8	646.9	593.9	162.1	170	823.5	1189.6	570.1	581.3
FPGS	-0.6	1.9	1.06	0.885298	0.0999638	0.49366	0.661	3.736	2.089	15.4	23.3	44.8	12	66.6	31.9	9.7	24.4	17.8	30.4	56	35.9	12	12	46.5	95.5	33.8	30.1
GRAMD1B	-0.02	1.9	0.71	1	0.0694475	0.736579	0.986	3.73	1.641	17.6	17.9	46.8	12.6	84.2	51.3	11.2	27.8	16.1	19.9	55.2	39.7	8.8	17.9	92.2	76.9	47.5	55.4
KIAA1524; CIP2A	-0.15	1.9	0.69	0.999233	0.0451665	0.693361	0.9	3.737	1.608	96.1	106.7	196.9	52.7	294.8	183.3	63.6	145.2	98.4	115.8	215.1	180.2	47.7	58.2	208.8	416.2	184.5	182.2
M6PR	-0.26	1.9	0.96	0.997838	0.148737	0.670061	0.837	3.722	1.947	37.2	44.4	73.9	19.9	106.7	54.8	20.3	68.1	34.5	57.2	71.4	76.5	17.6	22.4	73.9	154	53.9	55.7
MAP2K2	-0.78	1.9	0.85	0.689895	0.0772859	0.622409	0.581	3.736	1.808	289	497.9	914.1	244.7	1522.5	841.9	164.9	506.6	442.5	560.2	951.2	878.4	217.6	275.1	1187	1952.7	809.8	875.3
MINA; RIOX2	-2.14	1.9	0.45	0.192387	0.270444	0.988826	0.226	3.744	1.367	552	2439	4142.9	1106.4	6131.2	4485	223.3	1364.7	2424.8	2453.2	4912.4	3493.9	982.9	1245.5	5640	6665.2	4300.4	4677.5
MRPS2	-1.39	1.9	0.38	0.524559	0.266302	0.994578	0.381	3.734	1.302	1089	2855.9	5449.1	1459.1	6496	4989.4	451.5	2626.8	2849.3	2862.6	6200.9	4788.4	1310.3	1624.9	5164.2	8171.3	4803.1	5183
NAV2	-0.99	1.9	0.6	0.478014	0.0706737	0.84299	0.504	3.73	1.515	8.7	17.2	29.6	7.9	44.7	29.5	4.8	15.6	16	18.4	32.2	27.3	7.1	8.9	41.5	48.1	26.5	32.8
NIP7	-1.16	1.9	0.24	0.653755	0.247203	0.999235	0.448	3.728	1.184	1321.6	2951.5	10006.2	2683.8	9793.2	8271.8	543.4	3214.3	3037.2	2868.2	10677.2	9377.4	2471.4	2914.5	8994.6	10662.6	7965.8	8589.5
PDXDC1; LOC102724985	-0.51	1.9	0.56	0.894849	0.0601261	0.858208	0.702	3.74	1.473	206.4	294.1	547.9	146.5	850.9	577.5	121.1	351.8	272	318	603.3	497.6	127.8	167.9	697.2	1038.4	550.9	605.4
PHLDB2	-1.05	1.9	0.7	0.342345	0.0467271	0.681125	0.484	3.73	1.626	11.2	23.2	40.5	10.8	69.2	42.5	6.7	18.8	21.2	25.4	48.7	33.6	11.2	10.5	63.2	75.7	42.6	42.5
PMS1	-0.51	1.9	0.34	0.885391	0.055892	0.976604	0.7	3.741	1.265	7.9	11.3	29.3	7.8	40.6	32.1	5.4	11.6	8.7	14.7	36.3	23.6	6	10.2	37.7	43.8	29	35.6
PPAN; PPAN-P2RY11	-1.22	1.9	0.34	0.715461	0.345978	0.998104	0.429	3.738	1.263	3381.3	7879.1	24343.2	6511.5	29522	23376	1281.2	8923.9	7510.7	8265.6	27160	21818.5	5689.4	7452.5	22142.8	39360.3	23101.1	23654.1
PSMC1	-0.87	1.9	0.72	0.670322	0.105699	0.80155	0.546	3.728	1.647	472.8	865.8	1347.9	361.6	2032.6	1234.1	262.3	852.2	766.2	978.3	1412.9	1285.8	332.9	392.7	1463.1	2823.7	1221.8	1246.5
RPL23A	-1.91	1.9	0.6	0.359811	0.367551	0.977262	0.265	3.723	1.516	4891.9	18442.1	36179.1	9716.4	52368	34540.1	1877.6	12745.6	17359.6	19592.1	42320.9	30928.6	8505.8	11099.4	35810.8	76580.6	34125.6	34959.6
SCO2	-0.82	1.9	0.5	0.623085	0.0675188	0.910434	0.565	3.728	1.415	232.4	411.5	837.2	224.6	1237.4	874.6	138.1	391.2	377.9	448	921.7	760.4	196.4	256.8	945.7	1619	839.1	911.5
SERPINB6	-0.67	1.9	0.73	0.804571	0.0817492	0.749805	0.628	3.744	1.662	21.3	33.9	68.9	18.4	96.8	58.2	12.3	36.8	29.5	38.9	72	66	16.3	20.8	72.4	129.4	57	59.5
STX16	-0.34	1.9	1	0.99126	0.134175	0.615115	0.791	3.726	1.999	14	17.7	30.7	8.2	46.3	23.1	8	24.4	15	20.8	36.8	25.6	7.8	8.7	30.5	70.2	23.6	22.7
TFB1M	-1.64	1.9	0.57	0.297134	0.196834	0.952869	0.321	3.725	1.483	1164.1	3624.2	7577.6	2034.4	10535.7	7102.7	538.2	2517.7	3538.1	3712.3	9366.1	6130.7	1804.4	2293.7	8680.3	12787.7	7052	7153.7
USP48	-1.26	1.9	0.73	0.455297	0.155016	0.849794	0.419	3.729	1.662	14.7	35.1	83.3	22.3	119.9	72.1	7.2	30	36.7	33.6	92.7	74.9	18.7	26.7	98.2	146.4	68.2	76.3
VEZF1	-1.87	1.9	0.31	0.137614	0.13182	0.994142	0.273	3.721	1.238	104	380.9	597	160.4	802.5	648.4	55.8	194	350.8	413.6	693.1	514.3	139	185.2	582.2	1106.2	657.1	639.9
ACTR8	0.03	1.89	0.94	1	0.0281928	0.3326	1.018	3.708	1.92	14.6	14.3	34.4	9.3	50.5	26.3	11.3	18.9	13.2	15.6	43.7	27.1	7.3	11.8	50.3	50.8	20.5	33.8
AHR	-1.37	1.89	0.49	0.247182	0.0850105	0.930972	0.386	3.708	1.406	42.4	109.8	222.1	59.9	297.9	211.8	24.5	73.4	99.9	120.6	284.7	173.2	51.1	70.2	253.7	349.8	206.7	217.1
ANKRD17	-1.76	1.89	0.81	0.279055	0.228709	0.859861	0.295	3.715	1.754	1002	3398.3	6974.6	1877.4	11565.6	6593.3	442.1	2271	3285.2	3515.3	8261.1	5888.4	1661.3	2121.5	9274.8	14422.1	6521.8	6665.6
ATP6V1H	-0.5	1.89	0.46	0.888362	0.0503633	0.911662	0.709	3.718	1.379	198.1	279.4	580.8	156.2	762.2	552.8	118.3	331.8	271.6	287.4	628.9	536.4	142.4	171.4	616.4	942.4	535.3	570.8
BNIP1	0.45	1.89	0.27	0.987251	0.253827	0.998847	1.367	3.707	1.203	8.3	6.1	13.2	3.6	27.7	23	4.8	14.4	5	7.4	9.3	18.8	2.4	5.3	17.8	43.1	24.2	21.9
C12orf29	-1.88	1.89	0.69	0.285499	0.282537	0.938149	0.272	3.694	1.613	247.2	908.5	1894.4	512.8	2361.9	1464.7	106.7	572.7	863.1	956.2	1749.1	2051.7	463.7	567.1	1589.9	3508.7	1441.8	1487.9
C1orf35	-1.35	1.89	0.3	0.514275	0.243793	0.997781	0.391	3.702	1.233	1472.4	3763.9	8005.9	2162.5	9480.8	7691.3	646.1	3355.5	3623.2	3910.1	7789.6	8228.3	1922.4	2432.7	6925.7	12978.6	7500.2	7887.2
COX5B	-0.91	1.89	0.56	0.743802	0.174488	0.947573	0.532	3.716	1.476	439.1	825.8	1325.2	356.6	2036.1	1379.5	209.3	921.4	730.1	934	1363.6	1287.9	343.3	370.5	1557.3	2662.1	1354.3	1405.2
CSNK1E; LOC400927-CSNK1E	-1.3	1.89	0.54	0.295371	0.0889097	0.904843	0.407	3.7	1.457	187.8	461.4	940	254	1543.5	1059	108.9	323.8	467.3	455.6	1292.1	683.9	225.9	285.7	1342	1775.3	1038.6	1079.9
DIMT1	-1.68	1.89	0.33	0.391794	0.297745	0.997742	0.312	3.707	1.254	1553.7	4985.8	11222.6	3027.8	14348	11440.9	619.1	3899.3	4726.7	5259	13022	9671.8	2672.6	3430.1	11872.4	17339.8	11418.4	11463.5
DNAJB6	-1.66	1.89	0.27	0.159597	0.101612	0.995495	0.316	3.712	1.205	375	1187.4	2268.7	611.1	3282.3	2723.1	198.8	707.4	1136.4	1240.6	2697.1	1908.3	539.2	692.7	2896.7	3719.2	2687.6	2759
EEF1A1	-0.79	1.89	0.32	0.779516	0.132181	0.992971	0.578	3.699	1.247	4575.9	7914.8	20228.2	5468.7	23653.2	18960.7	2601.8	8047.7	7818.2	8012.6	16707.5	24490.7	5018.9	5958.8	15673.2	35696.2	17706.7	20303.6
EIF3A	-1.51	1.89	0.86	0.561941	0.366693	0.906413	0.352	3.706	1.818	10840	30806.8	59738.9	16117.8	93585.3	51484.5	3902.5	30110.3	28698.8	33069.7	56943.3	62671.7	14751.5	17610.7	76971.1	113786	52551.6	50439.1
EXOC3	-0.69	1.89	0.38	0.647456	0.0364149	0.941772	0.62	3.715	1.304	356.5	574.6	1195.9	321.9	1872.4	1435.5	222.4	571.4	542.6	608.5	1368.3	1045.3	285.6	362.8	1608.2	2180	1417.7	1453.5
FAM136A	-1.15	1.89	0.8	0.536216	0.160674	0.810559	0.449	3.717	1.738	293.2	652.8	1089.4	293.1	2013.5	1158.4	161.3	532.8	533.4	798.9	1151.4	1030.8	271.9	315.9	1286.3	3151.9	1143.4	1173.5
GPATCH3	0.25	1.89	0.51	0.75721	0.000455698	0.206111	1.191	3.701	1.422	32.8	27.5	56.8	15.3	80.2	56.4	31.4	34.3	27.3	27.8	65.7	49.1	15	15.7	68.9	93.4	60.2	52.9
HDGF	-1.28	1.89	0.76	0.461591	0.172242	0.849209	0.411	3.712	1.688	1202.1	2927.2	5214	1404.8	9975.2	5909.3	572.1	2525.9	2581.9	3318.6	5261.8	5166.6	1351.8	1459.9	7748.7	12841.4	5850.6	5968.5
HYOU1	-0.47	1.89	0.69	0.967278	0.147516	0.86681	0.721	3.702	1.615	64.6	89.6	180.9	48.9	282.3	174.8	34.8	120	81.9	98.1	173.4	188.8	46.2	51.7	195	408.7	143	213.6
IDH2	-0.83	1.89	0.56	0.737316	0.122594	0.922272	0.564	3.709	1.476	351.1	622.8	1230.5	331.8	1737.8	1177.6	192.8	639.3	577.4	671.8	1241.8	1219.4	293.1	375.5	1201.7	2513	1171.5	1183.8
IQSEC1	-1.12	1.89	0.54	0.48564	0.120691	0.931193	0.459	3.705	1.454	511	1112.9	2210.9	596.7	3115.2	2142.4	278.7	937.1	1045.1	1185	2855.9	1711.5	544.4	654	2411.6	4024	2153.3	2131.6
KCTD14; NDUFC2-KCTD14	-0.97	1.89	0.5	0.606165	0.11719	0.947519	0.511	3.706	1.413	10	19.6	33.1	8.9	58.2	41.2	5.2	19.4	19.5	19.8	42.1	26	9.6	8.3	54.5	62.2	43	39.5
KIAA1279; KIF1BP	-0.97	1.89	0.5	0.590929	0.110969	0.942057	0.51	3.711	1.419	201.6	395.5	823.8	222	1238.4	873.1	105.8	384.3	390	401.1	816.8	830.9	198.6	248.2	990.6	1548.3	788.9	966.2
NAA35	-1.43	1.89	0.81	0.372106	0.172389	0.816236	0.372	3.716	1.749	92.3	248.2	522	140.5	888.9	508.2	42.6	199.9	237.4	259.4	569.2	478.7	126.1	156.5	788.4	1002.2	492.6	524.3
NUDT12	-1.25	1.89	0.58	0.680395	0.331524	0.975991	0.421	3.7	1.494	38.7	91.8	191	51.6	234.8	157.2	15.2	98.5	82.1	102.7	216.2	168.8	47.1	56.6	172.8	319	161	153.4
NUP133	0.52	1.89	0.34	0.678084	0.0122048	0.909685	1.437	3.709	1.267	22.1	15.4	33	8.9	40.5	31.9	15.6	31.4	15.2	15.6	37.4	29.2	8.1	9.8	34.2	47.9	31.2	32.7
POLR3A	-1.05	1.89	0.58	0.16369	0.0148692	0.626326	0.482	3.705	1.496	170.8	354.8	643.3	173.6	960.2	641.8	120.4	242.4	338.1	372.3	718.7	575.8	154.7	194.9	787.8	1170.3	623.8	660.3
PSMA5	-0.69	1.89	0.84	0.813882	0.100362	0.682282	0.62	3.694	1.792	616.4	994.3	1626.8	440.3	2602.3	1452.2	330.3	1150.4	902.1	1095.9	1636.2	1617.4	394.8	491.1	2087.2	3244.5	1427.9	1476.9
PURA	-1.01	1.89	0.51	0.890649	0.4629	0.99289	0.497	3.696	1.425	1969.7	3959.6	9580.9	2592.1	10106.8	7093.7	646.8	5998.2	3826.9	4096.8	9071.7	10118.7	2416.7	2780.3	7158.5	14269.4	6883.8	7309.9
RIPK4	-1.61	1.89	0.73	0.345786	0.225588	0.899863	0.328	3.707	1.657	23.3	70.8	110.9	29.9	181.4	109.5	10	54.1	72.9	68.8	124.2	99.1	28.8	31.1	160	205.7	99.1	121
RPF2	-1.13	1.89	0.32	0.61067	0.201337	0.995884	0.456	3.697	1.251	1591.5	3487.6	14560	3938.6	17625.6	14093.9	754.7	3356.2	3357.6	3622.6	16415	12914.7	3444.3	4503.9	12760	24346.4	14097.2	14090.7
RPS11	-1.4	1.89	0.56	0.626828	0.372686	0.98349	0.378	3.706	1.472	5862.9	15525.1	34634.8	9344.7	43596.2	29610.3	2302.8	14926.9	14033	17175.9	38713.5	30985.9	8067.9	10823.5	28004.1	67869.8	29785.8	29435.8
RPS16	-1.77	1.89	0.42	0.481227	0.424763	0.996601	0.292	3.716	1.336	5839.9	19982.8	41245.5	11098.2	48638.4	36418.6	2041.3	16707.4	19233.1	20761.7	47322.5	35948.9	10093.5	12202.8	33962.5	69656.1	35295.4	37577.6
SCAP	-0.01	1.89	0.85	1	0.0610413	0.56831	0.992	3.695	1.805	23.9	24.1	63.9	17.3	86.8	48.1	14.4	39.7	24.5	23.7	72.1	56.6	16.7	17.9	65.1	115.8	47.9	48.3
SDF2	-1.14	1.89	0.31	0.576516	0.178409	0.995625	0.455	3.705	1.244	45.5	99.9	258	69.6	363.3	292.1	20.7	99.8	94.7	105.3	262.6	253.5	62.1	78.1	330.9	398.9	281.8	302.7
SERBP1	-1.74	1.89	0.69	0.438616	0.371671	0.960399	0.299	3.698	1.611	6024.5	20179.2	42417.4	11470.7	63605.2	39482.9	2253.7	16104.7	19113.4	21304.4	47304.2	38035.5	10028	13120.9	45852.4	88231.3	39761.5	39206.3
SFXN1	-0.31	1.89	0.53	0.97868	0.0463881	0.855778	0.804	3.71	1.439	1124.4	1398.7	3202.2	863	4370.3	3037.1	695.5	1817.7	1294.3	1511.5	3511.1	2920.5	757.7	983	3478.4	5490.8	3026.9	3047.4
SRRM1	-2.53	1.89	0.23	0.0209315	0.0736614	0.997082	0.173	3.715	1.169	2394.7	13840	25716	6922.9	33831.8	28934.8	1447.3	3962.4	13810.1	13869.9	28508.5	23197	6343.4	7555.3	23850.8	47989.7	28467.1	29410.1
STAU1	-1.28	1.89	0.5	0.798144	0.503666	0.994541	0.411	3.695	1.419	2865	6966.8	13279.6	3594	14958.7	10543.8	887.4	9249.6	6794.7	7143.3	13177	13382.9	3194	4044.1	10672.3	20966.8	10567.5	10520.2
TALDO1	-0.28	1.89	1.63	0.996359	0.138828	0.221067	0.824	3.7	3.096	422.6	513.2	1091.7	295.1	1592.2	514.3	241.2	740.6	391.5	672.8	1128	1056.6	284.8	305.7	1065	2380.4	501	528
UBLCP1	-0.91	1.89	1.15	0.654187	0.115598	0.452872	0.533	3.705	2.222	32.9	61.7	119.5	32.3	201.2	90.6	18.9	57.2	54.6	69.8	90.6	157.6	23.7	43.9	198.6	203.8	84.2	97.4
UGGT1	-0.3	1.89	0.81	0.996482	0.172587	0.810635	0.814	3.705	1.757	25.5	31.4	65.6	17.7	103.6	59	12.6	51.8	27.3	36.1	62.1	69.3	15	20.9	78.5	136.7	54.9	63.3
ZNF746	-1.44	1.89	0.45	0.442217	0.230052	0.985327	0.368	3.706	1.366	49.8	135.3	274.4	74	366.6	268.5	22.4	110.7	122.4	149.6	315.2	238.9	67.6	81.1	273.5	491.5	257.7	279.7
ADSS	-0.74	1.88	1.17	0.650203	0.05229	0.271355	0.598	3.682	2.248	46.9	78.4	102.3	27.8	166.2	73.9	30.5	72	64.9	94.6	95.6	109.5	28.7	26.9	120.9	228.5	70.8	77.2
AP3D1	-1.79	1.88	0.92	0.201154	0.170816	0.726786	0.29	3.69	1.896	799.9	2762	5520.1	1495.8	11044.9	5826.3	382	1675.1	2722.5	2802.1	7119.8	4279.8	1358.1	1647.4	11464.5	10640.7	5579.9	6083.6
ARPC2	-0.05	1.88	1.16	0.999998	0.0865067	0.374825	0.965	3.684	2.237	442.3	458.5	781.4	212.1	1224.4	547.2	250.6	780.7	365.1	575.9	745.7	818.8	204.8	219.7	991.5	1511.9	539	555.6
C11orf57; NKAPD1	-1.16	1.88	0.37	0.466246	0.128026	0.986016	0.448	3.668	1.29	191.6	427.7	1233.5	336.3	1491.9	1156.7	97.5	376.5	418.7	436.8	1200	1267.9	297.5	380.1	1201.2	1853	1123	1191.5
CCDC51	-1.14	1.88	0.84	0.744697	0.333061	0.901446	0.454	3.681	1.784	4.4	9.7	14.7	4	17.5	9.8	2.1	9.2	9	10.4	16.6	13	5.9	2.7	10.3	29.6	9.3	10.3
CHD6	-2.04	1.88	0.67	0.329777	0.396965	0.968524	0.244	3.674	1.587	53.5	219.5	190.8	51.9	339.7	214.1	19.1	149.8	209.9	229.5	252.8	144	48.6	55.5	297.5	387.9	211.6	216.6
COBL	-1.18	1.88	0.03	0.350265	0.0810142	1	0.443	3.68	1.024	11.5	25.9	48.1	13.1	84	82	7.1	18.5	25.3	26.5	53.8	43	12.2	14	56.9	124.1	74.6	90.2
CRTAP	-0.87	1.88	0.51	0.78645	0.186263	0.965307	0.549	3.69	1.427	175	318.9	647.5	175.5	893.4	625.9	82.9	369.3	286.4	355	685.1	611.9	150.1	205.1	697.5	1144.4	613	639.1
EPB41L5	-1.18	1.88	0.5	0.361046	0.0863285	0.926361	0.441	3.679	1.414	1971.9	4466.5	8868.3	2410.4	11731.6	8297.1	1083.4	3589.2	4285.1	4655.5	9297.6	8458.9	2104.8	2760.3	9602	14333.4	8114.7	8483.7
ETFDH	-0.93	1.88	0.72	0.751035	0.197847	0.883513	0.524	3.682	1.653	10.2	19.4	34	9.2	41.7	25.2	4.7	22.1	18	21	41	28.2	10.4	8.2	35.9	48.4	23.3	27.3
EXOC7	-0.51	1.88	0.47	0.850899	0.0406303	0.89019	0.701	3.685	1.381	92.4	131.8	292.3	79.3	450.5	326.1	57.6	148.3	119.1	145.8	304.7	280.5	66.6	94.5	399.7	507.7	292.3	363.8
FAM60A; SINHCAF	-2.1	1.88	0.43	0.145669	0.207987	0.98497	0.234	3.669	1.351	102.7	439.3	741.8	202.1	1063.6	787.5	47.8	220.5	417.1	462.7	878.1	626.6	189.8	215.3	800.8	1412.7	753.9	822.7
FURIN	-0.88	1.88	0.57	0.738545	0.153215	0.932929	0.544	3.689	1.488	70.6	129.7	267.3	72.4	371.9	250	34.8	143.2	124.2	135.4	288.6	247.5	65.6	80	288	480.2	252.8	247.2
HAUS6	-0.87	1.88	0.66	0.605025	0.0785706	0.803209	0.549	3.673	1.576	566.2	1031.4	1952.7	531.7	3276.4	2079.1	316.3	1013.6	973.3	1092.9	2343.8	1626.8	483.6	584.5	2891.9	3712.1	2050.6	2108
HDAC6	0.44	1.88	0.95	0.747892	0.00892141	0.164367	1.36	3.688	1.927	32.7	24	44.7	12.1	64.9	33.7	36.4	29.4	24.5	23.6	49.5	40.3	10.4	14.1	47.4	88.9	30.6	37.1
INTS5	-1.67	1.88	0.64	0.468384	0.365347	0.969147	0.314	3.691	1.559	79.8	253.8	422.6	114.5	633	406	29.3	217.1	237.4	271.3	438.6	407.1	96.6	135.7	509.8	785.9	386.1	427
LTA4H	-0.97	1.88	1.15	0.487283	0.0699183	0.342706	0.512	3.69	2.212	157.3	307.4	531.6	144.1	1004.2	453.9	91.4	270.7	296.1	319.1	583.3	484.5	134.6	154.2	793.8	1270.3	400.6	514.3
MAPRE2	-0.66	1.88	0.7	0.718215	0.0470447	0.671201	0.633	3.674	1.628	93.8	148.2	265.6	72.3	455.2	279.6	55.2	159.4	140.3	156.6	289.7	243.5	65.4	79.9	412.1	502.9	279.3	280
MED29	-1.06	1.88	0.68	0.587072	0.149149	0.875161	0.481	3.681	1.599	178.1	370.4	602.1	163.6	1308.5	818.2	93.1	340.7	327.9	418.3	635	570.9	149.5	179	918.9	1863.4	800.2	836.6
MRPL17	-0.96	1.88	0.55	0.630949	0.128889	0.928483	0.514	3.681	1.467	908.5	1767.4	3520.3	956.3	5125.1	3492.5	487.1	1694.4	1602.1	1949.8	3994.4	3102.5	840.9	1087.5	3768	6970.9	3511.8	3473.3
MRPS17; ZNF713	-0.4	1.88	0.43	0.975392	0.109502	0.968924	0.757	3.673	1.343	721	952.7	1906.1	518.9	2257.1	1680.7	382.5	1359.2	900.8	1007.5	2022	1796.8	465.2	578.9	1778	2865.3	1652.3	1709.6
NDUFA10	-0.41	1.88	0.35	0.874727	0.0190973	0.928178	0.752	3.687	1.275	440.4	585.5	1387.7	376.4	1679.1	1317.3	300.2	646.1	531.9	644.4	1600.2	1203.4	324.4	436.7	1530.1	1842.5	1250.7	1387.4
NHP2	-0.94	1.88	-0.1	0.543169	0.0807859	0.999936	0.522	3.675	0.931	1150.1	2202.5	8790.3	2392.1	8000.5	8597	694	1905.9	2118.7	2289.6	8596.1	8988.8	2077.3	2754.6	5629.4	11370.4	7956.9	9288.7
NOB1	-1.45	1.88	0.42	0.536118	0.316491	0.993198	0.366	3.677	1.341	1324.6	3618.7	9112.2	2478.5	12682.7	9460.8	532.7	3293.7	3349.9	3909	11080.4	7493.6	2123.2	2893.2	9953.7	16160	9263.4	9662.4
QSOX1	-1.09	1.88	0.43	0.322203	0.0512702	0.933146	0.47	3.682	1.345	9.1	19.3	50.3	13.6	70.3	52.2	5.6	14.8	19.2	19.5	61.6	41	13.5	13.8	56.5	87.4	51.3	53.2
RNASEH2A	-1.33	1.88	0.75	0.741305	0.461095	0.962017	0.398	3.677	1.685	11.4	28.8	53.3	14.5	98.3	58.3	4	32.7	26.1	31.7	62.1	45.7	10.6	19.8	69.7	138.6	57.3	59.4
RSL1D1	-1.5	1.88	0.28	0.520182	0.326659	0.998997	0.353	3.69	1.218	6068.1	17166.6	48869.4	13242.1	57315.4	47055.4	2385.3	15437.2	16551.8	17804.3	52800.4	45231.1	11455.9	15306.8	42690.2	76951	45707.1	48443.5
SF3B2	-0.66	1.88	0.59	0.774724	0.064756	0.835386	0.634	3.69	1.506	6160.6	9719	31577.3	8556.8	44985.6	29865	3601.4	10538.5	9221.5	10243.4	35846.4	27816.7	7440.1	9841.1	36983.9	54718.4	28916	30845.1
SLC25A22	-0.89	1.88	0.41	0.595553	0.0832271	0.962976	0.54	3.677	1.332	391.3	724.7	1646.2	447.7	2157.4	1620	218.1	702.2	669.7	784.2	1892	1432.4	406.9	492.5	1780.5	2614.2	1624.4	1615.6
STAT1	-0.05	1.88	0.71	0.999998	0.0450558	0.661232	0.969	3.691	1.633	625.9	645.8	1622.2	439.5	2274	1392.7	401.4	975.9	594.5	701.5	1711.7	1537.4	387.6	498.4	1700.9	3040.1	1366.5	1419.4
TFG	-0.3	1.88	0.86	0.944953	0.0131783	0.272531	0.812	3.674	1.816	81.1	99.9	172	46.8	222.4	122.5	56.6	116.1	92.6	107.7	185.7	159.3	42.4	51.7	194.5	254.4	110.7	135.6
TUBGCP2	-0.16	1.88	0.5	0.997612	0.0193823	0.774078	0.896	3.676	1.413	297	331.3	697	189.6	975	689.9	199.1	442.9	311.3	352.5	726.8	668.5	168.6	213.3	817.9	1162.2	686.5	693.4
U2AF1; LOC102724594; U2AF1L5	-1.26	1.88	0.41	0.439226	0.151804	0.981134	0.418	3.68	1.333	1230.3	2945.1	7565.2	2055.5	11637.3	8728.7	631.3	2397.5	2796.8	3101.2	8790.3	6510.8	1836.4	2300.8	8553.4	15833.1	8835.2	8623.5
WDR55	-1.05	1.88	0.34	0.534304	0.119641	0.989278	0.482	3.673	1.265	1242.7	2576.8	6048	1646.6	8008.8	6330.9	668.1	2311.4	2475.8	2681.9	6658.4	5493.5	1462.1	1854.3	5926	10823.7	6130.5	6537.8
YIPF5	-0.86	1.88	0.46	0.648398	0.0939612	0.949361	0.55	3.691	1.379	79.5	144.7	326.8	88.5	406.9	295.1	42.7	148.2	138.6	151	361.2	295.6	79.1	99.1	341.2	485.3	290.3	300
ZNF451	-1.8	1.88	0.43	0.131747	0.113966	0.969501	0.286	3.682	1.346	721.7	2521.7	4898.2	1330.3	6677	4959.6	376.2	1384.6	2432.2	2614.5	5181.1	4630.8	1190.9	1486.1	5356	8323.7	4860.8	5060.5
ZNHIT6	-1.62	1.88	0.53	0.235934	0.150207	0.946814	0.325	3.672	1.448	65.8	202.5	334.6	91.1	460	317.8	33.1	130.7	184.1	222.7	428.9	261	81.7	101.6	401.9	526.6	318.3	317.3
AARS	-0.78	1.87	1.11	0.824478	0.170591	0.571742	0.582	3.655	2.165	469.3	806.9	1344.8	367.9	2152.2	994.1	245.7	896.4	675.9	963.2	1225.6	1475.5	344.3	393.2	1461.6	3169.2	960.7	1028.7
ACAT1	-1.15	1.87	0.23	0.760793	0.365404	0.999705	0.451	3.647	1.172	650.9	1442.4	2814	771.5	4035.2	3441.7	252.7	1676.6	1269.2	1639.3	2321.5	3411	704.6	844.8	2898.7	5617.3	3325.9	3561.6
APOBEC3C	-0.58	1.87	0.31	0.831684	0.0601243	0.983766	0.669	3.652	1.24	150.3	224.6	532.8	145.9	604	487	86.9	259.9	208	242.6	505.9	561.2	133.2	159.8	507.6	718.6	481.2	492.9
ATF6B	-0.38	1.87	0.69	0.984366	0.127426	0.842588	0.771	3.653	1.615	27.8	36	57	15.6	91	56.3	16.5	46.7	35.8	36.2	86.6	37.5	14.4	16.9	113.1	73.2	49.6	64
ATL3	-0.84	1.87	0.64	0.714077	0.121653	0.868794	0.558	3.651	1.563	136.5	244.8	424.2	116.2	649.8	415.7	70.5	264.4	220.2	272.2	420.3	428.1	107.3	125.8	527.8	799.9	389.6	443.6
ATP6V1A	-0.61	1.87	0.98	0.921161	0.169129	0.678663	0.653	3.664	1.968	607.1	929.1	1659.3	452.9	2773.8	1409.6	325	1133.9	834.5	1034.5	1765.8	1559.3	421.4	486.7	1769.3	4348.6	1400.4	1418.8
AUH	-1.38	1.87	0.42	0.46138	0.220332	0.987451	0.385	3.657	1.341	33.4	86.6	189.1	51.7	324.8	242.2	15.7	71	86.8	86.5	238.6	149.8	46.8	57.1	239.7	440	247.6	237
BTAF1	-0.56	1.87	0.71	0.862853	0.0680339	0.729634	0.677	3.668	1.635	87.1	128.5	245.1	66.8	359.7	220	50.6	149.8	117.5	140.6	284.9	210.8	57.9	77.1	315.6	409.9	200.3	241.6
CCZ1; CCZ1B	-0.67	1.87	0.55	0.80617	0.0870382	0.898562	0.629	3.655	1.459	8	12.7	23	6.3	33.5	23	4.5	14.2	12.8	12.6	28.1	18.9	5.3	7.5	29.6	37.9	21.5	24.5
CDC42	-0.78	1.87	0.76	0.841356	0.189523	0.852999	0.582	3.654	1.697	846.9	1456.2	2030.2	555.7	2916	1718.2	449.9	1594.4	1160.7	1827	1866.7	2208.1	510	605.4	1887	4506.2	1675.5	1761.9
CHMP4B	1.07	1.87	0.94	0.58122	0.154462	0.690803	2.102	3.667	1.913	2234.6	1063	2928	798.4	4507.8	2357	1173.3	4255.8	861.2	1312.2	3495.9	2452.4	706	902.9	3428.2	5927.3	2367.1	2346.9
CPS1	-0.86	1.87	0.72	0.756549	0.159558	0.857191	0.552	3.653	1.643	10849.2	19666.1	32723.8	8959	49649.4	30217.8	6147.5	19146.7	17261.3	22406	29032.4	36884.5	7946.2	10100.8	31062.4	79358.3	29602.7	30845.7
CSNK2B	-0.48	1.87	0.51	0.978007	0.215365	0.971466	0.718	3.649	1.423	524.7	730.7	1662.1	455.5	2996.8	2106.2	242.6	1135	658	811.5	1603.2	1723.1	436.3	475.5	2174.7	4129.7	2142.4	2070.7
CYCS	-1.08	1.87	0.76	0.380379	0.0693957	0.680394	0.472	3.649	1.693	416	881.2	978.6	268.2	1530.6	904.2	239.4	722.8	770.1	1008.4	952.5	1005.5	257.1	279.7	1234.7	1897.4	920.6	888.1
DGKZ	-1.94	1.87	0.57	0.173567	0.192641	0.949406	0.261	3.667	1.483	15.5	59.5	102.4	27.9	164.9	111.2	7	34.5	58.6	60.5	114.5	91.5	29.4	26.5	147.6	184.2	117.4	105.3
ETHE1	-0.59	1.87	1.19	0.921777	0.148324	0.476367	0.666	3.652	2.284	15.3	23	42.5	11.6	77.7	34	8.7	26.9	18.8	28.1	38.9	46.5	11.3	12	50.2	120.2	31.7	36.5
FIGNL1	-0.5	1.87	0.59	0.888118	0.0535837	0.801758	0.709	3.643	1.51	51.2	72.2	150.8	41.4	202.8	134.3	30.4	86.2	67.5	77.2	168.9	134.7	36.7	46.7	176.5	233	125.5	143.7
GBA	-0.96	1.87	0.81	0.480913	0.0691456	0.630564	0.513	3.644	1.75	5.5	10.8	16.7	4.6	24.6	14	3.7	8.3	10.4	11.2	16.7	16.7	3	7	20.9	28.9	14.4	13.7
GDI1	-0.8	1.87	0.87	0.832035	0.195853	0.786864	0.573	3.649	1.83	15.5	27.1	51.8	14.2	72.5	39.6	7.5	32	22.8	32.1	58.1	46.1	11.9	16.9	58.2	90.4	34.3	45.8
IDH3B	-0.52	1.87	0.36	0.82023	0.0328965	0.946266	0.7	3.655	1.285	146.7	209.6	461.3	126.2	590.7	459.5	91.2	235.9	181.7	241.8	489.8	434.4	116	137.3	552.1	631.9	446.3	473.1
MCU	-0.63	1.87	0.48	0.832939	0.0823477	0.931661	0.648	3.649	1.395	763.7	1178.3	2661.4	729.4	3532.9	2532	428.3	1361.8	1091.6	1271.9	2952.7	2398.9	630.7	843.5	2948.6	4232.9	2443.8	2623.3
MRPL34	-1.39	1.87	0.68	0.261441	0.0989554	0.817438	0.382	3.663	1.6	187.6	490.6	1172.2	320	1724.5	1077.7	104.5	336.9	479.2	502.3	1406.8	976.8	272	376.5	1389.9	2139.6	1046.2	1110.1
NUP62	-0.63	1.87	0.39	0.721377	0.0403852	0.942476	0.645	3.658	1.307	248.6	385.3	851.8	232.9	1201.1	918.8	156.1	395.9	352.5	421.1	909.1	798.1	199.8	271.4	1003.9	1437.1	862.5	978.7
OCIAD2	-0.76	1.87	0.17	0.840043	0.171006	0.99971	0.591	3.657	1.128	70.3	119.1	223.8	61.2	304.1	269.6	33.8	146.4	121.6	116.6	290.6	172.3	55.8	67.1	294.2	314.3	268.8	270.4
PDCD6IP	-0.18	1.87	0.75	0.999624	0.171631	0.845982	0.881	3.66	1.684	1563.4	1775.5	3969	1084.4	5698.5	3384.7	742.8	3290.4	1589.2	1983.6	4165	3782.3	983.1	1196.2	4670.8	6952.2	3336.7	3433.4
PHC2	-1.71	1.87	0.35	0.321552	0.254844	0.995803	0.307	3.643	1.272	200	652.4	1169	320.9	1537.1	1208.1	87	459.8	596.4	713.6	1266.8	1078.7	294.3	349.9	1150.3	2054	1183.9	1232.8
PRPF4B	-1.98	1.87	0.19	0.0680063	0.0851208	0.998945	0.253	3.665	1.138	2672.6	10574.5	30382.3	8289.2	37874	33277.1	1593.4	4482.9	10159.8	11006.1	28846.5	31999.9	7491.1	9172.4	26275.5	54592.2	32621.6	33945.8
PSMD3	-0.71	1.87	0.53	0.76077	0.0803616	0.898856	0.613	3.658	1.448	857.9	1398.6	2491.5	681	3816.3	2635.5	502.2	1465.5	1236	1582.7	2759.7	2249.3	610.4	759.8	2885	5048.1	2649.6	2621.5
RAP1A	-1.38	1.87	0.81	0.324989	0.131215	0.754537	0.385	3.658	1.757	49.3	128.1	119.4	32.6	160.6	91.4	26.5	91.8	112.5	145.9	96.5	147.7	31.6	33.7	122	211.5	88.8	94.1
RPS15A	-1.44	1.87	0.46	0.64153	0.418541	0.994059	0.369	3.652	1.377	1624.1	4406.4	9652.3	2643.3	11003.8	7988.9	567.7	4646.3	4124.3	4707.8	10560	8822.6	2308.1	3027.1	8334.4	14528.1	7991.3	7986.5
RPS23	-1.26	1.87	0.54	0.737393	0.409649	0.987974	0.418	3.663	1.451	3219.6	7694.7	16857.3	4602.5	20780.3	14322.3	1267.4	8178.7	7064.5	8381.2	17716.1	16040.2	3997.5	5299.1	12075.5	35760	14398	14246.9
RRP15	-1.18	1.87	0.51	0.760418	0.388617	0.989067	0.44	3.662	1.427	1710.9	3889.3	11934.5	3258.8	16174.7	11338.7	645.1	4537.6	3637.1	4158.9	14028.8	10152.8	2810.6	3778.5	11253.5	23247.9	11234.9	11443.4
RSL24D1	-0.96	1.87	0.36	0.657329	0.149709	0.9899	0.512	3.65	1.279	1170.7	2284.4	8593.2	2354	10710.8	8372.3	647	2118.4	2150.7	2426.4	10678.2	6915.3	2102	2636.2	7274.5	15770.3	8646.2	8107.1
SCML2	-1.65	1.87	1.11	0.0983197	0.0602521	0.328724	0.319	3.65	2.165	47.9	150.2	239.1	65.5	470	217.1	29.2	78.7	147.8	152.7	285	200.6	51.9	82.7	443	498.6	194	243
SF3B14; SF3B6	-0.68	1.87	0.5	0.773335	0.0757131	0.915816	0.625	3.645	1.412	1161.2	1859.3	5580.4	1530.9	7362.7	5214.2	663.9	2031.1	1751.1	1974.2	6288.5	4952.1	1360.3	1722.8	5977.6	9068.7	5084.8	5346.9
SPRYD3	-0.97	1.87	0.68	0.288383	0.026049	0.590136	0.51	3.661	1.6	13.8	27.1	43.1	11.8	74.3	46.4	11	17.4	22.6	32.5	53.9	34.5	10.2	13.6	56.1	98.4	48.7	44.3
STXBP3	-1.19	1.87	0.63	0.523012	0.175394	0.916143	0.438	3.664	1.549	579.7	1324.1	2476	675.8	4063.1	2622.2	285.8	1176	1182.5	1482.7	2764.3	2217.7	614.4	743.4	2995.7	5510.7	2621.1	2623.3
SUZ12	-2.27	1.87	0.39	0.0396883	0.0868399	0.971619	0.208	3.663	1.311	273	1314.5	2304.8	629.1	3411	2602.7	150.6	494.7	1239.8	1393.7	2573.6	2064	568.5	696.2	2792.9	4166	2534.6	2672.7
TERF1	-0.48	1.87	0.55		0.0194068	0.631137	0.716	3.656	1.468	12.3	17.2	28.7	7.9	39.8	27.1		12.3	18.7	15.8	31.5	26.2	6.3	9.8	30.1	52.7	26.2	28.1
THAP4	-1.94	1.87	0.54	0.202598	0.227324	0.96545	0.261	3.643	1.457	136.5	523.4	823	225.9	1108.3	760.9	58.6	317.9	547.2	500.6	837.4	808.8	198.8	256.7	1046.1	1174.2	743.4	778.8
TTC3	-1.68	1.87	0.86	0.238984	0.174491	0.771671	0.311	3.651	1.817	229.6	737.4	1245.3	341.1	1962.5	1080.1	111.6	472.4	715.2	760.2	1409.9	1100	321.2	362.2	1478.4	2605	1043.5	1118
UBXN4	-1.02	1.87	0.68	0.633056	0.165825	0.886162	0.492	3.644	1.597	127	258.4	490	134.5	856.6	536.4	64	252.2	240.8	277.2	519	462.7	110.4	163.8	687.7	1066.9	444.7	647
WDR70	-0.52	1.87	0.67	0.955402	0.161328	0.88438	0.698	3.66	1.597	26.9	38.5	109.8	30	170.3	106.7	13.9	51.9	34.4	43.1	120	100.4	29.3	30.7	117.3	247.3	108.7	104.7
ZBTB7A	-1.99	1.87	0.56	0.115241	0.14313	0.930905	0.252	3.657	1.477	138.7	551.1	875.5	239.4	1255.8	850.5	74.2	259.2	508.7	597.1	984.9	778.2	209.9	273	884	1784	874.2	827.4
ZMYND8	-0.65	1.87	0.61	0.267499	0.00322523	0.316941	0.636	3.643	1.528	109.1	171.7	487.2	133.7	721.5	472.1	83.7	142.3	168.1	175.3	549.3	432.2	119.1	150.2	711.5	731.6	447.7	497.8
ZYX	-0.98	1.87	0.79	0.675293	0.171651	0.821568	0.506	3.654	1.726	114.8	227	387.1	106	639.3	370.4	57.2	230.4	196	262.8	369.6	405.5	99	113.4	464.6	879.8	360.8	380.3
AHDC1	-0.82	1.86	0.83	0.760237	0.14572	0.756257	0.564	3.622	1.778	93.9	166.3	340.7	94.1	507.1	285.2	49.1	179.4	143.6	192.5	349.2	332.5	92	96.2	365.1	704.2	288.3	282.2
AHI1	-1.27	1.86	0.5	0.306586	0.0925091	0.929568	0.414	3.63	1.412	215.5	520.6	959.1	264.2	1527.5	1082	121.7	381.5	481	563.5	1100.2	836.1	231.2	301.9	1200.9	1943	1045.4	1119.8
ANKRD11	-1.26	1.86	0.32	0.151667	0.0328592	0.968281	0.417	3.64	1.245	69.1	165.7	295	81	469.4	377.1	46.7	102.1	154.7	177.4	385.8	225.5	75.2	87.3	405.8	543	353.9	401.9
CHD3	-1.52	1.86	0.57	0.181898	0.0912394	0.884602	0.348	3.622	1.484	1085.9	3118.7	5994.2	1655	9498.3	6400.8	610.6	1931.1	2990.7	3252.2	7107.1	5055.6	1489.5	1838.8	7598.6	11873	6245.4	6560
CHTOP	-0.95	1.86	0.31	0.870678	0.378019	0.99887	0.519	3.628	1.237	1730.9	3334.5	11345.6	3126.8	12483.7	10092.5	671.8	4459.9	3188.2	3487.6	9927.8	12965.9	2703	3617.1	8427.6	18492	9918.6	10269.4
EHD2	-1.26	1.86	0.66	0.491183	0.191284	0.907728	0.418	3.619	1.581	750.6	1795.5	3300.5	912.1	5821.5	3681.9	359.9	1565.3	1614.5	1996.9	3689	2953	835.1	996.2	4398.7	7704.6	3692.2	3671.7
EHHADH	-1.76	1.86	0.42	0.229133	0.194406	0.984775	0.295	3.637	1.34	474.4	1610	3396.9	934	4723.8	3524.9	221.7	1015.3	1591.4	1628.8	3907.3	2953.1	848.6	1028	3754.9	5942.6	3378.2	3677.9
ELP2	-1.22	1.86	0.56	0.66933	0.317206	0.975947	0.428	3.631	1.475	18.4	43	77.4	21.3	108.2	73.4	7.3	46.5	42.6	43.5	78.9	76	19.6	23.2	82.3	142.3	75.8	71
ENKD1	-1.33	1.86	0.41	0.171707	0.0482597	0.940232	0.399	3.634	1.324	56.4	141.5	232.5	64	301.5	227.7	33.4	95.3	148	135.2	222.7	242.8	58.4	70.1	259.7	350.1	221.5	234.1
ETF1	-1.6	1.86	0.48	0.232505	0.14706	0.962052	0.329	3.622	1.396	727.9	2211.3	4637.8	1280.5	7623.5	5461.5	354.5	1494.7	2028.3	2410.8	4537.9	4740	1211.3	1353.7	6558.3	8861.8	5227	5706.6
FIBP	-0.94	1.86	0.31	0.503477	0.0716355	0.986433	0.521	3.624	1.239	222.6	427.6	886.1	244.5	1219.3	984.1	130.5	379.8	405.7	450.6	881.9	890.3	224.2	266.6	920.9	1614.4	980.4	987.8
GALNT11	-0.89	1.86	0.33	0.583718	0.0802148	0.983308	0.541	3.638	1.261	5.2	9.6	21.4	5.9	27.7	22	3	9	9.7	9.5	22.7	20.2	4.5	7.7	28.9	26.6	19.1	25.3
GART	-0.56	1.86	0.75	0.828424	0.0510692	0.628981	0.679	3.631	1.681	793.9	1169.2	2137.2	588.6	3266.9	1944	518.7	1215.1	1020.2	1339.9	2374.8	1923.3	539.8	641.9	2382.4	4479.8	1931.4	1956.6
HIST2H3PS2	0.48	1.86	0.79	0.809466	0.0219064	0.420655	1.394	3.642	1.73	2064	1480.8	1597.8	438.7	1757.4	1015.9	1781.9	2390.7	1365.7	1605.5	1451.7	1758.5	387.5	496.7	1170.3	2639.1	1001	1031
ITPRIP	-0.7	1.86	0.44	0.919651	0.252642	0.987384	0.615	3.631	1.358	15.8	25.7	54	14.9	58.2	42.8	6.8	36.7	23.3	28.3	60.4	48.2	18.4	12	56.1	60.3	38.6	47.5
LPGAT1	-0.67	1.86	0.49	0.797877	0.0846346	0.930448	0.628	3.639	1.4	53.3	84.9	196.5	54	278.9	199.2	29.8	95.4	80	90	223.4	172.9	49.6	58.8	226.3	343.8	193	205.7
LRSAM1	-0.76	1.86	0.58	0.705343	0.0794536	0.864994	0.591	3.64	1.493	13.2	22.3	30.9	8.5	56.6	37.9	8.4	20.7	20.4	24.4	32.3	29.6	6.5	11.1	40.5	79	39	36.8
LSR	-0.89	1.86	0.52	0.574524	0.078015	0.906327	0.54	3.637	1.43	18.2	33.7	42.7	11.7	55.1	38.5	10.8	30.6	27.7	40.9	49.8	36.6	11.2	12.3	45.2	67.2	44.2	33.6
MRPL22	-0.83	1.86	0.67	0.916921	0.373431	0.963526	0.564	3.626	1.586	1164.8	2065.4	4111.5	1133.8	5679.8	3581.7	442.5	3065.9	1972.6	2162.6	4939.7	3422.2	1030.3	1247.6	4160.2	7754.4	3613	3550.7
NR4A3	-0.93	1.86	0.26	0.242266	0.0165709	0.972709	0.524	3.632	1.199	178.3	340.5	760	209.3	983.8	820.4	120.7	263.3	310.2	373.7	804.2	718.2	194.7	224.9	843.2	1147.9	810.1	830.9
OASL	-0.55	1.86	0.57	0.973323	0.287244	0.97028	0.681	3.643	1.484	240.9	353.8	680.3	186.8	967.7	652.2	100.9	575.2	321.9	388.8	708.6	653.1	165.7	210.5	715.5	1308.7	637.3	667.5
OBSL1	-1.43	1.86	0.47	0.320908	0.147483	0.96594	0.372	3.636	1.385	3172.3	8521.9	16812.8	4624	26648.7	19237.5	1601.2	6284.9	8172.8	8885.9	20655.9	13684.8	4151.4	5150.5	22204.7	31982.2	18613.5	19882.5
PON2	-0.58	1.86	0.64	0.810623	0.0545493	0.750649	0.667	3.618	1.563	26.2	39.3	80.9	22.3	112.9	72.2	16.2	42.3	34.1	45.2	83.6	78.2	22.2	22.5	85.9	148.5	73.4	71.1
PRPF8	-1.23	1.86	0.2	0.442737	0.147642	0.999257	0.427	3.619	1.149	8484.1	19870.8	72227.7	19957.6	96821.1	84279.2	4378.5	16439.4	19182.8	20583.5	81001.7	64404	17693.5	22511.5	72129.2	129966	81965.1	86658.7
PRSS23	-1.96	1.86	0.51	0.281082	0.324944	0.984097	0.256	3.619	1.426	587.3	2293	3102.9	857.4	4728.2	3315.2	232.6	1483.1	2214.2	2374.7	3504	2747.8	753.1	976.1	3678.7	6077	3240.3	3391.8
PTPLB; HACD2	-0.65	1.86	0.14	0.82795	0.0951171	0.999729	0.636	3.62	1.105	421.4	662.2	1336.8	369.3	1851	1675.7	230.4	770.7	593.8	738.4	1574.1	1135.2	317.6	429.3	1702.6	2012.3	1664.8	1686.6
RPS3A	-1.44	1.86	0.54	0.646429	0.425477	0.988679	0.369	3.637	1.451	16319.4	44228.8	96346.9	26488.5	117567	81052.2	5880.5	45289	41812.3	46785	109200	85006.8	23014.9	30486.4	80399.2	171917	79707.1	82419.9
SCARA5	0	1.86	0.28	1	0.0892844	0.99301	1.002	3.639	1.216	7.9	7.9	13.6	3.7	15.7	12.9	5	12.5	9.3	6.7	17.4	10.7	3.7	3.8	11.3	21.7	14.8	11.2
SELRC1; COA7	-1.29	1.86	0.55	0.577958	0.274119	0.972667	0.409	3.62	1.459	241.6	590.9	1150.4	317.8	1680.8	1151.9	106.4	548.6	524.2	666	1113.1	1189	283.9	355.8	1165.8	2423.4	1121.1	1183.6
SF3B1	-0.54	1.86	0.49	0.927224	0.118698	0.946249	0.689	3.623	1.409	7739.8	11226.3	39021.4	10769.3	50206.4	35631.6	4079.1	14685.6	10673.2	11808.1	42182.3	36097.3	9379	12365.6	40117.7	62832.3	34561.8	36734.5
SORT1	0.11	1.86	0.62	0.999962	0.138046	0.898351	1.077	3.622	1.532	23.7	22	47.2	13	60.9	39.7	12.2	46.2	17.8	27.3	41.2	54.1	11.8	14.4	53.8	68.9	39.1	40.4
STX4	-0.73	1.86	0.68	0.77338	0.102451	0.814866	0.601	3.635	1.606	113.9	189.3	291.8	80.3	451.3	280.9	64.3	201.6	162.9	220	291.7	291.9	71.6	90	333.9	609.9	287.1	274.9
STXBP2	-0.02	1.86	0.81			0.860445	0.986	3.631	1.753	10	10.1	13.8	3.8	20.2	11.5		10	9.1	11.3	13.9	13.7		3.8	10.3	39.8	14.5	9.2
TEC	-1.52	1.86	0.52	0.250003	0.133348	0.94281	0.349	3.621	1.434	46.5	133.3	255.2	70.5	369.6	257.8	24.2	89.5	122.1	145.5	281.2	231.6	65	76.4	284.9	479.5	243.5	273
TRAFD1	-0.95	1.86	0.41	0.54974	0.090899	0.966845	0.518	3.619	1.325	581.2	1121.3	2352.7	650.1	3253.6	2454.8	319.8	1056.2	1041.3	1207.4	2574	2150.4	573.3	737.2	2691.8	3932.7	2424.7	2485.3
WDR34	-1.56	1.86	0.72	0.32872	0.201527	0.883578	0.34	3.632	1.649	79.3	232.9	450.9	124.2	694	420.9	37.8	166.2	215.6	251.6	542.8	374.6	106.6	144.6	538.3	894.8	414.8	427.1
ZNF323; ZSCAN31	-1.29	1.86	0.34	0.609549	0.300437	0.996977	0.409	3.631	1.269	6.4	15.7	41.9	11.5	42.5	33.5	2.5	16.4	14.6	16.8	42.4	41.4	10.4	12.8	42.3	42.7	32.9	34.1
ZNHIT3	0.07	1.86	0.38	0.999957	0.0301492	0.928207	1.053	3.628	1.303	988.8	938.9	2211	609.5	2689.8	2064.6	684.2	1429	885.4	995.6	2601.1	1879.4	539.4	688.7	2069.2	3496.5	2094.6	2035
APP	-0.62	1.85	0.45	0.918687	0.17843	0.977201	0.65	3.595	1.364	198.1	304.6	711.4	197.9	894.5	655.7	94.9	413.7	295.1	314.5	732.2	691.2	183.5	213.4	692.9	1154.7	635.6	676.5
ARHGEF5	-1.4	1.85	1.09	0.46988	0.244819	0.681084	0.38	3.602	2.123	7.7	20.4	31.7	8.8	55.1	25.9	3.6	16.6	15.7	26.4	43.6	23	9.2	8.4	50.8	59.7	25.2	26.7
CCNT2	-1.59	1.85	0.44	0.464982	0.33785	0.992158	0.331	3.61	1.359	937	2827.5	5349.2	1481.8	6699.4	4931.2	370.3	2370.9	2587.3	3090.1	6334.3	4517.3	1312	1673.5	5164.5	8690.6	4773	5094.7
DAD1	-0.52	1.85	0.74	0.954199	0.165556	0.838674	0.697	3.598	1.675	28.4	40.7	84.4	23.5	119.4	71.3	13.6	59.3	37.8	43.9	70.3	101.3	22	25	113.2	126	72.7	69.9
DCUN1D3	-0.92	1.85	0.34	0.537231	0.079117	0.981461	0.527	3.605	1.265	6.9	13.1	30.2	8.4	41.4	32.7	4.1	11.6	13.5	12.7	32.7	27.9	6.5	10.8	33.7	50.8	30.2	35.4
DDX41	-1.58	1.85	0.62	0.304358	0.197795	0.928694	0.334	3.595	1.535	1951.6	5841.4	12748	3546.4	18925.9	12326.2	938.4	4058.6	5568	6128.3	13770.9	11801	3163.8	3975.2	13799.3	25957	12057.4	12601
FAM103A1	-0.43	1.85	0.48	0.868964	0.0229841	0.809148	0.745	3.598	1.395	97.5	130.8	295.1	82	418.9	300.4	64.3	147.7	130.3	131.4	287.6	302.7	71.3	94.3	370.5	473.6	271.1	332.8
FAM207A	-1.37	1.85	0.48	0.443152	0.210397	0.975966	0.388	3.597	1.394	1112.6	2866.8	7109.7	1976.7	9675.1	6942.6	522.7	2368.1	2729.9	3010.5	8690.5	5816.4	1749.2	2233.8	7612.8	12296.1	6937.1	6948.2
FANCD2	-0.31	1.85	0.47	0.980504	0.0511369	0.904079	0.807	3.609	1.381	173.9	215.4	387.8	107.5	547	396.2	103.9	290.9	201.9	229.7	411.1	365.9	96.9	119.2	457.4	654.2	397.8	394.6
FERMT2	-0.98	1.85	0.93	0.715784	0.208016	0.753397	0.507	3.605	1.903	41.5	81.9	136.7	37.9	236.7	124.3	20.4	84.4	66.9	100.2	128.8	145	34.8	41.3	165.7	338.1	123.5	125.2
GAR1	-0.82	1.85	-0.07	0.574497	0.0580251	0.999982	0.567	3.594	0.951	1877.4	3309.5	12585.1	3501.7	11874.9	12489.6	1185.5	2973.2	3166.3	3459.2	13091.2	12098.6	2995.9	4092.8	8816.1	15995	11635.4	13406.6
GIN1	0.37	1.85	0.13	0.765956	0.00474526	0.995931	1.297	3.602	1.095	18.7	14.4	32.7	9.1	38.2	34.9	14.4	24.3	13.6	15.3	34.3	31.2	7.5	11	37.5	38.9	32.6	37.3
GNA12	-1.65	1.85	0.42	0.183135	0.125748	0.974204	0.318	3.612	1.335	16.5	52.1	87.6	24.3	126.1	94.4	8.8	31.1	53	51.2	119.1	64.5	25.6	23	115.9	137.2	95.8	93.1
ICT1; MRPL58	-0.66	1.85	0.55	0.844216	0.112897	0.914104	0.633	3.602	1.466	372.2	587.6	1238.8	343.9	1762.8	1202.8	195.8	707.4	553.4	623.9	1418.1	1082.1	311	380.3	1496.3	2076.8	1206.5	1199.2
KLF12	-0.85	1.85	0.67	0.607485	0.0801695	0.78846	0.553	3.603	1.587	29.4	53.1	104.7	29.1	148.6	93.6	17.6	49.1	49.9	56.6	113.8	96.3	25.2	33.5	108.6	203.4	93.1	94.2
LRWD1	-2.04	1.85	0.31	0.136019	0.188457	0.995882	0.243	3.604	1.239	20.2	83.1	98.2	27.2	172.7	139.3	10.5	38.7	74.8	92.3	109.6	87.9	26.3	28.2	112.8	264.4	126.9	153
MAPK14	-0.71	1.85	0.89	0.827614	0.133037	0.679929	0.61	3.594	1.858	67.2	110	219.8	61.2	337.8	181.8	36.4	123.9	92.8	130.4	213.9	225.8	54.2	69	247.8	460.5	180.4	183.2
MGST1	-0.76	1.85	0.3	0.365625	0.014173	0.945335	0.59	3.593	1.231	147.4	249.9	473.1	131.7	608.4	494.3	102.6	211.7	240.1	260.2	454.3	492.7	116.2	149.2	514.8	719.1	492.7	495.9
MGST3	-0.89	1.85	0.3	0.640498	0.107052	0.992015	0.54	3.614	1.234	610.7	1130.1	1811	501.1	2381.6	1929.3	337.7	1104.3	983.6	1298.5	1881.4	1743.3	438.9	572.2	1825.7	3106.7	1903.2	1955.7
MICU1	-1.56	1.85	0.36	0.336722	0.210748	0.993322	0.34	3.612	1.282	1119.6	3292	6512.9	1803	9142.4	7134	516	2429.2	3204.7	3381.7	6309.8	6722.6	1634.7	1988.7	6892.8	12126.2	7178.5	7089.7
MSL1	-1.66	1.85	0.35	0.103908	0.0676667	0.974075	0.317	3.606	1.278	108.4	341.3	637.4	176.8	961	752	62.2	188.8	321.4	362.5	742.7	547.1	158.6	197	854.6	1080.6	739	765.2
NDUFA2	-0.71	1.85	0.49	0.850435	0.152358	0.961749	0.611	3.618	1.401	80.4	131.7	236.6	65.4	347.1	247.7	42.8	151.2	110.8	156.6	264	212	66	64.8	244.7	492.4	257.7	238.1
NEIL1	-2.05	1.85	0.55	0.168181	0.232509	0.964094	0.241	3.594	1.46	43.5	180.4	327.4	91.1	479.1	328.1	19.7	96	168.9	192.6	395.5	271.1	81.4	102	380.2	603.8	327.5	328.7
PHF6	-2.14	1.85	0.57	0.142329	0.226833	0.957086	0.226	3.599	1.482	2476	10932.4	20324.5	5646.7	32303.2	21801.4	1199.4	5111.4	10240.3	11671.3	24810.9	16649.4	4979.8	6403	22299.8	46794.1	21880.1	21722.9
POGZ	-1.3	1.85	0.46	0.147453	0.0378784	0.882395	0.405	3.602	1.376	53.1	131	296.7	82.3	489.3	355.7	33.6	83.8	128.9	133.2	369.6	238.1	74.6	90.9	453.1	528.5	361.8	349.8
POLE3	-1.25	1.85	0.26	0.100754	0.018974	0.975516	0.422	3.594	1.198	46.3	109.9	148.8	41.4	216.5	180.7	32.2	66.7	118.2	102.2	153	144.7	36.7	46.7	182.3	257.1	157.8	207
RNF149	-0.38	1.85	0.53	0.972726	0.0873705	0.907378	0.767	3.611	1.441	34.4	44.8	94.9	26.3	143.2	99.4	18.9	62.6	36.7	54.8	95.4	94.5	25.9	26.7	128	160.3	97.3	101.6
RRAGC	-0.49	1.85	0.71	0.869288		0.638345	0.713	3.601	1.637	10.7	15	23.4	6.5	33.9	20.7	7.2	15.9	15.3	14.7	19.5	28.1	6.5		28	41	18.3	23.4
SACS	-1	1.85	0.4	0.833481	0.359933	0.995799	0.501	3.608	1.315	137.5	274.7	542.3	150.3	652.2	495.8	50.2	376.8	259.8	290.4	547.6	537	134.7	167.7	620.4	685.6	472.4	520.3
SEC23A	-0.68	1.85	0.75	0.856618	0.141979	0.812939	0.622	3.599	1.678	240.7	386.9	719.8	200	1058.4	630.8	121.8	475.6	341.7	438	694.4	746.2	190.7	209.8	839.6	1334.1	633.4	628.3
SETD3	-1.65	1.85	0.89	0.0784004	0.0499106	0.467686	0.318	3.597	1.857	793.4	2493.8	3735.1	1038.5	6838.7	3683.5	475.1	1324.9	2216.8	2805.5	4289.7	3252.2	1030.8	1046.3	6099.4	7667.5	3797	3573.4
SLC3A2	-0.49	1.85	0.73	0.95354	0.134965	0.813185	0.711	3.596	1.664	3256.3	4577.1	7942.1	2208.7	11455.6	6884.1	1797.6	5898.7	3905.9	5363.6	8175.8	7715	1985.9	2456.4	7990.4	16423.5	6804.9	6964.3
STX17	-0.44	1.85	0.51	0.850066	0.0209358	0.76642	0.74	3.606	1.42	67.6	91.4	217.9	60.4	287.4	202.4	47.4	96.3	84.3	99	250.3	189.7	58.9	62	225.5	366.2	204.2	200.6
TANC2	1.87	1.85	2.9	0.0577185	0.0600914	0.00743408	3.645	3.599	7.473	59.8	16.4	32.1	8.9	83.6	11.2	38.4	93.1	12.4	21.7	39.1	26.4	8.3	9.6	73	95.7	10.6	11.8
TFRC	-0.57	1.85	0.49	0.811666	0.0520504	0.883091	0.672	3.595	1.408	2439.2	3631.7	5766.2	1604	8224.5	5840.8	1524.8	3901.8	3152.2	4184.2	5760.3	5772.2	1440.4	1786.1	6393.9	10579.2	5728.5	5955.4
THADA	0.66	1.85	0.87	0.594426	0.0246492	0.356974	1.577	3.598	1.823	45.2	28.6	79.1	22	105.8	58	33.7	60.5	23.9	34.3	72.5	86.3	21.2	22.8	79	141.7	65	51.8
TIMM10	-0.95	1.85	0.66	0.707535	0.186084	0.904402	0.516	3.597	1.579	79.3	153.7	401	111.5	474.4	300.5	37.7	166.9	152.7	154.8	327	491.8	98	126.8	419.4	536.5	277.7	325.1
TPD52	-0.9	1.85	0.62	0.869157	0.335598	0.965318	0.538	3.597	1.54	14.5	27	43.1	12	61.6	40	6.7	31.5	22.4	32.6	40.6	45.7	10.7	13.4	35.2	107.9	36.8	43.5
YIPF4	-0.4	1.85	0.85	0.984272	0.164977	0.758178	0.758	3.593	1.807	14.9	19.6	40.2	11.2	59	32.6	7.1	31.1	18.4	20.9	44.6	36.3	9.8	12.8	54.2	64.2	33.4	31.9
YWHAQ	-0.53	1.85	0.8	0.866578	0.0597526	0.599252	0.692	3.599	1.742	1888.8	2730.8	6353.8	1765.3	9273.8	5323.3	1160.8	3073.5	2411.5	3092.4	5720.6	7057.1	1603.1	1944	7177.3	11982.7	5310.9	5335.7
ZNF187; ZSCAN26	-0.48	1.85	0.88			0.00487202	0.717	3.604	1.837	5.5	7.7	15.5	4.3	22.6	12.3		5.5	7	8.4	15.8	15.2		4.3	23	22.2	12.3	12.3
CFL1	-0.38	1.84	1.52	0.99358	0.271073	0.422391	0.766	3.572	2.871	1567.9	2046.5	3763.4	1053.6	6832.8	2380.2	823	2987	1455	2878.5	3177	4458.1	929.7	1194.1	4207.4	11096.3	2368.7	2391.8
DNAJC25; DNAJC25-GNG10	-0.06	1.84	0.73	0.999987	0.0454572	0.61715	0.957	3.568	1.658	44.5	46.6	109.7	30.7	137.7	83	31.6	62.8	41.6	52.1	138.1	87.1	23.5	40.2	113.6	166.8	84.7	81.4
GGNBP2	-1.91	1.84	0.16	0.27347	0.298435	0.999915	0.267	3.586	1.118	360.6	1350.9	2483.4	692.5	3253.3	2908.8	146.9	885.4	1276.8	1429.2	2927.9	2106.3	630.1	761	2714.2	3899.5	2930	2887.7
HAUS8	-0.71	1.84	0.68	0.631569	0.0420806	0.668305	0.612	3.591	1.597	102.6	167.5	361.9	100.8	578.1	362	64.6	163	157.6	178.1	451.2	290.3	88.5	114.8	565.5	590.9	348	376.5
IPO5	-0.59	1.84	0.61	0.86824	0.0929012	0.853311	0.665	3.568	1.525	461.1	693.4	1557.8	436.6	2368.8	1553.5	263.1	808	615	781.7	1546.5	1569.2	400.8	475.6	1783.9	3145.4	1506.7	1601.8
LEPREL4; P3H4	-1	1.84	0.65	0.541917	0.112143	0.847153	0.499	3.57	1.568	56.1	112.3	192	53.8	285.9	182.3	29	108.5	104.8	120.4	193.9	190.2	48.8	59.3	254.6	321	181.9	182.7
MAD2L2	-1.24	1.84	0.1	0.420324	0.14349	0.999967	0.424	3.573	1.074	10.4	24.4	46.6	13.1	56.1	52.2	5.3	20.3	24.4	24.5	51.9	41.9	10.2	16.7	50.7	62	50.9	53.5
MAN2A1	-0.79	1.84	0.69	0.660637	0.0763411	0.755307	0.58	3.579	1.613	38.8	66.8	97	27.1	143.6	89	22.8	65.9	63.9	69.9	111.4	84.5	25.7	28.6	109.6	188.2	87.3	90.8
MCCC2	-0.76	1.84	0.49	0.651163	0.0638652	0.902211	0.59	3.586	1.406	5.7	9.6	17.7	4.9	21.6	15.4	3.9	8.3	6.6	14.1	16.6	18.9	4	6.1	19.5	24	16	14.8
MYL6B	-0.6	1.84	0.72	0.835214	0.073589	0.725391	0.661	3.589	1.642	121.1	183.2	430.8	120	672.9	409.8	68.7	213.3	169.6	197.8	513.2	361.7	106.1	135.8	669.7	676.2	396.2	423.8
PARL	-0.99	1.84	0.45	0.685152	0.192709	0.978422	0.502	3.59	1.368	107.2	213.5	557.3	155.3	731.4	534.5	49.8	230.9	219.3	207.8	656.5	473.1	151.6	159	844.8	633.3	488.6	584.7
PFDN1	-0.76	1.84	1.06	0.735167	0.0974681	0.463731	0.591	3.591	2.084	164.9	279.1	497	138.4	916.7	439.8	90	302	243.2	320.3	491.2	502.9	135.7	141.2	742.8	1131.2	417.1	463.7
PHLDA1	-0.99	1.84	0.24	0.634735	0.155663	0.998204	0.503	3.588	1.184	93.7	186.1	409.7	114.2	595.3	503	46.4	189.1	172.7	200.5	428	392.1	99	131.7	484.3	731.8	508	498
PHPT1	-0.83	1.84	0.71	0.326294	0.0166409	0.455312	0.564	3.588	1.634	45.8	81.2	131.8	36.7	206.9	126.6	32.9	63.8	77	85.7	123.1	141.1	39.1	34.5	160.4	266.8	118.8	134.9
PMPCB	-0.84	1.84	0.78	0.675841	0.106754	0.728146	0.558	3.572	1.721	193.8	347.1	611.9	171.3	989.6	575	108	347.8	282.5	426.5	631.6	592.9	155.2	189.1	781.1	1253.7	578.8	571.3
POLE	-0.78	1.84	0.09	0.62374	0.0600973	0.999958	0.583	3.592	1.062	6.4	10.9	20.9	5.8	25.7	24.2	4.1	9.9	8.9	13.4	22.5	19.5	5	6.8	19.7	33.6	23.1	25.4
PSMC5	-0.46	1.84	0.5	0.933664	0.0744741	0.904896	0.729	3.568	1.419	783.6	1075.4	1799.7	504.3	2546.9	1795.1	462.9	1326.5	943.6	1225.5	1891.6	1712.2	452.9	561.6	1981.4	3273.9	1729.9	1862.8
RPS14	-1.49	1.84	0.54	0.547234	0.366381	0.983426	0.355	3.589	1.455	3586.5	10107.6	22268.1	6203.7	29346.1	20171.8	1364.6	9426.2	9689.8	10543.4	25269.4	19623.2	5326.6	7225.2	22592.2	38119	19727.2	20626.5
SLC2A1	-0.79	1.84	0.47	0.844765	0.208195	0.976459	0.58	3.569	1.387	426	734.8	1161.9	325.5	1677.4	1209.5	200.5	905.3	641.4	841.7	1262	1069.7	293.4	361.2	1291.3	2179	1195.1	1224
TAF1B	-1.36	1.84	0.67	0.459364	0.2198	0.916854	0.39	3.585	1.588	91.8	235	385.8	107.6	586.5	369.3	40.3	208.9	235.3	234.7	399.2	372.8	103.1	112.3	504.7	681.6	375.9	362.9
TOR1B	-1.46	1.84	0.48	0.386918	0.214708	0.976167	0.363	3.572	1.393	27	74.2	112.3	31.5	174.5	125.3	12.4	58.7	66	83.5	133.4	94.6	27.1	36.5	153	199.1	122.5	128.1
TRIM3	-1.72	1.84	0.66	0.12815	0.101956	0.827608	0.303	3.571	1.578	268.9	887.7	1741.4	487.6	3099.5	1964.7	150.1	481.6	841	937	2173.6	1395.1	461.8	514.9	2507.4	3831.3	1953.3	1976.2
UBR5	0.05	1.84	0.57	0.999991	0.0229358	0.696504	1.036	3.571	1.48	497.7	480.6	941.9	263.7	1300	878.1	329.8	751.2	448.4	515.2	1051.3	843.8	233.9	297.4	1151.2	1468	895.8	860.8
WBSCR22; BUD23	-1.55	1.84	0.53	0.475235	0.32974	0.981252	0.341	3.584	1.445	527.8	1545.5	3043.8	849.3	4252.9	2942.3	223.2	1248	1452.8	1644.2	3162.4	2929.7	750	961.8	2753.3	6569.3	3027.5	2859.5
ZMAT2	-1.2	1.84	0.32	0.499236	0.17529	0.994771	0.435	3.569	1.245	624.1	1433.3	4166.5	1167.4	5750.2	4617.9	301	1293.9	1348.2	1523.8	4300.3	4036.8	1067.6	1276.6	4526.9	7304.1	4694.3	4542.7
ADCK4; COQ8B	-0.67	1.83	0.5	0.81823	0.102663	0.933836	0.629	3.565	1.41	262.5	417.6	899.5	252.3	1220.7	865.6	154.4	446.4	382.8	455.6	962.8	840.4	224.2	284	848.7	1755.7	876.1	855.2
ALG1	-0.33	1.83	0.53	0.976301	0.0576545	0.857968	0.796	3.557	1.447	213	267.6	552.1	155.2	817.3	565	134.3	337.8	246	291.1	632.9	481.6	138.7	173.7	633.4	1054.5	510	625.9
ARPC5	-0.35	1.83	0.98	0.986142	0.121945	0.572503	0.784	3.546	1.979	7.8	10	14.8	4.2	26.5	13.4	6	10.2	11.2	8.9	15.3	14.3	3	5.8	16.1	43.6	16.3	11
ATP5E	-0.89	1.83	0.77	0.705215	0.150694	0.803659	0.54	3.561	1.701	498.4	923.7	1614.8	453.4	2347	1380.1	259.7	956.4	862.3	989.4	1584.3	1645.9	419.7	489.9	1682.5	3274	1383.5	1376.7
C12orf52; RITA1	-2.62	1.83	0.27	0.135997	0.376388	0.999339	0.162	3.559	1.205	9.2	56.5	90.4	25.4	112.3	93.1	3.5	24	58.1	54.9	108	75.7	19.5	33.1	95.7	131.7	91.4	94.9
C19orf53	-2.51	1.83	0.27	0.194102	0.432967	0.999529	0.175	3.557	1.204	1213.4	6924.8	11903.1	3346.3	14219.6	11805.6	437.5	3365.2	6906.5	6943.2	11565.5	12250.5	2945.5	3801.6	9710.1	20823.4	11491.9	12127.9
CDCA2	-1.36	1.83	0.7	0.176374	0.060073	0.702442	0.39	3.545	1.62	987.7	2534.1	6849.7	1932.2	12133.2	7491.6	645.2	1512.1	2504.8	2563.8	9834.9	4770.6	1694.6	2203.1	12318	11951.2	7197.4	7797.9
CUL7	-0.6	1.83	0.83	0.956873	0.274604	0.865274	0.658	3.562	1.775	55.2	83.8	162.5	45.6	269.5	151.8	26.6	114.5	74.4	94.5	190.3	138.8	40.5	51.4	167.9	432.7	163.6	140.9
DNAJC16	-0.99	1.83	0.43	0.318941	0.0368677	0.9022	0.505	3.559	1.346	216.5	428.6	1013.1	284.7	1462.2	1086.1	142.8	328.3	424.1	433.2	1202.8	853.4	246.7	328.5	1193.2	1791.8	1105.2	1067.3
E4F1	-0.27	1.83	0.86	0.912039	0.00493239	0.142656	0.827	3.563	1.81	79.8	96.6	196.4	55.1	275.1	152	71.7	88.9	89.1	104.7	254.5	151.6	50	60.8	241.5	313.4	161.6	143
EHD4	-1.01	1.83	0.7	0.608324	0.151454	0.847153	0.498	3.552	1.63	375.3	753.9	1527.5	430.1	2391.3	1467	201.9	697.7	664.6	855.2	1517.7	1537.3	402.4	459.6	1643.2	3479.9	1503.6	1431.3
EIF3C	-1.51	1.83	0.72	0.495238	0.330311	0.936889	0.352	3.556	1.643	5408.4	15369.6	29246.4	8224.6	41941.1	25533.8	2091.8	13983.3	14635.6	16140.4	26706.1	32028.3	7561	8946.4	36288.7	48473.9	25457.8	25610.1
EIF3K	-1.42	1.83	0.84	0.512372	0.298821	0.875035	0.373	3.565	1.786	841.1	2253.8	4299.2	1205.8	6741.4	3775.2	339.4	2084.5	2138.6	2375.2	4079.7	4530.6	1097.3	1325.1	5623.9	8081	3675.8	3877.2
EPCAM	-0.53	1.83	0.75	0.943437	0.153854	0.818109	0.692	3.545	1.68	106.2	153.5	217.2	61.3	308.6	183.7	58.1	194.1	139	169.5	204.2	231	57.3	65.5	204.9	464.8	185.6	181.8
FAM64A; PIMREG	-1.88	1.83	0.13	0.285457	0.307339	0.999974	0.271	3.555	1.092	574.3	2118.6	4154	1168.6	4988.7	4567.6	256.6	1285.2	2009.5	2233.6	4261.3	4049.4	1027.1	1329.5	3128	7956.3	4522.8	4612.8
FHL2	-1.11	1.83	0.4	0.674197	0.259519	0.991621	0.463	3.563	1.32	500.2	1079.5	2361.2	662.6	3358	2543.8	214.3	1167.6	993.4	1173.1	2698	2066.5	607	723.4	2810.4	4012.3	2529.8	2557.9
FKBP8	-0.86	1.83	0.49	0.559375	0.0681278	0.904004	0.551	3.557	1.408	515.6	935.2	1662.8	467.5	2198.5	1561.5	296.7	896.1	1029.7	849.4	1679.2	1646.5	451.9	483.6	1806.7	2675.3	1555.8	1567.3
FOXRED1	-0.53	1.83	0.6	0.916229	0.107668	0.873287	0.69	3.555	1.519	123.8	179.3	400.2	112.6	589.5	388	73.5	208.4	162.3	198.1	443.8	360.8	102.7	123.4	400.8	867	394.7	381.4
HEATR5A	-0.44	1.83	0.42	0.97433	0.16169	0.979278	0.736	3.553	1.339	13.5	18.3	48.7	13.7	56.5	42.2	6.6	27.5	17.2	19.5	45.5	52.2	11	17.1	59	54.2	41.5	43
KDM5A	-1.1	1.83	0.52	0.16879	0.0221527	0.754102	0.466	3.555	1.43	116.7	250.2	580.1	163.2	961.7	672.6	81.4	167.3	239.1	261.8	676.2	497.6	134.3	198.2	841.1	1099.6	666.1	679.1
KMT2B; MLL4	-1.3	1.83	0	0.440561	0.184249	1	0.405	3.566	0.997	5.5	13.5	39	10.9	55.2	55.4	2.6	11.5	11.3	16.1	40.8	37.3	10.5	11.4	47.9	63.7	49.6	61.9
LDLR	-0.46	1.83	0.79	0.928734	0.069805	0.634177	0.729	3.557	1.729	7.8	10.7	21.3	6	33	19.1	4.6	13.1	12.9	8.8	23.8	19	5.5	6.5	27.9	39.1	19.4	18.8
LRRC40	-1.4	1.83	0.74	0.455027	0.243067	0.890084	0.378	3.56	1.675	66.4	175.7	288.3	81	499	297.8	30.3	145.4	153.4	201.2	306	271.6	79.6	82.4	359.9	691.8	309.2	286.9
METTL16	-2.12	1.83	0.63	0.0549598	0.0990984	0.839356	0.23	3.551	1.553	168.4	733.6	1355.6	381.8	2462.5	1585.8	97.5	290.8	724.6	742.7	1844	996.5	341.4	426.9	2120.7	2859.4	1536.2	1636.9
METTL18	-2.31	1.83	0.49	0.084334	0.191854	0.968028	0.201	3.547	1.407	263.2	1308.3	2405.2	678.2	3438.4	2444.1	125.3	552.7	1277.1	1340.3	2830.6	2043.8	600.5	765.9	2838.9	4164.6	2336.2	2556.9
MLF1IP; CENPU	-1.65	1.83	0.79	0.126737	0.0872104	0.681784	0.318	3.558	1.726	89.2	280.5	475.8	133.7	723.7	419.2	51.9	153.2	278.6	282.4	650.8	347.9	126.6	141.3	663.6	789.3	407.9	430.8
MT1E	-1.16	1.83	1.54	0.60315	0.233244	0.363542	0.447	3.547	2.901	80.3	179.8	304	85.7	539.5	186	42.8	150.7	138.9	232.7	304.2	303.9	75.9	96.8	332.4	875.7	203.3	170.1
MYO15A	-1.03	1.83	0.29	0.683954	0.218045	0.997519	0.49	3.562	1.221	30.7	62.8	134.7	37.8	159.9	130.9	14.7	64.3	57.9	68.1	152.2	119.2	32.2	44.4	117	218.6	124.5	137.7
NDUFA6	-0.93	1.83	0.38	0.475098	0.0634971	0.962087	0.525	3.552	1.3	343.8	654.6	1520.8	428.2	1964.5	1511.7	196.2	602.5	655.5	653.7	1608.3	1438.1	392	467.7	1737.7	2220.9	1467.4	1557.4
NDUFA8	-1.27	1.83	0.41	0.52768	0.229849	0.989025	0.416	3.556	1.326	205.9	495.1	922.6	259.5	1378.9	1039.9	99	428.2	419.7	584	862.5	986.8	240.7	279.7	946.4	2009	1049	1030.8
NPEPPS	-0.5	1.83	0.99	0.88783	0.0621717	0.412561	0.705	3.553	1.991	1675.1	2376.4	3823.3	1075.9	5983.9	3005	1106.6	2535.6	2063.5	2736.7	3885.6	3762	960.2	1205.6	4159.2	8609.1	2913.6	3099.3
PHF10	-0.49	1.83	0.74	0.956068	0.140176	0.8141	0.714	3.559	1.665	362.2	507.2	809.6	227.5	1412.1	848	180.5	727	462.4	556.4	903.5	725.5	210	246.4	1271.8	1567.8	837.4	858.7
PHF13	-1.56	1.83	0.6	0.249844	0.154891	0.914299	0.338	3.551	1.513	41.9	123.9	233.4	65.7	367.7	243.1	23.8	73.9	105.5	145.5	262	207.9	53.8	80.3	254.6	530.9	212.5	278
PHKA1	0.01	1.83	0.75	1	0.0636674	0.651992	1.005	3.548	1.687	21.7	21.6	37.9	10.7	49.5	29.4	13	36.3	19.3	24.2	40.4	35.5	8.5	13.4	45.6	53.8	28	30.8
PSMA2	-0.81	1.83	0.83	0.799001	0.176369	0.781781	0.571	3.546	1.779	172.5	301.9	608.6	171.7	890.7	500.6	90.5	328.8	262.2	347.7	659.1	562	159.7	184.5	604.7	1312.1	511.1	490.4
RARS2	-0.43	1.83	0.37	0.9105	0.0433486	0.949174	0.74	3.553	1.294	31.5	42.6	94.5	26.6	127.4	98.5	19.2	51.7	47.9	37.8	107.5	83.1	26.6	26.6	117	138.8	102.4	94.7
SETMAR	-1.63	1.83	0.4	0.25204	0.177993	0.984995	0.323	3.56	1.322	6.7	20.9	32.3	9.1	54.7	41.4	4.1	11.1	23.3	18.7	40.8	25.5	5.4	15.2	47.8	62.7	38.9	44.1
SFXN2	0.03	1.83	0.36	0.999998	0.00886394	0.849398	1.021	3.565	1.285	86.7	84.9	222.1	62.3	287.7	223.9	61.6	122	84.1	85.7	260	189.7	58.7	66.1	285.3	290.2	221.6	226.2
SNAP29	-0.49	1.83	0.73	0.946697	0.121579	0.796043	0.713	3.546	1.655	9.8	13.7	27.5	7.8	35.5	21.4	5.3	18.1	14.2	13.3	26.8	28.3	5.8	10.4	32.4	38.8	23.3	19.7
TIMM44	-0.94	1.83	0.45	0.549573	0.0926768	0.946715	0.521	3.556	1.37	864.4	1658.4	3385.3	952.1	4977.4	3632	469	1593.1	1564.6	1757.8	3669.8	3122.8	859.6	1054.6	4317.2	5738.5	3546.5	3719.6
TOR1AIP1	-1.17	1.83	0.26	0.546786	0.193448	0.998022	0.444	3.566	1.201	88.4	199.1	291	81.6	425.1	353.9	43.4	180	180.7	219.3	346.6	244.3	73	91.2	322.8	559.8	383	327
TSSC4	-1.31	1.83	0.44	0.230147	0.07302	0.942193	0.403	3.555	1.353	42.2	104.5	194.3	54.6	273.2	201.8	25.5	69.7	96	113.8	213.6	176.7	52.2	57.2	201	371.3	194	210
TXLNG	-1.66	1.83	0.65	0.144633	0.103952	0.835557	0.316	3.544	1.566	1484	4697.1	13864.4	3912.1	24083	15378.3	807.7	2726.4	4633.3	4761.8	15541.1	12368.6	3654	4188.5	19212.3	30188.6	15168.6	15590.8
ARHGEF40	-1.37	1.82	0.65	0.274601	0.112424	0.844903	0.387	3.528	1.565	249.2	643.8	945.5	268	1449.3	925.8	133.7	464.6	619	669.6	1105	809.1	244.7	293.5	1215.9	1727.6	881.6	972.3
ARRDC1	-2.35	1.82	0.41	0.179769	0.360807	0.994845	0.196	3.527	1.326	73.2	372.7	760.3	215.6	1085.7	818.9	27.5	194.6	382.6	363.1	728.3	793.8	203.9	227.9	894.4	1317.9	790.6	848.2
ATP13A1	-0.51	1.82	0.72	0.858399	0.0502087	0.636691	0.702	3.521	1.649	33.4	47.6	86.4	24.5	127.9	77.6	19.8	56.5	47.4	47.9	95.4	78.2	23.6	25.5	114	143.6	75.1	80.2
CASP8AP2	-1.33	1.82	0.18	0.415083	0.182596	0.999654	0.398	3.538	1.132	53.7	135.1	384.3	108.6	471.7	416.6	27.1	106.6	119.9	152.2	386.9	381.7	98.4	119.9	335.5	663.2	421.8	411.5
CNPY3	-0.89	1.82	0.77	0.531604	0.0701377	0.651382	0.54	3.534	1.706	14.3	26.4	57.9	16.4	100.1	58.7	8.9	22.9	20.8	33.6	66.6	50.3	13.9	19.3	85.3	117.4	62	55.5
COPG1	-0.59	1.82	0.47	0.882051	0.108529	0.947809	0.665	3.528	1.384	772.5	1161.3	2243.1	635.9	3381.4	2443.1	441.4	1351.8	1040.2	1296.6	2376.7	2117.1	574.8	703.4	2437.5	4690.7	2397.3	2489.7
DDB1	-0.71	1.82	0.57	0.747807	0.0854879	0.870479	0.611	3.531	1.483	1612.4	2638.9	4917.6	1392.7	7167.3	4834.1	891.4	2916.4	2558.4	2721.9	5244	4611.6	1286.6	1507.5	6018.4	8535.5	4749.4	4920.3
FAM210A	-0.74	1.82	0.38	0.759031	0.106604	0.977138	0.599	3.524	1.301	106.4	177.6	391.2	111	544.4	418.5	59.1	191.4	163	193.6	446	343.2	95.4	129.2	437	678.1	424.1	412.9
GFPT1	-0.73	1.82	0.61	0.808457	0.131531	0.889593	0.604	3.539	1.527	170.8	282.5	460.8	130.2	665.1	435.6	92.4	315.6	244.5	326.4	436.8	486.1	114.5	148.1	499.9	884.8	424.1	447.5
GSTCD	-0.95	1.82	0.63	0.329927	0.0345625	0.676503	0.517	3.534	1.549	33.2	64.2	127.7	36.1	175.7	113.5	24.2	45.5	56.7	72.7	145.1	112.3	30.2	43.2	130.1	237.3	116.3	110.7
KIF11	-0.64	1.82	0.46	0.807258	0.0805208	0.934069	0.643	3.535	1.377	191.4	297.4	524.5	148.4	744	540.3	110.1	332.6	269	328.9	457.7	601.1	134.6	163.6	623.3	888	497	587.3
KPNA6	-1.13	1.82	0.32	0.648374	0.25538	0.996733	0.456	3.536	1.25	168.8	370.2	818.8	231.6	984.4	787.6	76.7	371.3	335	409	823.3	814.3	212.3	252.6	691.6	1401.1	779.2	796.1
KPNB1	-0.62	1.82	0.55	0.814262	0.0758761	0.869745	0.651	3.529	1.466	2265.7	3477.7	7259.4	2056.8	11312.3	7717.2	1301.5	3944.2	3085.6	3919.7	8049.9	6546.6	1805.7	2342.8	9816.7	13035.8	7573.4	7863.7
LASP1	-1.11	1.82	0.73	0.566193	0.1793	0.85193	0.464	3.525	1.659	905.9	1952	3490.3	990.1	6687.4	4030	449	1827.8	1709.8	2228.4	3278.4	3715.9	889	1102.8	5104.7	8760.7	4017.7	4042.3
LCA5	-0.68	1.82	0.48	0.891197	0.191113	0.971063	0.625	3.526	1.393	4.9	7.9	17.9	5.1	22.1	15.9	2.5	9.7	7.4	8.4	21.9	14.7	3.7	7	19.3	25.4	15.9	15.9
MLLT6	-1.85	1.82	0.59	0.161578	0.171198	0.924406	0.277	3.535	1.508	9.2	33.4	48.5	13.7	99.6	66	5	17.1	30.8	36.3	59.5	39.6	10.9	17.3	72.1	137.5	64.7	67.4
MTERFD2; MTERF4	-1.66	1.82	0.43	0.295158	0.226911	0.985167	0.317	3.542	1.35	140.8	444	1033.2	291.7	1282.6	950	66.8	296.7	428.9	459.7	1067.9	999.7	248.5	342.4	906.6	1814.5	925.7	974.9
PIK3R4	-1.02	1.82	0.34	0.463305	0.087942	0.982481	0.493	3.543	1.266	152.9	310.3	534.6	150.9	795	628.2	83.4	280.4	292.3	329.4	592.7	482.2	145.2	156.8	699.1	904.1	603.2	654.2
PREPL	-0.65	1.82	0.69	0.843328	0.111905	0.813335	0.639	3.523	1.608	24.3	38	83.1	23.6	125	77.7	13.9	42.4	33	43.8	82.1	84.2	20.7	26.9	90.5	172.7	76.3	79.2
PRNP	-0.42	1.82	0.27		0.0145977	0.939884	0.749	3.521	1.208	9.8	13.1	13.9	4	21.3	17.7		9.8	12.4	13.8	16.2	12	3.2	4.9	21.5	21.2	14.2	22
PTRH1	-0.85	1.82	0.53	0.29643	0.0166408	0.682614	0.556	3.52	1.446	733.7	1318.6	2640.2	750.1	3679.2	2543.6	546.1	985.7	1270.2	1368.8	2879.9	2420.5	675.7	832.6	2795.3	4842.5	2441.9	2649.6
RAB6A	-0.69	1.82	0.65	0.865144	0.165178	0.889782	0.619	3.524	1.57	91.4	147.7	233.5	66.3	351.2	223.7	49.1	170.3	130.2	167.5	235.4	231.7	56.1	78.3	242.2	509.2	225.1	222.3
RAF1	-1.17	1.82	0.4	0.344365	0.0863505	0.965624	0.445	3.539	1.317	272.5	612.4	1252.3	353.9	1779.8	1351.1	154.4	481.1	597.9	627.3	1433	1094.4	309.1	405.1	1476.2	2145.9	1292.4	1412.5
RANBP2	-0.17	1.82	0.42	0.998552	0.0517067	0.931047	0.888	3.53	1.336	581.9	655.2	1088.1	308.2	1510.2	1130.1	361.1	937.6	600.6	714.7	1100.7	1075.7	263.9	360	1224.6	1862.3	1071.2	1192.2
RPGRIP1L	-0.74	1.82	0.35	0.540907	0.0336131	0.945884	0.6	3.528	1.279	64.9	108.2	195.9	55.5	278.6	217.9	40.7	103.5	106.4	110.1	205.1	187.1	49.9	61.8	243	319.4	214.4	221.4
RPP25L	-1.25	1.82	0.5	0.48999	0.197499	0.966009	0.421	3.53	1.417	314	746.1	1392.7	394.6	2046.7	1444.4	159.1	619.8	688.6	808.5	1490.9	1300.9	340.3	457.5	1402.1	2987.7	1435	1453.9
RRS1	-0.97	1.82	0.37	0.700519	0.202239	0.991073	0.509	3.524	1.292	2140.6	4205.8	17928.1	5087.6	22474.8	17397.6	1071.7	4275.7	3949.4	4478.9	20413.7	15745.2	4406.7	5873.6	15758.6	32053.3	16954.9	17851.8
SEC61A1	-0.6	1.82	0.68	0.947814	0.239666	0.915913	0.659	3.543	1.606	761.7	1155	2698.4	761.6	3917.4	2439.5	332	1747.4	1138.6	1171.7	2636.6	2761.7	679.3	853.9	3306.4	4641.4	2391.1	2488.9
SNRNP200	-1.19	1.82	0.2	0.443781	0.140492	0.999125	0.439	3.535	1.149	8174.4	18602.3	62613.6	17714.4	82917.9	72168.4	4307.2	15513.6	17895.4	19337.1	69416.8	56477.2	16002.8	19609	62058.3	110789	69543.5	74892.3
TDP2	-1.33	1.82	0.84	0.51901	0.259639	0.846946	0.398	3.534	1.789	21.9	55	103.8	29.4	158.5	88.6	9.8	49	48.4	62.6	117.6	91.6	25	34.5	122.5	205.1	86.3	91
TIMM50	-0.56	1.82	0.36	0.764397	0.0348553	0.946078	0.679	3.53	1.281	1932.5	2845	5925	1678.4	7987.9	6234.9	1231.8	3031.7	2635.5	3071.1	6320.4	5554.4	1491.8	1888.4	6769.6	9425.5	6051.2	6424.1
TOR1AIP2	-0.56	1.82	0.49	0.897004	0.104068	0.937725	0.679	3.524	1.4	67	98.7	191.6	54.4	285.9	204.2	35.6	126.2	95.5	102	215	170.8	50.3	58.8	253.4	322.6	205.2	203.3
TP53I3	-0.35	1.82	0.66		0.0467102	0.63903	0.787	3.539	1.585	8.3	10.5	19.6	5.5	29.3	18.5		8.3	8.9	12.5	23.8	16.2	5.7	5.4	20.5	41.9	16.2	21.1
XPO5	-0.24	1.82	0.62	0.997567	0.117129	0.871214	0.849	3.528	1.534	408	480.4	975.6	276.5	1457.8	950.4	246.3	675.8	414.2	557.2	1121.5	848.7	263.1	290.6	969.5	2191.9	977.5	924.1
YIF1B	-0.53	1.82	0.51	0.8838	0.0756427	0.898782	0.691	3.532	1.426	22.1	32	67.7	19.2	95.8	67.2	12.4	39.4	33.1	30.9	75.2	61	17.1	21.5	86.6	106	66.8	67.6
ZCRB1	-1.35	1.82	0.78	0.367342	0.158124	0.79939	0.393	3.541	1.717	390.1	991.9	1920.2	542.2	2680.2	1561.3	210.5	722.8	974.2	1009.9	2361	1561.7	478	615.1	1903.6	3773.7	1503.5	1621.4
ZNFX1	-1.51	1.82	0.69	0.212779	0.115263	0.817125	0.352	3.522	1.609	262.1	744.9	1367.3	388.3	2404.3	1494.4	141.7	484.8	727.1	763.2	1411.7	1324.3	354.8	424.9	1838.2	3144.7	1479.2	1509.7
ANGPTL4	-1.82	1.81	0.7	0.171985	0.175757	0.865192	0.283	3.498	1.625	166.9	588.7	1132.6	323.8	1551	954.2	87.2	319.3	569.8	608.2	1070.4	1198.4	290	361.5	1059.9	2269.7	917.8	992.1
ANXA7	-0.64	1.81	0.83	0.814793	0.0902891	0.641737	0.641	3.502	1.773	263.4	411	722.6	206.4	1096.5	618.4	153.9	450.7	352.2	479.6	690.1	756.7	190.1	224	829.1	1450.2	612.6	624.3
AP1M1	-1.47	1.81	0.36	0.236229	0.121693	0.984361	0.361	3.505	1.282	401	1111.4	2207.5	629.7	3369.1	2628	212	758.4	1011.6	1221	2449	1989.8	569.7	696.1	2793.5	4063.3	2623	2633
ARFGAP1	-0.66	1.81	1.02	0.874212	0.155988	0.594727	0.632	3.508	2.03	57.7	91.4	184.6	52.6	297.8	146.7	30.4	109.6	73	114.4	206.3	165.1	45.3	61.1	239.3	370.7	142.6	150.9
AUP1	-0.82	1.81	0.47	0.748492	0.148049	0.963074	0.566	3.504	1.382	345.3	610.5	1208.6	344.9	1745.7	1263.4	181.8	655.8	562.5	662.5	1399.2	1044	297.5	399.8	1353	2252.5	1224.1	1303.9
C12orf43	-1.57	1.81	0.54	0.19837	0.124132	0.924583	0.336	3.512	1.449	89.8	267	463.4	131.9	733.4	506.1	47.5	169.9	259	275.3	567.2	378.6	112.9	154.2	729.3	737.6	469.8	545.1
CCDC167	-0.76	1.81	0.21	0.655721	0.0696183	0.997054	0.591	3.501	1.159	19.7	33.4	78.2	22.3	97.4	84	11.6	33.6	37.1	30.1	92.3	66.2	20.6	24.2	111.9	84.7	80.1	88.1
CCDC47	-0.83	1.81	0.58	0.73968	0.143212	0.915245	0.564	3.517	1.492	950.6	1686.5	3776.5	1073.7	5563.5	3729.3	488.4	1850.3	1585.8	1793.5	3984.3	3579.6	981.7	1174.4	4338.2	7134.9	3725.2	3733.5
CDC16	-1.02	1.81	0.41	0.409984	0.0705537	0.952544	0.494	3.504	1.325	17.9	36.1	63.2	18	77.4	58.4	10.6	30.1	36.4	35.9	70.5	56.7	16.7	19.5	60.8	98.5	54.9	62.1
CLK1	-1.49	1.81	0.15	0.426491	0.270148	0.999927	0.356	3.501	1.108	691.7	1940.7	5662.7	1617.6	5991.6	5407.6	318.5	1502.2	1930.1	1951.3	5846.2	5485	1413.2	1851.5	4005	8963.5	5250.5	5569.5
DDX47	-1.87	1.81	0.23	0.141982	0.157372	0.998644	0.274	3.514	1.17	1259.6	4603.2	10600	3016.5	12528.2	10710.4	636.6	2492.1	4396.2	4819.9	12394.9	9065.1	2647.2	3437.4	10314.2	15217.4	10197.6	11249
DDX56	-0.93	1.81	0.3	0.810769	0.288484	0.998041	0.525	3.499	1.231	2724.4	5184.6	14098.2	4029.1	17473.9	14200.5	1153.2	6436.4	4948.2	5432.2	14662.7	13555.5	3568	4549.8	13553.5	22528.3	13740.2	14676.2
DHX30	-1.37	1.81	0.35	0.586495	0.349308	0.997347	0.387	3.498	1.27	9391.6	24278	45400.5	12977.6	55699.6	43851.2	3718.8	23717.9	22783.4	25870.6	51908.1	39708.7	11446.7	14713.2	43162.6	71878.1	43133.7	44580.7
DLGAP5	-0.98	1.81	0.9	0.674817	0.188038	0.737684	0.508	3.495	1.863	126.8	249.7	355.3	101.7	589.5	316.5	74.8	214.9	219.3	284.4	300.6	420	90.5	114.2	350.3	992.1	306.3	327
ETFB	-0.76	1.81	1.15	0.813888	0.162494	0.500198	0.591	3.501	2.223	339.3	574.3	992	283.4	1540.3	692.8	191	602.7	496.7	664	885.2	1111.6	254.4	315.6	1007.7	2354.3	669.4	717
FAM127B; RTL8A	-0.29	1.81	0.58	0.989662	0.0762005	0.843696	0.819	3.506	1.497	45.4	55.5	111	31.7	162	108.3	26.5	77.9	53.3	57.7	132.4	93.1	28.4	35.3	138.5	189.6	99.6	117.7
FTSJ2; MRM2	-1.94	1.81	0.39	0.18543	0.227791	0.99025	0.261	3.509	1.311	248.2	951.8	2036.2	580.2	3227.8	2461.5	114	540.3	919.9	984.9	2422.4	1711.5	528	637.6	2578.9	4040	2408.8	2515.4
GCDH	-0.86	1.81	0.3	0.590742	0.0823551	0.988999	0.551	3.511	1.229	728.8	1322.6	2748.1	782.7	3576.9	2909.8	414.1	1282.5	1257	1391.6	3031.8	2491	683.5	896.4	2988.8	4280.8	2899	2920.6
HAUS4	-0.86	1.81	0.86	0.581868	0.0779613	0.576331	0.552	3.518	1.82	77.8	140.9	257.5	73.2	445.3	244.7	43.4	139.3	129.4	153.5	280	236.8	68.7	78	401.4	494.1	230.2	260.2
HM13	-0.36	1.81	0.71	0.968818	0.0645366	0.695501	0.78	3.517	1.636	131.6	168.8	284.4	80.9	385.1	235.4	74.3	233.2	160.4	177.6	287.1	281.8	76.5	85.5	370.5	400.3	219.9	252
IPO9	-0.46	1.81	0.63	0.923112	0.0672398	0.783836	0.729	3.504	1.546	649.2	890.9	1699.8	485.1	2330.6	1507.8	383.7	1098.4	814.2	974.9	1913.6	1509.9	432.9	543.7	1959.2	2772.4	1441	1577.8
LSM1	-2.15	1.81	0.61	0.205046	0.329741	0.963926	0.225	3.501	1.528	40.2	178.7	294.5	84.1	562.6	368.2	17.4	92.7	155.1	205.8	330.6	262.4	71.8	98.6	377.9	837.6	365.9	370.6
MANBA	-0.82	1.81	0.79	0.749905	0.147882	0.773951	0.565	3.518	1.732	30.7	54.3	103.4	29.4	153.5	88.6	16.3	57.8	48	61.4	101.2	105.6	26.4	32.7	111.8	210.7	84.4	93
MCM8	-1.73	1.81	0.36	0.167952	0.145935	0.987841	0.301	3.498	1.28	44.6	148.1	278.9	79.7	428.9	335.1	23.2	85.8	147.5	148.8	347.8	223.6	70.6	90	360.5	510.2	339.3	331
MTFMT	-1.89	1.81	0.63	0.130242	0.1513	0.889744	0.27	3.507	1.549	41	152.1	327.5	93.4	513.1	331.3	21.7	77.4	133.5	173.2	398.4	269.2	82.9	105.2	401.6	655.6	341.8	321.1
MYO5B	-1.52	1.81	0.13	0.24585	0.144681	0.999896	0.348	3.495	1.094	22.5	64.5	129.8	37.1	129.2	118.1	11.9	42.5	81.5	51.1	135.9	123.9	32.9	41.9	117.3	142.3	141.4	98.7
MYOF	-0.46	1.81	0.55	0.886098	0.0447608	0.805936	0.725	3.512	1.464	1084.6	1496.1	2549	725.9	3594.7	2456	719.7	1634.4	1313.9	1703.6	2577.6	2520.8	656.2	803	2671.3	4837.3	2427.4	2484.9
NR4A1	-0.45	1.81	0.33	0.969988	0.157305	0.992417	0.732	3.495	1.254	41.8	57.1	198.3	56.7	227.3	181.2	23.6	74.1	51.5	63.4	302.1	130.2	49	65.7	208.3	248	177.5	185
PLEKHO1	-1.41	1.81	0.72	0.278523	0.127254	0.805604	0.377	3.519	1.647	100.5	266.5	470.7	133.8	716.9	435.3	55.2	183	246.5	288.2	533.1	415.6	112.2	159.5	546.1	941.1	441.9	428.8
POC1A	-1.99	1.81	0.19	0.130931	0.179383	0.999487	0.252	3.499	1.142	15.8	62.8	119.1	34	124.1	108.6	7.7	32.6	70.3	56.1	141.8	100	32.9	35.2	105.3	146.2	108.7	108.6
POLR3B	-1.37	1.81	0.66	0.113881	0.0364622	0.649637	0.388	3.514	1.578	142.3	366.6	595.3	169.4	969.1	614.2	94.8	213.6	356.3	377.3	668.3	530.2	153.7	186.7	746.4	1258.3	590.7	638.7
RALB	-1.19	1.81	0.54	0.57733	0.237045	0.965001	0.437	3.502	1.449	10	22.8	39	11.1	54.1	37.3	4.7	21.2	19.3	27	29.1	52.4	11.2	11.1	45.3	64.5	36.6	38
RANGAP1	-0.5	1.81	0.56	0.913469	0.0871178	0.873272	0.705	3.501	1.478	323.6	458.9	788.4	225.2	1132.8	766.6	186.3	562.2	415	507.5	787.7	789.2	205	247.4	872.8	1470.2	772.7	760.5
RECQL5	-1.76	1.81	0.38	0.200524	0.185024	0.987715	0.294	3.508	1.305	220.3	748.2	1704.5	485.8	2714.2	2079.1	105.9	458.1	744.8	751.6	1999.3	1453.1	429.5	549.5	2290.9	3215.7	2029.2	2130.2
RNGTT	-1.22	1.81	0.4	0.446751	0.161806	0.982694	0.428	3.496	1.318	1078.7	2517.5	5037.6	1440.9	7518.5	5705.2	549.6	2117.2	2371	2673	5969.5	4251.1	1261.6	1645.6	6017.5	9394	5711.1	5699.3
RPN1	-0.59	1.81	0.57	0.860161	0.0894703	0.871211	0.666	3.51	1.486	3334.6	5005.5	9459.9	2695	13630.8	9173.7	1927.1	5770.2	4513.7	5550.8	9994.2	8954.1	2429.1	2990.1	10388.3	17885.5	9060.9	9288
RWDD1	-0.39	1.81	1.08	0.98498	0.161891	0.555655	0.765	3.505	2.116	23.1	30.2	62.5	17.8	103.5	48.9	11.3	47.2	34.5	26.4	59.4	65.7	20.5	15.5	95.9	111.6	48.8	49
SARS	-1.13	1.81	0.93	0.62814	0.240367	0.769734	0.457	3.502	1.906	719.9	1573.7	2477.3	707.4	4848.5	2544.4	332.8	1557.2	1356.7	1825.5	2618.6	2343.7	669.3	747.7	3551.1	6619.8	2516.9	2572.3
SEPT2	-0.81	1.81	0.57	0.674903	0.0964696	0.881429	0.571	3.511	1.483	1077.7	1886.8	3134.7	892.8	5208.8	3512.3	588.3	1974.3	1696	2099	3189.2	3081.1	872.8	913.3	4312.1	6291.9	3390.5	3638.4
SERPINE3	-1.21	1.81	0.96	0.211001	0.0481787	0.377469	0.433	3.509	1.951	11.5	26.6	47.8	13.6	64.5	33	7.3	18.2	24.4	29	59.1	38.6	11.8	15.7	61.6	67.5	30	36.4
SMYD3	-1.77	1.81	0.34	0.296758	0.280252	0.996419	0.293	3.509	1.264	65.2	222.6	391.9	111.7	583.8	461.9	28.8	147.6	216.9	228.5	474.1	324	97.6	127.8	435.2	783.1	461.6	462.3
SP110	-1.44	1.81	0.76	0.381799	0.212466	0.855815	0.368	3.508	1.697	254.4	691.8	1265.6	360.7	1902.6	1121.2	127.9	505.9	688.3	695.3	1391.4	1151.2	363.7	357.8	1244.4	2908.8	1168.6	1075.7
STUB1	-0.68	1.81	0.65	0.820692	0.115599	0.844805	0.625	3.497	1.566	133.8	214.2	408.9	116.9	590.2	376.9	73.3	244.4	193.1	237.6	434.5	384.8	107.3	127.4	451.8	771.1	374.3	379.5
TNPO3	-0.16	1.81	0.75	0.99843	0.0329731	0.52344	0.897	3.509	1.678	79.5	88.5	165.4	47.1	235.7	140.5	51.2	123.3	82	95.6	181	151.2	44	50.5	197.2	281.8	133.4	148
TOR4A	-1.97	1.81	0.37	0.112732	0.149805	0.986665	0.256	3.509	1.29	264.5	1033.1	1694.1	482.8	2490.4	1930.8	140	499.9	981.5	1087.4	1928.9	1487.9	418	557.6	1857.5	3339	1869.3	1994.3
VAT1	-0.66	1.81	1.16	0.847905	0.129199	0.435654	0.631	3.502	2.235	67.3	106.6	182.6	52.1	247.6	110.8	36	125.7	99	114.8	199.1	167.5	49.8	54.6	191.2	320.6	124.6	98.5
ZNF281	-1.23	1.81	0.42	0.30132	0.0876304	0.958179	0.426	3.518	1.335	841.1	1976.6	3738	1062.5	5039.7	3773.8	482.2	1467.3	1845.9	2116.6	4335.8	3222.7	947.5	1191.4	4059.8	6256.1	3815.9	3732.1
ZRANB2	-0.73	1.81	0.89	0.870949	0.207792	0.76781	0.602	3.509	1.852	732.3	1216.2	2529.2	720.8	4534.1	2448.6	370.8	1446.4	1086.6	1361.2	2559.5	2499.2	668.6	777.1	2996.6	6860.6	2520.2	2379
ACTR5	-1.03	1.8	0.67	0.584768	0.155294	0.864241	0.491	3.48	1.595	12.3	25.1	56.4	16.2	97.2	61	6.9	22.1	22.5	28.1	63.5	50.1	13.9	18.9	66.3	142.5	63.4	58.6
ANAPC7	-0.41	1.8	0.88	0.945515	0.0668389	0.521125	0.751	3.484	1.839	960.9	1280	2414.2	692.9	3921.3	2132.1	585.3	1577.4	1182.6	1385.5	2828.1	2060.9	632.6	758.9	3104.8	4952.4	2133.8	2130.5
ARL6IP4	-1.34	1.8	0.63	0.200793	0.0714733	0.784002	0.395	3.475	1.551	516.3	1306.8	1795.6	516.7	2836.6	1828.4	295.4	902.3	1212.2	1408.7	1928	1672.3	467.3	571.3	2509	3207	1741.5	1919.7
BAG1	-1.82	1.8	0.38	0.0466166	0.04859	0.949537	0.283	3.494	1.298	633.3	2239.9	3652.1	1045.3	5193.8	4001.5	410.5	976.9	2116.6	2370.4	4510.4	2957.1	952.8	1146.7	4175.3	6460.7	3910.6	4094.5
CAPN7	-0.52	1.8	0.95	0.958096	0.190193	0.698845	0.698	3.493	1.932	54.2	77.7	147.5	42.2	242	125.2	27	108.9	66	91.5	164.4	132.3	37.3	47.8	185.9	314.9	118.4	132.4
CDADC1	0.1	1.8	0.81	0.999867	0.0371696	0.471317	1.068	3.476	1.751	197.7	185.1	431.8	124.2	577.6	329.9	140.4	278.4	155.8	219.8	438.6	425.1	99.5	155.1	455	733.2	312.5	348.3
CDC42EP1	-0.79	1.8	0.55	0.789233	0.160884	0.934752	0.579	3.491	1.467	156.3	269.9	484.6	138.8	731.1	498.4	78.9	309.6	256.5	284	560.1	419.2	122.2	157.7	599.3	891.9	466.4	532.6
CDYL2	-1.89	1.8	-0.08	0.174603	0.201076	0.999995	0.27	3.49	0.948	88.3	326.6	980.4	281	1048.7	1106.6	43	181.4	326.1	327.1	977.4	983.5	241.1	327.4	774.8	1419.3	1066.8	1147.8
CENPH	-0.36	1.8	0.38	0.973453	0.0836934	0.96887	0.777	3.473	1.3	29.6	38.1	106.3	30.6	160.8	123.6	17	51.4	34	42.6	126.9	89.1	27.1	34.6	146.9	176	114.6	133.4
CEP78	-1.75	1.8	0.61	0.283243	0.263582	0.94986	0.297	3.481	1.523	138.7	467.1	491.6	141.2	671.1	440.7	62.1	309.8	455.6	478.8	533.3	453.1	123.1	162	496.5	907.1	437	444.5
CHMP2A	-0.87	1.8	0.7	0.693447	0.140072	0.831449	0.548	3.475	1.623	85.6	156.1	398.3	114.6	696.8	429.3	47.1	155.4	129.6	188.1	503.9	314.9	104.3	126	559.2	868.2	431	427.7
CMIP	-0.78	1.8	0.54	0.720977	0.110695	0.910322	0.581	3.478	1.454	26.7	45.9	93.6	26.9	134.2	92.3	15.8	45	38.8	54.2	80.7	108.6	23.3	31.1	100.4	179.3	82.6	103.1
CXorf61; CT83	-0.79	1.8	-0.07	0.914228	0.355708	0.999999	0.578	3.478	0.955	5.8	10.1	23.3	6.7	23.8	24.9	2.4	14.1	7.9	12.8	24.3	22.3	8	5.6	18.1	31.2	28.4	21.8
DNAJA2	-0.9	1.8	0.39	0.627963	0.116209	0.976433	0.537	3.493	1.309	764.2	1424.3	2925.3	837.4	4072.2	3110.4	399.7	1461.2	1367.2	1483.8	3166.9	2702.2	735.3	953.7	3727.4	4449	2930.1	3301.7
DUS1L	-0.59	1.8	0.68	0.870369	0.104833	0.800815	0.662	3.489	1.606	336.1	507.4	1117.5	320.2	1574.1	980.4	210.7	536	464.9	553.8	1063	1174.8	301.2	340.5	1008.9	2455.9	1006.4	955.1
DUSP11	-1.24	1.8	0.38	0.451454	0.174009	0.98731	0.424	3.474	1.299	964.3	2273.6	5462.3	1572.3	6598.7	5081.2	492.5	1888	2124	2433.8	5682.3	5250.9	1395.2	1771.8	4793.5	9083.8	5079.6	5082.8
EGFR	-0.68	1.8	0.5	0.799332	0.105548	0.929852	0.623	3.472	1.411	1270.5	2040.3	3656.6	1053	5182.1	3671.5	707.9	2280.3	1843.4	2258.3	3988.3	3352.4	955.5	1160.5	4062.9	6609.6	3645	3698.1
EIF4H	-1.02	1.8	0.5	0.636208	0.186906	0.962118	0.492	3.49	1.417	409.1	831.8	1470.3	421.3	2558.7	1805.6	211.7	790.5	710.9	973.2	1578.9	1369.1	409	433.9	1760.3	3719.3	1851.6	1760.7
FAR1	-0.89	1.8	0.25	0.524319	0.0706771	0.993802	0.541	3.482	1.189	148.7	275.2	591.9	170	734.1	617.3	88.1	251.1	258.6	292.8	700.8	499.9	155.2	186.2	610.5	882.8	611.2	623.4
FASTKD3	-0.58	1.8	0.07	0.695236	0.0283765	0.999972	0.667	3.491	1.047	50.4	75.6	185.7	53.2	214.3	204.8	33.8	75.3	72.5	78.8	220.3	156.6	49.5	57.2	179.3	256.2	202.2	207.4
HSPA4	-0.63	1.8	0.69	0.755429	0.0591791	0.692246	0.645	3.471	1.614	5767.4	8936.3	15120.9	4356.7	22664.5	14040.2	3650.4	9112	7982.9	10003.6	14713.7	15539.4	3762.8	5044.4	17293.1	29704.2	13666.3	14424.4
KIF18B	-1.9	1.8	0.29	0.217188	0.252387	0.997887	0.268	3.49	1.222	355.4	1327.1	2139.3	612.9	3580.9	2931.3	171.2	737.9	1240.9	1419.2	2337.3	1958	543.2	691.6	2338.9	5482.4	2892.9	2970.3
LARP1	-1.33	1.8	0.43	0.744456	0.502385	0.996888	0.398	3.479	1.343	11496.6	28891	53832.2	15474.8	70148.9	52242.2	3701	35712.5	27601	30241.2	54853.1	52830.3	13698.9	17480.9	54997.3	89474.7	50191	54377.3
LRRC1	-1.19	1.8	1.1	0.845152	0.558392	0.881256	0.438	3.474	2.14	5.5	12.6	26.3	7.6	45.3	21.2	2	15.3	10.5	15.2	37.2	18.6	9.1	6.3	25.8	79.6	23	19.5
LSM14B	-1.6	1.8	0.47	0.186989	0.126596	0.953625	0.329	3.492	1.386	711.4	2162.3	3926.6	1124.4	5471.7	3947.6	377.8	1339.7	2128.2	2196.9	3892.6	3960.8	1011.1	1250.3	4249.4	7045.5	3750	4155.7
MCRS1	-0.81	1.8	0.38	0.185193	0.00631548	0.768446	0.569	3.475	1.305	271.5	476.8	902.8	259.8	1308	1002.5	220.2	334.7	459	495.3	1100.3	740.8	220.9	305.5	1452.3	1178	980.4	1025.1
MECOM	-0.34	1.8	0.76	0.979647	0.0846287	0.687279	0.788	3.472	1.695	49.8	63.2	129.7	37.4	208.5	123	30.6	81.1	60.4	66.1	124.5	135.2	33.4	41.8	148.8	292.2	109.6	138.1
MOCS1	-2.09	1.8	0.03	0.172279	0.267953	1	0.235	3.478	1.018	6.2	26.3	37.2	10.7	43.2	42.4	2.7	14.2	27	25.7	41.1	33.7	10.8	10.6	33.2	56.2	40.4	44.6
MRPL37	-0.5	1.8	0.31	0.936772	0.12131	0.99198	0.705	3.492	1.237	83.1	117.9	254.2	72.8	309.5	250.3	43.8	157.7	113.6	122.4	272	237.5	67.5	78.5	256.1	374.1	227.3	275.6
MRPL42	-1.36	1.8	0.67	0.592567	0.353366	0.954034	0.389	3.479	1.587	214.8	551.8	904.7	260.1	1331.1	838.8	87.5	527.5	494.6	615.7	952.7	859.2	228.3	296.3	937.9	1889.1	812.2	866.3
PARG; BPHL	-1.78	1.8	0.53	0.0924546	0.0880169	0.896432	0.292	3.479	1.443	29.7	101.8	193.5	55.6	331.1	229.4	16.7	52.9	96.6	107.2	234.9	159.4	49.1	63	316.7	346.1	230.1	228.7
PHF20L1	-1.85	1.8	0.61	0.297926	0.317553	0.96162	0.278	3.483	1.525	4.5	16.1	28.6	8.2	40.9	26.8	1.9	10.5	17.8	14.5	34.4	23.7	11.2	6	37.3	44.8	26.9	26.7
PODXL	-0.73	1.8	0.86	0.887977	0.235515	0.813002	0.604	3.488	1.81	168.5	279.2	374.1	107.2	611.2	337.7	80.3	353.6	240.6	324	348.8	401.2	96.4	119.3	434.7	859.5	323.3	352.7
POLD1	-1.07	1.8	0.38	0.58432	0.18104	0.987269	0.475	3.474	1.303	1488	3134.2	5998.7	1727	9244.5	7094	740.1	2991.6	2920.1	3364.1	6923.7	5197.2	1538.1	1939	7216.1	11843	6972	7218.2
RLIM	-0.62	1.8	0.69	0.787411	0.0666581	0.720064	0.651	3.473	1.608	18	27.6	53	15.3	68.5	42.6	10.8	29.9	29.4	25.9	62.5	45	13.1	17.8	60.4	77.6	38.9	46.6
RPL10A	-2.09	1.8	0.43	0.321415	0.446795	0.995767	0.235	3.473	1.343	5334.4	22662.4	42881.5	12348.9	62539.8	46554.2	1986.5	14324.8	21175.6	24253.6	50786.2	36207.2	10741.6	14196.6	41550.3	94132.3	45395	47743
SLC27A2	-1.07	1.8	0.11	0.574703	0.174854	0.999955	0.475	3.471	1.083	89.7	189	424.6	122.3	545.7	504	42.8	188.2	174.8	204.4	416.7	432.6	114.2	131	486.3	612.3	480.6	528.5
SNRNP27	-1.28	1.8	0.23	0.368376	0.140764	0.998303	0.411	3.489	1.171	207.9	506	1453.8	416.7	2167.5	1850.5	110.4	391.4	478.6	535	1629	1297.4	375.4	462.6	1632.8	2877.2	1807.9	1894.2
SPAG9	-0.25	1.8	0.22	0.990961	0.047878	0.994801	0.843	3.476	1.164	5.4	6.4	14.4	4.1	18.3	15.7	3.6	8.1	5.2	7.9	14.4	14.4	3.3	5.2	15.5	21.5	15.1	16.3
STRN	-1.17	1.8	0.59	0.569365	0.221798	0.943853	0.444	3.481	1.503	19.4	43.8	65.3	18.8	89.7	59.7	8.8	42.9	42.1	45.5	69.2	61.7	17.1	20.6	74.7	107.7	58.1	61.3
TAF10	-1.95	1.8	0.32	0.129864	0.168852	0.993624	0.259	3.482	1.249	97.1	374.4	592.5	170.1	1026.4	822	50.5	186.8	362.2	387	664.6	528.2	149.6	193.5	741.6	1420.7	793.3	851.8
UHMK1	0.05	1.8	0.83	0.999999	0.235753	0.830515	1.038	3.471	1.772	6.5	6.3	13.7	3.9	23.3	13.2	3	14.2	7.6	5.2	15.7	11.9	3.3	4.7	21.7	25.1	14.1	12.3
USP30	-0.94	1.8	0.34	0.481077	0.0732069	0.978057	0.521	3.482	1.263	30.4	58.4	122.8	35.3	177.7	140.6	17.6	52.6	53.4	63.9	127.1	118.7	34	36.6	143.7	219.7	140.8	140.5
VWA8	-1.33	1.8	0.41	0.338929	0.140152	0.975815	0.398	3.492	1.331	75.9	190.7	360.2	103.1	521.8	392	38.5	149.5	185.5	196.1	365.4	355	88.2	120.6	461.2	590.3	360.7	426
XPOT	-0.75	1.8	0.34	0.691417	0.0803315	0.980852	0.594	3.494	1.262	322.6	542.7	929.3	266	1285.7	1019.1	187.4	555.3	516.8	570	1059.2	815.3	241.7	292.7	1032	1601.7	1072.4	968.5
ZNF562	-0.69	1.8	0.52	0.406699	0.0127548	0.649795	0.619	3.483	1.435	41.6	67.2	111.3	32	158	110.1	31	55.7	58	77.8	130.5	94.9	28.2	36.2	140.5	177.7	111.1	109.1
ZNF692	-1.51	1.8	0.28	0.341738	0.212917	0.997478	0.351	3.489	1.216	102.8	292.7	583	167.1	860.8	707.7	52.5	201.3	275.1	311.5	890.2	381.8	143.7	194.3	874.8	847.1	683.5	732.8
AHCYL1	-0.44	1.79	0.76	0.969448	0.15071	0.793163	0.735	3.465	1.697	80.5	109.4	226.6	65.4	321.3	189.3	44	147.1	96.6	123.9	206	249.2	52.4	81.6	241	428.4	179.3	199.9
ASXL1	-0.19	1.79	0.4	0.997775	0.0591248	0.94444	0.876	3.465	1.321	14.4	16.4	42.8	12.3	53.8	40.7	9	22.9	13.7	19.6	41.6	44	10.3	14.8	46.7	62	36.3	45.7
BOD1L1	-0.89	1.79	0.47	0.541759	0.0798803	0.92248	0.539	3.459	1.388	10.5	19.5	37.2	10.7	67.3	48.4	6.1	18.1	17.3	22	42.5	32.5	10.4	11.1	55.3	81.8	48.6	48.3
CAND1	-0.64	1.79	0.73	0.862049	0.128331	0.793666	0.643	3.467	1.656	881.9	1372.3	2329.6	671.9	3746.3	2262	486	1600.4	1202.5	1566	2317	2342.2	616.9	731.8	2743.7	5115.3	2278	2246.2
CDC23	-0.42	1.79	0.84	0.932656	0.0598982	0.52743	0.746	3.453	1.794	64	85.8	156.7	45.4	259.6	144.7	37	110.7	81.9	89.9	162.6	151.1	41.3	49.9	242.9	277.4	143	146.4
CHAF1B	-2.16	1.79	0.57	0.16154	0.279653	0.964309	0.224	3.459	1.48	51.6	229.9	316.6	91.5	427.2	288.6	21.7	122.7	230.6	229.2	295.7	338.9	84.1	99.6	381.5	478.4	256.2	325.1
CTPS1	-1.03	1.79	0.62	0.652314	0.208097	0.923982	0.49	3.451	1.537	80.7	164.7	294.2	85.2	421.9	274.5	40.3	161.5	143.3	189.4	288.5	300	76.4	95.1	296.9	599.4	281.6	267.6
DYNLRB2	-0.93	1.79	0.55	0.411652	0.0508659	0.818348	0.526	3.462	1.462	68.6	130.5	268.8	77.6	421.1	288.1	43.2	108.9	118.3	144	311.1	232.3	68.2	88.4	360.3	492.2	262.5	316.2
GRSF1	-0.8	1.79	0.53	0.977743	0.662865	0.996343	0.574	3.467	1.446	1972	3433.4	6014.7	1734.6	8180.4	5659.2	506.4	7679.3	3135.3	3759.8	6846.1	5284.3	1489.1	2020.6	6069.2	11026.1	5515.7	5806.5
GTF2B	-1.64	1.79	0.53	0.196919	0.149905	0.939216	0.32	3.458	1.441	1036.1	3237.7	6847.7	1980.2	11067.2	7680.9	532.1	2017.5	3138.4	3340.2	8301.2	5648.7	1752.4	2237.7	9603.4	12754.1	7276.6	8107.7
GTF2F1	-1.32	1.79	0.44	0.203088	0.0696217	0.932056	0.4	3.459	1.357	447.2	1117.4	2063.1	596.4	5000.4	3683.9	265.5	753.3	1088.3	1147.3	2566.3	1658.5	575.7	617.8	4322.9	5784.1	3638.9	3729.5
HABP2	-1.11	1.79	0.47	0.791693	0.409001	0.992128	0.465	3.468	1.382	133.2	286.8	516.4	148.9	579.4	419.2	48	369.9	294.3	279.4	618.9	430.8	132.3	167.6	596.5	562.7	398.6	440.8
HMGN4	-2.6	1.79	0.29	0.0415048	0.172423	0.995974	0.165	3.447	1.222	255.2	1547.3	3105	900.7	4355.3	3564.3	126.9	513.4	1472.3	1626.1	3823.1	2521.8	788.4	1029	3917.1	4842.5	3478.2	3652.5
ING5	-1.81	1.79	0.3	0.125051	0.130468	0.993235	0.285	3.461	1.23	121	425.3	1043	301.3	1499.3	1218.5	63.8	229.6	408.2	443.2	1285	846.5	261.4	347.3	1413.7	1590.1	1174.9	1263.8
JPH1	-1.49	1.79	0.51	0.302294	0.179958	0.955568	0.356	3.456	1.427	953.4	2680	5211	1507.9	7709.5	5401.2	468.1	1941.9	2565.2	2799.9	6308.2	4304.6	1323.3	1718.3	6727.3	8835	5214.8	5594.3
MSH2	-0.75	1.79	0.51	0.675981	0.0740292	0.895745	0.596	3.468	1.42	3802.6	6376.1	13062.9	3767	19269.4	13570.5	2259	6401.1	6130.3	6631.7	16608.6	10274.2	3386.3	4190.5	17205.3	21581.2	13311.9	13834.1
NDUFB10	-0.7	1.79	0.47	0.76873	0.0994728	0.937186	0.614	3.447	1.387	381.6	621.2	1537	445.9	2122.3	1530	214.8	678	600	643.1	1951.8	1210.4	396	502.2	1978.8	2276.1	1455	1608.9
NEFH	-0.41	1.79	0.66	0.89012	0.0281218	0.594102	0.754	3.455	1.575	191	253.5	435.3	126	591.9	375.8	127.8	285.6	256	251	528.2	358.7	108.4	146.4	600.4	583.6	359.7	392.7
NEXN	-0.08	1.79	0.67	0.996206	0.00048084	0.0685627	0.944	3.465	1.586	147.8	156.4	190.8	55.1	299	188.6	133.7	163.3	149.6	163.6	226.6	160.6	51.9	58.4	296.7	301.4	180.8	196.7
NOC3L	-0.79	1.79	0.18	0.886126	0.291543	0.999811	0.58	3.456	1.135	2534.1	4369.3	16464	4764.4	18320.4	16140.8	1117.2	5748.2	4159.6	4589.6	16383.1	16545.2	4142.7	5479.4	12955.4	25907	15747	16544.5
NSMCE2	-1.33	1.79	0.18	0.366623	0.160864	0.99952	0.398	3.462	1.134	132.1	332.2	687.1	198.4	1030.1	908.6	65.4	266.7	321	343.7	806.2	585.6	172.5	228.3	979.5	1083.4	880	938.2
NUSAP1	-1.92	1.79	0.42	0.358993	0.417844	0.995486	0.265	3.449	1.334	4573.1	17250.3	28812.2	8354.8	41865.4	31392.7	1805.3	11584.6	16393.7	18151.7	28270	29364.8	7272.2	9598.5	26192.5	66916.7	30941.1	31850.8
PAFAH1B3	0.29	1.79	0.22	0.993451	0.120589	0.998073	1.223	3.47	1.167	278.1	227.3	649.8	187.3	893.2	765.2	174	444.6	199.7	258.8	601.8	701.6	152.7	229.7	590.8	1350.3	709.7	825
PRKAR2A	-0.64	1.79	0.68	0.783986	0.0781201	0.749803	0.64	3.447	1.601	273.8	427.9	686.7	199.2	1110	693.3	158	474.6	384.9	475.6	723.9	651.4	176	225.5	942.6	1307.2	657.4	731.1
PRMT5	-0.68	1.79	0.78	0.92214	0.261256	0.873008	0.625	3.464	1.718	843.5	1349.2	3229.4	932.2	4927.1	2867.8	376.1	1891.8	1235.8	1473.1	2769.3	3765.9	837.6	1037.4	3882.5	6252.8	2846.9	2888.8
PSMC3	-0.82	1.79	0.81	0.773455	0.16933	0.777295	0.568	3.467	1.756	953.7	1680.2	2918.2	841.7	4301.2	2449.9	506.4	1796	1496.4	1886.5	2714.4	3137.2	751.2	943.1	3001.4	6164	2383.6	2518
PUS7	-1.98	1.79	0.84	0.0884735	0.127207	0.6978	0.254	3.458	1.785	1045.4	4115.1	7670.5	2218.1	14699	8235	590.4	1851	3917.6	4322.5	9555.6	6157.3	2044	2407	10912.5	19799.5	8249.2	8220.8
RAI14	0.8	1.79	0.67	0.153002	0.00433894	0.258651	1.739	3.457	1.593	3440.1	1978	3379.4	977.6	5229.2	3283.2	3474	3406.5	1862.6	2100.6	4542.8	2513.9	911.1	1049	4778.1	5722.9	3217.9	3349.8
RNF113A	-0.28	1.79	0.49		0.00739416	0.505561	0.821	3.45	1.408	18.9	23	34.1	9.9	70.7	50.2		18.9	20.7	25.6	39.4	29.5	9.3	10.5	57.6	86.7	54.4	46.3
RSU1	-0.89	1.79	0.58	0.614105	0.10625	0.877732	0.541	3.468	1.498	70.9	131	277.7	80.1	412.1	275.1	42.3	118.8	106	161.9	329.5	234	67.2	95.4	324.4	523.5	268.3	282
SFMBT1	-1.22	1.79	0.38	0.130304	0.0278748	0.91739	0.428	3.46	1.297	12.9	30	53.8	15.5	81.7	62.9	9.3	17.8	28.9	31.2	74.6	38.8	15.3	15.8	74.1	90	63.8	62.1
SLC12A2	-1.05	1.79	0.7	0.495995	0.119969	0.804595	0.482	3.469	1.626	24.9	51.5	96	27.7	147.2	90.5	13.7	45.1	50.5	52.6	105.4	87.4	21.2	36.1	126.8	170.9	86.3	95
SLC35E1	-0.53	1.79	0.4	0.976608	0.310486	0.993198	0.692	3.462	1.32	11.4	16.5	43.2	12.5	59.6	45.2	4.6	28.2	14.5	18.7	45.9	40.7	11.9	13.1	58.7	60.5	40.3	50.6
SMURF1	-0.98	1.79	0.22		0.0569112	0.992793	0.506	3.447	1.168	4.7	9.3	12.7	3.7	20.1	17.2		4.7	8.8	9.8	16.4	9.8	3.3	4.1	13.9	29.2	18.7	15.9
SQRDL; SQOR	-0.82	1.79	0.41	0.713163	0.127598	0.973672	0.566	3.463	1.326	1310.3	2313.7	5302.3	1531	7031.4	5302.5	717.5	2393	2178	2457.8	5888.4	4774.5	1380.2	1698.3	5245.2	9425.9	5420.7	5186.9
SRSF10; LOC100996657	-0.39	1.79	-0.02	0.990843	0.24047	1	0.764	3.461	0.986	3671.9	4806.8	16848.2	4867.9	13542	13735.8	1781.9	7566.6	4584.5	5039.8	15263	18598	4164	5690.7	9232.8	19862.5	13223.8	14267.7
SSR4	-0.99	1.79	0.35	0.665699	0.191911	0.99177	0.505	3.452	1.275	1027.8	2036	3844.7	1113.8	5154.8	4042.3	495.8	2130.6	1925.7	2152.6	4278.2	3455.2	1026.6	1208.5	4111	6463.5	4163.5	3924.7
TARBP2	-1	1.79	0.39	0.78523	0.320023	0.994255	0.5	3.452	1.31	422.8	845.4	1540.8	446.4	1892.4	1444.8	176.1	1015.3	778.4	918.2	1540.6	1541.1	398.7	499.7	1407.9	2543.6	1466.1	1423.8
TCEANC2	-2.53	1.79	0.48	0.131106	0.356913	0.988409	0.173	3.455	1.392	16	92.2	132.9	38.5	191.2	137.3	6.4	39.9	91.3	93.2	152.2	116	35.3	41.9	140.4	260.3	132.2	142.6
TRA2A	-0.21	1.79	0.07	0.999551	0.270971	0.999998	0.863	3.457	1.051	3571.9	4138.7	13160	3807.3	12290.2	11692.5	1639.3	7782.7	3876.3	4418.8	13569.6	12762.8	3200.9	4528.5	8610.5	17542.4	11277.7	12122.5
TRNAU1AP	-1.23	1.79	0.51	0.531036	0.228538	0.967646	0.425	3.467	1.428	63.4	149	249.3	71.9	356.6	249.6	30.1	133.5	129.6	171.4	272.3	228.3	65.3	79.2	262.8	483.8	251.2	248.1
TSG101	-0.57	1.79	0.84	0.953988	0.235535	0.81987	0.675	3.467	1.792	32.4	48.1	111.8	32.2	163.3	91.2	14.9	70.6	45.6	50.7	104.9	119.2	29.8	34.9	123.1	216.7	88.3	94.1
VDAC1	-0.76	1.79	0.52	0.752848	0.120726	0.928379	0.59	3.458	1.431	1543.8	2617.4	3222.2	931.8	4468	3121.8	860.3	2770.4	2243.3	3054	2971.8	3493.7	844.1	1028.7	3400.6	5870.5	2981.5	3268.8
VPS26A	-0.47	1.79	0.88	0.979912	0.246387	0.806276	0.722	3.462	1.834	68.9	95.5	275.7	79.6	426.3	232.4	30.6	155.3	92	99.1	255.2	297.9	76.7	82.7	340.9	533	223.3	241.9
ZNF326	-0.17	1.79	0.05	0.999819	0.264384	0.999999	0.886	3.448	1.038	3682.5	4155.5	17730.7	5142.7	15537.1	14971.1	1643.7	8250.1	3938.5	4384.4	17189.6	18288.9	4464.6	5923.7	11752.2	20540.9	14704.5	15242.6
AHSA1	-0.5	1.78	0.91	0.951819	0.162067	0.679775	0.705	3.432	1.884	102.8	145.8	293.6	85.6	462.6	245.5	56.1	188.2	118.9	178.7	288.6	298.7	80.8	90.6	324.1	660.3	239.7	251.5
ALDH18A1	-1.32	1.78	0.18	0.459367	0.221186	0.999672	0.401	3.446	1.137	218.1	543.7	740.7	214.9	943.7	830.2	98.7	482	494	598.3	749.2	732.3	196.5	235.1	829.4	1073.7	826.2	834.3
BLMH	-1.24	1.78	0.9	0.682749	0.38074	0.872084	0.422	3.428	1.871	69	163.4	204.3	59.6	338	180.6	34.4	138.6	129.6	206.1	218.9	190.6	51.3	69.2	174.8	653.6	190.2	171.5
CD44	-1.26	1.78	0.76	0.406344	0.160009	0.801066	0.419	3.424	1.693	48.3	115.4	118.3	34.5	163	96.3	28.5	82	97.4	136.8	107.9	129.6	33.7	35.4	102.5	259.2	95.4	97.2
COPG2	-0.69	1.78	0.46	0.780286	0.0993607	0.94171	0.621	3.436	1.377	255.3	411.3	849.6	247.3	1258.3	913.8	143.4	454.4	381.3	443.6	942.4	766	212.1	288.3	1044.6	1515.6	891.6	936.6
DCAF8	-0.47	1.78	0.51	0.884776	0.0486407	0.847687	0.724	3.433	1.422	79.5	109.9	186.6	54.4	237.6	167.1	52.6	120.3	90.2	133.9	189.3	184	45.2	65.4	198.1	285	153.8	181.5
DCTN4	-0.86	1.78	0.42	0.108316	0.00398951	0.635822	0.55	3.429	1.335	110.7	201.2	367.2	107.1	497	372.3	86.6	141.5	188.7	214.5	406.3	331.9	99.3	115.5	432.3	571.4	365.3	379.5
EIF3M	-1.22	1.78	0.84	0.730568	0.419249	0.915148	0.43	3.422	1.788	1086.5	2525.2	5033.4	1470.7	7305.4	4086.5	388.3	3040.4	2495.6	2555.2	4301.9	5889.4	1407.3	1537	6585.9	8103.5	4072.5	4100.6
EXOC2	-0.94	1.78	0.22	0.52106	0.090492	0.997216	0.522	3.43	1.166	145.5	278.8	576.3	168	916.1	785.9	81.4	260.2	264.4	294	674.8	492.2	151.9	185.9	826.6	1015.3	764.7	807.7
FBLN1	0.89	1.78	0.71	0.501615	0.0669483	0.684331	1.851	3.431	1.639	352.2	190.3	293.3	85.5	396.1	241.6	212.7	583.2	172.1	210.4	343	250.8	72.7	100.5	348.6	450	237.2	246.1
FGFR1OP	-1.1	1.78	0.36	0.614622	0.224852	0.992535	0.466	3.427	1.283	51.1	109.6	169.3	49.4	243.3	189.6	26.7	97.8	103.1	116.6	185.2	154.8	43.9	55.6	153.7	385.1	205.2	175.2
GOT1	-1.05	1.78	1.05	0.542071	0.147879	0.54089	0.483	3.429	2.073	8	16.6	24.2	7	36.5	17.6	4.1	15.7	15	18.4	27.3	21.4	6.9	7.2	30.8	43.3	16.6	18.7
GRK6	-1.21	1.78	0.55	0.531923	0.221452	0.955349	0.433	3.424	1.46	136.9	315.9	580.5	169.5	926.2	634.3	63.3	295.9	309.7	322.2	663.6	507.8	149.2	192.6	790.6	1085	604.2	665.8
GTF2H3	-1.91	1.78	0.39	0.123296	0.157108	0.982218	0.265	3.44	1.312	630.9	2376.7	4661.1	1355	6989.7	5326.7	321	1239.9	2298.7	2457.4	5458.7	3980	1221	1503.6	5776.2	8458.1	5186.3	5470.8
HDGFRP2; HDGFL2	-1.25	1.78	0.45	0.192665	0.0535898	0.904933	0.419	3.438	1.368	272.4	649.8	1045.9	304.2	1992.9	1457.2	163.4	454.1	608.5	694	1153.1	948.6	278.2	332.6	1764.2	2251.3	1418.7	1496.7
LEPREL1; P3H2	-1.08	1.78	0.58	0.357504	0.0746045	0.836187	0.474	3.423	1.491	20.3	42.8	98.2	28.7	140.3	94.1	11.6	35.4	44.3	41.3	112.3	85.9	26.9	30.6	126.3	155.8	88.7	99.8
LYAR	-1.87	1.78	0.33	0.327106	0.367035	0.998039	0.274	3.435	1.253	5780.2	21129.3	41403	12053.9	57234.5	45669	2329.7	14341.4	19674.2	22692	46868.6	36574.8	10548.9	13773.7	41052.8	79794.6	46115.7	45226.6
MBD2	-1.35	1.78	0.44	0.392781	0.190763	0.97691	0.392	3.437	1.359	131.5	335.8	601.4	175	897.8	660.5	68	254.3	313.8	359.3	623.3	580.2	154.7	197.9	617.7	1304.9	629.4	693.1
MID1	-1.51	1.78	0.78	0.231957	0.136813	0.757745	0.352	3.436	1.717	214	608.1	1142.2	332.4	2400.2	1398.1	113.1	405.1	573.8	644.5	1426.4	914.6	300.8	367.3	2101.8	2740.9	1367.8	1429.1
MRPL45	-1.38	1.78	0.4	0.511366	0.297997	0.992282	0.384	3.432	1.321	457.4	1190	2359.6	687.5	3472.5	2627.7	200.6	1042.9	1058	1338.4	2821.6	1973.2	607.1	778.6	2631.7	4581.8	2551.6	2706
MTA3	-1.46	1.78	0.31	0.285017	0.161744	0.993843	0.362	3.425	1.239	62	171.1	377.9	110.4	508	409.9	31.5	122	177.6	164.9	431.4	331.1	99.5	122.4	408.8	631.3	422.5	397.7
MTO1	-1.19	1.78	0.32	0.439692	0.153749	0.991895	0.437	3.423	1.252	139.3	318.5	628.7	183.6	954.1	762.2	73.8	262.9	301.5	336.5	674.6	585.9	168.8	199.8	695.9	1308	791	734.4
NFX1	-1.42	1.78	0.39	0.564458	0.365702	0.995467	0.375	3.445	1.311	2763.8	7379.5	12484.1	3623.9	17964.2	13704.7	1079	7079.4	6820.6	7984.3	13954	11169.1	3178.4	4131.9	14199.6	22726.8	13501.4	13911
NMT2	-0.5	1.78	0.81	0.901485	0.0760426	0.609668	0.709	3.433	1.752	38.8	54.8	117.2	34.2	172.7	98.6	25.9	58.2	50.2	59.8	145.9	94.2	31.1	37.5	122.4	243.7	107.4	90.5
PGS1	-0.66	1.78	0.76	0.794655	0.090449	0.699629	0.635	3.437	1.688	21.1	33.3	60	17.4	96.6	57.2	12.8	34.9	27.5	40.3	67.6	53.2	15	20.3	75.3	124	55.9	58.6
PTPN11	-0.81	1.78	0.72	0.700183	0.119704	0.781125	0.569	3.43	1.65	16.2	28.5	57.1	16.7	87.1	52.8	9.7	27.1	23.4	34.7	61.7	52.9	15.5	17.9	60.5	125.4	56.2	49.6
PTS	-0.51	1.78	0.57	0.904743	0.0899927	0.863538	0.7	3.436	1.487	14.4	20.6	41.6	12.1	58.1	39	8.1	25.7	24	17.7	38.3	45.1	10.6	13.8	56.2	60	36.3	42
RPS6KA1	-1.49	1.78	0.6	0.572355	0.422639	0.977643	0.355	3.423	1.513	38.3	107.9	166.9	48.8	244.7	161.7	14.4	101.9	107.3	108.5	166.8	167.1	38.3	62.1	183.7	326	148.3	176.4
SENP2	-1.9	1.78	0.08	0.267378	0.31658	0.999997	0.268	3.427	1.056	125.8	468.5	786.6	229.5	973.8	922.1	53.1	298	463.7	473.4	792.8	780.5	208.9	252.2	705.9	1343.5	905.8	938.7
SMOC1	-1.74	1.78	0.43	0.290038	0.271022	0.987496	0.3	3.44	1.351	1565.7	5220	6637.6	1929.3	9277.9	6869.9	704.7	3478.5	4846.3	5622.5	7206.1	6113.9	1720.6	2163.3	6749.2	12753.9	6773.9	6967.3
SNRNP40	-1.16	1.78	0.11	0.44811	0.144335	0.999942	0.446	3.44	1.082	1566.4	3510.4	12208.9	3549.2	16001.3	14794.3	849.6	2887.8	3317.9	3714.1	13674.8	10900.1	3319.1	3795.2	11498.4	22267.5	14559.6	15032.8
STK10	-1.39	1.78	0.82	0.35638	0.182786	0.778983	0.382	3.426	1.767	138.8	363.7	920.6	268.7	1495.3	846	72.2	266.7	332.7	397.6	1220.2	694.5	236.6	305.1	1199.8	1863.5	833.7	858.5
TMF1	-0.71	1.78	0.56	0.791666	0.120019	0.900476	0.61	3.445	1.479	105.2	172.4	428	124.2	555.7	375.7	58.8	188.2	155.5	191.2	542.5	337.7	110	140.3	461.8	668.7	370.1	381.4
[truncated: 1,146 more rows]

## Sheet: FANCA-IP Ro-3306 (Figure 1b)
Gene Symbol	Abundance Ratio (log2): (2-RO-3306) / (2-RO-3306-Ctrl)	Abundance Ratio P-Value: (2-RO-3306) / (2-RO-3306-Ctrl)	Abundance: F2: 127C, Sample, 2-RO-3306	Abundance: F2: 128N, Sample, 2-RO-3306	Abundance: F2: 131C, Sample, 2-RO-3306-Ctrl	Abundance: F2: 132N, Sample, 2-RO-3306-Ctrl
IGLL5	3.93	0.00229316	518.3	748.5	35.8	46.4
IGKV1-27	3.93	0.0436106	76.8	74.2	4.2	5.8
DCTD	3.91	0.000860225	52.2	114.6	4.2	6.3
AIF1L	3.01	0.094978	43.6	67.4	3.4	13.4
TARBP1	2.74	0.000328876	1847.6	3219.7	367.2	362.3
APPL1	2.73	5.58861e-05	31664	39189	5152.8	5472.2
INS; INS-IGF2	2.68	0.0140093	150.2	403.7	38.6	38.5
DLST	2.6	7.98169e-05	7127.4	8201.5	1179.8	1342
MCC	2.58	0.0151517	649.2	1743.9	171.4	184.2
SCYL2	2.54	0.000429918	9003.8	12563.5	1731.6	1943.3
KANK1	2.46	0.00101949	6107.4	9303.7	1263	1482.2
NAPRT1; NAPRT	2.34	0.000281051	494.7	681.3	107.4	122.7
RUNDC1	2.28	0.00318369	55.6	69.2	12.3	13.3
THBS4	2.22	0.00242888	212.4	227.6	43.7	51.2
NUDC	2.2	0.000833552	9650.5	14685.5	2424.4	2781.2
PRPSAP2	2.05	0.0499815	26.4	65.8	9.1	11.2
WDR47	2.03	0.00242847	6844.5	6986.2	1613.7	1774.3
MRPS36	1.96	0.000237389	208.6	260.1	53.3	67.4
FANCA	1.92	0.000760549	4017.9	5607.4	1215.1	1294.5
IMPDH2	1.92	0.489774	103408	10938.1	8525.9	9266.8
TANC2	1.87	0.0577185	38.4	93.1	12.4	21.7
KLHDC8B	1.84	0.62375	66.5	560.5	60.4	48.4
TCF20	1.8	0.572641	1188.5	99.9	97.5	100.7
SUPT7L	1.77	0.00202779	1478.5	2285.5	505.6	575.9
CALD1	1.72	0.088287	22.7	63.2	9.2	14.4
LIG3	1.71	0.0343463	20644.2	14404.8	4885.4	5663.3
KLHL26	1.68	0.000374411	4535.2	5611.1	1549.3	1593.1
XRCC1	1.68	0.0144406	7807	5705.6	1980.2	2183.1
C19orf21; MISP	1.66	0.00065854	72.3	79.8	26.2	22.1
NIF3L1	1.64	0.0562816	71.1	157.4	32.4	35.7
ALB	1.62	0.32394	30843.7	112256	13739.3	26515
BANF1	1.61	0.0241342	2689.4	2124.4	747.1	820.9
PARP1	1.6	0.39535	148365	28429.1	20148.9	22701.2
IMPDH1	1.6	0.624245	37601.6	3983.5	3834.3	4222.1
SNRPC	1.54	0.610824	387.6	3618.4	394	418.6
RAD23A	1.49	0.383994	89.4	331	42.3	88.9
NUDCD3	1.41	9.71109e-05	45.3	52.7	18	18.7
INADL; PATJ	1.41	0.392816	335.6	1259.3	184.5	323.7
AHSG	1.4	0.485918	2585.5	10654.4	1428.5	2784.4
TAS1R1	1.4	0.772292	537.6	60.3	58.4	79.8
SSSCA1	1.39	0.103745	1652.3	4076.6	917	1062.4
SNRPG	1.36	0.62646	946.8	5544.5	849	939.2
NUCB1	1.35	0.0438729	91.1	161.2	40.7	55.8
MPHOSPH9	1.34	0.00492624	525.3	509.2	198.5	210.2
TPM1	1.3	0.0182331	664.8	556.6	242.5	251.6
OGDH	1.29	0.0309558	2795.5	4130.1	1270.6	1512.7
KLHL8	1.29	0.21471	9.8	22.2	5.4	6.7
SACM1L	1.28	0.0988064	696.7	1126.3	341.3	389.2
PI4KB	1.24	0.192982	19.4	17.5	7.4	8.2
KRT13	1.22	0.400879	696.8	203.8	126	209.1
ZFHX3	1.22	0.614986	319.6	64.6	54.1	70
FANCG	1.21	0.00991876	55.6	78.4	29.6	27.6
CLIP1	1.2	0.121922	2186.7	4349.6	1255.8	1444.4
SNRNP70	1.2	0.795844	4949.8	45965.5	6170.9	7004.8
EFHD1	1.18	0.059608	32.4	60	17.2	21.9
SHCBP1	1.16	0.0896434	762.5	1170.1	362.8	495.7
PNKP	1.12	0.0468174	3617.4	2790.6	1408.4	1521
PRPH	1.11	0.218295	77.6	153.2	47.2	53.7
AFP	1.11	0.579259	168.1	607.8	114.8	190.5
SNRPB	1.1	0.855205	2384.3	20681	3175.2	3380.9
CAMSAP1	1.09	0.127627	5405.2	7039.7	2819.9	2986.5
FRYL	1.08	0.0303981	53.6	85.5	32.5	31.4
FSCN1	1.08	0.131748	11359	7754	3523.8	5563.5
PRKAA1	1.08	0.139201	665.8	1291.2	397	485.4
CHMP4B	1.07	0.58122	1173.3	4255.8	861.2	1312.2
SNRPF	1.06	0.916314	356.4	4675.5	560.3	685.2
ACAP1	1.03	0.13893	202.9	405.8	118.9	165.5
SUPT16H	1.03	0.263443	12893.2	25897.9	8525.1	9429.8
TPM3	1.02	0.118564	2743.1	5030.4	1774.2	1896.3
ACTA1	1.01	0.0126356	2451.5	2392.1	1125.1	1287.4
CEBPB	1.01	0.215687	917.6	506.3	347	330.9

## Sheet: FANCA-IP Nocodazole (Figure1b)
Gene Symbol	Abundance Ratio (log2): (3-Nocodazole) / (3-Nocodazole-Ctrl)	Abundance Ratio P-Value: (3-Nocodazole) / (3-Nocodazole-Ctrl)	Abundance: F2: 128C, Sample, 3-Nocodazole	Abundance: F2: 129N, Sample, 3-Nocodazole	Abundance: F2: 132C, Sample, 3-Nocodazole-Ctrl	Abundance: F2: 133N, Sample, 3-Nocodazole-Ctrl
DCTD	5.09	0.000194857	91.7	75.8	2.4	2.5
IGKV1-27	4.31	0.0291247	172.9	35.6	2.4	6.5
TRMT61A	4.11	0.00391234	2579.8	1703.7	114.2	129.5
FANCG	4.02	1.03392e-05	107.4	114.3	7	6.7
NACAP1	4	0.0167216	185.7	193.5	15	9.4
APPL1	3.82	6.33344e-06	47072.6	42634	2877.3	3483.6
MRPL48	3.76	0.0364707	10952.7	10837.9	721.1	893.1
MRPL46	3.72	0.0176007	28975	27260	1877.3	2409.1
HARS2	3.71	0.0154965	33581.3	32125.1	2234.6	2807.5
MRPL40	3.55	0.0204732	14338.3	11749.5	1013.5	1207.9
WDR47	3.53	0.000111162	10530.1	16053.5	1018.9	1250.5
MRPL55	3.53	0.0283225	9094.4	6516.2	601.7	734.2
TRMT6	3.49	0.0025355	11974.9	8821.4	809.6	1035.1
PMVK	3.46	0.0691502	27.3	27.1	2.9	2.1
SCYL2	3.4	8.06429e-05	12084.4	15408	1164.2	1433.1
NUDC	3.33	7.90882e-05	13467.7	15807.2	1288.2	1640
BTF3L4	3.33	0.0730339	2486.8	2447.9	229.3	262.5
NAPRT1; NAPRT	3.32	3.68183e-05	680.2	753.8	62.2	83.1
NAA15	3.3	0.0324578	19985.5	31726.7	2437.5	2679.5
NACA	3.3	0.0625365	5164.4	4776.7	471	538.3
SNRPC	3.3	0.0856796	2130.5	2811.5	213.6	289.7
MRPL33	3.28	0.06756	1905.1	1631.8	159.5	207.1
TARBP1	3.27	0.000121267	2446	2543.8	249.8	268.8
NUDCD3	3.23	1.23443e-06	101	98.4	10.4	10.9
RUNDC1	3.21	0.000483532	46.2	48.1	3.7	7
INS; INS-IGF2	3.2	0.00574039	145.1	83.7	11.2	12.9
CAMSAP1	3.18	0.000772138	14095	20933.3	1713.8	2097
MCC	3.17	0.00542645	1495.1	949.4	122.6	142.9
SYNE1	3.17	0.0408919	1348.6	1090.4	108.8	165.9
SSSCA1	3.16	0.00226339	6562	4925.8	575.9	699.9
NUCKS1	3.16	0.091372	177.8	224.6	16.2	31
NAA16	3.15	0.0626419	470.1	547.3	56	58.5
NAA50	3.14	0.0463844	4541.3	5380.6	522.5	603.4
PUS1	3.12	0.0484136	2400.6	2651	262.5	320.7
NAA10	3.09	0.0221333	4228	5390	497.9	632.8
NUCB1	3.05	0.000695709	225.8	277.6	28.5	32
ITGA2	3.05	0.0787403	95.5	96.5	10.8	12.4
ACAP1	3.01	0.000902655	465.9	527.9	56.8	67
TMEM160	3.01	0.0398938	232	156.3	13.6	40.9
MIF	3.01	0.0421321	995	1240.3	133.4	142.1
ROCK1	3.01	0.0758607	121.4	202.7	16.6	23
PRPSAP2	3	0.00845705	38.7	61	7	5.3
DLST	2.99	3.45757e-05	5006	6078.5	620.6	775.2
XPNPEP3	2.99	0.0417602	266.9	283.6	32.8	36.5
ECH1	2.98	0.0144101	2677.2	2393.6	303.6	338.2
SNRPA	2.96	0.0556979	10787.8	9137.5	1101.7	1477.4
UCKL1	2.95	0.00562783	46.4	26.6	3.4	6.1
RNF14	2.94	0.0568691	83.9	86.9	11.4	10.9
MTHFD1	2.94	0.0807572	84041.4	29901.7	6042.1	7094.3
FANCA	2.93	6.81211e-05	6348.9	6441	732.7	954.3
ALDOC	2.93	0.0744114	163.7	283.6	29	27.5
SUPT7L	2.9	0.000126448	2654.1	2547	312.5	386.7
THUMPD1	2.9	0.00570264	5979.2	4627.7	620.3	801.8
TXNDC9	2.9	0.0498129	22.4	19.6	2.4	3.3
ZNF556	2.89	0.0624329	985.7	733	102.1	128.1
KDM5C	2.89	0.062649	36.2	28.3	3.9	4.8
CAMKK2	2.89	0.0845984	43.2	19.1	3	5
ZNF689	2.88	0.0866875	59.4	63.4	6.9	10.1
SNRPG	2.88	0.094467	5840	4775.2	641.6	797
KLHL26	2.86	1.56496e-05	7811.9	7550.9	968.2	1152.9
GTF3A	2.86	0.0768861	1661	1425.9	193.6	233.1
TRMT10C	2.85	0.026763	29557.9	24993.2	3339.4	4259.9
DMP1	2.82	0.000554837	44.6	50.8	7	6.5
TFDP2	2.82	0.0171352	26.6	24.9	6	2.2
TRMT1	2.82	0.0184967	15308.1	8701.1	1448.8	1849.3
PRKAA1	2.8	0.00171347	1388.8	1153.4	169	196.1
DCTN3	2.8	0.00222662	223	154.2	26.2	27
KANK1	2.79	0.000504503	5824	7586.4	878.1	1048
MFF	2.79	0.0177053	45.2	33.5	5	6.3
CLNS1A	2.76	0.079317	42.8	49.2	3.9	11.8
MPHOSPH9	2.75	9.09053e-05	765.7	1068.3	113.9	157.7
HNRNPC	2.75	0.0964394	49666.3	61618.6	7097.6	9515.1
DECR1	2.74	0.0848033	29635.6	20777.4	3349.7	4136.4
NIF3L1	2.73	0.00499364	163.2	110.7	17	24
VPS13B	2.73	0.0509514	518	374.5	59.7	73.8
ANXA4	2.72	0.0351288	195	226.9	26.8	37.9
CLIP1	2.71	0.00288669	4748	6089.4	722.4	936.7
LAP3	2.71	0.0682481	22.9	24.3	2.6	5
SART3	2.7	0.0813799	14863.4	13114.2	1917.5	2406.1
ALDH7A1	2.69	0.075051	72.6	98.2	13.2	13
MYH10	2.68	0.000479779	93452.7	99570.6	14053.3	16054.4
ARFGAP2	2.68	0.00773897	275.2	182	34.6	35.1
BAHCC1	2.68	0.0668055	38.6	19.3	2.5	7.3
CD99	2.67	0.079725	182	231.5	29.8	34.8
TROVE2	2.66	0.0533062	6741.9	4823.8	899.4	909.7
CLGN	2.66	0.0625787	22.6	21.6	3.7	3.3
RBAK	2.66	0.0641096	461.1	269.5	50.7	61
NAPA	2.65	0.0147064	63.6	71.2	12.9	8.9
VBP1	2.65	0.0406866	281.9	378.7	49.7	54.9
MRPL16	2.65	0.0434841	7947.2	5715.5	914.4	1252.4
HEXB	2.65	0.0448177	18.1	13.1	2.3	2.6
PAFAH1B2	2.65	0.0542155	155.3	174.7	24.8	27.7
SNRPB2	2.65	0.0858706	11883.9	11055.3	1608.2	2063.9
TMSB4X	2.64	0.0766596	559.6	940.8	101.9	133.1
PKN1	2.64	0.0818506	127	118.1	19	20.4
DDX28	2.63	0.0586793	19502.1	13873.3	2314.7	3038.9
MRPL41	2.63	0.0673105	733.2	865.6	108.3	152.5
CRABP2	2.63	0.0860835	117.5	131.9	16.2	24.8
TRIM28	2.61	0.0486579	30887	23563.9	3926.6	4963.8
ABHD10	2.6	0.01811	244.8	254.2	38.6	44.1
HSD17B10	2.6	0.0256582	6682.1	5549.8	910.3	1105.6
STIP1	2.6	0.0521543	4534	4846.5	734	815.9
KCMF1	2.59	0.000510388	357.5	356	51.1	68.4
HADH	2.59	0.0559758	571.4	677.1	89.4	120
MRPL9	2.58	0.0386302	5149.9	4601.4	728	911.6
LMAN2	2.58	0.0395595	48.5	66	7.1	12.6
UAP1	2.56	0.0417794	72.2	76.1	11.6	13.7
CTCF	2.56	0.0545699	12222	11078.1	1740.8	2232.7
ABCA3	2.55	0.0277815	169.2	95.4	19.1	24.7
RPUSD4	2.55	0.0831905	7544.8	6101.9	992.7	1360.9
NAP1L1	2.55	0.0852145	8676	9175.9	1344.7	1736.2
CCT7	2.54	0.0304663	7837.4	7440.6	1223.6	1411.5
UBE2C	2.54	0.049825	151.8	224.5	28.8	35
TBC1D4	2.53	0.00113302	20.7	19.1	3.7	3.2
TAF1D	2.53	0.0108612	299.2	280.4	39.9	62.8
SLC12A9	2.53	0.0125641	16.7	15.6	3.4	2.3
PSAT1	2.53	0.0792598	724.7	919.4	140.2	141.5
PFDN5	2.52	0.0496448	245	270.1	40.9	49.3
COMMD7	2.52	0.0534976	62.8	58.4	11	10.1
THOP1	2.51	0.0546743	193	203.5	31.4	38.8
MRPS12	2.51	0.0647876	7580.6	7151.3	1116.4	1487.2
MRI1	2.51	0.0656467	53	63.4	9.9	10.5
FAM199X	2.51	0.0657453	33.9	22.8	3.6	6.6
KLHL8	2.5	0.0157057	23.4	16.3	4.1	2.9
CLIC4	2.5	0.0507924	180.9	260.1	33.8	43.4
NCOR2	2.5	0.0512787	32.7	21.2	3.5	6.2
EHBP1L1	2.5	0.0884469	57.4	50.5	8	11.3
HNRNPU	2.5	0.0928163	115435	123572	18480.8	24267.9
MRPS15	2.5	0.0987115	21321.3	15330.1	2835.5	3588.9
SVIL	2.49	0.00134838	96.1	111	20	16.9
PELP1	2.49	0.049183	11725.1	7877.1	1487.2	1978.9
DUS2; DUS2L	2.49	0.0744198	3968.8	3404.2	582	736.4
FRYL	2.48	0.000415774	86.4	91.5	14.6	17.5
NAF1	2.48	0.0154687	2711.9	2754.8	423	565
ST13	2.48	0.0911996	1136.5	1311.6	200.7	239.5
PGBD2	2.47	0.00812582	72.5	63.1	10.2	14.7
PEBP1	2.47	0.0409882	337.2	386.6	67.4	62.6
APOA1BP; NAXE	2.47	0.0607686	156.5	171.7	24.9	35.4
TEP1	2.47	0.0799806	30.6	31.8	6.3	5
CMBL	2.47	0.0949081	318.2	394.5	63	64.8
IWS1	2.46	0.00614259	590.7	269	70.1	74.7
WDR18	2.46	0.0159657	15358.8	10959	2090.7	2670.9
CASP6	2.46	0.0573976	168.5	154.8	27.4	31.4
MDH2	2.46	0.0759579	4403.2	5446.6	869.9	912.6
TOE1	2.46	0.0992652	13904.6	12333.9	2112.7	2678
MYL12B; MYL12A	2.44	0.00106395	14492.4	11120.1	2097.6	2610
MON2	2.44	0.0258801	242.8	152.2	30.4	41.2
CTH	2.44	0.0308198	814.2	1004.1	161.3	171.9
FANCL	2.44	0.0322913	33	36	6.5	6.2
PLS1	2.44	0.0393292	33	34.4	4.3	9
PIR	2.44	0.0420694	139.7	137.1	23.6	27.4
MNAT1	2.44	0.0694406	3507	1761.2	424.3	496.1
CASP3	2.44	0.0733659	460.2	441.9	69.7	98.5
CAMSAP3	2.43	0.000548899	1662.7	1485.8	266.6	317.2
SPC24	2.43	0.0008273	30.1	29.3	5.7	5.3
LTF	2.43	0.0533091	154.5	137	27.7	26.3
TRMT1L	2.43	0.057138	27194.3	24756.7	4276.6	5403.3
ZNF354A	2.43	0.0844479	579.3	558.2	95	117.4
OGDH	2.42	0.00129069	4147.2	4621.4	744.8	896.5
PPID	2.42	0.0933714	132.8	147.9	23.2	29.4
PSAP	2.42	0.0939633	351	429.9	63.7	82.7
ZNF189	2.41	0.00155445	50.1	38.5	7.8	8.7
TUBGCP3	2.41	0.0460239	58.6	42.3	8.6	10.2
FKBP2	2.41	0.0491781	133	122.2	19.8	29.1
SLC4A1AP	2.4	0.0141442	1241	1232.2	214.1	255.6
EXOSC3	2.4	0.0153494	5376.9	4431.7	814.5	1055.1
SPATA5	2.4	0.0397252	19465.5	12573.5	2633	3357.9
FAM160B1	2.4	0.064203	28.7	32.1	6.4	5.2
GRAMD1C	2.4	0.0678582	1933.9	1356.6	262.3	358.3
PRPF4	2.4	0.0729056	40103.3	28265.1	5655.2	7190.3
CXorf23; BCLAF3	2.4	0.0763046	75.6	84.8	14.4	16
EHBP1	2.4	0.0914147	226	257.5	38.7	54.3
MRPS36	2.39	7.57492e-05	180.7	196.5	33.7	38.3
NUMA1	2.39	0.000483278	104284	112583	18242.3	23296.6
ZNF609	2.39	0.00105016	2088.4	2462.2	377.1	497.1
GEMIN8	2.39	0.0225061	114.5	45.6	13.4	14.1
MZT2B	2.39	0.0383147	472.4	510.9	86.2	102
CDK7	2.39	0.0563219	4336.2	2525.3	573.5	696
SDCBP	2.39	0.082132	11266.4	7877	1558.2	2083.8
MTERFD1; MTERF3	2.38	0.0883937	5739.1	4539	850.6	1134.4
ISL2	2.37	0.000113058	43.1	51.1	9.1	9.1
NEURL4	2.37	0.00724482	266.7	193.1	41.6	46.1
HYAL4	2.37	0.0148275	81.2	80.7	14.1	17.4
POR	2.37	0.0215026	150.3	175.9	28.7	34.5
LLPH	2.37	0.0363216	8698.1	8846.4	1505.1	1914.5
DUSP5	2.37	0.0369865	1871.9	871.8	214.6	285.7
MUS81	2.37	0.0504747	410.5	386.1	69.4	85
C1orf109	2.37	0.0579245	3322.4	1937.1	439.6	547.5
RAB1A	2.37	0.0754099	466.6	560.3	89	109.6
HINT1	2.37	0.0831791	878.3	1073.9	174.5	201.7
RAB7A	2.37	0.0833574	499.3	512.9	91.8	104.1
AHCY	2.37	0.0928804	2567.9	3211.4	497.5	623.2
ENAM	2.36	0.0109982	373.8	358.8	62.5	81.5
EXOSC6	2.36	0.0446035	10771.3	8052.3	1612.4	2046.4
DUS3L	2.36	0.0485734	1377	1209.7	230.4	272.9
FAM162A	2.36	0.0915174	194.7	141.7	30.1	35
TKT	2.35	0.0453465	11988.9	11452.7	2231.5	2360.1
SKA2	2.35	0.0537174	200.8	141.8	28.2	39.1
N4BP2	2.35	0.0542111	80.9	59.5	14	13.2
GSTM3	2.35	0.0683121	150.8	204.6	27.3	43.5
CORO1B	2.35	0.0828622	383.5	347.8	67.9	75.2
MRPL11	2.35	0.084719	23618.5	15928.9	3209.6	4507
RNMTL1; MRM3	2.35	0.0998424	25275.8	16480.5	3440.8	4630.8
DCTN1	2.34	0.0182789	933.4	699.8	146.6	174.3
GYS1	2.34	0.020684	34.1	38.1	7.2	7
CEP290	2.34	0.0464602	788.9	637.2	127.7	153.5
PPIH	2.34	0.0795912	14570.4	10015	2135.2	2678.9
DIABLO	2.34	0.081227	67.6	65	11.9	14.5
PGM1	2.34	0.089918	615.3	697	106.7	157.5
PARK7	2.34	0.0949888	2292.2	2747.7	469.8	525.5
CIAO1	2.33	0.0451251	37.7	35.5	6.7	7.9
SPATA5L1	2.33	0.0582621	10701.3	6888.3	1483.4	1963.4
TF	2.33	0.0664586	293.1	281.8	48.9	67.1
TAGLN2	2.33	0.0864084	3756.7	4795.5	801.6	887.2
ACTR1A	2.32	0.00709928	2449	1940.9	383.3	500.3
CNOT7	2.32	0.0150415	68.2	64.2	10.8	16.2
PRR3	2.32	0.0432737	253.3	378.1	55.1	69.4
MGEA5	2.32	0.0481178	144.3	160	26.6	34.9
ECI2	2.32	0.0492557	1148	1110.7	211.1	241.2
CACNA1A	2.32	0.0528629	757.5	830.1	141.1	177.6
SENP3	2.32	0.0543451	3276.1	2586.9	519.6	649.7
METTL7A	2.32	0.0655166	322.9	327.8	60.8	69.4
OSBP	2.32	0.0773802	70.7	66.9	11.7	16.3
PSMB6	2.32	0.0885659	1440.7	1366.4	275	287.9
MIA3	2.31	0.00144788	354	322.7	61.9	75.5
SP100	2.31	0.00303288	37.6	33.6	6.7	7.7
ASXL2	2.31	0.00653578	58.6	62.6	11.4	13.1
TSC2	2.31	0.00972394	120.6	98.7	18.9	25.6
FKBP5	2.31	0.0108732	399	523.9	87	97.6
MTAP	2.31	0.0265812	54.1	42.8	9.1	10.3
NMT1	2.31	0.0837846	10482.8	5924	1475.1	1705.5
ANXA3	2.31	0.0937919	1374.4	1556.4	261.7	330.9
AMD1	2.31	0.0957268	27.3	25.1	5.5	5.1
MYH9	2.3	0.000479813	133103	87724.5	20269.6	23731.4
TRIM27	2.3	0.00790899	176.1	89.9	24.4	26.7
AIDA	2.3	0.0921945	21.5	18.5	3.4	4.8
EIF2B2	2.3	0.0952945	3558.6	2354.8	524.4	657.2
KIAA0430; MARF1	2.29	0.00877514	640.4	616.7	114.5	144.8
SUCLG2	2.29	0.0430485	71.3	64.1	13.8	13.9
NASP	2.29	0.0672351	1152.7	1122.6	208.6	257.7
PROCR	2.29	0.0790242	122.5	133.2	22.8	29.8
POP4	2.29	0.0929894	2801.5	2002.5	433.5	537.8
NCOA4	2.28	0.000983649	72.7	57.2	11.8	14.9
SHCBP1	2.28	0.00382416	1254.1	1125.9	214.7	277.6
TPP1	2.28	0.0392465	49.6	41.2	9.9	8.7
HEATR2; DNAAF5	2.28	0.0450538	330.9	290.5	57.6	70.5
CPNE1	2.28	0.0535755	226.1	227.2	44.6	48.8
HNRNPUL2	2.28	0.0590066	14700.6	16630.8	2899.8	3574.9
SART1	2.28	0.0676639	41276.4	29754.5	6450.2	8095.8
NANS	2.28	0.0868861	175.5	226.2	39	43.2
PSMB2	2.28	0.0920538	1177.5	1182.8	226.5	261.7
NIPSNAP3A	2.27	0.00571399	22	14.9	3.9	3.6
TFPI	2.27	0.0126935	157.2	152	26.6	38.4
KPNA4	2.27	0.0344018	1651	1990.8	318.2	444.9
NLN	2.27	0.0493912	142.4	133.3	26.5	30.9
MDN1	2.27	0.0521843	1772.9	2307.4	378.4	464.1
CEP44	2.27	0.0646273	107.3	82.5	17.4	21.9
FKBP3	2.27	0.0914561	17364.4	14508.4	3107.2	3504.1
GLRX5	2.27	0.0946454	144.5	176.5	29.8	36.8
NQO1	2.27	0.0981754	746.5	770.5	146.5	169.4
TXNL4B	2.26	0.00507146	906.1	819.7	162.9	197.6
GEN1	2.26	0.0148067	32.5	31.5	5.5	8.1
POLR3C; LOC101060460	2.26	0.0371025	43	35.8	5.6	11.9
TXNL4A	2.26	0.0499813	1181.2	920.1	190.8	246.7
RAB3C	2.26	0.0592665	24.7	22.1	3.8	6.3
PTPN9	2.26	0.079113	61.8	50.3	10.6	12.7
DCTN2	2.25	0.00614742	1283.6	1086.4	231.6	265.6
ERCC2	2.25	0.0142946	10289.7	6822.8	1587.5	1962
PCCB	2.25	0.0169086	20.6	13.7	2.5	5
SCAI	2.25	0.017629	29	24.1	4.9	6.3
IQCE	2.25	0.0379228	176.6	124.2	30.8	31.5
PEPD	2.25	0.0393726	20.4	18	4.5	3.6
USO1	2.25	0.0409663	278	289.6	52.8	67.8
AP5Z1	2.25	0.0534685	18.9	15	2.6	4.8
CCT6A	2.25	0.0542296	12630.4	11572.9	2329.1	2778.6
PSMD5	2.25	0.0620021	260.7	255.6	52.6	56.3
EXD2	2.25	0.0624641	615.6	662.1	109.5	164.6
SNX12	2.25	0.0792551	71.1	68.1	15.6	13.7
PSMD10	2.24	0.00110456	39	33.1	7.8	7.4
DYNC1I2	2.24	0.00875916	197.2	131.8	35.1	33.1
TRAP1	2.24	0.0701325	1109	1176.7	234.3	250.2
ZBTB7B	2.24	0.0965634	3482.3	2321.4	553	657.4
THBS4	2.23	0.00235855	109.8	126.3	18.4	34.3
ANKLE2	2.23	0.0031281	18.8	19	3	5.4
ZNF254	2.23	0.0209507	43.3	26.2	7.9	6.5
TUBB8	2.23	0.0259211	128.9	92.1	18.9	28.7
KDM2B	2.23	0.0420843	3498.5	1965.9	493.4	637.1
YIPF3	2.23	0.0458661	63.6	57.7	12.2	13.7
RSBN1	2.23	0.07601	21595	15502.8	3443.9	4396.9
HSP90AA1	2.23	0.0795571	13723	15587.9	2854.3	3408.2
ABT1	2.23	0.0856663	5513.4	4408.8	934.7	1174.8
TRMT5	2.23	0.0900178	45.5	51.5	8.9	11.9
USP14	2.23	0.0969027	809.1	1157.6	208.7	202.6
PRKAR1A	2.22	0.0230685	712.8	571	130.7	142.6
TMEM9	2.22	0.0245973	440.7	411.2	80.6	102.9
YWHAB	2.22	0.0440601	1433.7	1578.4	296.8	351.1
MOSPD2	2.22	0.05331	82.1	67.4	14.4	17.6
EPB41	2.22	0.0606253	910.2	767.6	164.6	196.2
RAB2B	2.22	0.081651	35.6	45.9	7.2	10.4
SEC14L2	2.22	0.0873715	31.7	23.9	7.1	4.9
ARHGEF12	2.21	0.000350643	99.7	86.8	18.2	22.1
DCP1A	2.21	0.00182263	81.7	71.1	14.7	18.5
DLD	2.21	0.00417949	291.5	302.2	59.4	69.5
ATL2	2.21	0.0231832	154.1	158.3	32	35.4
CALD1	2.21	0.0309993	26.3	34	5.5	7.6
NACC1	2.21	0.0319293	242.9	183.4	40.7	50.9
EXOSC7	2.21	0.0412929	11170.2	10095.5	2067.6	2554.7
PAK1	2.21	0.0473298	20.9	25.6	6.9	3.6
MXRA7	2.21	0.0559916	20	22.5	3.8	5.5
CCT8	2.21	0.06282	10330.3	11400.9	2198.7	2509.8
ZCCHC8	2.21	0.0653092	3623.5	3595.2	703.4	870
LAS1L	2.21	0.070814	9666.6	6827.2	1572.9	1966.2
C1D	2.21	0.0808246	8286.9	6584.5	1428.8	1782.9
USP47	2.21	0.0821399	398.6	305.6	67	84.6
AIFM1	2.2	0.00231499	8157.9	6847.5	1466.1	1804.8
TRAPPC9	2.2	0.00359797	35.7	25.1	5.6	7.6
FAM83B	2.2	0.0289567	1033.3	510.6	147	169.2
KPNA3	2.2	0.0474435	2622.4	3272.9	559.1	723
POGK	2.2	0.0488723	241	143	42.6	38.1
UBA2	2.2	0.0713838	403.1	487.2	85	109.8
ECHS1	2.2	0.0732609	3295.2	3707.4	701.1	822.5
PAICS	2.2	0.0956548	2298.5	2635	494.3	580.1
BAP1	2.19	0.00219476	859.2	668.3	141	194.5
PRKAG1	2.19	0.00264155	110.6	76.5	19.6	20.8
TPM3	2.19	0.00364713	5289.6	3469.6	861.4	1023
PRDM15	2.19	0.00670633	24.9	24.2	4.4	6.6
ZNF483	2.19	0.0275839	313.2	236.7	48.9	72.8
UBL4A	2.19	0.0325371	128.3	122	26.3	28.5
RSBN1L	2.19	0.0431617	19084.8	16369.6	3433	4345.1
NAA20	2.19	0.0542578	273.9	250.7	54.7	60.3
MOB1B	2.19	0.0546412	350.6	338	71.5	79.5
SNCA	2.19	0.0589838	618.1	680.5	127.6	158.9
SEP15; SELENOF	2.19	0.0717098	142.7	147.7	25.6	39.3
EXOSC8	2.19	0.0802684	10224.3	8091.3	1771.5	2244.2
ESF1	2.19	0.089507	25113.1	18375.1	4151.8	5319.5
CD97; ADGRE5	2.19	0.0998336	226.5	187.9	39.7	51.4
AGFG2	2.18	0.00907721	13.2	12.1	3.1	2.5
PRPH	2.18	0.0153013	137.4	103	18.8	36.7
RIMBP3	2.18	0.0160205	89.7	41.7	12.5	14.6
PCK2	2.18	0.0385864	37.2	47.2	8.6	10
SLTM	2.18	0.0411074	38568.8	33193.6	6860.6	9062
EAPP	2.18	0.0499776	53.5	46.4	9.7	12.4
TBCD	2.18	0.0570664	194.3	131	32.2	38.4
ADRM1	2.18	0.0583463	474.4	565.2	105.7	124.2
TRMT2A	2.18	0.0716235	7681.5	6849.1	1417.6	1798.7
BZW1	2.18	0.0783317	4967	4624.7	963.9	1155.2
PSMA6	2.18	0.0955126	985.6	1063.9	205.1	248
SLK	2.17	0.00118587	661.6	579.2	121.1	156.5
PTPN1	2.17	0.0215615	248.7	284.4	53.6	65.6
CDC45	2.17	0.0217852	94.3	66.3	16.5	18.8
SMARCAD1	2.17	0.0507712	185.7	129.6	32.4	36.7
NKD2	2.17	0.055764	26.1	21.2	4.1	6.7
BIRC2	2.17	0.0586797	18.5	16	2.2	6.6
METTL17	2.17	0.0600545	1207.5	1078.3	232.8	277.5
TBCA	2.17	0.0686091	350.2	368.1	66.3	95.7
KIAA0020; PUM3	2.17	0.0771695	29921.1	23128.5	5066.4	6780.4
LONP1	2.17	0.0790618	4000.9	3173	727.2	862.8
HLA-G	2.17	0.081221	247.2	252.5	52.3	58.7
ANXA5	2.17	0.0853436	958	1062.4	191.9	262.9
HERC2	2.16	0.00828499	2589.2	2144.6	477.1	583.6
LMNB2	2.16	0.0234767	26.8	27.2	6.9	5.3
CTNNA1	2.16	0.0256882	6831.7	6115.4	1349.2	1540.4
PSME2	2.16	0.033105	340.2	540.1	90.1	102.4
MED21	2.16	0.0346851	15.4	7.9	2.1	2.9
BCCIP	2.16	0.0477571	381.3	407.1	74.3	104.3
TPI1	2.16	0.0583941	4191.8	4280.7	898.8	994.4
AP3B1	2.16	0.0647659	3514.2	1683.8	527.6	558.3
VCL	2.16	0.0727998	512.3	571.2	117.7	123.8
EFTUD1; EFL1	2.16	0.08526	334.8	296.1	69.6	71.6
RNF213	2.16	0.0957506	2171.4	1658.9	379.5	478
NUB1	2.16	0.0999685	52.6	53.1	10.8	13
PPP1R8	2.15	0.00962201	28.8	28.8	6.9	6.1
TPM4	2.15	0.0111355	4805	4304.9	919.7	1139.3
TATDN1	2.15	0.0141324	399.1	309.6	78.9	79
KLC4	2.15	0.014429	45.7	41.8	11.2	8.6
DNAJC14	2.15	0.0155126	32.5	15.6	4.3	6
CCNH	2.15	0.0405121	2610.1	1628.9	426.8	508.6
LAMP1	2.15	0.0550041	513.4	439.4	102.5	112.1
RPL22L1	2.15	0.0661785	709.1	388.1	109.1	128.4
ALDH3A2	2.15	0.0778883	82	48	11	18.1
CCT2	2.15	0.0805913	12060.5	13803.9	2682.3	3160.8
CCPG1	2.15	0.0886119	2921.4	2267.8	513.4	657.9
PIN4	2.15	0.0889559	1481.8	1270.5	303.6	314.9
ADSL	2.15	0.0929665	329.5	376.8	75.9	83.1
CSE1L	2.15	0.0994883	2138.4	2508.6	481.7	565.4
AMER1; FAM123B	2.14	0.00437015	109.6	100.2	20.7	27.3
NOTCH1	2.14	0.0221323	25.2	18.9	4.7	5.2
ZC3HC1	2.14	0.0275903	137.9	99.9	23.9	29.8
DCTN6	2.14	0.0301142	132.7	95.9	22.9	28.6
PPP2R1B	2.14	0.0337861	284.2	264.4	55.5	70
UBA5	2.14	0.0461728	618.2	642.2	128.1	159.6
ZFX	2.14	0.0498959	267.5	312.4	56.8	75.8
DNAJB1	2.14	0.054459	3479.1	2940	666.6	784.6
SFN	2.14	0.0587569	2539	3237.1	582.6	727.5
EFCAB7	2.14	0.0596275	2157.9	1475.5	378.6	435.5
B9D1	2.14	0.0685254	86.2	67.1	19.7	15.1
NAPG	2.14	0.0870967	129.4	86.5	23.9	24.1
APC	2.13	0.00334282	2006.4	1761.4	387.1	478.3
MYL6	2.13	0.00382109	15947.7	10943.4	2746.3	3298.8
CTNNB1	2.13	0.0111108	357.7	256.5	61.7	77.1
CEPT1	2.13	0.016842	353.7	265.1	62.5	78.6
TNKS	2.13	0.0191471	301.2	291	58.3	79
HAUS2	2.13	0.0300786	42.1	42.2	9.8	9.4
SLC12A7	2.13	0.0453476	52.4	39.1	9.6	11.1
IPO4	2.13	0.0493645	219.1	181.4	41.1	50.3
ANXA11	2.13	0.0509329	356.9	406.5	79.3	95.5
CDC25C	2.13	0.0570255	389.8	308.1	68.1	92.5
ARMC6	2.13	0.0571654	3407.4	2384.4	581.4	730.4
AP1G2	2.13	0.0591763	42.5	28.1	6.6	9.4
CCDC84	2.13	0.0613261	1613	1139.9	278.5	344.3
P4HB	2.13	0.0616898	5744	7010	1341.4	1561.5
CHMP2B	2.13	0.0684799	1168.1	684.2	190.2	218.6
GLS	2.13	0.0805909	1288.6	1382.3	280.3	330.1
FBXO45	2.12	0.00287149	37.7	26.7	5.8	9.2
RUSC2	2.12	0.00356139	59.9	66.8	14.2	15
TOPORS	2.12	0.0167688	366.7	233.1	63.2	71.7
BCOR	2.12	0.020712	4135.9	2690.7	681.9	865.1
YWHAE	2.12	0.0421498	11007.8	11210	2280.4	2878
EXOSC9	2.12	0.0845605	17042.8	13253.1	3039.6	3929.2
LOC728763; CROCC2	2.12	0.0945274	128.7	113.1	27.5	28
UBR4	2.11	0.00364644	1529.7	1641.7	335.7	398.8
BAZ2A	2.11	0.0104261	883.5	828.8	169.7	232.7
PCMTD1	2.11	0.0123555	82.1	64.9	13.3	21.5
ATRX	2.11	0.0340335	485.2	376	85.1	115.1
UBR7	2.11	0.0421361	22.4	22.7	4.9	5.6
KRT81	2.11	0.0487767	19.4	27.6	3.7	7.8
RNPC3	2.11	0.0516542	3903.4	3512.7	736.3	996.3
FGFRL1	2.11	0.0623829	97.2	100.4	22.5	23.3
FAM203B; FAM203A; HGH1	2.11	0.0687904	453.7	374.9	82.9	109.4
CCT5	2.11	0.0792368	12080.8	15065	2895.2	3379.3
DHRS4	2.11	0.0811993	113.8	105.2	26.8	24.1
ANXA8L1	2.11	0.0844081	424.5	556.2	102.4	124.1
TAF3	2.11	0.0855509	206.1	92.9	25.9	39.7
MRPL32	2.1	0.0459583	941.5	828.6	172.8	244
PSMB5	2.1	0.0484407	672.2	689.7	152.3	165.2
UFD1L; UFD1	2.1	0.0619272	1149.3	1079.6	242.6	278.8
CPNE3	2.1	0.075755	899.1	1104	209	259.9
SEC24C	2.1	0.0843879	93.4	138.7	24.2	29.3
CAST	2.1	0.0984112	895.3	1147.7	229.3	244.4
TPM2	2.09	0.00434932	2686.9	2263.8	514.6	651.2
TMED9	2.09	0.0113629	980.8	1020.2	212.1	258.7
GFM1	2.09	0.0145311	24.4	20.7	4.5	6.2
WDR35	2.09	0.018425	30.4	23.2	6.3	6.2
PPP6R1	2.09	0.039426	64.8	69.3	12.1	20.6
SCOC	2.09	0.0450824	299.5	266.9	60.2	73
RUFY1	2.09	0.0548406	33.7	31.3	6.1	9.6
CBX2	2.09	0.056959	645.6	530.2	117.2	161.9
CCNYL1	2.09	0.0647284	35.6	24.6	6.1	7.9
TYW1	2.09	0.0785354	78	73	19.4	16.1
YAF2	2.09	0.0839858	490.8	225.7	64.1	95.1
UCHL5	2.09	0.0865159	581.9	525.4	113.6	148.5
CMC1	2.08	0.00246584	177.9	148.9	34.2	43.5
HIP1R	2.08	0.00551021	162.7	160	30	48.8
FSCN1	2.08	0.00767771	8400.2	8731.1	1894.9	2163
TAF7L	2.08	0.0150859	76.1	63.4	15	18.1
IKBIP	2.08	0.0230046	218.2	301.7	58.1	63.4
PI4KB	2.08	0.0260265	15.7	23.7	6.7	3.1
SBDS	2.08	0.0317935	901.9	792.8	201.4	199.2
CDYL	2.08	0.033321	69.6	49.3	12	16
UQCC; UQCC1	2.08	0.0431505	208.2	220.9	48	53.3
GPATCH8	2.08	0.0511397	3767	2733.4	674.5	851.3
NUP160	2.08	0.052447	567.2	535.8	120.6	140.9
EXOSC10	2.08	0.0695154	48836.4	38218.8	9102.8	11395.5
EIF2B5	2.08	0.0736059	5750.9	3465.5	963.8	1164.1
SNTB2	2.08	0.0744818	266.2	222.7	53.8	61.5
GPX1	2.08	0.0824786	140.9	128.3	29.5	34.4
AP3M1	2.08	0.0949441	1064.4	513.2	164.6	184.7
LETM1	2.08	0.0951835	144.1	131.8	30.6	34.5
SBNO2	2.07	0.00128918	18.9	14.8	4.3	3.7
CAMSAP2	2.07	0.00600435	2862	1920.3	498.2	623.4
FNBP1	2.07	0.00849687	64.1	61.3	12.1	18.4
TMED2	2.07	0.0112564	21.2	35.9	7	6.2
SPNS1	2.07	0.0115694	45.2	48.8	7.9	15.8
CTSA	2.07	0.0249446	162.5	139.8	33.6	38.1
SSRP1	2.07	0.0266957	12391.7	15823.8	3064.2	3642.3
NCKAP1	2.07	0.0505729	537	369.1	97.1	116.2
MTERF; MTERF1	2.07	0.0531347	724.4	486	123	161.3
TST	2.07	0.0602638	263.1	328.5	62.7	78.7
ATF6	2.07	0.0630895	283.2	193.2	45.8	67.8
PYGL	2.07	0.0659778	1441	1538.8	310.1	403.9
YWHAZ	2.07	0.0689137	10087.8	10447.8	2198.3	2713.2
PSMA4	2.07	0.0834091	2547.4	2886.1	586.8	714.6
TBRG4	2.07	0.095096	876.9	737	169.1	217.4
GANAB	2.07	0.0955814	2901.6	3267.6	660.9	811.9
FAM133B	2.06	0.00593281	4797.5	4152.6	959.7	1186.2
SEC63	2.06	0.0474747	444	422.2	104.6	103
SAR1B	2.06	0.0536225	319.4	282.1	66	78.6
CCDC61	2.06	0.0591145	183.8	193.3	37.4	54.4
ARHGAP27	2.06	0.0641498	49.9	40.1	9.5	12.1
ZNF629	2.06	0.0688109	2853.1	2283.9	533.6	701.3
DYNLL2	2.06	0.0742389	265.6	323.5	66.9	74.1
TOMM70A; TOMM70	2.06	0.0825314	1283.2	1246.4	269.5	342.3
YY1	2.06	0.0826519	6673	5011.3	1223.6	1571.7
CERS2	2.06	0.0829378	893.4	697.8	169.2	212.9
CHRAC1	2.06	0.0889758	183.5	219.4	42.4	54.3
PHGDH	2.06	0.0913827	12818	11160.9	2544.7	3227.9
SPAST	2.05	0.00534219	35.1	32.7	6.7	10
VPS37C	2.05	0.0129273	19.8	19.5	4.9	4.6
RAB3GAP2	2.05	0.018911	16	16.2	3.5	4.3
SLC35B2	2.05	0.0267925	148.9	126.5	31.2	35.4
C3orf37; HMCES	2.05	0.039772	192.6	168.2	39.7	47.4
LOC93622	2.05	0.0435611	66.6	75.7	17.3	17.1
PECR	2.05	0.0635947	4365.9	2984.5	802.1	951.6
ODF2L	2.05	0.0685277	97.9	72.5	16.8	24.8
SYBU	2.05	0.0778804	25.1	8.6	3.5	3.6
RHPN2	2.05	0.0832184	401.9	382.6	88.2	101.4
INPPL1	2.05	0.0865978	72.6	95.1	15.7	25.8
TBC1D10B	2.05	0.0870949	847.4	737.3	172.8	211.1
HTATSF1	2.04	0.00922097	140.5	147.6	37.9	32.5
NSDHL	2.04	0.0242436	164.2	251.4	46.7	52.4
PSMD1	2.04	0.0421004	651.8	773.9	155.7	190.9
GPD2	2.04	0.0531538	417.5	427.7	92.1	114.4
PITRM1	2.04	0.0631498	82	80.7	17.9	22
ALDH1A3	2.04	0.0774488	1197.9	899.4	235.3	271
TMED10	2.04	0.0868518	1650.8	1578	357.6	432.7
SNX6	2.04	0.0976041	149.4	139.8	33	37.3
SCIN	2.03	0.000391393	957.3	800.4	192.1	238.3
NAMPT	2.03	0.00871301	2723	2182.5	512.2	694.2
COMMD4	2.03	0.0149202	14.8	20.7	3.3	5.6
GLMN	2.03	0.0312421	35.9	40.8	9	9.7
NBAS	2.03	0.0352461	127.1	105.8	28.2	28.6
GNL3L	2.03	0.0489877	23333.1	16343.1	4253.9	5410.5
ACO2	2.03	0.0522694	30.7	39.4	6.9	10.5
C12orf23; TMEM263	2.03	0.0571279	485	305.6	82.2	107.6
CAP2	2.03	0.0731418	206.2	211.6	43.7	60.2
CNTLN	2.03	0.0806632	228.4	112.2	39.6	38.8
SLC25A21	2.03	0.0900457	70.7	52.2	13.3	16.7
SEMA3B	2.03	0.0939009	4064.9	2950.8	749.8	953.7
DYNC1H1	2.02	0.0229422	17806.6	14013.1	3540.8	4297.5
MMS19	2.02	0.030366	124.8	133.5	30.4	33.1
PHF20	2.02	0.0501339	295	208.7	61.4	61.1
RPP21	2.02	0.0549684	142.8	83.9	24.9	29.2
UBE3C	2.02	0.0638069	487.8	385.3	91.9	123.5
FAM76A	2.02	0.0677141	492.1	381	94.9	120.3
CCDC75; GPATCH11	2.02	0.0679861	1733.2	1347.2	326.7	436.7
BAG6	2.02	0.0725335	121.2	99.3	26.8	27.3
ZNF280C	2.02	0.0764226	1125.4	802	198.9	274
PRPF31	2.02	0.0785632	18440.1	14874.2	3717.5	4461.4
PROSC; PLPBP	2.02	0.0942897	2166.5	1628.3	428.4	500.8
GTPBP8	2.02	0.0965155	79.9	59	14.7	19.4
HELZ2	2.02	0.0987327	16242.6	14868	3403.7	4335.1
TM9SF2	2.01	0.02742	86	78.8	17.8	23.6
GBF1	2.01	0.0298523	419.2	332.2	91.6	93.2
TAMM41	2.01	0.0455746	82.5	51.6	15.5	16.9
NUP54	2.01	0.0474829	150.8	157.2	33.6	43.5
HAUS1	2.01	0.0507865	466.2	531.1	109	139.5
POLG	2.01	0.0608573	29.4	24.1	6.9	6.3
PJA1	2.01	0.0635432	81.2	88.1	15.6	28.1
FAM204A	2.01	0.0699595	854.4	665.6	175.5	199.1
LRPAP1	2.01	0.0872689	2308.8	2351	575.3	585.2
ANKMY2	2.01	0.0879246	110.5	109.1	25.4	29.4
OGT	2.01	0.093272	424.1	330.7	82.2	105.1
ETS2	2.01	0.0941731	89.2	87.7	18.1	26.8
MRPL1	2.01	0.0989696	1433.6	1182.1	288.3	363.5
CHCHD4	2	0.00182342	429.3	354.4	86.2	110.5
MAP7	2	0.0112343	28816	21951.5	5577.5	7127.8
PFDN4	2	0.0179018	13.7	14.1	2.7	4.5
YWHAG	2	0.0424946	6189.4	6172.6	1394.6	1712.6
IRAK1	2	0.0451616	116.2	69.4	20.1	25.2
SDE2	2	0.0531214	95.1	112.4	24.8	27.1
TRAF3IP1	2	0.056234	35.8	38.8	10.8	8
FAM21C; WASHC2C	2	0.0587429	50.5	54.7	13.6	12.7
TNS3	2	0.0624429	348	301.1	69.9	94.1
CCT4	2	0.0794769	12059.9	11614.4	2777.8	3144.5
HAT1	2	0.0905162	476	604.6	127	142.2
PHB2	2	0.0947766	4933.9	5489.6	1206.1	1407.6
UPF3A	1.99	0.0173848	167.1	180.6	41	46.5
ATP6AP1	1.99	0.0395815	24.8	25.3	6.7	5.9
ATP6V1C1	1.99	0.0451983	110.4	104.1	25.3	28.7
SCCPDH	1.99	0.0477118	345.5	285.2	75.6	82.6
ARMC10	1.99	0.0477521	189.5	166.6	37.8	52.9
YTHDC1	1.99	0.0558994	16559.6	15160	3461.4	4576.4
TMX1	1.99	0.0592645	63.5	78.3	16.4	19.3
MRPL10	1.99	0.0600544	1206.9	916.1	245.1	286.8
CTSB	1.99	0.0650681	123.8	133.3	30.5	34.5
RNPEP	1.99	0.0744847	637.8	632	154	167
GRB7	1.99	0.0978506	1221.2	1197.4	281.3	328.5
HOOK2	1.98	0.0152733	21.3	22.8	5.8	5.4
SUPT16H	1.98	0.0223693	14229	17436.5	3700	4306.1
SLC25A17	1.98	0.0465387	48.6	57	11.5	15.4
DCP2	1.98	0.0494986	21.9	15.4	3.4	6.4
SLC7A5	1.98	0.0560767	5165.6	4581.2	1071.4	1426.7
NDUFA5	1.98	0.0575383	112.5	84	22	27.5
ZNF318	1.98	0.0588895	217.2	150.9	39.4	53.7
SF3B4	1.98	0.0637639	1255	1249.6	287	352
BZW2	1.98	0.0638651	3624.7	2724.5	749.6	847
IDH3A	1.98	0.0672548	662.1	696	152	196
SDHB	1.98	0.0759188	62.9	63.3	14.3	17.9
CTSL2; CTSV	1.98	0.0781126	253.8	237.9	64.7	59.7
ARSK	1.98	0.0812242	20.4	13	2.8	6.1
BRMS1	1.98	0.0830338	20.7	12.7	3.4	5
FARP1	1.98	0.088072	2847.8	1963.6	524.1	682.1
C10orf47; PROSER2	1.98	0.0887174	236.3	354.2	65.4	82.4
GPR180	1.98	0.0896619	74.4	61.6	13.6	21.7
SEPT6	1.98	0.0945802	281.5	249	61.3	73.1
RNF126	1.98	0.0988437	27.1	16.3	4.5	6.3
TRIT1	1.97	0.0029845	138.4	111.7	31.6	31.7
KDM1B	1.97	0.0305471	375.1	302	72.5	102.3
MOCS3	1.97	0.0405146	83.1	68.8	19.1	19.5
GSS	1.97	0.0548048	73.5	81	19.6	19.8
VPS33B	1.97	0.0572881	482.7	461	115.6	125.6
HIRIP3	1.97	0.0690691	102.2	73.8	19.4	25.3
LSM11	1.97	0.0863176	1582.1	1256.7	314.4	410.4
PSMD14	1.97	0.0957897	200.5	212.5	47.3	59
GLRX3	1.97	0.0965448	74.5	101	18.7	26.1
BCAP31	1.97	0.0996113	600.9	977.6	190.6	199.6
MYH11	1.96	0.00194284	359	288.2	75.8	90.6
KDM4B	1.96	0.00611822	171.9	178.8	39.7	50.9
ZNHIT2	1.96	0.0287968	301.9	252.6	63.7	78.9
CYB5A	1.96	0.0294578	119.6	106.6	22	38.4
PDHB	1.96	0.03008	1802.9	2036.7	419.2	580.9
KPNA5	1.96	0.031093	280.8	301.7	67.6	82.6
FAM192A	1.96	0.0351905	31.4	30.8	7.1	9
FBXW11	1.96	0.0375051	75.4	50.9	14.1	17.9
PEX1	1.96	0.0492189	841.5	571.8	157.1	201.7
TK1	1.96	0.0556962	124.2	115.8	31.5	30
HSPB1	1.96	0.0597208	18106.7	16575.3	3910.9	5044.6
SEC62	1.96	0.0605864	45.1	24.4	6.4	11.4
KLHL36	1.96	0.0740018	166.9	150.7	38.7	43.2
CHEK1	1.96	0.0835193	553.1	463.5	114.3	147.7
SF3B5	1.96	0.0939586	2638.2	2567.7	601.7	741.3
KIAA1598; SHTN1	1.96	0.0991896	41.1	48.7	10.6	12.4
RAB30	1.95	0.00933898	103.5	101.2	22.2	31.7
TRIM32	1.95	0.0106133	208.7	205.3	44.3	64.6
UBR2	1.95	0.0311384	41.5	29.1	8.3	9.8
CYFIP1	1.95	0.037744	152.3	136.4	32.8	42.4
MCPH1	1.95	0.0400728	199	120.3	38.8	41.3
PSMD13	1.95	0.0570105	1045.6	1138.5	259	305.9
ENDOG	1.95	0.0604783	2089.8	1446.7	398.8	508.4
COMMD2	1.95	0.0606876	134.5	112.1	30.1	33.6
C5orf54; ZBED8	1.95	0.0650891	32.7	19.3	6.9	6.1
TBC1D10A	1.95	0.0784822	340.8	285.8	69.9	93.9
PIAS2	1.95	0.0822522	150.7	166.9	34.8	48.4
PPIP5K2	1.95	0.0902446	248	176.7	54.7	53.4
USP7	1.95	0.0932463	6895	5290.5	1408.6	1728.1
MMP28	1.95	0.0963899	104.1	78	19.6	27.9
PTPRF	1.94	0.0168591	989.5	719	192.5	251.1
DNAJC11	1.94	0.0451855	225.9	194.5	44.1	67.4
POC1B	1.94	0.0518392	25.9	24.1	8.6	4.9
CLPTM1	1.94	0.0572265	143.7	141.3	32.4	42.3
BDH1	1.94	0.0605701	131	84.7	25.2	29.8
ANKLE1	1.94	0.0656242	18.2	11.6	2.5	5.7
UTP23	1.94	0.0662958	3967.4	4474.3	974.3	1236.1
CCDC120	1.94	0.0671218	397	253.7	75	91.1
TARS	1.94	0.0707732	4084.8	4246.5	1050.6	1125.9
CINP	1.94	0.0714438	783.8	708.5	166.5	227.1
PSMC4	1.94	0.0732515	1624.9	1615.7	381.2	469.8
ARPC4	1.94	0.0797638	274.8	346.1	81.2	79.9
SEC22B	1.94	0.0821943	3092.6	2635.5	675.3	815.9
ERGIC1	1.94	0.0880568	1368.4	1134.8	296.7	354.4
PTRH2	1.94	0.0885997	35.1	30.2	8.7	8.3
MAN1B1	1.94	0.0938172	534.6	453.2	113.8	145
MAPKAP1	1.93	0.00974514	341.2	251.1	72.2	81.6
MRM1	1.93	0.016881	3357	2359.8	665.3	822
RANBP6	1.93	0.0493483	128.3	99.5	24.6	35.7
ARHGEF39	1.93	0.0513258	402.6	349.7	87	110.8
IARS2	1.93	0.0519086	643.2	580.9	141.7	182.3
SURF4	1.93	0.0551089	820.4	740.9	189.8	219.5
ZNF687	1.93	0.0589832	673.3	436.6	131.8	153.4
SLC25A29	1.93	0.0662187	894.5	678.8	182.2	230.8
HLA-A	1.93	0.0716657	141.3	165.3	34.1	47.4
RDH10	1.93	0.079513	1152.5	825.5	221.1	297.4
SARS2	1.93	0.0803315	1510.5	1225.3	322	397.1
TAP1	1.93	0.0857858	120.6	91.2	24.7	30.5
GCN1L1; GCN1	1.93	0.0870417	12862.4	10340	2686.9	3403.8
INO80	1.93	0.0875057	21.3	20	5.5	5.3
HSPBP1	1.93	0.0945182	165.2	167.1	36.9	51.5
C19orf52; TIMM29	1.93	0.0986859	276	200	53	72
OAT	1.92	0.0368383	170.3	154.1	39.5	46.3
MRPL30	1.92	0.0493635	162	178.4	39.4	51.1
PWWP2A	1.92	0.0571635	375.7	306.8	84.8	95.4
CARD6	1.92	0.061753	563.7	398.4	115.9	135.4
STARD9	1.92	0.0666528	644.7	529.4	132.4	180.9
CHMP1B	1.92	0.067697	1829.1	1220.8	385	403.1
SLC1A5	1.92	0.0733472	155.7	127.6	32.9	42.3
TM9SF3	1.92	0.0750133	374.6	293.3	77.8	98.4
SNX3	1.92	0.0781763	177.4	180.5	42.2	53.1
EFTUD2	1.92	0.0822962	31547.8	25341.7	6632.9	8458.9
ZSCAN5A	1.92	0.0847534	238.2	155.6	45.3	57.3
PDXK	1.92	0.0885986	183.4	174.6	44.9	50
NDUFS8	1.92	0.0890591	442.6	388.8	95.1	126.3
CCDC14	1.91	0.0129594	45.5	82.2	15.3	17.3
MAD1L1	1.91	0.0230129	284.6	271.1	61.4	88.8
TANGO6; TMCO7	1.91	0.0358078	274.4	256	59.7	83.4
GNE	1.91	0.0361957	31.1	29.7	8.8	7.4
PLAA	1.91	0.0548333	1120.5	878.7	246.7	280.7
UNC45A	1.91	0.0558911	7597.8	7871.3	1815.5	2316.7
PCSK9	1.91	0.0588727	322.8	208	65.5	72.2
SHPRH	1.91	0.0606732	353.8	292.6	74.9	97.2
FBXL6	1.91	0.0607934	583.5	347	100.8	142.5
YWHAH	1.91	0.061601	3274.1	3433.9	817.1	977.1
USP42	1.91	0.0683817	428.9	336.1	87.9	116.8
MSH6	1.91	0.069704	32140.1	21741.5	6292.7	7889
RABGGTB	1.91	0.069769	256.7	275.4	58.5	85.5
TIMP3	1.91	0.073022	400.9	480.2	110.8	122.8
ARPC1B	1.91	0.085369	201.3	183.4	45.4	57.9
STAT3	1.91	0.0930083	4401.6	3460.1	917.1	1172.7
EML4	1.91	0.0954998	121.2	124.9	28.5	37.4
ATP5G1	1.9	0.00650622	303.3	247.2	70.1	76.6
CORO1C	1.9	0.00795024	509.2	380.2	105.2	131.6
DERL2	1.9	0.0299896	122	96.7	27.3	31.1
KIAA1524; CIP2A	1.9	0.0451665	215.1	180.2	47.7	58.2
PHLDB2	1.9	0.0467271	48.7	33.6	11.2	10.5
PMS1	1.9	0.055892	36.3	23.6	6	10.2
EXOSC4	1.9	0.0569814	7102.2	5328.9	1478.5	1829.1
PDXDC1; LOC102724985	1.9	0.0601261	603.3	497.6	127.8	167.9
SCO2	1.9	0.0675188	921.7	760.4	196.4	256.8
GRAMD1B	1.9	0.0694475	55.2	39.7	8.8	17.9
NAV2	1.9	0.0706737	32.2	27.3	7.1	8.9
MAP2K2	1.9	0.0772859	951.2	878.4	217.6	275.1
SERPINB6	1.9	0.0817492	72	66	16.3	20.8
FPGS	1.9	0.0999638	56	35.9	12	12
GPATCH3	1.89	0.000455698	65.7	49.1	15	15.7
NUP133	1.89	0.0122048	37.4	29.2	8.1	9.8
POLR3A	1.89	0.0148692	718.7	575.8	154.7	194.9
ACTR8	1.89	0.0281928	43.7	27.1	7.3	11.8
EXOC3	1.89	0.0364149	1368.3	1045.3	285.6	362.8
SFXN1	1.89	0.0463881	3511.1	2920.5	757.7	983
ATP6V1H	1.89	0.0503633	628.9	536.4	142.4	171.4
SCAP	1.89	0.0610413	72.1	56.6	16.7	17.9
SRRM1	1.89	0.0736614	28508.5	23197	6343.4	7555.3
AHR	1.89	0.0850105	284.7	173.2	51.1	70.2
CSNK1E; LOC400927-CSNK1E	1.89	0.0889097	1292.1	683.9	225.9	285.7
HDAC6	1.88	0.00892141	49.5	40.3	10.4	14.1
TFG	1.88	0.0131783	185.7	159.3	42.4	51.7
NDUFA10	1.88	0.0190973	1600.2	1203.4	324.4	436.7
TUBGCP2	1.88	0.0193823	726.8	668.5	168.6	213.3
EXOC7	1.88	0.0406303	304.7	280.5	66.6	94.5
STAT1	1.88	0.0450558	1711.7	1537.4	387.6	498.4
MAPRE2	1.88	0.0470447	289.7	243.5	65.4	79.9
QSOX1	1.88	0.0512702	61.6	41	13.5	13.8
ADSS	1.88	0.05229	95.6	109.5	28.7	26.9
SF3B2	1.88	0.064756	35846.4	27816.7	7440.1	9841.1
LTA4H	1.88	0.0699183	583.3	484.5	134.6	154.2
HAUS6	1.88	0.0785706	2343.8	1626.8	483.6	584.5
NHP2	1.88	0.0807859	8596.1	8988.8	2077.3	2754.6
COBL	1.88	0.0810142	53.8	43	12.2	14
SLC25A22	1.88	0.0832271	1892	1432.4	406.9	492.5
EPB41L5	1.88	0.0863285	9297.6	8458.9	2104.8	2760.3
ARPC2	1.88	0.0865067	745.7	818.8	204.8	219.7
YIPF5	1.88	0.0939612	361.2	295.6	79.1	99.1
ZMYND8	1.87	0.00322523	549.3	432.2	119.1	150.2
TERF1	1.87	0.0194068	31.5	26.2	6.3	9.8
SPRYD3	1.87	0.026049	53.9	34.5	10.2	13.6
IDH3B	1.87	0.0328965	489.8	434.4	116	137.3
NUP62	1.87	0.0403852	909.1	798.1	199.8	271.4
FIGNL1	1.87	0.0535837	168.9	134.7	36.7	46.7
APOBEC3C	1.87	0.0601243	505.9	561.2	133.2	159.8
SCML2	1.87	0.0602521	285	200.6	51.9	82.7
BTAF1	1.87	0.0680339	284.9	210.8	57.9	77.1
GBA	1.87	0.0691456	16.7	16.7	3	7
CYCS	1.87	0.0693957	952.5	1005.5	257.1	279.7
SF3B14; SF3B6	1.87	0.0757131	6288.5	4952.1	1360.3	1722.8
PSMD3	1.87	0.0803616	2759.7	2249.3	610.4	759.8
MCU	1.87	0.0823477	2952.7	2398.9	630.7	843.5
PRPF4B	1.87	0.0851208	28846.5	31999.9	7491.1	9172.4
SUZ12	1.87	0.0868399	2573.6	2064	568.5	696.2
CCZ1; CCZ1B	1.87	0.0870382	28.1	18.9	5.3	7.5
MRPL34	1.87	0.0989554	1406.8	976.8	272	376.5
NR4A3	1.86	0.0165709	804.2	718.2	194.7	224.9
HIST2H3PS2	1.86	0.0219064	1451.7	1758.5	387.5	496.7
ZNHIT3	1.86	0.0301492	2601.1	1879.4	539.4	688.7
ANKRD11	1.86	0.0328592	385.8	225.5	75.2	87.3
ENKD1	1.86	0.0482597	222.7	242.8	58.4	70.1
GART	1.86	0.0510692	2374.8	1923.3	539.8	641.9
PON2	1.86	0.0545493	83.6	78.2	22.2	22.5
FIBP	1.86	0.0716355	881.9	890.3	224.2	266.6
LSR	1.86	0.078015	49.8	36.6	11.2	12.3
LRSAM1	1.86	0.0794536	32.3	29.6	6.5	11.1
GALNT11	1.86	0.0802148	22.7	20.2	4.5	7.7
LPGAT1	1.86	0.0846346	223.4	172.9	49.6	58.8
SCARA5	1.86	0.0892844	17.4	10.7	3.7	3.8
TRAFD1	1.86	0.090899	2574	2150.4	573.3	737.2
CHD3	1.86	0.0912394	7107.1	5055.6	1489.5	1838.8
AHI1	1.86	0.0925091	1100.2	836.1	231.2	301.9
PTPLB; HACD2	1.86	0.0951171	1574.1	1135.2	317.6	429.3
GIN1	1.85	0.00474526	34.3	31.2	7.5	11
MGST1	1.85	0.014173	454.3	492.7	116.2	149.2
POLE3	1.85	0.018974	153	144.7	36.7	46.7
STX17	1.85	0.0209358	250.3	189.7	58.9	62
FAM103A1	1.85	0.0229841	287.6	302.7	71.3	94.3
THADA	1.85	0.0246492	72.5	86.3	21.2	22.8
POGZ	1.85	0.0378784	369.6	238.1	74.6	90.9
	1.85	0.0405082	794.5	719.5	194.1	228.1
SETD3	1.85	0.0499106	4289.7	3252.2	1030.8	1046.3
FANCD2	1.85	0.0511369	411.1	365.9	96.9	119.2
TFRC	1.85	0.0520504	5760.3	5772.2	1440.4	1786.1
GAR1	1.85	0.0580251	13091.2	12098.6	2995.9	4092.8
YWHAQ	1.85	0.0597526	5720.6	7057.1	1603.1	1944
TANC2	1.85	0.0600914	39.1	26.4	8.3	9.6
MSL1	1.85	0.0676667	742.7	547.1	158.6	197
DCUN1D3	1.85	0.079117	32.7	27.9	6.5	10.8
KLF12	1.85	0.0801695	113.8	96.3	25.2	33.5
RNF149	1.85	0.0873705	95.4	94.5	25.9	26.7
PHPT1	1.84	0.0166409	123.1	141.1	39.1	34.5
UBR5	1.84	0.0229358	1051.3	843.8	233.9	297.4
HAUS8	1.84	0.0420806	451.2	290.3	88.5	114.8
DNAJC25; DNAJC25-GNG10	1.84	0.0454572	138.1	87.1	23.5	40.2
POLE	1.84	0.0600973	22.5	19.5	5	6.8
MCCC2	1.84	0.0638652	16.6	18.9	4	6.1
MYL6B	1.84	0.073589	513.2	361.7	106.1	135.8
PSMC5	1.84	0.0744741	1891.6	1712.2	452.9	561.6
MAN2A1	1.84	0.0763411	111.4	84.5	25.7	28.6
IPO5	1.84	0.0929012	1546.5	1569.2	400.8	475.6
PFDN1	1.84	0.0974681	491.2	502.9	135.7	141.2
E4F1	1.83	0.00493239	254.5	151.6	50	60.8
SFXN2	1.83	0.00886394	260	189.7	58.7	66.1
KDM5A	1.83	0.0221527	676.2	497.6	134.3	198.2
DNAJC16	1.83	0.0368677	1202.8	853.4	246.7	328.5
RARS2	1.83	0.0433486	107.5	83.1	26.6	26.6
ALG1	1.83	0.0576545	632.9	481.6	138.7	173.7
CDCA2	1.83	0.060073	9834.9	4770.6	1694.6	2203.1
NPEPPS	1.83	0.0621717	3885.6	3762	960.2	1205.6
NDUFA6	1.83	0.0634971	1608.3	1438.1	392	467.7
PHKA1	1.83	0.0636674	40.4	35.5	8.5	13.4
FKBP8	1.83	0.0681278	1679.2	1646.5	451.9	483.6
LDLR	1.83	0.069805	23.8	19	5.5	6.5
TSSC4	1.83	0.07302	213.6	176.7	52.2	57.2
MLF1IP; CENPU	1.83	0.0872104	650.8	347.9	126.6	141.3
TIMM44	1.83	0.0926768	3669.8	3122.8	859.6	1054.6
METTL16	1.83	0.0990984	1844	996.5	341.4	426.9
PRNP	1.82	0.0145977	16.2	12	3.2	4.9
PTRH1	1.82	0.0166408	2879.9	2420.5	675.7	832.6
RPGRIP1L	1.82	0.0336131	205.1	187.1	49.9	61.8
GSTCD	1.82	0.0345625	145.1	112.3	30.2	43.2
TIMM50	1.82	0.0348553	6320.4	5554.4	1491.8	1888.4
TP53I3	1.82	0.0467102	23.8	16.2	5.7	5.4
ATP13A1	1.82	0.0502087	95.4	78.2	23.6	25.5
RANBP2	1.82	0.0517067	1100.7	1075.7	263.9	360
CNPY3	1.82	0.0701377	66.6	50.3	13.9	19.3
YIF1B	1.82	0.0756427	75.2	61	17.1	21.5
KPNB1	1.82	0.0758761	8049.9	6546.6	1805.7	2342.8
KIF11	1.82	0.0805208	457.7	601.1	134.6	163.6
DDB1	1.82	0.0854879	5244	4611.6	1286.6	1507.5
RAF1	1.82	0.0863505	1433	1094.4	309.1	405.1
PIK3R4	1.82	0.087942	592.7	482.2	145.2	156.8
TNPO3	1.81	0.0329731	181	151.2	44	50.5
POLR3B	1.81	0.0364622	668.3	530.2	153.7	186.7
MYOF	1.81	0.0447608	2577.6	2520.8	656.2	803
SERPINE3	1.81	0.0481787	59.1	38.6	11.8	15.7
HM13	1.81	0.0645366	287.1	281.8	76.5	85.5
IPO9	1.81	0.0672398	1913.6	1509.9	432.9	543.7
CCDC167	1.81	0.0696183	92.3	66.2	20.6	24.2
CDC16	1.81	0.0705537	70.5	56.7	16.7	19.5
FAM127B; RTL8A	1.81	0.0762005	132.4	93.1	28.4	35.3
HAUS4	1.81	0.0779613	280	236.8	68.7	78
GCDH	1.81	0.0823551	3031.8	2491	683.5	896.4
RANGAP1	1.81	0.0871178	787.7	789.2	205	247.4
ZNF281	1.81	0.0876304	4335.8	3222.7	947.5	1191.4
RPN1	1.81	0.0894703	9994.2	8954.1	2429.1	2990.1
ANXA7	1.81	0.0902891	690.1	756.7	190.1	224
SEPT2	1.81	0.0964696	3189.2	3081.1	872.8	913.3
MCRS1	1.8	0.00631548	1100.3	740.8	220.9	305.5
ZNF562	1.8	0.0127548	130.5	94.9	28.2	36.2
FASTKD3	1.8	0.0283765	220.3	156.6	49.5	57.2
CDADC1	1.8	0.0371696	438.6	425.1	99.5	155.1
SPAG9	1.8	0.047878	14.4	14.4	3.3	5.2
BAG1	1.8	0.04859	4510.4	2957.1	952.8	1146.7
HSPA4	1.8	0.0591791	14713.7	15539.4	3762.8	5044.4
RLIM	1.8	0.0666581	62.5	45	13.1	17.8
ANAPC7	1.8	0.0668389	2828.1	2060.9	632.6	758.9
FAR1	1.8	0.0706771	700.8	499.9	155.2	186.2
ARL6IP4	1.8	0.0714733	1928	1672.3	467.3	571.3
USP30	1.8	0.0732069	127.1	118.7	34	36.6
XPOT	1.8	0.0803315	1059.2	815.3	241.7	292.7
CENPH	1.8	0.0836934	126.9	89.1	27.1	34.6
MECOM	1.8	0.0846287	124.5	135.2	33.4	41.8
PARG; BPHL	1.8	0.0880169	234.9	159.4	49.1	63
NEXN	1.79	0.00048084	226.6	160.6	51.9	58.4
RAI14	1.79	0.00433894	4542.8	2513.9	911.1	1049
RNF113A	1.79	0.00739416	39.4	29.5	9.3	10.5
SFMBT1	1.79	0.0278748	74.6	38.8	15.3	15.8
NEFH	1.79	0.0281218	528.2	358.7	108.4	146.4
DYNLRB2	1.79	0.0508659	311.1	232.3	68.2	88.4
SMURF1	1.79	0.0569112	16.4	9.8	3.3	4.1
ASXL1	1.79	0.0591248	41.6	44	10.3	14.8
CDC23	1.79	0.0598982	162.6	151.1	41.3	49.9
GTF2F1	1.79	0.0696217	2566.3	1658.5	575.7	617.8
MSH2	1.79	0.0740292	16608.6	10274.2	3386.3	4190.5
PRKAR2A	1.79	0.0781201	723.9	651.4	176	225.5
BOD1L1	1.79	0.0798803	42.5	32.5	10.4	11.1
NDUFB10	1.79	0.0994728	1951.8	1210.4	396	502.2
DCTN4	1.78	0.00398951	406.3	331.9	99.3	115.5
	1.78	0.0155617	15.9	14.7	4.3	4.6
TRIM4	1.78	0.0236389	72.9	57.9	17.5	20.4
DCAF8	1.78	0.0486407	189.3	184	45.2	65.4
HDGFRP2; HDGFL2	1.78	0.0535898	1153.1	948.6	278.2	332.6
FBLN1	1.78	0.0669483	343	250.8	72.7	100.5
LEPREL1; P3H2	1.78	0.0746045	112.3	85.9	26.9	30.6
NMT2	1.78	0.0760426	145.9	94.2	31.1	37.5
PTS	1.78	0.0899927	38.3	45.1	10.6	13.8
PGS1	1.78	0.090449	67.6	53.2	15	20.3
EXOC2	1.78	0.090492	674.8	492.2	151.9	185.9
COPG2	1.78	0.0993607	942.4	766	212.1	288.3
EXT1	1.77	0.000231933	41.9	37.2	10.5	12.7
TBC1D9B	1.77	0.0359355	434.3	315.3	104.2	113.2
NUP98	1.77	0.036207	926.2	880.7	239.7	291.1
FMNL2	1.77	0.0382954	372.1	282.6	85.2	106.8
OSTC	1.77	0.0494316	222.9	179.7	53.5	64.4
CCDC58	1.77	0.0504005	28.8	47.9	10	11.8
ZNF592	1.77	0.0524705	170.2	112.7	39.3	42.2
POLM	1.77	0.0533488	97.9	66.8	23.3	24.1
NRAS	1.77	0.0674677	282.5	307.3	79.8	92.9
CHD1	1.77	0.0726367	10067.3	8690.3	2517.6	2996
GGCX	1.77	0.0789406	225.1	169.9	58.2	56.5
RIC8A	1.77	0.085651	251	210.9	64.4	70.3
NDUFB4	1.77	0.0929848	275.1	202.6	62.9	75.7
MKRN2	1.77	0.0939282	4387.4	2983.7	948.7	1185.2
TUBGCP4	1.77	0.0983441	363.9	234.6	82.1	89
GNPDA1	1.76	0.00370358	111.9	96.9	27	35
GOLPH3	1.76	0.00700308	44.6	52.2	13.7	14.9
NCSTN	1.76	0.0147338	161	148.3	40.7	50.9
UNKL	1.76	0.0276421	34.5	21.9	7.4	8.9
LRBA	1.76	0.029032	114	92.4	26	35.4
PDHX	1.76	0.0513397	182.6	172	44.1	62.1
SMPD4	1.76	0.0518676	1470.2	1394.3	373.8	478.2
LIMCH1	1.76	0.0525935	1770.5	1885.8	485.7	597.9
SPTLC1	1.76	0.0569881	988.1	785.9	224.2	299.9
NUP85	1.76	0.0609059	315.5	288	85.5	92.8
UCK2	1.76	0.0639408	3122	1987.5	661.3	817.1
SPICE1	1.76	0.0680631	966	871.7	243.1	302.8
PDHA1	1.76	0.0686641	619.9	606.1	154.6	211.5
ATP2A2	1.76	0.0861391	12836.5	9978.6	2985	3736.6
GTPBP6	1.76	0.08628	1976.4	1512.5	453.7	570.6
NUPL1; NUP58	1.76	0.0989533	115.6	151	33.8	44.9
FDFT1	1.75	0.000237569	345.1	308.1	93.6	100.5
FER	1.75	0.00107104	65.2	58.4	18	18.7
ISYNA1	1.75	0.0190967	557.3	398.3	125.5	157.4
MLKL	1.75	0.0451497	284.4	307.6	82.4	93.4
BROX	1.75	0.0513393	111.6	87.3	27.8	30.8
POGLUT1	1.75	0.053504	331.7	220.9	83.3	77.5
STK11IP	1.75	0.0592648	82.5	69.1	19.3	26.1
MET	1.75	0.0632849	113.1	92.3	26.9	34.2
IPO7	1.75	0.0646902	1298.5	1042.2	324.7	369.5
SEPT9	1.75	0.0735025	2894	2565.3	784.8	836.7
EIF2B4	1.75	0.073796	9629.7	6314.7	2081.4	2576.5
POLD4	1.75	0.0766545	12.6	17	3	6.3
PTPLAD1; HACD3	1.75	0.0777667	3277.5	2491.7	751.7	958.7
XPO7	1.75	0.0798287	340.7	282.5	84.5	100.9
SF3B3	1.75	0.0831602	20716.5	17947.3	5107.6	6424.6
RICTOR	1.75	0.0871961	2590.1	1946.4	585	763.3
HSD17B12	1.75	0.090576	906.8	717.9	226.8	253.3
FIZ1	1.75	0.0914345	249.6	187.5	56.4	73.6
NCAPH2	1.75	0.0951043	622.5	407.4	132.6	168.2
NDUFB5	1.75	0.0976894	406.5	312.6	94.6	118.4
LRRFIP2	1.74	0.00227252	854.9	899.4	240.4	287.6
GDAP1	1.74	0.00452025	15.9	14.6	5.2	4
TADA3	1.74	0.0167357	207.4	248.5	61.2	75.5
PRPS2	1.74	0.0168618	1001.3	1009	269.6	337.3
PKN2	1.74	0.0213903	1300.4	1076.7	322.5	389.5
SRPRB	1.74	0.0294314	954.4	857.8	253.2	288.7
HOXA5	1.74	0.0393353	356.4	215.8	80.3	85.8
PLXNB2	1.74	0.0455599	165	151.2	41.6	53.9
ERBB2	1.74	0.0632156	105.2	90.1	26.7	32
EPC2	1.74	0.0698373	15.1	7.4	3.6	2.8
MRRF	1.74	0.0747513	1856.3	1315.4	445.4	488
UQCRFS1	1.74	0.0758231	747.1	708.1	193.7	243.3
CHTF8	1.74	0.0822542	60.1	51.5	18.6	15
UBAC2	1.74	0.0906321	763.2	486.6	174.4	191.4
C11orf30; EMSY	1.74	0.0997627	102.5	74.4	21.8	31.2
KIF21A	1.73	0.00385577	195.2	167.9	48.9	60.7
SP3	1.73	0.014269	148.5	150.8	39.4	51.7
PCGF1	1.73	0.0172533	672.3	402.5	136.4	181.4
ZXDB	1.73	0.0236406	34.8	29.4	8.8	10.5
MAGEF1	1.73	0.0361418	86	56	18.6	23.4
HPS6	1.73	0.040885	163.2	152.8	40	56.7
ZNF148	1.73	0.0602152	921.7	721.1	221.9	271.4
IGF2R	1.73	0.0683891	257.8	236.9	61.1	90.7
ZMYM2	1.73	0.0761496	78.3	53.4	21.1	18.1
IKBKAP; ELP1	1.73	0.0841034	3571.4	2849.2	830.7	1112.4
MARCKSL1	1.73	0.084131	425.8	432.7	120.1	139.9
CWF19L2	1.73	0.0965117	4529.3	3608.9	1122.6	1323.2
NCAPD3	1.73	0.0992376	3281.2	1793.2	657.8	817.9
DKC1	1.73	0.0995087	34167.8	31735.8	8688.1	11338.1
LAMA1	1.72	0.00344809	53	44.8	15.6	14
OGFR	1.72	0.0210114	80.3	86.4	24.8	25.7
LBR	1.72	0.022577	328.4	236.9	75.5	95.4
FLNA	1.72	0.0275493	7968.2	8308	2300.4	2656.2
EFHD2	1.72	0.0316201	234.4	244.2	59.7	87.8
ADCK3; COQ8A	1.72	0.0411066	100.2	98.2	27.1	33.5
TBC1D7; TBC1D7-LOC100130357	1.72	0.0595182	38	25.7	8.3	10.8
TBC1D15	1.72	0.0702359	615.8	562.4	158.6	202.2
TTK	1.72	0.0737212	1008.5	805.2	248.7	302
TTC17	1.72	0.0873008	421.6	324.8	104.1	121.6
DUSP23	1.72	0.0886424	320.1	241.7	72.8	97.8
KIAA0391	1.72	0.0993464	1220	1001.9	304.3	369.6
POLR3E; LOC101060521	1.71	0.00275895	333.4	241.2	79.5	94.9
IQGAP2	1.71	0.031417	858	803.2	233.6	274.6
NFXL1	1.71	0.0356346	15670.6	11870.7	3653.4	4731.4
VRK2	1.71	0.0384549	5052.5	3968.4	1225.3	1521.1
TACC3	1.71	0.0471238	83.1	105.1	23.2	35
LLGL2	1.71	0.0560085	38.9	31	10.5	10.8
EXOC1	1.71	0.0614502	2642.2	1834.6	604.9	749.7
HOXB7	1.71	0.0647764	115.9	102.8	25.1	44.2
EMC1	1.71	0.0660056	27	20.3	5.1	10
DPY30	1.71	0.0827671	3868.6	2992.8	904.6	1196.9
PRCC	1.71	0.090159	515.3	454.4	139.4	156.5
SLC43A3	1.71	0.0919405	598.7	730.2	185.4	219.2
ALDH3B1	1.71	0.0948107	90.8	73.2	20.2	30.9
SUB1	1.7	0.024336	11564.2	8695.2	2869.1	3310.4
CNNM3	1.7	0.0424759	26.9	23.5	7.3	8.2
NKIRAS1	1.7	0.0557838	215.8	171.2	48.2	72.3
CCDC85C	1.7	0.0587725	21.9	21.4	5.9	7.5
TTC4	1.7	0.0597826	128.4	125	35.6	42.9
TES	1.7	0.0677571	5016.9	4507.8	1296.3	1655.9
RAB27A	1.7	0.0697978	62.5	56.4	18.3	18.3
C1QBP	1.7	0.0699576	884.8	1043.7	266.6	327.3
ZNF644	1.7	0.0775657	1297.5	1129.2	325.9	424.8
MYCBP	1.7	0.0791697	1523.2	1327.1	404.4	476.1
CHP1	1.7	0.083275	144.7	114.7	41.2	38.2
EHD1	1.7	0.0898335	635.1	570.9	180.6	190
COBRA1; NELFB	1.7	0.0915752	192.1	176	50.2	64
PHLDA2	1.7	0.0959899	1331.6	1023.7	320.6	402.3
MPRIP	1.69	0.00315835	5634.4	3526.1	1254.3	1516.4
[truncated: 193 more rows]

## Sheet: FANCA-IP ProTAME (Figure 1b)
Gene Symbol	Abundance Ratio (log2): (4-ProTAME) / (4-ProTAME-Ctrl)	Abundance Ratio P-Value: (4-ProTAME) / (4-ProTAME-Ctrl)	Abundance: F2: 129C, Sample, 4-ProTAME	Abundance: F2: 130N, Sample, 4-ProTAME	Abundance: F2: 133C, Sample, 4-ProTAME-Ctrl	Abundance: F2: 134N, Sample, 4-ProTAME-Ctrl
[truncated: 46 more rows]

[truncated: 1 more sheets: FANCA-IP Nocodazole (Figure 1c)]
