# Supplementary material for: PLK1 Inhibition Induces Synthetic Lethality in Fanconi Anemia Pathway–Deficient Acute Myeloid Leukemia
Source: Cancer Res Commun. 2025 Apr 21;5(4):648–67. doi: 10.1158/2767-9764.CRC-24-0260 (PMC12011380; doi:10.1158/2767-9764.CRC-24-0260)
Supplement: Supplementary Data — Supp Dataset 2 [file crc-24-0260_supplementary_data_suppsd2.xlsx]

## Sheet: BI-2536__Treatment_response__IC
Study ID	Patient ID	Sample ID	BI-2536: Treatment response: IC50
ccle_broad_2019	127399_SOFT_TISSUE	127399_SOFT_TISSUE	NA
ccle_broad_2019	1321N1_CENTRAL_NERVOUS_SYSTEM	1321N1_CENTRAL_NERVOUS_SYSTEM	NA
ccle_broad_2019	143B_BONE	143B_BONE	NA
ccle_broad_2019	201T_LUNG	201T_LUNG	NA
ccle_broad_2019	22RV1_PROSTATE	22RV1_PROSTATE	NA
ccle_broad_2019	2313287_STOMACH	2313287_STOMACH	NA
ccle_broad_2019	253JBV_URINARY_TRACT	253JBV_URINARY_TRACT	NA
ccle_broad_2019	253J_URINARY_TRACT	253J_URINARY_TRACT	NA
ccle_broad_2019	42MGBA_CENTRAL_NERVOUS_SYSTEM	42MGBA_CENTRAL_NERVOUS_SYSTEM	NA
ccle_broad_2019	451LU_SKIN	451LU_SKIN	NA
ccle_broad_2019	5637_URINARY_TRACT	5637_URINARY_TRACT	NA
ccle_broad_2019	59M_OVARY	59M_OVARY	NA
ccle_broad_2019	639V_URINARY_TRACT	639V_URINARY_TRACT	NA
ccle_broad_2019	647V_URINARY_TRACT	647V_URINARY_TRACT	NA
ccle_broad_2019	697_HAEMATOPOIETIC_AND_LYMPHOID_TISSUE	697_HAEMATOPOIETIC_AND_LYMPHOID_TISSUE	0.0172136
ccle_broad_2019	769P_KIDNEY	769P_KIDNEY	NA
ccle_broad_2019	786O_KIDNEY	786O_KIDNEY	NA
ccle_broad_2019	8305C_THYROID	8305C_THYROID	NA
ccle_broad_2019	8505C_THYROID	8505C_THYROID	NA
ccle_broad_2019	8MGBA_CENTRAL_NERVOUS_SYSTEM	8MGBA_CENTRAL_NERVOUS_SYSTEM	0.0443133
ccle_broad_2019	A101D_SKIN	A101D_SKIN	0.0387631
ccle_broad_2019	A1207_CENTRAL_NERVOUS_SYSTEM	A1207_CENTRAL_NERVOUS_SYSTEM	NA
ccle_broad_2019	A172_CENTRAL_NERVOUS_SYSTEM	A172_CENTRAL_NERVOUS_SYSTEM	NA
ccle_broad_2019	A204_SOFT_TISSUE	A204_SOFT_TISSUE	NA
ccle_broad_2019	A2058_SKIN	A2058_SKIN	NA
ccle_broad_2019	A253_SALIVARY_GLAND	A253_SALIVARY_GLAND	0.0713787
ccle_broad_2019	A2780_OVARY	A2780_OVARY	NA
ccle_broad_2019	A375_SKIN	A375_SKIN	NA
ccle_broad_2019	A388_SKIN	A388_SKIN	0.0314971
ccle_broad_2019	A3KAW_HAEMATOPOIETIC_AND_LYMPHOID_TISSUE	A3KAW_HAEMATOPOIETIC_AND_LYMPHOID_TISSUE	0.165863
ccle_broad_2019	A427_LUNG	A427_LUNG	NA
ccle_broad_2019	A431_SKIN	A431_SKIN	NA
ccle_broad_2019	A498_KIDNEY	A498_KIDNEY	3.42303
ccle_broad_2019	A4FUK_HAEMATOPOIETIC_AND_LYMPHOID_TISSUE	A4FUK_HAEMATOPOIETIC_AND_LYMPHOID_TISSUE	0.0197412
ccle_broad_2019	A549_LUNG	A549_LUNG	NA
ccle_broad_2019	A673_BONE	A673_BONE	NA
ccle_broad_2019	A704_KIDNEY	A704_KIDNEY	0.718943
ccle_broad_2019	ABC1_LUNG	ABC1_LUNG	NA
ccle_broad_2019	ACCMESO1_PLEURA	ACCMESO1_PLEURA	NA
ccle_broad_2019	ACCS_URINARY_TRACT	ACCS_URINARY_TRACT	NA
ccle_broad_2019	ACHN_KIDNEY	ACHN_KIDNEY	NA
ccle_broad_2019	ACN_AUTONOMIC_GANGLIA	ACN_AUTONOMIC_GANGLIA	0.0209726
ccle_broad_2019	AGS_STOMACH	AGS_STOMACH	NA
ccle_broad_2019	ALEXANDERCELLS_LIVER	ALEXANDERCELLS_LIVER	NA
ccle_broad_2019	ALLPO_HAEMATOPOIETIC_AND_LYMPHOID_TISSUE	ALLPO_HAEMATOPOIETIC_AND_LYMPHOID_TISSUE	0.0143934
ccle_broad_2019	ALLSIL_HAEMATOPOIETIC_AND_LYMPHOID_TISSUE	ALLSIL_HAEMATOPOIETIC_AND_LYMPHOID_TISSUE	0.0110962
ccle_broad_2019	AM38_CENTRAL_NERVOUS_SYSTEM	AM38_CENTRAL_NERVOUS_SYSTEM	4.28405
ccle_broad_2019	AML193_HAEMATOPOIETIC_AND_LYMPHOID_TISSUE	AML193_HAEMATOPOIETIC_AND_LYMPHOID_TISSUE	NA
ccle_broad_2019	AMO1_HAEMATOPOIETIC_AND_LYMPHOID_TISSUE	AMO1_HAEMATOPOIETIC_AND_LYMPHOID_TISSUE	0.0395358
ccle_broad_2019	AN3CA_ENDOMETRIUM	AN3CA_ENDOMETRIUM	NA
ccle_broad_2019	ANGMCSS_CENTRAL_NERVOUS_SYSTEM	ANGMCSS_CENTRAL_NERVOUS_SYSTEM	NA
ccle_broad_2019	ARH77_HAEMATOPOIETIC_AND_LYMPHOID_TISSUE	ARH77_HAEMATOPOIETIC_AND_LYMPHOID_TISSUE	0.0741159
ccle_broad_2019	ASH3_THYROID	ASH3_THYROID	NA
ccle_broad_2019	ASPC1_PANCREAS	ASPC1_PANCREAS	NA
ccle_broad_2019	ATN1_HAEMATOPOIETIC_AND_LYMPHOID_TISSUE	ATN1_HAEMATOPOIETIC_AND_LYMPHOID_TISSUE	0.0370683
ccle_broad_2019	AU565_BREAST	AU565_BREAST	NA
ccle_broad_2019	AZ521_SMALL_INTESTINE	AZ521_SMALL_INTESTINE	NA
ccle_broad_2019	AZ521_STOMACH	AZ521_STOMACH	NA
ccle_broad_2019	BALL1_HAEMATOPOIETIC_AND_LYMPHOID_TISSUE	BALL1_HAEMATOPOIETIC_AND_LYMPHOID_TISSUE	NA
ccle_broad_2019	BB30HNC_UPPER_AERODIGESTIVE_TRACT	BB30HNC_UPPER_AERODIGESTIVE_TRACT	0.0547528
ccle_broad_2019	BB30PBL_MATCHED_NORMAL_TISSUE	BB30PBL_MATCHED_NORMAL_TISSUE	NA
ccle_broad_2019	BB49EBV_MATCHED_NORMAL_TISSUE	BB49EBV_MATCHED_NORMAL_TISSUE	NA
ccle_broad_2019	BB49HNC_UPPER_AERODIGESTIVE_TRACT	BB49HNC_UPPER_AERODIGESTIVE_TRACT	2.77349
ccle_broad_2019	BB65EBV_MATCHED_NORMAL_TISSUE	BB65EBV_MATCHED_NORMAL_TISSUE	NA
ccle_broad_2019	BB65RCC_KIDNEY	BB65RCC_KIDNEY	0.115158
ccle_broad_2019	BC1_HAEMATOPOIETIC_AND_LYMPHOID_TISSUE	BC1_HAEMATOPOIETIC_AND_LYMPHOID_TISSUE	0.272956
ccle_broad_2019	BC2	BC2	NA
ccle_broad_2019	BC3C_URINARY_TRACT	BC3C_URINARY_TRACT	NA
ccle_broad_2019	BC3_HAEMATOPOIETIC_AND_LYMPHOID_TISSUE	BC3_HAEMATOPOIETIC_AND_LYMPHOID_TISSUE	0.114873
ccle_broad_2019	BCP1_HAEMATOPOIETIC_AND_LYMPHOID_TISSUE	BCP1_HAEMATOPOIETIC_AND_LYMPHOID_TISSUE	NA
ccle_broad_2019	BCPAP_THYROID	BCPAP_THYROID	NA
ccle_broad_2019	BDCM_HAEMATOPOIETIC_AND_LYMPHOID_TISSUE	BDCM_HAEMATOPOIETIC_AND_LYMPHOID_TISSUE	NA
ccle_broad_2019	BE13_HAEMATOPOIETIC_AND_LYMPHOID_TISSUE	BE13_HAEMATOPOIETIC_AND_LYMPHOID_TISSUE	0.00938676
ccle_broad_2019	BE2M17_AUTONOMIC_GANGLIA	BE2M17_AUTONOMIC_GANGLIA	0.0878081
ccle_broad_2019	BECKER_CENTRAL_NERVOUS_SYSTEM	BECKER_CENTRAL_NERVOUS_SYSTEM	0.0415786
ccle_broad_2019	BEN_LUNG	BEN_LUNG	NA
ccle_broad_2019	BFTC905_URINARY_TRACT	BFTC905_URINARY_TRACT	NA
ccle_broad_2019	BFTC909_KIDNEY	BFTC909_KIDNEY	NA
ccle_broad_2019	BGC823_STOMACH	BGC823_STOMACH	NA
ccle_broad_2019	BHT101_THYROID	BHT101_THYROID	NA
ccle_broad_2019	BHY_UPPER_AERODIGESTIVE_TRACT	BHY_UPPER_AERODIGESTIVE_TRACT	NA
ccle_broad_2019	BICR10_UPPER_AERODIGESTIVE_TRACT	BICR10_UPPER_AERODIGESTIVE_TRACT	NA
ccle_broad_2019	BICR16_UPPER_AERODIGESTIVE_TRACT	BICR16_UPPER_AERODIGESTIVE_TRACT	NA
ccle_broad_2019	BICR18_UPPER_AERODIGESTIVE_TRACT	BICR18_UPPER_AERODIGESTIVE_TRACT	NA
ccle_broad_2019	BICR22_UPPER_AERODIGESTIVE_TRACT	BICR22_UPPER_AERODIGESTIVE_TRACT	NA
ccle_broad_2019	BICR31_UPPER_AERODIGESTIVE_TRACT	BICR31_UPPER_AERODIGESTIVE_TRACT	NA
ccle_broad_2019	BICR56_UPPER_AERODIGESTIVE_TRACT	BICR56_UPPER_AERODIGESTIVE_TRACT	NA
ccle_broad_2019	BICR6_UPPER_AERODIGESTIVE_TRACT	BICR6_UPPER_AERODIGESTIVE_TRACT	NA
ccle_broad_2019	BICR78_UPPER_AERODIGESTIVE_TRACT	BICR78_UPPER_AERODIGESTIVE_TRACT	NA
ccle_broad_2019	BIN67_OVARY	BIN67_OVARY	NA
ccle_broad_2019	BJHTERT_SKIN	BJHTERT_SKIN	NA
ccle_broad_2019	BL41_HAEMATOPOIETIC_AND_LYMPHOID_TISSUE	BL41_HAEMATOPOIETIC_AND_LYMPHOID_TISSUE	0.0231931
ccle_broad_2019	BL70_HAEMATOPOIETIC_AND_LYMPHOID_TISSUE	BL70_HAEMATOPOIETIC_AND_LYMPHOID_TISSUE	0.0210674
ccle_broad_2019	BLUE1_HAEMATOPOIETIC_AND_LYMPHOID	BLUE1_HAEMATOPOIETIC_AND_LYMPHOID	NA
ccle_broad_2019	BOKU	BOKU	0.149028
ccle_broad_2019	BONNA12_HAEMATOPOIETIC_AND_LYMPHOID_TISSUE	BONNA12_HAEMATOPOIETIC_AND_LYMPHOID_TISSUE	NA
ccle_broad_2019	BPH1_PROSTATE	BPH1_PROSTATE	NA
ccle_broad_2019	BT12_SOFT_TISSUE	BT12_SOFT_TISSUE	NA
ccle_broad_2019	BT16_SOFT_TISSUE	BT16_SOFT_TISSUE	NA
ccle_broad_2019	BT20_BREAST	BT20_BREAST	NA
ccle_broad_2019	BT474_BREAST	BT474_BREAST	0.514302
ccle_broad_2019	BT483_BREAST	BT483_BREAST	NA
ccle_broad_2019	BT549_BREAST	BT549_BREAST	NA
ccle_broad_2019	BV173_HAEMATOPOIETIC_AND_LYMPHOID_TISSUE	BV173_HAEMATOPOIETIC_AND_LYMPHOID_TISSUE	0.0386537
ccle_broad_2019	BXPC3_PANCREAS	BXPC3_PANCREAS	NA
ccle_broad_2019	C10_LARGE_INTESTINE	C10_LARGE_INTESTINE	NA
ccle_broad_2019	C125PM_LARGE_INTESTINE	C125PM_LARGE_INTESTINE	NA
ccle_broad_2019	C2BBE1_LARGE_INTESTINE	C2BBE1_LARGE_INTESTINE	2.56466
ccle_broad_2019	C32_SKIN	C32_SKIN	NA
ccle_broad_2019	C33A_CERVIX	C33A_CERVIX	NA
ccle_broad_2019	C3A_LIVER	C3A_LIVER	NA
ccle_broad_2019	C4I_CERVIX	C4I_CERVIX	NA
ccle_broad_2019	C75_LARGE_INTESTINE	C75_LARGE_INTESTINE	NA
ccle_broad_2019	C80_LARGE_INTESTINE	C80_LARGE_INTESTINE	NA
ccle_broad_2019	C8166	C8166	NA
ccle_broad_2019	C8166_HAEMATOPOIETIC_AND_LYMPHOID_TISSUE	C8166_HAEMATOPOIETIC_AND_LYMPHOID_TISSUE	NA
ccle_broad_2019	C84_LARGE_INTESTINE	C84_LARGE_INTESTINE	NA
ccle_broad_2019	C99_LARGE_INTESTINE	C99_LARGE_INTESTINE	NA
ccle_broad_2019	CA46_HAEMATOPOIETIC_AND_LYMPHOID_TISSUE	CA46_HAEMATOPOIETIC_AND_LYMPHOID_TISSUE	0.492603
ccle_broad_2019	CA922_UPPER_AERODIGESTIVE_TRACT	CA922_UPPER_AERODIGESTIVE_TRACT	NA
ccle_broad_2019	CACO2	CACO2	NA
ccle_broad_2019	CACO2_LARGE_INTESTINE	CACO2_LARGE_INTESTINE	NA
ccle_broad_2019	CADOES1_BONE	CADOES1_BONE	NA
ccle_broad_2019	CAKI1_KIDNEY	CAKI1_KIDNEY	NA
ccle_broad_2019	CAKI2_KIDNEY	CAKI2_KIDNEY	NA
ccle_broad_2019	CAL120_BREAST	CAL120_BREAST	NA
ccle_broad_2019	CAL12T_LUNG	CAL12T_LUNG	NA
ccle_broad_2019	CAL148_BREAST	CAL148_BREAST	0.113257
ccle_broad_2019	CAL27_UPPER_AERODIGESTIVE_TRACT	CAL27_UPPER_AERODIGESTIVE_TRACT	NA
ccle_broad_2019	CAL29_URINARY_TRACT	CAL29_URINARY_TRACT	NA
ccle_broad_2019	CAL33_UPPER_AERODIGESTIVE_TRACT	CAL33_UPPER_AERODIGESTIVE_TRACT	NA
ccle_broad_2019	CAL39_VULVA	CAL39_VULVA	NA
ccle_broad_2019	CAL51_BREAST	CAL51_BREAST	NA
ccle_broad_2019	CAL54_KIDNEY	CAL54_KIDNEY	NA
ccle_broad_2019	CAL62_THYROID	CAL62_THYROID	NA
ccle_broad_2019	CAL72_BONE	CAL72_BONE	NA
ccle_broad_2019	CAL78_BONE	CAL78_BONE	NA
ccle_broad_2019	CAL851_BREAST	CAL851_BREAST	NA
ccle_broad_2019	CALU1_LUNG	CALU1_LUNG	NA
ccle_broad_2019	CALU3_LUNG	CALU3_LUNG	NA
ccle_broad_2019	CALU6_LUNG	CALU6_LUNG	0.0649144
ccle_broad_2019	CAMA1_BREAST	CAMA1_BREAST	NA
ccle_broad_2019	CAOV3_OVARY	CAOV3_OVARY	NA
ccle_broad_2019	CAOV4_OVARY	CAOV4_OVARY	NA
ccle_broad_2019	CAPAN1_PANCREAS	CAPAN1_PANCREAS	NA
ccle_broad_2019	CAPAN2_PANCREAS	CAPAN2_PANCREAS	NA
ccle_broad_2019	CAR1_LARGE_INTESTINE	CAR1_LARGE_INTESTINE	NA
ccle_broad_2019	CAS1_CENTRAL_NERVOUS_SYSTEM	CAS1_CENTRAL_NERVOUS_SYSTEM	NA
ccle_broad_2019	CASKI_CERVIX	CASKI_CERVIX	NA
ccle_broad_2019	CBAGPN_BONE	CBAGPN_BONE	NA
ccle_broad_2019	CCFSTTG1_CENTRAL_NERVOUS_SYSTEM	CCFSTTG1_CENTRAL_NERVOUS_SYSTEM	NA
ccle_broad_2019	CCK81_LARGE_INTESTINE	CCK81_LARGE_INTESTINE	NA
ccle_broad_2019	CCLFPEDS0004T_SOFT_TISSUE	CCLFPEDS0004T_SOFT_TISSUE	NA
ccle_broad_2019	CCLFPEDS0008T_SOFT_TISSUE	CCLFPEDS0008T_SOFT_TISSUE	NA
ccle_broad_2019	CCLFPEDS0018T_SOFT_TISSUE	CCLFPEDS0018T_SOFT_TISSUE	NA
ccle_broad_2019	CCRFCEM_HAEMATOPOIETIC_AND_LYMPHOID_TISSUE	CCRFCEM_HAEMATOPOIETIC_AND_LYMPHOID_TISSUE	0.0189746
ccle_broad_2019	CESS_HAEMATOPOIETIC_AND_LYMPHOID_TISSUE	CESS_HAEMATOPOIETIC_AND_LYMPHOID_TISSUE	0.0152495
ccle_broad_2019	CFPAC1_PANCREAS	CFPAC1_PANCREAS	NA
ccle_broad_2019	CGTHW1_THYROID	CGTHW1_THYROID	0.322766
ccle_broad_2019	CH157MN_CENTRAL_NERVOUS_SYSTEM	CH157MN_CENTRAL_NERVOUS_SYSTEM	NA
ccle_broad_2019	CHAGOK1_LUNG	CHAGOK1_LUNG	NA
ccle_broad_2019	CHL1_SKIN	CHL1_SKIN	NA
ccle_broad_2019	CHLA06ATRT_SOFT_TISSUE	CHLA06ATRT_SOFT_TISSUE	NA
ccle_broad_2019	CHLA10_BONE	CHLA10_BONE	NA
ccle_broad_2019	CHLA15_AUTONOMIC_GANGLIA	CHLA15_AUTONOMIC_GANGLIA	NA
ccle_broad_2019	CHLA218_BONE	CHLA218_BONE	NA
ccle_broad_2019	CHLA258_BONE	CHLA258_BONE	NA
ccle_broad_2019	CHLA266_SOFT_TISSUE	CHLA266_SOFT_TISSUE	NA
ccle_broad_2019	CHLA32_BONE	CHLA32_BONE	NA
ccle_broad_2019	CHLA57_BONE	CHLA57_BONE	NA
ccle_broad_2019	CHLA99_BONE	CHLA99_BONE	NA
ccle_broad_2019	CHLA9_BONE	CHLA9_BONE	NA
ccle_broad_2019	CHP126_AUTONOMIC_GANGLIA	CHP126_AUTONOMIC_GANGLIA	0.409976
ccle_broad_2019	CHP134_AUTONOMIC_GANGLIA	CHP134_AUTONOMIC_GANGLIA	NA
ccle_broad_2019	CHP212_AUTONOMIC_GANGLIA	CHP212_AUTONOMIC_GANGLIA	NA
ccle_broad_2019	CHSA0011_BONE	CHSA0011_BONE	NA
ccle_broad_2019	CHSA0108_BONE	CHSA0108_BONE	NA
ccle_broad_2019	CHSA8926_BONE	CHSA8926_BONE	NA
ccle_broad_2019	CI1_HAEMATOPOIETIC_AND_LYMPHOID_TISSUE	CI1_HAEMATOPOIETIC_AND_LYMPHOID_TISSUE	NA
ccle_broad_2019	CJM_SKIN	CJM_SKIN	NA
ccle_broad_2019	CL11_LARGE_INTESTINE	CL11_LARGE_INTESTINE	2.89275
ccle_broad_2019	CL14_LARGE_INTESTINE	CL14_LARGE_INTESTINE	NA
ccle_broad_2019	CL34_LARGE_INTESTINE	CL34_LARGE_INTESTINE	NA
ccle_broad_2019	CL40_LARGE_INTESTINE	CL40_LARGE_INTESTINE	NA
ccle_broad_2019	CME1_SOFT_TISSUE	CME1_SOFT_TISSUE	NA
ccle_broad_2019	CMK115_HAEMATOPOIETIC_AND_LYMPHOID_TISSUE	CMK115_HAEMATOPOIETIC_AND_LYMPHOID_TISSUE	NA
ccle_broad_2019	CMK86_HAEMATOPOIETIC_AND_LYMPHOID_TISSUE	CMK86_HAEMATOPOIETIC_AND_LYMPHOID_TISSUE	NA
ccle_broad_2019	CMK_HAEMATOPOIETIC_AND_LYMPHOID_TISSUE	CMK_HAEMATOPOIETIC_AND_LYMPHOID_TISSUE	0.0549085
ccle_broad_2019	CMLT1_HAEMATOPOIETIC_AND_LYMPHOID_TISSUE	CMLT1_HAEMATOPOIETIC_AND_LYMPHOID_TISSUE	NA
ccle_broad_2019	COGAR359_SOFT_TISSUE	COGAR359_SOFT_TISSUE	NA
ccle_broad_2019	COGE352_BONE	COGE352_BONE	NA
ccle_broad_2019	COGN278_AUTONOMIC_GANGLIA	COGN278_AUTONOMIC_GANGLIA	NA
ccle_broad_2019	COGN305_AUTONOMIC_GANGLIA	COGN305_AUTONOMIC_GANGLIA	NA
ccle_broad_2019	COLO201_COLO205	COLO201_COLO205	NA
ccle_broad_2019	COLO201_LARGE_INTESTINE	COLO201_LARGE_INTESTINE	NA
ccle_broad_2019	COLO205_LARGE_INTESTINE	COLO205_LARGE_INTESTINE	NA
ccle_broad_2019	COLO320HSR_LARGE_INTESTINE	COLO320HSR_LARGE_INTESTINE	0.203591
ccle_broad_2019	COLO320_LARGE_INTESTINE	COLO320_LARGE_INTESTINE	NA
ccle_broad_2019	COLO668_LUNG	COLO668_LUNG	0.379691
ccle_broad_2019	COLO678_LARGE_INTESTINE	COLO678_LARGE_INTESTINE	NA
ccle_broad_2019	COLO679_SKIN	COLO679_SKIN	NA
ccle_broad_2019	COLO680N_OESOPHAGUS	COLO680N_OESOPHAGUS	NA
ccle_broad_2019	COLO684_ENDOMETRIUM	COLO684_ENDOMETRIUM	0.0818276
ccle_broad_2019	COLO699_LUNG	COLO699_LUNG	NA
ccle_broad_2019	COLO704_OVARY	COLO704_OVARY	NA
ccle_broad_2019	COLO741_SKIN	COLO741_SKIN	NA
ccle_broad_2019	COLO775_HAEMATOPOIETIC_AND_LYMPHOID_TISSUE	COLO775_HAEMATOPOIETIC_AND_LYMPHOID_TISSUE	NA
ccle_broad_2019	COLO783_SKIN	COLO783_SKIN	NA
ccle_broad_2019	COLO792_SKIN	COLO792_SKIN	NA
ccle_broad_2019	COLO794_SKIN	COLO794_SKIN	NA
ccle_broad_2019	COLO800_SKIN	COLO800_SKIN	3.18135
ccle_broad_2019	COLO818_SKIN	COLO818_SKIN	NA
ccle_broad_2019	COLO824_BREAST	COLO824_BREAST	3.18347
ccle_broad_2019	COLO829_MATCHED_NORMAL_TISSUE	COLO829_MATCHED_NORMAL_TISSUE	1.56606
ccle_broad_2019	COLO829_SKIN	COLO829_SKIN	NA
ccle_broad_2019	COLO849_SKIN	COLO849_SKIN	NA
ccle_broad_2019	CORL105_LUNG	CORL105_LUNG	NA
ccle_broad_2019	CORL23_LUNG	CORL23_LUNG	NA
ccle_broad_2019	CORL24_LUNG	CORL24_LUNG	NA
ccle_broad_2019	CORL279_LUNG	CORL279_LUNG	0.10794
ccle_broad_2019	CORL303_LUNG	CORL303_LUNG	NA
ccle_broad_2019	CORL311_LUNG	CORL311_LUNG	NA
ccle_broad_2019	CORL321_PLEURA	CORL321_PLEURA	NA
ccle_broad_2019	CORL32_LUNG	CORL32_LUNG	NA
ccle_broad_2019	CORL47_LUNG	CORL47_LUNG	NA
ccle_broad_2019	CORL51_LUNG	CORL51_LUNG	NA
ccle_broad_2019	CORL88_LUNG	CORL88_LUNG	0.111555
ccle_broad_2019	CORL95_LUNG	CORL95_LUNG	0.720007
ccle_broad_2019	COV318_OVARY	COV318_OVARY	NA
ccle_broad_2019	COV362_OVARY	COV362_OVARY	NA
ccle_broad_2019	COV413A_OVARY	COV413A_OVARY	NA
ccle_broad_2019	COV434_OVARY	COV434_OVARY	NA
ccle_broad_2019	COV504_OVARY	COV504_OVARY	NA
ccle_broad_2019	COV644_OVARY	COV644_OVARY	NA
ccle_broad_2019	CP50EBV_MATCHED_NORMAL_TISSUE	CP50EBV_MATCHED_NORMAL_TISSUE	NA
ccle_broad_2019	CP50MELB_SKIN	CP50MELB_SKIN	NA
ccle_broad_2019	CP66EBV_MATCHED_NORMAL_TISSUE	CP66EBV_MATCHED_NORMAL_TISSUE	NA
ccle_broad_2019	CP66MEL_SKIN	CP66MEL_SKIN	0.274137
ccle_broad_2019	CP67MEL_SKIN	CP67MEL_SKIN	0.545604
ccle_broad_2019	CPCN_LUNG	CPCN_LUNG	0.0675745
ccle_broad_2019	CROAP2_HAEMATOPOIETIC_AND_LYMPHOID_TISSUE	CROAP2_HAEMATOPOIETIC_AND_LYMPHOID_TISSUE	NA
ccle_broad_2019	CROAP3_HAEMATOPOIETIC_AND_LYMPHOID_TISSUE	CROAP3_HAEMATOPOIETIC_AND_LYMPHOID_TISSUE	NA
ccle_broad_2019	CS1_BONE	CS1_BONE	NA
ccle_broad_2019	CTB1_HAEMATOPOIETIC_AND_LYMPHOID_TISSUE	CTB1_HAEMATOPOIETIC_AND_LYMPHOID_TISSUE	0.150949
ccle_broad_2019	CTV1_HAEMATOPOIETIC_AND_LYMPHOID_TISSUE	CTV1_HAEMATOPOIETIC_AND_LYMPHOID_TISSUE	0.020438
ccle_broad_2019	CW2_LARGE_INTESTINE	CW2_LARGE_INTESTINE	6.07061
ccle_broad_2019	CW9019_SOFT_TISSUE	CW9019_SOFT_TISSUE	NA
ccle_broad_2019	D245MG_CENTRAL_NERVOUS_SYSTEM	D245MG_CENTRAL_NERVOUS_SYSTEM	NA
ccle_broad_2019	D247MG_CENTRAL_NERVOUS_SYSTEM	D247MG_CENTRAL_NERVOUS_SYSTEM	0.423142
ccle_broad_2019	D263MG_CENTRAL_NERVOUS_SYSTEM	D263MG_CENTRAL_NERVOUS_SYSTEM	0.53043
ccle_broad_2019	D283MED_CENTRAL_NERVOUS_SYSTEM	D283MED_CENTRAL_NERVOUS_SYSTEM	3.03294
ccle_broad_2019	D336MG_CENTRAL_NERVOUS_SYSTEM	D336MG_CENTRAL_NERVOUS_SYSTEM	0.514616
ccle_broad_2019	D341MED_CENTRAL_NERVOUS_SYSTEM	D341MED_CENTRAL_NERVOUS_SYSTEM	NA
ccle_broad_2019	D384_CENTRAL_NERVOUS_SYSTEM	D384_CENTRAL_NERVOUS_SYSTEM	NA
ccle_broad_2019	D392MG_CENTRAL_NERVOUS_SYSTEM	D392MG_CENTRAL_NERVOUS_SYSTEM	NA
ccle_broad_2019	D423MG_CENTRAL_NERVOUS_SYSTEM	D423MG_CENTRAL_NERVOUS_SYSTEM	NA
ccle_broad_2019	D425_CENTRAL_NERVOUS_SYSTEM	D425_CENTRAL_NERVOUS_SYSTEM	NA
ccle_broad_2019	D458_CENTRAL_NERVOUS_SYSTEM	D458_CENTRAL_NERVOUS_SYSTEM	NA
ccle_broad_2019	D502MG_CENTRAL_NERVOUS_SYSTEM	D502MG_CENTRAL_NERVOUS_SYSTEM	4.0799
ccle_broad_2019	D542MG_CENTRAL_NERVOUS_SYSTEM	D542MG_CENTRAL_NERVOUS_SYSTEM	NA
ccle_broad_2019	D556_CENTRAL_NERVOUS_SYSTEM	D556_CENTRAL_NERVOUS_SYSTEM	NA
ccle_broad_2019	D566MG_CENTRAL_NERVOUS_SYSTEM	D566MG_CENTRAL_NERVOUS_SYSTEM	NA
ccle_broad_2019	DANG_PANCREAS	DANG_PANCREAS	NA
ccle_broad_2019	DAOY_CENTRAL_NERVOUS_SYSTEM	DAOY_CENTRAL_NERVOUS_SYSTEM	NA
ccle_broad_2019	DAUDI_HAEMATOPOIETIC_AND_LYMPHOID_TISSUE	DAUDI_HAEMATOPOIETIC_AND_LYMPHOID_TISSUE	0.0831411
ccle_broad_2019	DBTRG05MG_CENTRAL_NERVOUS_SYSTEM	DBTRG05MG_CENTRAL_NERVOUS_SYSTEM	NA
ccle_broad_2019	DB_HAEMATOPOIETIC_AND_LYMPHOID_TISSUE	DB_HAEMATOPOIETIC_AND_LYMPHOID_TISSUE	0.313381
ccle_broad_2019	DEL_HAEMATOPOIETIC_AND_LYMPHOID_TISSUE	DEL_HAEMATOPOIETIC_AND_LYMPHOID_TISSUE	0.0563781
ccle_broad_2019	DERL2_HAEMATOPOIETIC_AND_LYMPHOID_TISSUE	DERL2_HAEMATOPOIETIC_AND_LYMPHOID_TISSUE	NA
ccle_broad_2019	DETROIT562_UPPER_AERODIGESTIVE_TRACT	DETROIT562_UPPER_AERODIGESTIVE_TRACT	NA
ccle_broad_2019	DFCI024_LUNG	DFCI024_LUNG	NA
ccle_broad_2019	DG75_HAEMATOPOIETIC_AND_LYMPHOID_TISSUE	DG75_HAEMATOPOIETIC_AND_LYMPHOID_TISSUE	0.124429
ccle_broad_2019	DIFI_LARGE_INTESTINE	DIFI_LARGE_INTESTINE	NA
ccle_broad_2019	DIPG007_CENTRAL_NERVOUS_SYSTEM	DIPG007_CENTRAL_NERVOUS_SYSTEM	NA
ccle_broad_2019	DJM1_SKIN	DJM1_SKIN	0.0599308
ccle_broad_2019	DKMG_CENTRAL_NERVOUS_SYSTEM	DKMG_CENTRAL_NERVOUS_SYSTEM	NA
ccle_broad_2019	DL40_HAEMATOPOIETIC_AND_LYMPHOID_TISSUE	DL40_HAEMATOPOIETIC_AND_LYMPHOID_TISSUE	NA
ccle_broad_2019	DLD1_LARGE_INTESTINE	DLD1_LARGE_INTESTINE	NA
ccle_broad_2019	DL_SOFT_TISSUE	DL_SOFT_TISSUE	NA
ccle_broad_2019	DM3_FIBROBLAST	DM3_FIBROBLAST	NA
ccle_broad_2019	DM3_PLEURA	DM3_PLEURA	NA
ccle_broad_2019	DMS114_LUNG	DMS114_LUNG	0.0992475
ccle_broad_2019	DMS153_LUNG	DMS153_LUNG	1.80791
ccle_broad_2019	DMS273_LUNG	DMS273_LUNG	NA
ccle_broad_2019	DMS454_LUNG	DMS454_LUNG	NA
ccle_broad_2019	DMS53_LUNG	DMS53_LUNG	NA
ccle_broad_2019	DMS79_LUNG	DMS79_LUNG	0.849953
ccle_broad_2019	DND41_HAEMATOPOIETIC_AND_LYMPHOID_TISSUE	DND41_HAEMATOPOIETIC_AND_LYMPHOID_TISSUE	0.030982
ccle_broad_2019	DOHH2_HAEMATOPOIETIC_AND_LYMPHOID_TISSUE	DOHH2_HAEMATOPOIETIC_AND_LYMPHOID_TISSUE	0.085299
ccle_broad_2019	DOK_UPPER_AERODIGESTIVE_TRACT	DOK_UPPER_AERODIGESTIVE_TRACT	NA
ccle_broad_2019	DOTC24510_CERVIX	DOTC24510_CERVIX	NA
ccle_broad_2019	DOV13_OVARY	DOV13_OVARY	NA
ccle_broad_2019	DSH1_URINARY_TRACT	DSH1_URINARY_TRACT	0.208891
ccle_broad_2019	DU145_PROSTATE	DU145_PROSTATE	NA
ccle_broad_2019	DU4475_BREAST	DU4475_BREAST	0.104478
ccle_broad_2019	DV90_LUNG	DV90_LUNG	NA
ccle_broad_2019	EB1_HAEMATOPOIETIC_AND_LYMPHOID_TISSUE	EB1_HAEMATOPOIETIC_AND_LYMPHOID_TISSUE	NA
ccle_broad_2019	EB2_HAEMATOPOIETIC_AND_LYMPHOID_TISSUE	EB2_HAEMATOPOIETIC_AND_LYMPHOID_TISSUE	1.13993
ccle_broad_2019	EB3_HAEMATOPOIETIC_AND_LYMPHOID_TISSUE	EB3_HAEMATOPOIETIC_AND_LYMPHOID_TISSUE	0.355203
ccle_broad_2019	EBC1_LUNG	EBC1_LUNG	NA
ccle_broad_2019	ECC10_STOMACH	ECC10_STOMACH	NA
ccle_broad_2019	ECC12_STOMACH	ECC12_STOMACH	NA
ccle_broad_2019	ECC4	ECC4	7.05641
ccle_broad_2019	ECGI10_OESOPHAGUS	ECGI10_OESOPHAGUS	0.175131
ccle_broad_2019	EFE184_ENDOMETRIUM	EFE184_ENDOMETRIUM	NA
ccle_broad_2019	EFM192A_BREAST	EFM192A_BREAST	NA
ccle_broad_2019	EFM19_BREAST	EFM19_BREAST	NA
ccle_broad_2019	EFO21_OVARY	EFO21_OVARY	NA
ccle_broad_2019	EFO27_OVARY	EFO27_OVARY	NA
ccle_broad_2019	EGI1_BILIARY_TRACT	EGI1_BILIARY_TRACT	NA
ccle_broad_2019	EHEB_HAEMATOPOIETIC_AND_LYMPHOID_TISSUE	EHEB_HAEMATOPOIETIC_AND_LYMPHOID_TISSUE	0.88401
ccle_broad_2019	EJM_HAEMATOPOIETIC_AND_LYMPHOID_TISSUE	EJM_HAEMATOPOIETIC_AND_LYMPHOID_TISSUE	0.176541
ccle_broad_2019	EKVX_LUNG	EKVX_LUNG	2.38775
ccle_broad_2019	EM2_HAEMATOPOIETIC_AND_LYMPHOID_TISSUE	EM2_HAEMATOPOIETIC_AND_LYMPHOID_TISSUE	0.0906877
ccle_broad_2019	EMCBAC1_LUNG	EMCBAC1_LUNG	NA
ccle_broad_2019	EMCBAC2_LUNG	EMCBAC2_LUNG	NA
ccle_broad_2019	EN_ENDOMETRIUM	EN_ENDOMETRIUM	NA
ccle_broad_2019	EOL1_HAEMATOPOIETIC_AND_LYMPHOID_TISSUE	EOL1_HAEMATOPOIETIC_AND_LYMPHOID_TISSUE	0.0626127
ccle_broad_2019	EPLC272H_LUNG	EPLC272H_LUNG	NA
ccle_broad_2019	ES1_BONE	ES1_BONE	0.10782
ccle_broad_2019	ES2_OVARY	ES2_OVARY	0.183949
ccle_broad_2019	ES3_BONE	ES3_BONE	1.31812
ccle_broad_2019	ES4_BONE	ES4_BONE	0.0448844
ccle_broad_2019	ES5_BONE	ES5_BONE	2.56712
ccle_broad_2019	ES6_BONE	ES6_BONE	0.0386886
ccle_broad_2019	ES7_BONE	ES7_BONE	1.34232
ccle_broad_2019	ES8_BONE	ES8_BONE	0.0155979
ccle_broad_2019	ESO26_OESOPHAGUS	ESO26_OESOPHAGUS	NA
ccle_broad_2019	ESO51_OESOPHAGUS	ESO51_OESOPHAGUS	NA
ccle_broad_2019	ESS1_ENDOMETRIUM	ESS1_ENDOMETRIUM	NA
ccle_broad_2019	ETK1_BILIARY_TRACT	ETK1_BILIARY_TRACT	0.0342101
ccle_broad_2019	EVSAT_BREAST	EVSAT_BREAST	0.165702
ccle_broad_2019	EW11_BONE	EW11_BONE	6.7838
ccle_broad_2019	EW12_BONE	EW12_BONE	19.4057
ccle_broad_2019	EW13_BONE	EW13_BONE	1.90487
ccle_broad_2019	EW16_BONE	EW16_BONE	0.0211829
ccle_broad_2019	EW18_BONE	EW18_BONE	4.17116
ccle_broad_2019	EW1_BONE	EW1_BONE	0.0304685
ccle_broad_2019	EW22_BONE	EW22_BONE	NA
ccle_broad_2019	EW24_BONE	EW24_BONE	0.443399
ccle_broad_2019	EW3_BONE	EW3_BONE	0.141201
ccle_broad_2019	EW7476	EW7476	NA
ccle_broad_2019	EW7_BONE	EW7_BONE	NA
ccle_broad_2019	EW8_BONE	EW8_BONE	NA
ccle_broad_2019	EWS502_BONE	EWS502_BONE	NA
ccle_broad_2019	EWS834_BONE	EWS834_BONE	NA
ccle_broad_2019	F36P_HAEMATOPOIETIC_AND_LYMPHOID_TISSUE	F36P_HAEMATOPOIETIC_AND_LYMPHOID_TISSUE	NA
ccle_broad_2019	F5_CENTRAL_NERVOUS_SYSTEM	F5_CENTRAL_NERVOUS_SYSTEM	NA
ccle_broad_2019	FADU_UPPER_AERODIGESTIVE_TRACT	FADU_UPPER_AERODIGESTIVE_TRACT	NA
ccle_broad_2019	FARAGE_HAEMATOPOIETIC_AND_LYMPHOID_TISSUE	FARAGE_HAEMATOPOIETIC_AND_LYMPHOID_TISSUE	0.0542382
ccle_broad_2019	FEPD_HAEMATOPOIETIC_AND_LYMPHOID_TISSUE	FEPD_HAEMATOPOIETIC_AND_LYMPHOID_TISSUE	NA
ccle_broad_2019	FLO1_OESOPHAGUS	FLO1_OESOPHAGUS	NA
ccle_broad_2019	FTC133_THYROID	FTC133_THYROID	NA
ccle_broad_2019	FTC238_THYROID	FTC238_THYROID	NA
ccle_broad_2019	FU97_STOMACH	FU97_STOMACH	NA
ccle_broad_2019	FUOV1_OVARY	FUOV1_OVARY	NA
ccle_broad_2019	G292CLONEA141B1_BONE	G292CLONEA141B1_BONE	NA
ccle_broad_2019	G361_SKIN	G361_SKIN	NA
ccle_broad_2019	G401_SOFT_TISSUE	G401_SOFT_TISSUE	NA
ccle_broad_2019	G402_SOFT_TISSUE	G402_SOFT_TISSUE	NA
ccle_broad_2019	GA10_HAEMATOPOIETIC_AND_LYMPHOID_TISSUE	GA10_HAEMATOPOIETIC_AND_LYMPHOID_TISSUE	0.0277687
ccle_broad_2019	GAK_SKIN	GAK_SKIN	0.203136
ccle_broad_2019	GAMG_CENTRAL_NERVOUS_SYSTEM	GAMG_CENTRAL_NERVOUS_SYSTEM	NA
ccle_broad_2019	GB1_CENTRAL_NERVOUS_SYSTEM	GB1_CENTRAL_NERVOUS_SYSTEM	0.174512
ccle_broad_2019	GBM001_CENTRAL_NERVOUS_SYSTEM	GBM001_CENTRAL_NERVOUS_SYSTEM	NA
ccle_broad_2019	GCIY_STOMACH	GCIY_STOMACH	0.465494
ccle_broad_2019	GCT_SOFT_TISSUE	GCT_SOFT_TISSUE	NA
ccle_broad_2019	GDM1_HAEMATOPOIETIC_AND_LYMPHOID_TISSUE	GDM1_HAEMATOPOIETIC_AND_LYMPHOID_TISSUE	0.0173004
ccle_broad_2019	GEO_LARGE_INTESTINE	GEO_LARGE_INTESTINE	NA
ccle_broad_2019	GI1_CENTRAL_NERVOUS_SYSTEM	GI1_CENTRAL_NERVOUS_SYSTEM	0.0119883
ccle_broad_2019	GIMEN_AUTONOMIC_GANGLIA	GIMEN_AUTONOMIC_GANGLIA	0.076194
ccle_broad_2019	GLC82_LUNG	GLC82_LUNG	NA
ccle_broad_2019	GMEL_SKIN	GMEL_SKIN	NA
ccle_broad_2019	GMS10_CENTRAL_NERVOUS_SYSTEM	GMS10_CENTRAL_NERVOUS_SYSTEM	NA
ccle_broad_2019	GOS3_CENTRAL_NERVOUS_SYSTEM	GOS3_CENTRAL_NERVOUS_SYSTEM	NA
ccle_broad_2019	GOTO_AUTONOMIC_GANGLIA	GOTO_AUTONOMIC_GANGLIA	0.476512
ccle_broad_2019	GP2D_LARGE_INTESTINE	GP2D_LARGE_INTESTINE	NA
ccle_broad_2019	GP5D_LARGE_INTESTINE	GP5D_LARGE_INTESTINE	NA
ccle_broad_2019	GRANTA519_HAEMATOPOIETIC_AND_LYMPHOID_TISSUE	GRANTA519_HAEMATOPOIETIC_AND_LYMPHOID_TISSUE	0.106255
ccle_broad_2019	GRM_SKIN	GRM_SKIN	NA
ccle_broad_2019	GRST_HAEMATOPOIETIC_AND_LYMPHOID_TISSUE	GRST_HAEMATOPOIETIC_AND_LYMPHOID_TISSUE	0.101841
ccle_broad_2019	GSS_STOMACH	GSS_STOMACH	NA
ccle_broad_2019	GSU_STOMACH	GSU_STOMACH	NA
ccle_broad_2019	GT3TKB_STOMACH	GT3TKB_STOMACH	NA
ccle_broad_2019	H103_BUCCAL	H103_BUCCAL	NA
ccle_broad_2019	H2369_PLEURA	H2369_PLEURA	NA
ccle_broad_2019	H2596	H2596	NA
ccle_broad_2019	H290_PLEURA	H290_PLEURA	NA
ccle_broad_2019	H3118_UPPER_AERODIGESTIVE_TRACT	H3118_UPPER_AERODIGESTIVE_TRACT	NA
ccle_broad_2019	H4_CENTRAL_NERVOUS_SYSTEM	H4_CENTRAL_NERVOUS_SYSTEM	NA
ccle_broad_2019	H9_HAEMATOPOIETIC_AND_LYMPHOID_TISSUE	H9_HAEMATOPOIETIC_AND_LYMPHOID_TISSUE	0.0425413
ccle_broad_2019	HA1E_KIDNEY	HA1E_KIDNEY	NA
ccle_broad_2019	HA7EBV_MATCHED_NORMAL_TISSUE	HA7EBV_MATCHED_NORMAL_TISSUE	NA
ccle_broad_2019	HA7RCC_KIDNEY	HA7RCC_KIDNEY	0.124757
ccle_broad_2019	HAL01_HAEMATOPOIETIC_AND_LYMPHOID_TISSUE	HAL01_HAEMATOPOIETIC_AND_LYMPHOID_TISSUE	0.609842
ccle_broad_2019	HARA_LUNG	HARA_LUNG	NA
ccle_broad_2019	HC1_HAEMATOPOIETIC_AND_LYMPHOID_TISSUE	HC1_HAEMATOPOIETIC_AND_LYMPHOID_TISSUE	0.0199156
ccle_broad_2019	HCC1143_BREAST	HCC1143_BREAST	NA
ccle_broad_2019	HCC1143_MATCHED_NORMAL_TISSUE	HCC1143_MATCHED_NORMAL_TISSUE	NA
ccle_broad_2019	HCC1171_LUNG	HCC1171_LUNG	NA
ccle_broad_2019	HCC1187_BREAST	HCC1187_BREAST	0.0993012
ccle_broad_2019	HCC1187_MATCHED_NORMAL_TISSUE	HCC1187_MATCHED_NORMAL_TISSUE	NA
ccle_broad_2019	HCC1195_LUNG	HCC1195_LUNG	NA
ccle_broad_2019	HCC1359_LUNG	HCC1359_LUNG	NA
ccle_broad_2019	HCC1395_BREAST	HCC1395_BREAST	NA
ccle_broad_2019	HCC1395_MATCHED_NORMAL_TISSUE	HCC1395_MATCHED_NORMAL_TISSUE	NA
ccle_broad_2019	HCC1419_BREAST	HCC1419_BREAST	NA
ccle_broad_2019	HCC1428_BREAST	HCC1428_BREAST	NA
ccle_broad_2019	HCC1438_LUNG	HCC1438_LUNG	NA
ccle_broad_2019	HCC1500_BREAST	HCC1500_BREAST	NA
ccle_broad_2019	HCC1569_BREAST	HCC1569_BREAST	NA
ccle_broad_2019	HCC1588_LUNG	HCC1588_LUNG	NA
ccle_broad_2019	HCC1599_BREAST	HCC1599_BREAST	0.0495957
ccle_broad_2019	HCC1599_MATCHED_NORMAL_TISSUE	HCC1599_MATCHED_NORMAL_TISSUE	NA
ccle_broad_2019	HCC15_LUNG	HCC15_LUNG	NA
ccle_broad_2019	HCC1806_BREAST	HCC1806_BREAST	NA
ccle_broad_2019	HCC1833_LUNG	HCC1833_LUNG	NA
ccle_broad_2019	HCC1897_LUNG	HCC1897_LUNG	NA
ccle_broad_2019	HCC1937_BREAST	HCC1937_BREAST	NA
ccle_broad_2019	HCC1937_MATCHED_NORMAL_TISSUE	HCC1937_MATCHED_NORMAL_TISSUE	NA
ccle_broad_2019	HCC1954_BREAST	HCC1954_BREAST	NA
ccle_broad_2019	HCC1954_MATCHED_NORMAL_TISSUE	HCC1954_MATCHED_NORMAL_TISSUE	NA
ccle_broad_2019	HCC202_BREAST	HCC202_BREAST	NA
ccle_broad_2019	HCC2108_LUNG	HCC2108_LUNG	NA
ccle_broad_2019	HCC2157_BREAST	HCC2157_BREAST	0.841236
ccle_broad_2019	HCC2157_MATCHED_NORMAL_TISSUE	HCC2157_MATCHED_NORMAL_TISSUE	NA
ccle_broad_2019	HCC2218_BREAST	HCC2218_BREAST	0.568112
ccle_broad_2019	HCC2218_MATCHED_NORMAL_TISSUE	HCC2218_MATCHED_NORMAL_TISSUE	NA
ccle_broad_2019	HCC2279_LUNG	HCC2279_LUNG	NA
ccle_broad_2019	HCC2429_LUNG	HCC2429_LUNG	NA
ccle_broad_2019	HCC2450_LUNG	HCC2450_LUNG	NA
ccle_broad_2019	HCC2814_LUNG	HCC2814_LUNG	NA
ccle_broad_2019	HCC2935_LUNG	HCC2935_LUNG	NA
ccle_broad_2019	HCC2998_LARGE_INTESTINE	HCC2998_LARGE_INTESTINE	NA
ccle_broad_2019	HCC33_LUNG	HCC33_LUNG	0.120991
ccle_broad_2019	HCC364_LUNG	HCC364_LUNG	NA
ccle_broad_2019	HCC366_LUNG	HCC366_LUNG	NA
ccle_broad_2019	HCC38_BREAST	HCC38_BREAST	NA
ccle_broad_2019	HCC38_MATCHED_NORMAL_TISSUE	HCC38_MATCHED_NORMAL_TISSUE	NA
ccle_broad_2019	HCC4006_LUNG	HCC4006_LUNG	NA
ccle_broad_2019	HCC44_LUNG	HCC44_LUNG	NA
ccle_broad_2019	HCC461_LUNG	HCC461_LUNG	NA
ccle_broad_2019	HCC515_LUNG	HCC515_LUNG	NA
ccle_broad_2019	HCC56_LARGE_INTESTINE	HCC56_LARGE_INTESTINE	NA
ccle_broad_2019	HCC70_BREAST	HCC70_BREAST	NA
ccle_broad_2019	HCC78_LUNG	HCC78_LUNG	NA
ccle_broad_2019	HCC827GR5_LUNG	HCC827GR5_LUNG	NA
ccle_broad_2019	HCC827_LUNG	HCC827_LUNG	NA
ccle_broad_2019	HCC95_LUNG	HCC95_LUNG	NA
ccle_broad_2019	HCE4_OESOPHAGUS	HCE4_OESOPHAGUS	0.0312947
ccle_broad_2019	HCET_UPPER_AERODIGESTIVE_TRACT	HCET_UPPER_AERODIGESTIVE_TRACT	NA
ccle_broad_2019	HCT116_LARGE_INTESTINE	HCT116_LARGE_INTESTINE	NA
ccle_broad_2019	HCT15_LARGE_INTESTINE	HCT15_LARGE_INTESTINE	NA
ccle_broad_2019	HCT8_LARGE_INTESTINE	HCT8_LARGE_INTESTINE	NA
ccle_broad_2019	HDLM2_HAEMATOPOIETIC_AND_LYMPHOID_TISSUE	HDLM2_HAEMATOPOIETIC_AND_LYMPHOID_TISSUE	0.186232
ccle_broad_2019	HDMYZ_HAEMATOPOIETIC_AND_LYMPHOID_TISSUE	HDMYZ_HAEMATOPOIETIC_AND_LYMPHOID_TISSUE	0.048597
ccle_broad_2019	HDQP1_BREAST	HDQP1_BREAST	NA
ccle_broad_2019	HEC108_ENDOMETRIUM	HEC108_ENDOMETRIUM	NA
ccle_broad_2019	HEC151_ENDOMETRIUM	HEC151_ENDOMETRIUM	NA
ccle_broad_2019	HEC1A_ENDOMETRIUM	HEC1A_ENDOMETRIUM	NA
ccle_broad_2019	HEC1B_ENDOMETRIUM	HEC1B_ENDOMETRIUM	NA
ccle_broad_2019	HEC1_ENDOMETRIUM	HEC1_ENDOMETRIUM	NA
ccle_broad_2019	HEC251_ENDOMETRIUM	HEC251_ENDOMETRIUM	NA
ccle_broad_2019	HEC265_ENDOMETRIUM	HEC265_ENDOMETRIUM	NA
ccle_broad_2019	HEC50B_ENDOMETRIUM	HEC50B_ENDOMETRIUM	NA
ccle_broad_2019	HEC59_ENDOMETRIUM	HEC59_ENDOMETRIUM	NA
ccle_broad_2019	HEC6_ENDOMETRIUM	HEC6_ENDOMETRIUM	NA
ccle_broad_2019	HEKTE_KIDNEY	HEKTE_KIDNEY	NA
ccle_broad_2019	HEL9217_HAEMATOPOIETIC_AND_LYMPHOID_TISSUE	HEL9217_HAEMATOPOIETIC_AND_LYMPHOID_TISSUE	NA
ccle_broad_2019	HELA_CERVIX	HELA_CERVIX	NA
ccle_broad_2019	HEL_HAEMATOPOIETIC_AND_LYMPHOID_TISSUE	HEL_HAEMATOPOIETIC_AND_LYMPHOID_TISSUE	0.0850337
ccle_broad_2019	HEMCSS_BONE	HEMCSS_BONE	0.914184
ccle_broad_2019	HEP3B217_LIVER	HEP3B217_LIVER	NA
ccle_broad_2019	HEPG2_LIVER	HEPG2_LIVER	NA
ccle_broad_2019	HEYA8_OVARY	HEYA8_OVARY	NA
ccle_broad_2019	HEY_OVARY	HEY_OVARY	NA
ccle_broad_2019	HGC27_STOMACH	HGC27_STOMACH	NA
ccle_broad_2019	HH_HAEMATOPOIETIC_AND_LYMPHOID_TISSUE	HH_HAEMATOPOIETIC_AND_LYMPHOID_TISSUE	0.218915
ccle_broad_2019	HK2_KIDNEY	HK2_KIDNEY	NA
ccle_broad_2019	HKA1_SKIN	HKA1_SKIN	NA
ccle_broad_2019	HL60_HAEMATOPOIETIC_AND_LYMPHOID_TISSUE	HL60_HAEMATOPOIETIC_AND_LYMPHOID_TISSUE	0.0805406
ccle_broad_2019	HLC1_LUNG	HLC1_LUNG	NA
ccle_broad_2019	HLE_LIVER	HLE_LIVER	NA
ccle_broad_2019	HLFA_FIBROBLAST	HLFA_FIBROBLAST	NA
ccle_broad_2019	HLFA_LUNG	HLFA_LUNG	NA
ccle_broad_2019	HLF_LIVER	HLF_LIVER	NA
ccle_broad_2019	HMC18_BREAST	HMC18_BREAST	NA
ccle_broad_2019	HMCB_SKIN	HMCB_SKIN	NA
ccle_broad_2019	HMEL_BREAST	HMEL_BREAST	NA
ccle_broad_2019	HMVII_SKIN	HMVII_SKIN	NA
ccle_broad_2019	HMY1_SKIN	HMY1_SKIN	NA
ccle_broad_2019	HNT34	HNT34	NA
ccle_broad_2019	HNT34_HAEMATOPOIETIC_AND_LYMPHOID_TISSUE	HNT34_HAEMATOPOIETIC_AND_LYMPHOID_TISSUE	NA
ccle_broad_2019	HN_UPPER_AERODIGESTIVE_TRACT	HN_UPPER_AERODIGESTIVE_TRACT	NA
ccle_broad_2019	HO1N1_UPPER_AERODIGESTIVE_TRACT	HO1N1_UPPER_AERODIGESTIVE_TRACT	NA
ccle_broad_2019	HO1U1_UPPER_AERODIGESTIVE_TRACT	HO1U1_UPPER_AERODIGESTIVE_TRACT	NA
ccle_broad_2019	HOP62_LUNG	HOP62_LUNG	0.0274854
ccle_broad_2019	HOP92_LUNG	HOP92_LUNG	NA
ccle_broad_2019	HOS_BONE	HOS_BONE	NA
ccle_broad_2019	HPAC_PANCREAS	HPAC_PANCREAS	NA
ccle_broad_2019	HPAFII_PANCREAS	HPAFII_PANCREAS	NA
ccle_broad_2019	HPBALL_HAEMATOPOIETIC_AND_LYMPHOID_TISSUE	HPBALL_HAEMATOPOIETIC_AND_LYMPHOID_TISSUE	NA
ccle_broad_2019	HRT18_LARGE_INTESTINE	HRT18_LARGE_INTESTINE	NA
ccle_broad_2019	HS172T_FIBROBLAST	HS172T_FIBROBLAST	NA
ccle_broad_2019	HS172T_URINARY_TRACT	HS172T_URINARY_TRACT	NA
ccle_broad_2019	HS229T_FIBROBLAST	HS229T_FIBROBLAST	NA
ccle_broad_2019	HS229T_LUNG	HS229T_LUNG	NA
ccle_broad_2019	HS255T_FIBROBLAST	HS255T_FIBROBLAST	NA
ccle_broad_2019	HS274T_BREAST	HS274T_BREAST	NA
ccle_broad_2019	HS274T_FIBROBLAST	HS274T_FIBROBLAST	NA
ccle_broad_2019	HS281T_BREAST	HS281T_BREAST	NA
ccle_broad_2019	HS281T_FIBROBLAST	HS281T_FIBROBLAST	NA
ccle_broad_2019	HS294T_SKIN	HS294T_SKIN	NA
ccle_broad_2019	HS343T_BREAST	HS343T_BREAST	NA
ccle_broad_2019	HS343T_FIBROBLAST	HS343T_FIBROBLAST	NA
ccle_broad_2019	HS445_HAEMATOPOIETIC_AND_LYMPHOID_TISSUE	HS445_HAEMATOPOIETIC_AND_LYMPHOID_TISSUE	0.0826216
ccle_broad_2019	HS571T_OVARY	HS571T_OVARY	NA
ccle_broad_2019	HS578BST_BREAST	HS578BST_BREAST	NA
ccle_broad_2019	HS578T_BREAST	HS578T_BREAST	NA
ccle_broad_2019	HS600T_FIBROBLAST	HS600T_FIBROBLAST	NA
ccle_broad_2019	HS600T_SKIN	HS600T_SKIN	NA
ccle_broad_2019	HS604T_FIBROBLAST	HS604T_FIBROBLAST	NA
ccle_broad_2019	HS604T_HAEMATOPOIETIC_AND_LYMPHOID_TISSUE	HS604T_HAEMATOPOIETIC_AND_LYMPHOID_TISSUE	NA
ccle_broad_2019	HS606T_BREAST	HS606T_BREAST	NA
ccle_broad_2019	HS606T_FIBROBLAST	HS606T_FIBROBLAST	NA
ccle_broad_2019	HS611T_HAEMATOPOIETIC_AND_LYMPHOID_TISSUE	HS611T_HAEMATOPOIETIC_AND_LYMPHOID_TISSUE	NA
ccle_broad_2019	HS616T_FIBROBLAST	HS616T_FIBROBLAST	NA
ccle_broad_2019	HS616T_HAEMATOPOIETIC_AND_LYMPHOID_TISSUE	HS616T_HAEMATOPOIETIC_AND_LYMPHOID_TISSUE	NA
ccle_broad_2019	HS618T_FIBROBLAST	HS618T_FIBROBLAST	NA
ccle_broad_2019	HS618T_LUNG	HS618T_LUNG	NA
ccle_broad_2019	HS633T_SOFT_TISSUE	HS633T_SOFT_TISSUE	NA
ccle_broad_2019	HS675T_FIBROBLAST	HS675T_FIBROBLAST	NA
ccle_broad_2019	HS675T_LARGE_INTESTINE	HS675T_LARGE_INTESTINE	NA
ccle_broad_2019	HS683_CENTRAL_NERVOUS_SYSTEM	HS683_CENTRAL_NERVOUS_SYSTEM	NA
ccle_broad_2019	HS688AT_FIBROBLAST	HS688AT_FIBROBLAST	NA
ccle_broad_2019	HS688AT_SKIN	HS688AT_SKIN	NA
ccle_broad_2019	HS695T_SKIN	HS695T_SKIN	NA
ccle_broad_2019	HS698T_FIBROBLAST	HS698T_FIBROBLAST	NA
ccle_broad_2019	HS698T_LARGE_INTESTINE	HS698T_LARGE_INTESTINE	NA
ccle_broad_2019	HS706T_BONE	HS706T_BONE	NA
ccle_broad_2019	HS729_SOFT_TISSUE	HS729_SOFT_TISSUE	NA
ccle_broad_2019	HS737T_BONE	HS737T_BONE	NA
ccle_broad_2019	HS737T_FIBROBLAST	HS737T_FIBROBLAST	NA
ccle_broad_2019	HS739T_BREAST	HS739T_BREAST	NA
ccle_broad_2019	HS739T_FIBROBLAST	HS739T_FIBROBLAST	NA
ccle_broad_2019	HS742T_BREAST	HS742T_BREAST	NA
ccle_broad_2019	HS742T_FIBROBLAST	HS742T_FIBROBLAST	NA
ccle_broad_2019	HS746T_STOMACH	HS746T_STOMACH	NA
ccle_broad_2019	HS751T_FIBROBLAST	HS751T_FIBROBLAST	NA
ccle_broad_2019	HS751T_HAEMATOPOIETIC_AND_LYMPHOID_TISSUE	HS751T_HAEMATOPOIETIC_AND_LYMPHOID_TISSUE	NA
ccle_broad_2019	HS766T_PANCREAS	HS766T_PANCREAS	NA
ccle_broad_2019	HS819T_BONE	HS819T_BONE	NA
ccle_broad_2019	HS819T_FIBROBLAST	HS819T_FIBROBLAST	NA
ccle_broad_2019	HS821T_BONE	HS821T_BONE	NA
ccle_broad_2019	HS821T_FIBROBLAST	HS821T_FIBROBLAST	NA
ccle_broad_2019	HS822T_BONE	HS822T_BONE	NA
ccle_broad_2019	HS822T_FIBROBLAST	HS822T_FIBROBLAST	NA
ccle_broad_2019	HS834T_FIBROBLAST	HS834T_FIBROBLAST	NA
ccle_broad_2019	HS839T_FIBROBLAST	HS839T_FIBROBLAST	NA
ccle_broad_2019	HS839T_SKIN	HS839T_SKIN	NA
ccle_broad_2019	HS840T_FIBROBLAST	HS840T_FIBROBLAST	NA
ccle_broad_2019	HS840T_UPPER_AERODIGESTIVE_TRACT	HS840T_UPPER_AERODIGESTIVE_TRACT	NA
ccle_broad_2019	HS852T_SKIN	HS852T_SKIN	NA
ccle_broad_2019	HS863T_BONE	HS863T_BONE	NA
ccle_broad_2019	HS863T_FIBROBLAST	HS863T_FIBROBLAST	NA
ccle_broad_2019	HS870T_BONE	HS870T_BONE	NA
ccle_broad_2019	HS870T_FIBROBLAST	HS870T_FIBROBLAST	NA
ccle_broad_2019	HS888T_BONE	HS888T_BONE	NA
ccle_broad_2019	HS888T_FIBROBLAST	HS888T_FIBROBLAST	NA
ccle_broad_2019	HS895T_FIBROBLAST	HS895T_FIBROBLAST	NA
ccle_broad_2019	HS895T_SKIN	HS895T_SKIN	NA
ccle_broad_2019	HS934T_FIBROBLAST	HS934T_FIBROBLAST	NA
ccle_broad_2019	HS934T_SKIN	HS934T_SKIN	NA
ccle_broad_2019	HS936T_SKIN	HS936T_SKIN	NA
ccle_broad_2019	HS939T_SKIN	HS939T_SKIN	NA
ccle_broad_2019	HS940T_FIBROBLAST	HS940T_FIBROBLAST	NA
ccle_broad_2019	HS940T_SKIN	HS940T_SKIN	NA
ccle_broad_2019	HS944T_SKIN	HS944T_SKIN	NA
ccle_broad_2019	HSB2_HAEMATOPOIETIC_AND_LYMPHOID_TISSUE	HSB2_HAEMATOPOIETIC_AND_LYMPHOID_TISSUE	NA
ccle_broad_2019	HSC1_SKIN	HSC1_SKIN	NA
ccle_broad_2019	HSC2_UPPER_AERODIGESTIVE_TRACT	HSC2_UPPER_AERODIGESTIVE_TRACT	NA
ccle_broad_2019	HSC39_STOMACH	HSC39_STOMACH	0.0878296
ccle_broad_2019	HSC3_UPPER_AERODIGESTIVE_TRACT	HSC3_UPPER_AERODIGESTIVE_TRACT	NA
ccle_broad_2019	HSC4_UPPER_AERODIGESTIVE_TRACT	HSC4_UPPER_AERODIGESTIVE_TRACT	NA
ccle_broad_2019	HSC5_SKIN	HSC5_SKIN	NA
ccle_broad_2019	HT1080_SOFT_TISSUE	HT1080_SOFT_TISSUE	NA
ccle_broad_2019	HT115_LARGE_INTESTINE	HT115_LARGE_INTESTINE	NA
ccle_broad_2019	HT1197_URINARY_TRACT	HT1197_URINARY_TRACT	NA
ccle_broad_2019	HT1376_URINARY_TRACT	HT1376_URINARY_TRACT	NA
ccle_broad_2019	HT144_SKIN	HT144_SKIN	0.0565565
ccle_broad_2019	HT29_LARGE_INTESTINE	HT29_LARGE_INTESTINE	NA
ccle_broad_2019	HT3_CERVIX	HT3_CERVIX	NA
ccle_broad_2019	HT55_LARGE_INTESTINE	HT55_LARGE_INTESTINE	NA
ccle_broad_2019	HTCC3_THYROID	HTCC3_THYROID	NA
ccle_broad_2019	HTK_HAEMATOPOIETIC_AND_LYMPHOID_TISSUE	HTK_HAEMATOPOIETIC_AND_LYMPHOID_TISSUE	NA
ccle_broad_2019	HT_HAEMATOPOIETIC_AND_LYMPHOID_TISSUE	HT_HAEMATOPOIETIC_AND_LYMPHOID_TISSUE	0.178177
ccle_broad_2019	HUCCT1_BILIARY_TRACT	HUCCT1_BILIARY_TRACT	NA
ccle_broad_2019	HUG1N_STOMACH	HUG1N_STOMACH	NA
ccle_broad_2019	HUH1_LIVER	HUH1_LIVER	NA
ccle_broad_2019	HUH28_BILIARY_TRACT	HUH28_BILIARY_TRACT	NA
ccle_broad_2019	HUH6CLONE5_LIVER	HUH6CLONE5_LIVER	NA
ccle_broad_2019	HUH6_LIVER	HUH6_LIVER	NA
ccle_broad_2019	HUH7_LIVER	HUH7_LIVER	NA
ccle_broad_2019	HUNS1_HAEMATOPOIETIC_AND_LYMPHOID_TISSUE	HUNS1_HAEMATOPOIETIC_AND_LYMPHOID_TISSUE	NA
ccle_broad_2019	HUO3N1_BONE	HUO3N1_BONE	NA
ccle_broad_2019	HUO9_BONE	HUO9_BONE	NA
ccle_broad_2019	HUPT3_PANCREAS	HUPT3_PANCREAS	NA
ccle_broad_2019	HUPT4_PANCREAS	HUPT4_PANCREAS	NA
ccle_broad_2019	HUT102_HAEMATOPOIETIC_AND_LYMPHOID_TISSUE	HUT102_HAEMATOPOIETIC_AND_LYMPHOID_TISSUE	NA
ccle_broad_2019	HUT78_HAEMATOPOIETIC_AND_LYMPHOID_TISSUE	HUT78_HAEMATOPOIETIC_AND_LYMPHOID_TISSUE	NA
ccle_broad_2019	HUTU80_SMALL_INTESTINE	HUTU80_SMALL_INTESTINE	0.0415608
ccle_broad_2019	IALM_LUNG	IALM_LUNG	0.0214223
ccle_broad_2019	IGR1_SKIN	IGR1_SKIN	NA
ccle_broad_2019	IGR37_SKIN	IGR37_SKIN	NA
ccle_broad_2019	IGR39_SKIN	IGR39_SKIN	NA
ccle_broad_2019	IGROV1_OVARY	IGROV1_OVARY	NA
ccle_broad_2019	IHH4_THYROID	IHH4_THYROID	NA
ccle_broad_2019	IM95_STOMACH	IM95_STOMACH	NA
ccle_broad_2019	IM9_HAEMATOPOIETIC_AND_LYMPHOID_TISSUE	IM9_HAEMATOPOIETIC_AND_LYMPHOID_TISSUE	2.51944
ccle_broad_2019	IMR32_AUTONOMIC_GANGLIA	IMR32_AUTONOMIC_GANGLIA	NA
ccle_broad_2019	IMR5_AUTONOMIC_GANGLIA	IMR5_AUTONOMIC_GANGLIA	0.037466
ccle_broad_2019	INA6_HAEMATOPOIETIC_AND_LYMPHOID_TISSUE	INA6_HAEMATOPOIETIC_AND_LYMPHOID_TISSUE	NA
ccle_broad_2019	IOMMLEE_CENTRAL_NERVOUS_SYSTEM	IOMMLEE_CENTRAL_NERVOUS_SYSTEM	NA
ccle_broad_2019	IOSE364	IOSE364	NA
ccle_broad_2019	IOSE397	IOSE397	NA
ccle_broad_2019	IOSE523	IOSE523	NA
ccle_broad_2019	IOSE7516SV40	IOSE7516SV40	NA
ccle_broad_2019	IPC298_SKIN	IPC298_SKIN	NA
ccle_broad_2019	ISHIKAWAHERAKLIO02ER_ENDOMETRIUM	ISHIKAWAHERAKLIO02ER_ENDOMETRIUM	NA
ccle_broad_2019	ISTMEL1_SKIN	ISTMEL1_SKIN	0.0442216
ccle_broad_2019	ISTMES1_PLEURA	ISTMES1_PLEURA	0.283145
ccle_broad_2019	ISTMES2_PLEURA	ISTMES2_PLEURA	NA
ccle_broad_2019	ISTSL1_LUNG	ISTSL1_LUNG	0.148195
ccle_broad_2019	ISTSL2_LUNG	ISTSL2_LUNG	0.0901728
ccle_broad_2019	J82_MATCHED_NORMAL_TISSUE	J82_MATCHED_NORMAL_TISSUE	NA
ccle_broad_2019	J82_URINARY_TRACT	J82_URINARY_TRACT	NA
ccle_broad_2019	JAR_PLACENTA	JAR_PLACENTA	0.064593
ccle_broad_2019	JEG3_PLACENTA	JEG3_PLACENTA	NA
ccle_broad_2019	JEKO1_HAEMATOPOIETIC_AND_LYMPHOID_TISSUE	JEKO1_HAEMATOPOIETIC_AND_LYMPHOID_TISSUE	NA
ccle_broad_2019	JHC7_BONE	JHC7_BONE	NA
ccle_broad_2019	JHESOAD1_OESOPHAGUS	JHESOAD1_OESOPHAGUS	NA
ccle_broad_2019	JHH1_LIVER	JHH1_LIVER	NA
ccle_broad_2019	JHH2_LIVER	JHH2_LIVER	NA
ccle_broad_2019	JHH4_LIVER	JHH4_LIVER	NA
ccle_broad_2019	JHH5_LIVER	JHH5_LIVER	NA
ccle_broad_2019	JHH6_LIVER	JHH6_LIVER	NA
ccle_broad_2019	JHH7_LIVER	JHH7_LIVER	NA
ccle_broad_2019	JHOC5_OVARY	JHOC5_OVARY	NA
ccle_broad_2019	JHOM1_OVARY	JHOM1_OVARY	NA
ccle_broad_2019	JHOM2B_OVARY	JHOM2B_OVARY	NA
ccle_broad_2019	JHOS2_OVARY	JHOS2_OVARY	NA
ccle_broad_2019	JHOS3_OVARY	JHOS3_OVARY	NA
ccle_broad_2019	JHOS4_OVARY	JHOS4_OVARY	NA
ccle_broad_2019	JHU011_UPPER_AERODIGESTIVE_TRACT	JHU011_UPPER_AERODIGESTIVE_TRACT	NA
ccle_broad_2019	JHU022_UPPER_AERODIGESTIVE_TRACT	JHU022_UPPER_AERODIGESTIVE_TRACT	NA
ccle_broad_2019	JHU028_LUNG	JHU028_LUNG	NA
ccle_broad_2019	JHU029_UPPER_AERODIGESTIVE_TRACT	JHU029_UPPER_AERODIGESTIVE_TRACT	NA
ccle_broad_2019	JHUEM1_ENDOMETRIUM	JHUEM1_ENDOMETRIUM	NA
ccle_broad_2019	JHUEM2_ENDOMETRIUM	JHUEM2_ENDOMETRIUM	NA
ccle_broad_2019	JHUEM3_ENDOMETRIUM	JHUEM3_ENDOMETRIUM	NA
ccle_broad_2019	JHUEM7_ENDOMETRIUM	JHUEM7_ENDOMETRIUM	NA
ccle_broad_2019	JIMT1_BREAST	JIMT1_BREAST	NA
ccle_broad_2019	JIYOYEP2003_HAEMATOPOIETIC_AND_LYMPHOID_TISSUE	JIYOYEP2003_HAEMATOPOIETIC_AND_LYMPHOID_TISSUE	0.236156
ccle_broad_2019	JJN3_HAEMATOPOIETIC_AND_LYMPHOID_TISSUE	JJN3_HAEMATOPOIETIC_AND_LYMPHOID_TISSUE	0.0350018
ccle_broad_2019	JK1_HAEMATOPOIETIC_AND_LYMPHOID_TISSUE	JK1_HAEMATOPOIETIC_AND_LYMPHOID_TISSUE	NA
ccle_broad_2019	JL1_PLEURA	JL1_PLEURA	NA
ccle_broad_2019	JM1_HAEMATOPOIETIC_AND_LYMPHOID_TISSUE	JM1_HAEMATOPOIETIC_AND_LYMPHOID_TISSUE	0.0368147
ccle_broad_2019	JMSU1_URINARY_TRACT	JMSU1_URINARY_TRACT	NA
ccle_broad_2019	JMURTK2_SOFT_TISSUE	JMURTK2_SOFT_TISSUE	NA
ccle_broad_2019	JOPACA1_PANCREAS	JOPACA1_PANCREAS	NA
ccle_broad_2019	JRT3T35	JRT3T35	0.0462099
ccle_broad_2019	JR_SOFT_TISSUE	JR_SOFT_TISSUE	NA
ccle_broad_2019	JSC1_HAEMATOPOIETIC_AND_LYMPHOID_TISSUE	JSC1_HAEMATOPOIETIC_AND_LYMPHOID_TISSUE	0.0270578
ccle_broad_2019	JURKAT_HAEMATOPOIETIC_AND_LYMPHOID_TISSUE	JURKAT_HAEMATOPOIETIC_AND_LYMPHOID_TISSUE	NA
ccle_broad_2019	JURLMK1_HAEMATOPOIETIC_AND_LYMPHOID_TISSUE	JURLMK1_HAEMATOPOIETIC_AND_LYMPHOID_TISSUE	NA
ccle_broad_2019	JVM2_HAEMATOPOIETIC_AND_LYMPHOID_TISSUE	JVM2_HAEMATOPOIETIC_AND_LYMPHOID_TISSUE	1.45695
ccle_broad_2019	JVM3_HAEMATOPOIETIC_AND_LYMPHOID_TISSUE	JVM3_HAEMATOPOIETIC_AND_LYMPHOID_TISSUE	0.931058
ccle_broad_2019	K029AX_SKIN	K029AX_SKIN	NA
ccle_broad_2019	K19	K19	NA
ccle_broad_2019	K2_SKIN	K2_SKIN	NA
ccle_broad_2019	K562_HAEMATOPOIETIC_AND_LYMPHOID_TISSUE	K562_HAEMATOPOIETIC_AND_LYMPHOID_TISSUE	0.0884137
ccle_broad_2019	K5_THYROID	K5_THYROID	0.204759
ccle_broad_2019	K8	K8	NA
ccle_broad_2019	KALS1_CENTRAL_NERVOUS_SYSTEM	KALS1_CENTRAL_NERVOUS_SYSTEM	0.0305741
ccle_broad_2019	KARPAS1106P_HAEMATOPOIETIC_AND_LYMPHOID_TISSUE	KARPAS1106P_HAEMATOPOIETIC_AND_LYMPHOID_TISSUE	NA
ccle_broad_2019	KARPAS231_HAEMATOPOIETIC_AND_LYMPHOID_TISSUE	KARPAS231_HAEMATOPOIETIC_AND_LYMPHOID_TISSUE	0.0164519
ccle_broad_2019	KARPAS299_HAEMATOPOIETIC_AND_LYMPHOID_TISSUE	KARPAS299_HAEMATOPOIETIC_AND_LYMPHOID_TISSUE	0.156945
ccle_broad_2019	KARPAS384_HAEMATOPOIETIC_AND_LYMPHOID_TISSUE	KARPAS384_HAEMATOPOIETIC_AND_LYMPHOID_TISSUE	NA
ccle_broad_2019	KARPAS422_HAEMATOPOIETIC_AND_LYMPHOID_TISSUE	KARPAS422_HAEMATOPOIETIC_AND_LYMPHOID_TISSUE	0.19642
ccle_broad_2019	KARPAS45_HAEMATOPOIETIC_AND_LYMPHOID_TISSUE	KARPAS45_HAEMATOPOIETIC_AND_LYMPHOID_TISSUE	0.0161807
ccle_broad_2019	KARPAS620_HAEMATOPOIETIC_AND_LYMPHOID_TISSUE	KARPAS620_HAEMATOPOIETIC_AND_LYMPHOID_TISSUE	0.0147691
ccle_broad_2019	KASUMI1_HAEMATOPOIETIC_AND_LYMPHOID_TISSUE	KASUMI1_HAEMATOPOIETIC_AND_LYMPHOID_TISSUE	1.10191
ccle_broad_2019	KASUMI2_HAEMATOPOIETIC_AND_LYMPHOID_TISSUE	KASUMI2_HAEMATOPOIETIC_AND_LYMPHOID_TISSUE	NA
ccle_broad_2019	KASUMI3	KASUMI3	NA
ccle_broad_2019	KASUMI6_HAEMATOPOIETIC_AND_LYMPHOID_TISSUE	KASUMI6_HAEMATOPOIETIC_AND_LYMPHOID_TISSUE	NA
ccle_broad_2019	KATOIII_STOMACH	KATOIII_STOMACH	NA
ccle_broad_2019	KCIMOH1_PANCREAS	KCIMOH1_PANCREAS	NA
ccle_broad_2019	KCL22_HAEMATOPOIETIC_AND_LYMPHOID_TISSUE	KCL22_HAEMATOPOIETIC_AND_LYMPHOID_TISSUE	0.0473945
ccle_broad_2019	KD_SOFT_TISSUE	KD_SOFT_TISSUE	NA
ccle_broad_2019	KE37_HAEMATOPOIETIC_AND_LYMPHOID_TISSUE	KE37_HAEMATOPOIETIC_AND_LYMPHOID_TISSUE	0.0134137
ccle_broad_2019	KE39_STOMACH	KE39_STOMACH	NA
ccle_broad_2019	KE97_HAEMATOPOIETIC_AND_LYMPHOID_TISSUE	KE97_HAEMATOPOIETIC_AND_LYMPHOID_TISSUE	NA
ccle_broad_2019	KELLY_AUTONOMIC_GANGLIA	KELLY_AUTONOMIC_GANGLIA	0.21201
ccle_broad_2019	KG1C_CENTRAL_NERVOUS_SYSTEM	KG1C_CENTRAL_NERVOUS_SYSTEM	NA
ccle_broad_2019	KG1_HAEMATOPOIETIC_AND_LYMPHOID_TISSUE	KG1_HAEMATOPOIETIC_AND_LYMPHOID_TISSUE	2.3891
ccle_broad_2019	KGN_OVARY	KGN_OVARY	0.0811512
ccle_broad_2019	KHM1B_HAEMATOPOIETIC_AND_LYMPHOID_TISSUE	KHM1B_HAEMATOPOIETIC_AND_LYMPHOID_TISSUE	NA
ccle_broad_2019	KHYG_HAEMATOPOIETIC_AND_LYMPHOID_TISSUE	KHYG_HAEMATOPOIETIC_AND_LYMPHOID_TISSUE	NA
ccle_broad_2019	KIJK_HAEMATOPOIETIC_AND_LYMPHOID_TISSUE	KIJK_HAEMATOPOIETIC_AND_LYMPHOID_TISSUE	NA
ccle_broad_2019	KINGS1_CENTRAL_NERVOUS_SYSTEM	KINGS1_CENTRAL_NERVOUS_SYSTEM	0.172264
ccle_broad_2019	KKU100_BILIARY_TRACT	KKU100_BILIARY_TRACT	NA
ccle_broad_2019	KLE_ENDOMETRIUM	KLE_ENDOMETRIUM	0.360761
ccle_broad_2019	KLM1_PANCREAS	KLM1_PANCREAS	NA
ccle_broad_2019	KM12_LARGE_INTESTINE	KM12_LARGE_INTESTINE	0.0142345
ccle_broad_2019	KMBC2_URINARY_TRACT	KMBC2_URINARY_TRACT	NA
ccle_broad_2019	KMH2_HAEMATOPOIETIC_AND_LYMPHOID_TISSUE	KMH2_HAEMATOPOIETIC_AND_LYMPHOID_TISSUE	0.0533109
ccle_broad_2019	KMH2_THYROID	KMH2_THYROID	NA
ccle_broad_2019	KMM1_HAEMATOPOIETIC_AND_LYMPHOID_TISSUE	KMM1_HAEMATOPOIETIC_AND_LYMPHOID_TISSUE	NA
ccle_broad_2019	KMOE2_HAEMATOPOIETIC_AND_LYMPHOID_TISSUE	KMOE2_HAEMATOPOIETIC_AND_LYMPHOID_TISSUE	0.216804
ccle_broad_2019	KMRC1_KIDNEY	KMRC1_KIDNEY	NA
ccle_broad_2019	KMRC20_KIDNEY	KMRC20_KIDNEY	NA
ccle_broad_2019	KMRC2_KIDNEY	KMRC2_KIDNEY	NA
ccle_broad_2019	KMRC3_KIDNEY	KMRC3_KIDNEY	NA
ccle_broad_2019	KMS11_HAEMATOPOIETIC_AND_LYMPHOID_TISSUE	KMS11_HAEMATOPOIETIC_AND_LYMPHOID_TISSUE	NA
ccle_broad_2019	KMS12BM_HAEMATOPOIETIC_AND_LYMPHOID_TISSUE	KMS12BM_HAEMATOPOIETIC_AND_LYMPHOID_TISSUE	0.0232188
ccle_broad_2019	KMS18_HAEMATOPOIETIC_AND_LYMPHOID_TISSUE	KMS18_HAEMATOPOIETIC_AND_LYMPHOID_TISSUE	NA
ccle_broad_2019	KMS20_HAEMATOPOIETIC_AND_LYMPHOID_TISSUE	KMS20_HAEMATOPOIETIC_AND_LYMPHOID_TISSUE	NA
ccle_broad_2019	KMS21BM_HAEMATOPOIETIC_AND_LYMPHOID_TISSUE	KMS21BM_HAEMATOPOIETIC_AND_LYMPHOID_TISSUE	NA
ccle_broad_2019	KMS26_HAEMATOPOIETIC_AND_LYMPHOID_TISSUE	KMS26_HAEMATOPOIETIC_AND_LYMPHOID_TISSUE	NA
ccle_broad_2019	KMS27_HAEMATOPOIETIC_AND_LYMPHOID_TISSUE	KMS27_HAEMATOPOIETIC_AND_LYMPHOID_TISSUE	NA
ccle_broad_2019	KMS28BM_HAEMATOPOIETIC_AND_LYMPHOID_TISSUE	KMS28BM_HAEMATOPOIETIC_AND_LYMPHOID_TISSUE	NA
ccle_broad_2019	KMS34_HAEMATOPOIETIC_AND_LYMPHOID_TISSUE	KMS34_HAEMATOPOIETIC_AND_LYMPHOID_TISSUE	NA
ccle_broad_2019	KNS42_CENTRAL_NERVOUS_SYSTEM	KNS42_CENTRAL_NERVOUS_SYSTEM	0.0492466
ccle_broad_2019	KNS60_CENTRAL_NERVOUS_SYSTEM	KNS60_CENTRAL_NERVOUS_SYSTEM	NA
ccle_broad_2019	KNS62_LUNG	KNS62_LUNG	NA
ccle_broad_2019	KNS81FD_CENTRAL_NERVOUS_SYSTEM	KNS81FD_CENTRAL_NERVOUS_SYSTEM	1.24067
ccle_broad_2019	KNS81_CENTRAL_NERVOUS_SYSTEM	KNS81_CENTRAL_NERVOUS_SYSTEM	NA
ccle_broad_2019	KO52_HAEMATOPOIETIC_AND_LYMPHOID_TISSUE	KO52_HAEMATOPOIETIC_AND_LYMPHOID_TISSUE	0.0782004
ccle_broad_2019	KON_UPPER_AERODIGESTIVE_TRACT	KON_UPPER_AERODIGESTIVE_TRACT	NA
ccle_broad_2019	KOPN8_HAEMATOPOIETIC_AND_LYMPHOID_TISSUE	KOPN8_HAEMATOPOIETIC_AND_LYMPHOID_TISSUE	0.0408948
ccle_broad_2019	KOSC2_UPPER_AERODIGESTIVE_TRACT	KOSC2_UPPER_AERODIGESTIVE_TRACT	NA
ccle_broad_2019	KP1NL_PANCREAS	KP1NL_PANCREAS	NA
ccle_broad_2019	KP1N_PANCREAS	KP1N_PANCREAS	NA
ccle_broad_2019	KP2_PANCREAS	KP2_PANCREAS	NA
ccle_broad_2019	KP3_PANCREAS	KP3_PANCREAS	NA
ccle_broad_2019	KP4_PANCREAS	KP4_PANCREAS	NA
ccle_broad_2019	KPL1_BREAST	KPL1_BREAST	NA
ccle_broad_2019	KPMRTRY_SOFT_TISSUE	KPMRTRY_SOFT_TISSUE	NA
ccle_broad_2019	KPNRTBM1_AUTONOMIC_GANGLIA	KPNRTBM1_AUTONOMIC_GANGLIA	0.109029
ccle_broad_2019	KPNSI9S_AUTONOMIC_GANGLIA	KPNSI9S_AUTONOMIC_GANGLIA	NA
ccle_broad_2019	KPNYN_AUTONOMIC_GANGLIA	KPNYN_AUTONOMIC_GANGLIA	0.23839
ccle_broad_2019	KPNYS_AUTONOMIC_GANGLIA	KPNYS_AUTONOMIC_GANGLIA	0.0482924
ccle_broad_2019	KS1_CENTRAL_NERVOUS_SYSTEM	KS1_CENTRAL_NERVOUS_SYSTEM	0.0666665
ccle_broad_2019	KU1919_URINARY_TRACT	KU1919_URINARY_TRACT	NA
ccle_broad_2019	KU812_HAEMATOPOIETIC_AND_LYMPHOID_TISSUE	KU812_HAEMATOPOIETIC_AND_LYMPHOID_TISSUE	0.0713189
ccle_broad_2019	KURAMOCHI_OVARY	KURAMOCHI_OVARY	0.0268028
ccle_broad_2019	KY821_HAEMATOPOIETIC_AND_LYMPHOID_TISSUE	KY821_HAEMATOPOIETIC_AND_LYMPHOID_TISSUE	0.0462968
ccle_broad_2019	KYAE1_OESOPHAGUS	KYAE1_OESOPHAGUS	NA
ccle_broad_2019	KYM1_SOFT_TISSUE	KYM1_SOFT_TISSUE	NA
ccle_broad_2019	KYO1_HAEMATOPOIETIC_AND_LYMPHOID_TISSUE	KYO1_HAEMATOPOIETIC_AND_LYMPHOID_TISSUE	NA
ccle_broad_2019	KYSE140_OESOPHAGUS	KYSE140_OESOPHAGUS	NA
ccle_broad_2019	KYSE150_OESOPHAGUS	KYSE150_OESOPHAGUS	NA
ccle_broad_2019	KYSE180_OESOPHAGUS	KYSE180_OESOPHAGUS	NA
ccle_broad_2019	KYSE220_OESOPHAGUS	KYSE220_OESOPHAGUS	NA
ccle_broad_2019	KYSE270_OESOPHAGUS	KYSE270_OESOPHAGUS	NA
ccle_broad_2019	KYSE30_OESOPHAGUS	KYSE30_OESOPHAGUS	NA
ccle_broad_2019	KYSE410_OESOPHAGUS	KYSE410_OESOPHAGUS	NA
ccle_broad_2019	KYSE450_OESOPHAGUS	KYSE450_OESOPHAGUS	NA
ccle_broad_2019	KYSE50_OESOPHAGUS	KYSE50_OESOPHAGUS	NA
ccle_broad_2019	KYSE510_OESOPHAGUS	KYSE510_OESOPHAGUS	NA
ccle_broad_2019	KYSE520_OESOPHAGUS	KYSE520_OESOPHAGUS	NA
ccle_broad_2019	KYSE70_OESOPHAGUS	KYSE70_OESOPHAGUS	NA
ccle_broad_2019	L1236_HAEMATOPOIETIC_AND_LYMPHOID_TISSUE	L1236_HAEMATOPOIETIC_AND_LYMPHOID_TISSUE	0.368296
ccle_broad_2019	L33_PANCREAS	L33_PANCREAS	NA
ccle_broad_2019	L363_HAEMATOPOIETIC_AND_LYMPHOID_TISSUE	L363_HAEMATOPOIETIC_AND_LYMPHOID_TISSUE	0.0642507
ccle_broad_2019	L428_HAEMATOPOIETIC_AND_LYMPHOID_TISSUE	L428_HAEMATOPOIETIC_AND_LYMPHOID_TISSUE	0.233681
ccle_broad_2019	L540_HAEMATOPOIETIC_AND_LYMPHOID_TISSUE	L540_HAEMATOPOIETIC_AND_LYMPHOID_TISSUE	0.120379
ccle_broad_2019	L542_MATCHED_NORMAL_TISSUE	L542_MATCHED_NORMAL_TISSUE	NA
ccle_broad_2019	L82_HAEMATOPOIETIC_AND_LYMPHOID_TISSUE	L82_HAEMATOPOIETIC_AND_LYMPHOID_TISSUE	NA
ccle_broad_2019	LAMA84_HAEMATOPOIETIC_AND_LYMPHOID_TISSUE	LAMA84_HAEMATOPOIETIC_AND_LYMPHOID_TISSUE	0.1529
ccle_broad_2019	LAN2_AUTONOMIC_GANGLIA	LAN2_AUTONOMIC_GANGLIA	NA
ccle_broad_2019	LAN6_AUTONOMIC_GANGLIA	LAN6_AUTONOMIC_GANGLIA	0.391745
ccle_broad_2019	LB1047EBV_MATCHED_NORMAL_TISSUE	LB1047EBV_MATCHED_NORMAL_TISSUE	NA
ccle_broad_2019	LB1047RCC_KIDNEY	LB1047RCC_KIDNEY	0.094889
ccle_broad_2019	LB2241EBV_MATCHED_NORMAL_TISSUE	LB2241EBV_MATCHED_NORMAL_TISSUE	NA
ccle_broad_2019	LB2241RCC_KIDNEY	LB2241RCC_KIDNEY	0.157128
ccle_broad_2019	LB2518EBV_MATCHED_NORMAL_TISSUE	LB2518EBV_MATCHED_NORMAL_TISSUE	NA
ccle_broad_2019	LB2518MEL_SKIN	LB2518MEL_SKIN	0.0798079
ccle_broad_2019	LB373EBV_MATCHED_NORMAL_TISSUE	LB373EBV_MATCHED_NORMAL_TISSUE	NA
ccle_broad_2019	LB373MELD_SKIN	LB373MELD_SKIN	0.296223
ccle_broad_2019	LB647PBL_MATCHED_NORMAL_TISSUE	LB647PBL_MATCHED_NORMAL_TISSUE	NA
ccle_broad_2019	LB647SCLC_LUNG	LB647SCLC_LUNG	0.0375143
ccle_broad_2019	LB771HNC_UPPER_AERODIGESTIVE_TRACT	LB771HNC_UPPER_AERODIGESTIVE_TRACT	0.0690149
ccle_broad_2019	LB771PBL_MATCHED_NORMAL_TISSUE	LB771PBL_MATCHED_NORMAL_TISSUE	NA
ccle_broad_2019	LB831BLC_URINARY_TRACT	LB831BLC_URINARY_TRACT	0.0921714
ccle_broad_2019	LB831EBV_MATCHED_NORMAL_TISSUE	LB831EBV_MATCHED_NORMAL_TISSUE	NA
ccle_broad_2019	LB996EBV_MATCHED_NORMAL_TISSUE	LB996EBV_MATCHED_NORMAL_TISSUE	NA
ccle_broad_2019	LB996RCC_KIDNEY	LB996RCC_KIDNEY	0.510939
ccle_broad_2019	LC1F_LUNG	LC1F_LUNG	0.665605
ccle_broad_2019	LC1SQSF_LUNG	LC1SQSF_LUNG	NA
ccle_broad_2019	LC1SQ_LUNG	LC1SQ_LUNG	NA
ccle_broad_2019	LC2AD_LUNG	LC2AD_LUNG	0.00802198
ccle_broad_2019	LC41_HAEMATOPOIETIC_AND_LYMPHOID_TISSUE	LC41_HAEMATOPOIETIC_AND_LYMPHOID_TISSUE	0.134419
ccle_broad_2019	LCLC103H_LUNG	LCLC103H_LUNG	NA
ccle_broad_2019	LCLC97TM1_LUNG	LCLC97TM1_LUNG	NA
ccle_broad_2019	LI7_LIVER	LI7_LIVER	NA
ccle_broad_2019	LIM1215_LARGE_INTESTINE	LIM1215_LARGE_INTESTINE	NA
ccle_broad_2019	LK2_LUNG	LK2_LUNG	NA
ccle_broad_2019	LMSU_STOMACH	LMSU_STOMACH	NA
ccle_broad_2019	LN18_CENTRAL_NERVOUS_SYSTEM	LN18_CENTRAL_NERVOUS_SYSTEM	NA
ccle_broad_2019	LN215_CENTRAL_NERVOUS_SYSTEM	LN215_CENTRAL_NERVOUS_SYSTEM	NA
ccle_broad_2019	LN229_CENTRAL_NERVOUS_SYSTEM	LN229_CENTRAL_NERVOUS_SYSTEM	NA
ccle_broad_2019	LN235_CENTRAL_NERVOUS_SYSTEM	LN235_CENTRAL_NERVOUS_SYSTEM	NA
ccle_broad_2019	LN319_CENTRAL_NERVOUS_SYSTEM	LN319_CENTRAL_NERVOUS_SYSTEM	NA
ccle_broad_2019	LN340_CENTRAL_NERVOUS_SYSTEM	LN340_CENTRAL_NERVOUS_SYSTEM	NA
ccle_broad_2019	LN382_CENTRAL_NERVOUS_SYSTEM	LN382_CENTRAL_NERVOUS_SYSTEM	NA
ccle_broad_2019	LN405_CENTRAL_NERVOUS_SYSTEM	LN405_CENTRAL_NERVOUS_SYSTEM	NA
ccle_broad_2019	LN428_CENTRAL_NERVOUS_SYSTEM	LN428_CENTRAL_NERVOUS_SYSTEM	NA
ccle_broad_2019	LN443_CENTRAL_NERVOUS_SYSTEM	LN443_CENTRAL_NERVOUS_SYSTEM	NA
ccle_broad_2019	LN464_CENTRAL_NERVOUS_SYSTEM	LN464_CENTRAL_NERVOUS_SYSTEM	NA
ccle_broad_2019	LNCAPCLONEFGC_PROSTATE	LNCAPCLONEFGC_PROSTATE	4.92861
ccle_broad_2019	LNZ308_CENTRAL_NERVOUS_SYSTEM	LNZ308_CENTRAL_NERVOUS_SYSTEM	NA
ccle_broad_2019	LNZTA3WT4_CENTRAL_NERVOUS_SYSTEM	LNZTA3WT4_CENTRAL_NERVOUS_SYSTEM	NA
ccle_broad_2019	LOUCY_HAEMATOPOIETIC_AND_LYMPHOID_TISSUE	LOUCY_HAEMATOPOIETIC_AND_LYMPHOID_TISSUE	0.0160159
ccle_broad_2019	LOUNH91_LUNG	LOUNH91_LUNG	NA
ccle_broad_2019	LOVO_LARGE_INTESTINE	LOVO_LARGE_INTESTINE	NA
ccle_broad_2019	LOXIMVI_SKIN	LOXIMVI_SKIN	0.0887743
ccle_broad_2019	LP1_HAEMATOPOIETIC_AND_LYMPHOID_TISSUE	LP1_HAEMATOPOIETIC_AND_LYMPHOID_TISSUE	0.107803
ccle_broad_2019	LP6_SOFT_TISSUE	LP6_SOFT_TISSUE	NA
ccle_broad_2019	LS1034_LARGE_INTESTINE	LS1034_LARGE_INTESTINE	0.248202
ccle_broad_2019	LS1034_MATCHED_NORMAL_TISSUE	LS1034_MATCHED_NORMAL_TISSUE	NA
ccle_broad_2019	LS123_LARGE_INTESTINE	LS123_LARGE_INTESTINE	0.141421
ccle_broad_2019	LS180_LARGE_INTESTINE	LS180_LARGE_INTESTINE	NA
ccle_broad_2019	LS411N_LARGE_INTESTINE	LS411N_LARGE_INTESTINE	0.0176206
ccle_broad_2019	LS513_LARGE_INTESTINE	LS513_LARGE_INTESTINE	0.794127
ccle_broad_2019	LU134A_LUNG	LU134A_LUNG	0.069875
ccle_broad_2019	LU135_LUNG	LU135_LUNG	NA
ccle_broad_2019	LU139_LUNG	LU139_LUNG	0.0433009
ccle_broad_2019	LU165_LUNG	LU165_LUNG	0.519688
ccle_broad_2019	LU65_LUNG	LU65_LUNG	0.757296
ccle_broad_2019	LU99A_LUNG	LU99A_LUNG	NA
ccle_broad_2019	LU99_LUNG	LU99_LUNG	NA
ccle_broad_2019	LUDLU1_LUNG	LUDLU1_LUNG	NA
ccle_broad_2019	LXF289_LUNG	LXF289_LUNG	0.0158298
ccle_broad_2019	M00921_SKIN	M00921_SKIN	NA
ccle_broad_2019	M059J_CENTRAL_NERVOUS_SYSTEM	M059J_CENTRAL_NERVOUS_SYSTEM	NA
ccle_broad_2019	M059K_CENTRAL_NERVOUS_SYSTEM	M059K_CENTRAL_NERVOUS_SYSTEM	NA
ccle_broad_2019	M07E_HAEMATOPOIETIC_AND_LYMPHOID_TISSUE	M07E_HAEMATOPOIETIC_AND_LYMPHOID_TISSUE	NA
ccle_broad_2019	M1203273_SKIN	M1203273_SKIN	NA
ccle_broad_2019	M14_SKIN	M14_SKIN	NA
ccle_broad_2019	M980513_SKIN	M980513_SKIN	NA
ccle_broad_2019	MAC2A_HAEMATOPOIETIC_AND_LYMPHOID_TISSUE	MAC2A_HAEMATOPOIETIC_AND_LYMPHOID_TISSUE	NA
ccle_broad_2019	MALME3M_SKIN	MALME3M_SKIN	NA
ccle_broad_2019	MAVER1_HAEMATOPOIETIC_AND_LYMPHOID_TISSUE	MAVER1_HAEMATOPOIETIC_AND_LYMPHOID_TISSUE	NA
ccle_broad_2019	MB157_BREAST	MB157_BREAST	NA
ccle_broad_2019	MB1_THYROID	MB1_THYROID	NA
ccle_broad_2019	MC1010_HAEMATOPOIETIC_AND_LYMPHOID_TISSUE	MC1010_HAEMATOPOIETIC_AND_LYMPHOID_TISSUE	NA
ccle_broad_2019	MC116_HAEMATOPOIETIC_AND_LYMPHOID_TISSUE	MC116_HAEMATOPOIETIC_AND_LYMPHOID_TISSUE	0.0809273
ccle_broad_2019	MCAS_OVARY	MCAS_OVARY	NA
ccle_broad_2019	MCC13_SKIN	MCC13_SKIN	NA
ccle_broad_2019	MCC142_SKIN	MCC142_SKIN	NA
ccle_broad_2019	MCC26_SKIN	MCC26_SKIN	NA
ccle_broad_2019	MCCAR_HAEMATOPOIETIC_AND_LYMPHOID_TISSUE	MCCAR_HAEMATOPOIETIC_AND_LYMPHOID_TISSUE	0.155531
ccle_broad_2019	MCF7_BREAST	MCF7_BREAST	NA
ccle_broad_2019	MCIXC_AUTONOMIC_GANGLIA	MCIXC_AUTONOMIC_GANGLIA	NA
ccle_broad_2019	MDAMB134VI_BREAST	MDAMB134VI_BREAST	0.698498
ccle_broad_2019	MDAMB157_BREAST	MDAMB157_BREAST	NA
ccle_broad_2019	MDAMB175VII_BREAST	MDAMB175VII_BREAST	NA
ccle_broad_2019	MDAMB231_BREAST	MDAMB231_BREAST	NA
ccle_broad_2019	MDAMB330_BREAST	MDAMB330_BREAST	NA
ccle_broad_2019	MDAMB361_BREAST	MDAMB361_BREAST	NA
ccle_broad_2019	MDAMB415_BREAST	MDAMB415_BREAST	NA
ccle_broad_2019	MDAMB435S_SKIN	MDAMB435S_SKIN	NA
ccle_broad_2019	MDAMB436_BREAST	MDAMB436_BREAST	NA
ccle_broad_2019	MDAMB453_BREAST	MDAMB453_BREAST	NA
ccle_broad_2019	MDAMB468_BREAST	MDAMB468_BREAST	NA
ccle_broad_2019	MDAPCA2B_PROSTATE	MDAPCA2B_PROSTATE	NA
ccle_broad_2019	MDST8_LARGE_INTESTINE	MDST8_LARGE_INTESTINE	0.287454
ccle_broad_2019	ME180_CERVIX	ME180_CERVIX	NA
ccle_broad_2019	ME1_HAEMATOPOIETIC_AND_LYMPHOID_TISSUE	ME1_HAEMATOPOIETIC_AND_LYMPHOID_TISSUE	0.306071
ccle_broad_2019	MEC1_HAEMATOPOIETIC_AND_LYMPHOID_TISSUE	MEC1_HAEMATOPOIETIC_AND_LYMPHOID_TISSUE	0.0767074
ccle_broad_2019	MEC2_HAEMATOPOIETIC_AND_LYMPHOID_TISSUE	MEC2_HAEMATOPOIETIC_AND_LYMPHOID_TISSUE	NA
ccle_broad_2019	MEG01_HAEMATOPOIETIC_AND_LYMPHOID_TISSUE	MEG01_HAEMATOPOIETIC_AND_LYMPHOID_TISSUE	0.193089
ccle_broad_2019	MEL202_EYE	MEL202_EYE	NA
ccle_broad_2019	MEL285_EYE	MEL285_EYE	NA
ccle_broad_2019	MELHO_SKIN	MELHO_SKIN	NA
ccle_broad_2019	MELJUSO_SKIN	MELJUSO_SKIN	NA
ccle_broad_2019	MERO14_LUNG	MERO14_LUNG	NA
ccle_broad_2019	MERO25_LUNG	MERO25_LUNG	NA
ccle_broad_2019	MERO41_LUNG	MERO41_LUNG	NA
ccle_broad_2019	MERO48A_LUNG	MERO48A_LUNG	NA
ccle_broad_2019	MERO82_LUNG	MERO82_LUNG	NA
ccle_broad_2019	MERO83_LUNG	MERO83_LUNG	NA
ccle_broad_2019	MERO84_LUNG	MERO84_LUNG	NA
ccle_broad_2019	MERO95_LUNG	MERO95_LUNG	NA
ccle_broad_2019	MESSA_SOFT_TISSUE	MESSA_SOFT_TISSUE	NA
ccle_broad_2019	MET2B	MET2B	NA
ccle_broad_2019	MEWO_SKIN	MEWO_SKIN	NA
ccle_broad_2019	MFE280_ENDOMETRIUM	MFE280_ENDOMETRIUM	NA
ccle_broad_2019	MFE296_ENDOMETRIUM	MFE296_ENDOMETRIUM	NA
ccle_broad_2019	MFE319_ENDOMETRIUM	MFE319_ENDOMETRIUM	NA
ccle_broad_2019	MFHINO_SOFT_TISSUE	MFHINO_SOFT_TISSUE	0.0309228
ccle_broad_2019	MFM223_BREAST	MFM223_BREAST	2.03807
ccle_broad_2019	MG63_BONE	MG63_BONE	NA
ccle_broad_2019	MHHCALL2_HAEMATOPOIETIC_AND_LYMPHOID_TISSUE	MHHCALL2_HAEMATOPOIETIC_AND_LYMPHOID_TISSUE	NA
ccle_broad_2019	MHHCALL3_HAEMATOPOIETIC_AND_LYMPHOID_TISSUE	MHHCALL3_HAEMATOPOIETIC_AND_LYMPHOID_TISSUE	NA
ccle_broad_2019	MHHCALL4_HAEMATOPOIETIC_AND_LYMPHOID_TISSUE	MHHCALL4_HAEMATOPOIETIC_AND_LYMPHOID_TISSUE	NA
ccle_broad_2019	MHHES1_BONE	MHHES1_BONE	NA
ccle_broad_2019	MHHNB11_AUTONOMIC_GANGLIA	MHHNB11_AUTONOMIC_GANGLIA	0.403742
ccle_broad_2019	MHHPREB1_HAEMATOPOIETIC_AND_LYMPHOID_TISSUE	MHHPREB1_HAEMATOPOIETIC_AND_LYMPHOID_TISSUE	0.0610205
ccle_broad_2019	MIAPACA2_PANCREAS	MIAPACA2_PANCREAS	NA
ccle_broad_2019	MINO_HAEMATOPOIETIC_AND_LYMPHOID_TISSUE	MINO_HAEMATOPOIETIC_AND_LYMPHOID_TISSUE	NA
ccle_broad_2019	MJ_HAEMATOPOIETIC_AND_LYMPHOID_TISSUE	MJ_HAEMATOPOIETIC_AND_LYMPHOID_TISSUE	NA
ccle_broad_2019	MKL1SUBCLONE2	MKL1SUBCLONE2	0.0316215
ccle_broad_2019	MKL1_SKIN	MKL1_SKIN	NA
ccle_broad_2019	MKL2_SKIN	MKL2_SKIN	0.0316439
ccle_broad_2019	MKN1_STOMACH	MKN1_STOMACH	NA
ccle_broad_2019	MKN28_STOMACH	MKN28_STOMACH	NA
ccle_broad_2019	MKN45_STOMACH	MKN45_STOMACH	NA
ccle_broad_2019	MKN74_STOMACH	MKN74_STOMACH	NA
ccle_broad_2019	MKN7_STOMACH	MKN7_STOMACH	NA
ccle_broad_2019	ML1_THYROID	ML1_THYROID	NA
ccle_broad_2019	ML2_HAEMATOPOIETIC_AND_LYMPHOID_TISSUE	ML2_HAEMATOPOIETIC_AND_LYMPHOID_TISSUE	0.0166527
ccle_broad_2019	MLMA_HAEMATOPOIETIC_AND_LYMPHOID_TISSUE	MLMA_HAEMATOPOIETIC_AND_LYMPHOID_TISSUE	0.151618
ccle_broad_2019	MM127_SKIN	MM127_SKIN	NA
ccle_broad_2019	MM1S_HAEMATOPOIETIC_AND_LYMPHOID_TISSUE	MM1S_HAEMATOPOIETIC_AND_LYMPHOID_TISSUE	NA
ccle_broad_2019	MM370_SKIN	MM370_SKIN	NA
ccle_broad_2019	MM383_SKIN	MM383_SKIN	NA
ccle_broad_2019	MM386_SKIN	MM386_SKIN	NA
ccle_broad_2019	MM415_SKIN	MM415_SKIN	NA
ccle_broad_2019	MM426_SKIN	MM426_SKIN	NA
ccle_broad_2019	MMACSF_SKIN	MMACSF_SKIN	0.778023
ccle_broad_2019	MN60_HAEMATOPOIETIC_AND_LYMPHOID_TISSUE	MN60_HAEMATOPOIETIC_AND_LYMPHOID_TISSUE	1.75812
ccle_broad_2019	MOGGCCM_CENTRAL_NERVOUS_SYSTEM	MOGGCCM_CENTRAL_NERVOUS_SYSTEM	NA
ccle_broad_2019	MOGGUVW_CENTRAL_NERVOUS_SYSTEM	MOGGUVW_CENTRAL_NERVOUS_SYSTEM	NA
ccle_broad_2019	MOLM13_HAEMATOPOIETIC_AND_LYMPHOID_TISSUE	MOLM13_HAEMATOPOIETIC_AND_LYMPHOID_TISSUE	0.0284178
ccle_broad_2019	MOLM16_HAEMATOPOIETIC_AND_LYMPHOID_TISSUE	MOLM16_HAEMATOPOIETIC_AND_LYMPHOID_TISSUE	NA
ccle_broad_2019	MOLM6_HAEMATOPOIETIC_AND_LYMPHOID_TISSUE	MOLM6_HAEMATOPOIETIC_AND_LYMPHOID_TISSUE	NA
ccle_broad_2019	MOLP2_HAEMATOPOIETIC_AND_LYMPHOID_TISSUE	MOLP2_HAEMATOPOIETIC_AND_LYMPHOID_TISSUE	NA
ccle_broad_2019	MOLP8_HAEMATOPOIETIC_AND_LYMPHOID_TISSUE	MOLP8_HAEMATOPOIETIC_AND_LYMPHOID_TISSUE	0.0614333
ccle_broad_2019	MOLT13_HAEMATOPOIETIC_AND_LYMPHOID_TISSUE	MOLT13_HAEMATOPOIETIC_AND_LYMPHOID_TISSUE	0.0274185
ccle_broad_2019	MOLT16_HAEMATOPOIETIC_AND_LYMPHOID_TISSUE	MOLT16_HAEMATOPOIETIC_AND_LYMPHOID_TISSUE	NA
ccle_broad_2019	MOLT3_HAEMATOPOIETIC_AND_LYMPHOID_TISSUE	MOLT3_HAEMATOPOIETIC_AND_LYMPHOID_TISSUE	NA
ccle_broad_2019	MOLT3_MOLT4	MOLT3_MOLT4	NA
ccle_broad_2019	MOLT4_HAEMATOPOIETIC_AND_LYMPHOID_TISSUE	MOLT4_HAEMATOPOIETIC_AND_LYMPHOID_TISSUE	0.0222551
ccle_broad_2019	MONOMAC1_HAEMATOPOIETIC_AND_LYMPHOID_TISSUE	MONOMAC1_HAEMATOPOIETIC_AND_LYMPHOID_TISSUE	NA
ccle_broad_2019	MONOMAC6_HAEMATOPOIETIC_AND_LYMPHOID_TISSUE	MONOMAC6_HAEMATOPOIETIC_AND_LYMPHOID_TISSUE	0.0591705
ccle_broad_2019	MON_SOFT_TISSUE	MON_SOFT_TISSUE	NA
ccle_broad_2019	MORCPR_LUNG	MORCPR_LUNG	NA
ccle_broad_2019	MOTN1_HAEMATOPOIETIC_AND_LYMPHOID_TISSUE	MOTN1_HAEMATOPOIETIC_AND_LYMPHOID_TISSUE	NA
ccle_broad_2019	MOT_HAEMATOPOIETIC_AND_LYMPHOID_TISSUE	MOT_HAEMATOPOIETIC_AND_LYMPHOID_TISSUE	3.07204
ccle_broad_2019	MPP89_PLEURA	MPP89_PLEURA	0.347041
ccle_broad_2019	MRKNU1_BREAST	MRKNU1_BREAST	0.0478488
ccle_broad_2019	MS1_LUNG	MS1_LUNG	0.0396291
ccle_broad_2019	MS1_SKIN	MS1_SKIN	NA
ccle_broad_2019	MS751_CERVIX	MS751_CERVIX	NA
ccle_broad_2019	MSTO211H_PLEURA	MSTO211H_PLEURA	1.13126
ccle_broad_2019	MTA_HAEMATOPOIETIC_AND_LYMPHOID_TISSUE	MTA_HAEMATOPOIETIC_AND_LYMPHOID_TISSUE	NA
ccle_broad_2019	MUGCHOR1_BONE	MUGCHOR1_BONE	NA
ccle_broad_2019	MUTZ3_HAEMATOPOIETIC_AND_LYMPHOID_TISSUE	MUTZ3_HAEMATOPOIETIC_AND_LYMPHOID_TISSUE	NA
ccle_broad_2019	MUTZ5_HAEMATOPOIETIC_AND_LYMPHOID_TISSUE	MUTZ5_HAEMATOPOIETIC_AND_LYMPHOID_TISSUE	NA
ccle_broad_2019	MV411_HAEMATOPOIETIC_AND_LYMPHOID_TISSUE	MV411_HAEMATOPOIETIC_AND_LYMPHOID_TISSUE	0.0674383
ccle_broad_2019	MYLA_HAEMATOPOIETIC_AND_LYMPHOID_TISSUE	MYLA_HAEMATOPOIETIC_AND_LYMPHOID_TISSUE	NA
ccle_broad_2019	MYM12_HAEMATOPOIETIC_AND_LYMPHOID_TISSUE	MYM12_HAEMATOPOIETIC_AND_LYMPHOID_TISSUE	0.0101864
ccle_broad_2019	MZ1B_MATCHED_NORMAL_TISSUE	MZ1B_MATCHED_NORMAL_TISSUE	NA
ccle_broad_2019	MZ1PC_PANCREAS	MZ1PC_PANCREAS	0.0145218
ccle_broad_2019	MZ2MEL_SKIN	MZ2MEL_SKIN	0.130325
ccle_broad_2019	MZ7B_MATCHED_NORMAL_TISSUE	MZ7B_MATCHED_NORMAL_TISSUE	NA
ccle_broad_2019	MZ7MEL_SKIN	MZ7MEL_SKIN	0.119596
ccle_broad_2019	NALM19_HAEMATOPOIETIC_AND_LYMPHOID_TISSUE	NALM19_HAEMATOPOIETIC_AND_LYMPHOID_TISSUE	NA
ccle_broad_2019	NALM1_HAEMATOPOIETIC_AND_LYMPHOID_TISSUE	NALM1_HAEMATOPOIETIC_AND_LYMPHOID_TISSUE	NA
ccle_broad_2019	NALM6_HAEMATOPOIETIC_AND_LYMPHOID_TISSUE	NALM6_HAEMATOPOIETIC_AND_LYMPHOID_TISSUE	0.0286846
ccle_broad_2019	NAMALWA_HAEMATOPOIETIC_AND_LYMPHOID_TISSUE	NAMALWA_HAEMATOPOIETIC_AND_LYMPHOID_TISSUE	0.0227304
ccle_broad_2019	NB10_AUTONOMIC_GANGLIA	NB10_AUTONOMIC_GANGLIA	3.05074
ccle_broad_2019	NB12_AUTONOMIC_GANGLIA	NB12_AUTONOMIC_GANGLIA	NA
ccle_broad_2019	NB13_AUTONOMIC_GANGLIA	NB13_AUTONOMIC_GANGLIA	0.0301422
ccle_broad_2019	NB14_AUTONOMIC_GANGLIA	NB14_AUTONOMIC_GANGLIA	2.10736
ccle_broad_2019	NB1643_AUTONOMIC_GANGLIA	NB1643_AUTONOMIC_GANGLIA	NA
ccle_broad_2019	NB17_AUTONOMIC_GANGLIA	NB17_AUTONOMIC_GANGLIA	0.0587799
ccle_broad_2019	NB1_AUTONOMIC_GANGLIA	NB1_AUTONOMIC_GANGLIA	0.0602948
ccle_broad_2019	NB4_HAEMATOPOIETIC_AND_LYMPHOID_TISSUE	NB4_HAEMATOPOIETIC_AND_LYMPHOID_TISSUE	0.0076327
ccle_broad_2019	NB5_AUTONOMIC_GANGLIA	NB5_AUTONOMIC_GANGLIA	0.195558
ccle_broad_2019	NB69_AUTONOMIC_GANGLIA	NB69_AUTONOMIC_GANGLIA	0.132154
ccle_broad_2019	NB6_AUTONOMIC_GANGLIA	NB6_AUTONOMIC_GANGLIA	0.126994
ccle_broad_2019	NB7_AUTONOMIC_GANGLIA	NB7_AUTONOMIC_GANGLIA	3.74588
ccle_broad_2019	NBSUSSR_AUTONOMIC_GANGLIA	NBSUSSR_AUTONOMIC_GANGLIA	0.0188283
ccle_broad_2019	NBTU110_AUTONOMIC_GANGLIA	NBTU110_AUTONOMIC_GANGLIA	0.457197
ccle_broad_2019	NCC010_KIDNEY	NCC010_KIDNEY	NA
ccle_broad_2019	NCC021_KIDNEY	NCC021_KIDNEY	NA
ccle_broad_2019	NCCIT_TESTIS	NCCIT_TESTIS	NA
ccle_broad_2019	NCCSTCK140_STOMACH	NCCSTCK140_STOMACH	NA
ccle_broad_2019	NCIBL128_MATCHED_NORMAL_TISSUE	NCIBL128_MATCHED_NORMAL_TISSUE	NA
ccle_broad_2019	NCIBL1395_MATCHED_NORMAL_TISSUE	NCIBL1395_MATCHED_NORMAL_TISSUE	NA
ccle_broad_2019	NCIBL1437_MATCHED_NORMAL_TISSUE	NCIBL1437_MATCHED_NORMAL_TISSUE	NA
ccle_broad_2019	NCIBL1770_MATCHED_NORMAL_TISSUE	NCIBL1770_MATCHED_NORMAL_TISSUE	NA
ccle_broad_2019	NCIBL2009_MATCHED_NORMAL_TISSUE	NCIBL2009_MATCHED_NORMAL_TISSUE	NA
ccle_broad_2019	NCIBL2052_MATCHED_NORMAL_TISSUE	NCIBL2052_MATCHED_NORMAL_TISSUE	NA
ccle_broad_2019	NCIBL2087_MATCHED_NORMAL_TISSUE	NCIBL2087_MATCHED_NORMAL_TISSUE	NA
ccle_broad_2019	NCIBL209_MATCHED_NORMAL_TISSUE	NCIBL209_MATCHED_NORMAL_TISSUE	NA
ccle_broad_2019	NCIBL2122_MATCHED_NORMAL_TISSUE	NCIBL2122_MATCHED_NORMAL_TISSUE	NA
ccle_broad_2019	NCIBL2126_MATCHED_NORMAL_TISSUE	NCIBL2126_MATCHED_NORMAL_TISSUE	NA
ccle_broad_2019	NCIBL2171_MATCHED_NORMAL_TISSUE	NCIBL2171_MATCHED_NORMAL_TISSUE	NA
ccle_broad_2019	NCIH1048_LUNG	NCIH1048_LUNG	NA
ccle_broad_2019	NCIH1092_LUNG	NCIH1092_LUNG	0.404415
ccle_broad_2019	NCIH1105_LUNG	NCIH1105_LUNG	NA
ccle_broad_2019	NCIH1155_LUNG	NCIH1155_LUNG	0.201227
ccle_broad_2019	NCIH1184_LUNG	NCIH1184_LUNG	NA
ccle_broad_2019	NCIH128_LUNG	NCIH128_LUNG	18.2931
ccle_broad_2019	NCIH1299_LUNG	NCIH1299_LUNG	NA
ccle_broad_2019	NCIH1304_LUNG	NCIH1304_LUNG	0.0670999
ccle_broad_2019	NCIH1339_LUNG	NCIH1339_LUNG	NA
ccle_broad_2019	NCIH1341_LUNG	NCIH1341_LUNG	NA
ccle_broad_2019	NCIH1355_LUNG	NCIH1355_LUNG	0.0252184
ccle_broad_2019	NCIH1373_LUNG	NCIH1373_LUNG	NA
ccle_broad_2019	NCIH1385_LUNG	NCIH1385_LUNG	3.01529
ccle_broad_2019	NCIH1395_LUNG	NCIH1395_LUNG	1.1184
ccle_broad_2019	NCIH1404	NCIH1404	NA
ccle_broad_2019	NCIH1417_LUNG	NCIH1417_LUNG	0.331469
ccle_broad_2019	NCIH1435_LUNG	NCIH1435_LUNG	NA
ccle_broad_2019	NCIH1436_LUNG	NCIH1436_LUNG	0.101495
ccle_broad_2019	NCIH1437_LUNG	NCIH1437_LUNG	NA
ccle_broad_2019	NCIH146_LUNG	NCIH146_LUNG	NA
ccle_broad_2019	NCIH1522	NCIH1522	0.291976
ccle_broad_2019	NCIH1563_LUNG	NCIH1563_LUNG	NA
ccle_broad_2019	NCIH1568_LUNG	NCIH1568_LUNG	NA
ccle_broad_2019	NCIH1573_LUNG	NCIH1573_LUNG	NA
ccle_broad_2019	NCIH1581_LUNG	NCIH1581_LUNG	0.0844348
ccle_broad_2019	NCIH1618_LUNG	NCIH1618_LUNG	NA
ccle_broad_2019	NCIH1623_LUNG	NCIH1623_LUNG	NA
ccle_broad_2019	NCIH1648_LUNG	NCIH1648_LUNG	0.0148445
ccle_broad_2019	NCIH1650_LUNG	NCIH1650_LUNG	NA
ccle_broad_2019	NCIH1651_LUNG	NCIH1651_LUNG	NA
ccle_broad_2019	NCIH1666_LUNG	NCIH1666_LUNG	5.20774
ccle_broad_2019	NCIH1688_LUNG	NCIH1688_LUNG	NA
ccle_broad_2019	NCIH1693_LUNG	NCIH1693_LUNG	NA
ccle_broad_2019	NCIH1694_LUNG	NCIH1694_LUNG	0.0963428
ccle_broad_2019	NCIH1703_LUNG	NCIH1703_LUNG	NA
ccle_broad_2019	NCIH1734_LUNG	NCIH1734_LUNG	NA
ccle_broad_2019	NCIH1755_LUNG	NCIH1755_LUNG	NA
ccle_broad_2019	NCIH1770_LUNG	NCIH1770_LUNG	1.77257
ccle_broad_2019	NCIH1781_LUNG	NCIH1781_LUNG	NA
ccle_broad_2019	NCIH1792_LUNG	NCIH1792_LUNG	NA
ccle_broad_2019	NCIH1793_LUNG	NCIH1793_LUNG	NA
ccle_broad_2019	NCIH1819_LUNG	NCIH1819_LUNG	NA
ccle_broad_2019	NCIH1836_LUNG	NCIH1836_LUNG	0.194237
ccle_broad_2019	NCIH1838_LUNG	NCIH1838_LUNG	4.85955
ccle_broad_2019	NCIH1869_LUNG	NCIH1869_LUNG	0.862202
ccle_broad_2019	NCIH1876_LUNG	NCIH1876_LUNG	0.0295984
ccle_broad_2019	NCIH187_LUNG	NCIH187_LUNG	0.083732
ccle_broad_2019	NCIH1915_LUNG	NCIH1915_LUNG	NA
ccle_broad_2019	NCIH1926	NCIH1926	NA
ccle_broad_2019	NCIH1930_LUNG	NCIH1930_LUNG	NA
ccle_broad_2019	NCIH1944_LUNG	NCIH1944_LUNG	NA
ccle_broad_2019	NCIH1963_LUNG	NCIH1963_LUNG	0.0170767
ccle_broad_2019	NCIH196_LUNG	NCIH196_LUNG	NA
ccle_broad_2019	NCIH1975_LUNG	NCIH1975_LUNG	0.0630584
ccle_broad_2019	NCIH1993_LUNG	NCIH1993_LUNG	NA
ccle_broad_2019	NCIH2004RT_SOFT_TISSUE	NCIH2004RT_SOFT_TISSUE	NA
ccle_broad_2019	NCIH2009_LUNG	NCIH2009_LUNG	NA
ccle_broad_2019	NCIH2023_LUNG	NCIH2023_LUNG	NA
ccle_broad_2019	NCIH2029_LUNG	NCIH2029_LUNG	NA
ccle_broad_2019	NCIH2030_LUNG	NCIH2030_LUNG	NA
ccle_broad_2019	NCIH2052_PLEURA	NCIH2052_PLEURA	NA
ccle_broad_2019	NCIH2066_LUNG	NCIH2066_LUNG	NA
ccle_broad_2019	NCIH2073_LUNG	NCIH2073_LUNG	NA
ccle_broad_2019	NCIH2077_LUNG	NCIH2077_LUNG	NA
ccle_broad_2019	NCIH2081_LUNG	NCIH2081_LUNG	0.536845
ccle_broad_2019	NCIH2085_LUNG	NCIH2085_LUNG	NA
ccle_broad_2019	NCIH2087_LUNG	NCIH2087_LUNG	NA
ccle_broad_2019	NCIH209_LUNG	NCIH209_LUNG	0.150048
ccle_broad_2019	NCIH2106_LUNG	NCIH2106_LUNG	NA
ccle_broad_2019	NCIH2107	NCIH2107	0.626582
ccle_broad_2019	NCIH2110_LUNG	NCIH2110_LUNG	NA
ccle_broad_2019	NCIH211_LUNG	NCIH211_LUNG	0.020915
ccle_broad_2019	NCIH2122_LUNG	NCIH2122_LUNG	NA
ccle_broad_2019	NCIH2126_LUNG	NCIH2126_LUNG	0.0877655
ccle_broad_2019	NCIH2135_LUNG	NCIH2135_LUNG	0.297977
ccle_broad_2019	NCIH2141_LUNG	NCIH2141_LUNG	0.14505
ccle_broad_2019	NCIH2170_LUNG	NCIH2170_LUNG	NA
ccle_broad_2019	NCIH2171_LUNG	NCIH2171_LUNG	0.841631
ccle_broad_2019	NCIH2172_LUNG	NCIH2172_LUNG	NA
ccle_broad_2019	NCIH2196_LUNG	NCIH2196_LUNG	0.749795
ccle_broad_2019	NCIH220	NCIH220	0.186745
ccle_broad_2019	NCIH2227_LUNG	NCIH2227_LUNG	NA
ccle_broad_2019	NCIH2228_LUNG	NCIH2228_LUNG	NA
ccle_broad_2019	NCIH226_LUNG	NCIH226_LUNG	2.60642
ccle_broad_2019	NCIH2286_LUNG	NCIH2286_LUNG	NA
ccle_broad_2019	NCIH2291_LUNG	NCIH2291_LUNG	NA
ccle_broad_2019	NCIH2330_LUNG	NCIH2330_LUNG	NA
ccle_broad_2019	NCIH2342_LUNG	NCIH2342_LUNG	NA
ccle_broad_2019	NCIH2347_LUNG	NCIH2347_LUNG	NA
ccle_broad_2019	NCIH2373_PLEURA	NCIH2373_PLEURA	NA
ccle_broad_2019	NCIH23_LUNG	NCIH23_LUNG	1.67759
ccle_broad_2019	NCIH2405_LUNG	NCIH2405_LUNG	NA
ccle_broad_2019	NCIH2444_LUNG	NCIH2444_LUNG	NA
ccle_broad_2019	NCIH2452_PLEURA	NCIH2452_PLEURA	NA
ccle_broad_2019	NCIH2461_PLEURA	NCIH2461_PLEURA	NA
ccle_broad_2019	NCIH250_LUNG	NCIH250_LUNG	NA
ccle_broad_2019	NCIH2591_PLEURA	NCIH2591_PLEURA	NA
ccle_broad_2019	NCIH2595_PLEURA	NCIH2595_PLEURA	NA
ccle_broad_2019	NCIH2722_PLEURA	NCIH2722_PLEURA	NA
ccle_broad_2019	NCIH2731_PLEURA	NCIH2731_PLEURA	NA
ccle_broad_2019	NCIH2795_PLEURA	NCIH2795_PLEURA	NA
ccle_broad_2019	NCIH2803_PLEURA	NCIH2803_PLEURA	NA
ccle_broad_2019	NCIH2804_PLEURA	NCIH2804_PLEURA	NA
ccle_broad_2019	NCIH2810_PLEURA	NCIH2810_PLEURA	NA
ccle_broad_2019	NCIH2818_PLEURA	NCIH2818_PLEURA	NA
ccle_broad_2019	NCIH2869_PLEURA	NCIH2869_PLEURA	NA
ccle_broad_2019	NCIH2882_LUNG	NCIH2882_LUNG	NA
ccle_broad_2019	NCIH2887_LUNG	NCIH2887_LUNG	NA
ccle_broad_2019	NCIH28_PLEURA	NCIH28_PLEURA	NA
ccle_broad_2019	NCIH292_LUNG	NCIH292_LUNG	NA
ccle_broad_2019	NCIH3122_LUNG	NCIH3122_LUNG	NA
ccle_broad_2019	NCIH322M_LUNG	NCIH322M_LUNG	8.75256
ccle_broad_2019	NCIH322_LUNG	NCIH322_LUNG	NA
ccle_broad_2019	NCIH3255_LUNG	NCIH3255_LUNG	NA
ccle_broad_2019	NCIH345_LUNG	NCIH345_LUNG	0.294489
ccle_broad_2019	NCIH358_LUNG	NCIH358_LUNG	NA
ccle_broad_2019	NCIH378_LUNG	NCIH378_LUNG	NA
ccle_broad_2019	NCIH441_LUNG	NCIH441_LUNG	NA
ccle_broad_2019	NCIH446_LUNG	NCIH446_LUNG	0.0401312
ccle_broad_2019	NCIH460_LUNG	NCIH460_LUNG	NA
ccle_broad_2019	NCIH508_LARGE_INTESTINE	NCIH508_LARGE_INTESTINE	NA
ccle_broad_2019	NCIH510_LUNG	NCIH510_LUNG	0.035127
ccle_broad_2019	NCIH513_PLEURA	NCIH513_PLEURA	NA
ccle_broad_2019	NCIH520_LUNG	NCIH520_LUNG	NA
ccle_broad_2019	NCIH522_LUNG	NCIH522_LUNG	NA
ccle_broad_2019	NCIH524_LUNG	NCIH524_LUNG	0.067111
ccle_broad_2019	NCIH526_LUNG	NCIH526_LUNG	0.0678569
ccle_broad_2019	NCIH596_LUNG	NCIH596_LUNG	NA
ccle_broad_2019	NCIH630_LARGE_INTESTINE	NCIH630_LARGE_INTESTINE	NA
ccle_broad_2019	NCIH647_LUNG	NCIH647_LUNG	NA
ccle_broad_2019	NCIH64_LUNG	NCIH64_LUNG	0.0624382
ccle_broad_2019	NCIH650_LUNG	NCIH650_LUNG	NA
ccle_broad_2019	NCIH660_PROSTATE	NCIH660_PROSTATE	NA
ccle_broad_2019	NCIH661_LUNG	NCIH661_LUNG	NA
ccle_broad_2019	NCIH684_LIVER	NCIH684_LIVER	NA
ccle_broad_2019	NCIH69_LUNG	NCIH69_LUNG	0.0954677
ccle_broad_2019	NCIH716_LARGE_INTESTINE	NCIH716_LARGE_INTESTINE	6.05364
ccle_broad_2019	NCIH719	NCIH719	0.622415
ccle_broad_2019	NCIH720_LUNG	NCIH720_LUNG	0.18247
ccle_broad_2019	NCIH727_LUNG	NCIH727_LUNG	NA
ccle_broad_2019	NCIH735	NCIH735	NA
ccle_broad_2019	NCIH740_LUNG	NCIH740_LUNG	NA
ccle_broad_2019	NCIH747_LARGE_INTESTINE	NCIH747_LARGE_INTESTINE	0.108387
ccle_broad_2019	NCIH748_LUNG	NCIH748_LUNG	0.443068
ccle_broad_2019	NCIH810_LUNG	NCIH810_LUNG	NA
ccle_broad_2019	NCIH820_LUNG	NCIH820_LUNG	NA
ccle_broad_2019	NCIH82_LUNG	NCIH82_LUNG	0.0288627
ccle_broad_2019	NCIH835_LUNG	NCIH835_LUNG	NA
ccle_broad_2019	NCIH838_LUNG	NCIH838_LUNG	NA
ccle_broad_2019	NCIH841_LUNG	NCIH841_LUNG	NA
ccle_broad_2019	NCIH847_LUNG	NCIH847_LUNG	0.0386574
ccle_broad_2019	NCIH854_LUNG	NCIH854_LUNG	NA
ccle_broad_2019	NCIH865	NCIH865	NA
ccle_broad_2019	NCIH889_LUNG	NCIH889_LUNG	NA
ccle_broad_2019	NCIH929_HAEMATOPOIETIC_AND_LYMPHOID_TISSUE	NCIH929_HAEMATOPOIETIC_AND_LYMPHOID_TISSUE	NA
ccle_broad_2019	NCIN87_STOMACH	NCIN87_STOMACH	NA
ccle_broad_2019	NCO2_HAEMATOPOIETIC_AND_LYMPHOID_TISSUE	NCO2_HAEMATOPOIETIC_AND_LYMPHOID_TISSUE	NA
ccle_broad_2019	NEC8_TESTIS	NEC8_TESTIS	0.127783
ccle_broad_2019	NH12_AUTONOMIC_GANGLIA	NH12_AUTONOMIC_GANGLIA	3.16575
ccle_broad_2019	NH6_AUTONOMIC_GANGLIA	NH6_AUTONOMIC_GANGLIA	NA
ccle_broad_2019	NHAHTDD_CENTRAL_NERVOUS_SYSTEM	NHAHTDD_CENTRAL_NERVOUS_SYSTEM	NA
ccle_broad_2019	NHA_HT_DD	NHA_HT_DD	NA
ccle_broad_2019	NIHOVCAR3_OVARY	NIHOVCAR3_OVARY	NA
ccle_broad_2019	NK92MI_HAEMATOPOIETIC_AND_LYMPHOID_TISSUE	NK92MI_HAEMATOPOIETIC_AND_LYMPHOID_TISSUE	0.340276
ccle_broad_2019	NKL_HAEMATOPOIETIC_AND_LYMPHOID_TISSUE	NKL_HAEMATOPOIETIC_AND_LYMPHOID_TISSUE	NA
ccle_broad_2019	NKM1_HAEMATOPOIETIC_AND_LYMPHOID_TISSUE	NKM1_HAEMATOPOIETIC_AND_LYMPHOID_TISSUE	0.0629795
ccle_broad_2019	NMB_AUTONOMIC_GANGLIA	NMB_AUTONOMIC_GANGLIA	NA
ccle_broad_2019	NMCG1_CENTRAL_NERVOUS_SYSTEM	NMCG1_CENTRAL_NERVOUS_SYSTEM	0.217251
ccle_broad_2019	NO10_CENTRAL_NERVOUS_SYSTEM	NO10_CENTRAL_NERVOUS_SYSTEM	0.0345941
ccle_broad_2019	NO11_CENTRAL_NERVOUS_SYSTEM	NO11_CENTRAL_NERVOUS_SYSTEM	0.12385
ccle_broad_2019	NOMO1_HAEMATOPOIETIC_AND_LYMPHOID_TISSUE	NOMO1_HAEMATOPOIETIC_AND_LYMPHOID_TISSUE	0.247476
ccle_broad_2019	NOS1_BONE	NOS1_BONE	0.0395352
ccle_broad_2019	NP5_CENTRAL_NERVOUS_SYSTEM	NP5_CENTRAL_NERVOUS_SYSTEM	NA
ccle_broad_2019	NP8_CENTRAL_NERVOUS_SYSTEM	NP8_CENTRAL_NERVOUS_SYSTEM	NA
ccle_broad_2019	NTERA2CLD1_TESTIS	NTERA2CLD1_TESTIS	NA
ccle_broad_2019	NTERASCLD1	NTERASCLD1	0.0442043
ccle_broad_2019	NUDHL1_HAEMATOPOIETIC_AND_LYMPHOID_TISSUE	NUDHL1_HAEMATOPOIETIC_AND_LYMPHOID_TISSUE	NA
ccle_broad_2019	NUDUL1_HAEMATOPOIETIC_AND_LYMPHOID_TISSUE	NUDUL1_HAEMATOPOIETIC_AND_LYMPHOID_TISSUE	0.0263772
ccle_broad_2019	NUGC2_STOMACH	NUGC2_STOMACH	NA
ccle_broad_2019	NUGC3_STOMACH	NUGC3_STOMACH	NA
ccle_broad_2019	NUGC4_STOMACH	NUGC4_STOMACH	NA
ccle_broad_2019	NY_BONE	NY_BONE	NA
ccle_broad_2019	OACM51_OESOPHAGUS	OACM51_OESOPHAGUS	NA
ccle_broad_2019	OACP4C_OESOPHAGUS	OACP4C_OESOPHAGUS	NA
ccle_broad_2019	OAW28_OVARY	OAW28_OVARY	NA
ccle_broad_2019	OAW42_OVARY	OAW42_OVARY	NA
ccle_broad_2019	OC314_OVARY	OC314_OVARY	NA
ccle_broad_2019	OC315_OVARY	OC315_OVARY	NA
ccle_broad_2019	OC316_OVARY	OC316_OVARY	NA
ccle_broad_2019	OCIAML2_HAEMATOPOIETIC_AND_LYMPHOID_TISSUE	OCIAML2_HAEMATOPOIETIC_AND_LYMPHOID_TISSUE	0.0590461
ccle_broad_2019	OCIAML3_HAEMATOPOIETIC_AND_LYMPHOID_TISSUE	OCIAML3_HAEMATOPOIETIC_AND_LYMPHOID_TISSUE	0.0590218
ccle_broad_2019	OCIAML5_HAEMATOPOIETIC_AND_LYMPHOID_TISSUE	OCIAML5_HAEMATOPOIETIC_AND_LYMPHOID_TISSUE	0.0482552
ccle_broad_2019	OCIC5X_OVARY	OCIC5X_OVARY	NA
ccle_broad_2019	OCILY10_HAEMATOPOIETIC_AND_LYMPHOID_TISSUE	OCILY10_HAEMATOPOIETIC_AND_LYMPHOID_TISSUE	NA
ccle_broad_2019	OCILY12_HAEMATOPOIETIC_AND_LYMPHOID_TISSUE	OCILY12_HAEMATOPOIETIC_AND_LYMPHOID_TISSUE	NA
ccle_broad_2019	OCILY132_HAEMATOPOIETIC_AND_LYMPHOID_TISSUE	OCILY132_HAEMATOPOIETIC_AND_LYMPHOID_TISSUE	NA
ccle_broad_2019	OCILY19_HAEMATOPOIETIC_AND_LYMPHOID_TISSUE	OCILY19_HAEMATOPOIETIC_AND_LYMPHOID_TISSUE	0.0293714
ccle_broad_2019	OCILY3_HAEMATOPOIETIC_AND_LYMPHOID_TISSUE	OCILY3_HAEMATOPOIETIC_AND_LYMPHOID_TISSUE	NA
ccle_broad_2019	OCILY7_HAEMATOPOIETIC_AND_LYMPHOID_TISSUE	OCILY7_HAEMATOPOIETIC_AND_LYMPHOID_TISSUE	NA
ccle_broad_2019	OCIM1_HAEMATOPOIETIC_AND_LYMPHOID_TISSUE	OCIM1_HAEMATOPOIETIC_AND_LYMPHOID_TISSUE	0.107338
ccle_broad_2019	OCIMY5_HAEMATOPOIETIC_AND_LYMPHOID_TISSUE	OCIMY5_HAEMATOPOIETIC_AND_LYMPHOID_TISSUE	NA
ccle_broad_2019	OCIMY7_HAEMATOPOIETIC_AND_LYMPHOID_TISSUE	OCIMY7_HAEMATOPOIETIC_AND_LYMPHOID_TISSUE	NA
ccle_broad_2019	OCUBM_BREAST	OCUBM_BREAST	0.0229608
ccle_broad_2019	OCUM1_STOMACH	OCUM1_STOMACH	NA
ccle_broad_2019	OE19_OESOPHAGUS	OE19_OESOPHAGUS	NA
ccle_broad_2019	OE21_OESOPHAGUS	OE21_OESOPHAGUS	NA
ccle_broad_2019	OE33_OESOPHAGUS	OE33_OESOPHAGUS	NA
ccle_broad_2019	OELE_OVARY	OELE_OVARY	NA
ccle_broad_2019	OMC1_CERVIX	OMC1_CERVIX	0.448134
ccle_broad_2019	OMM23_EYE	OMM23_EYE	NA
ccle_broad_2019	OMM25_EYE	OMM25_EYE	NA
ccle_broad_2019	ONCODG1_OVARY	ONCODG1_OVARY	NA
ccle_broad_2019	ONDA9_CENTRAL_NERVOUS_SYSTEM	ONDA9_CENTRAL_NERVOUS_SYSTEM	NA
ccle_broad_2019	ONS76_CENTRAL_NERVOUS_SYSTEM	ONS76_CENTRAL_NERVOUS_SYSTEM	0.071414
ccle_broad_2019	OPM1_HAEMATOPOIETIC_AND_LYMPHOID_TISSUE	OPM1_HAEMATOPOIETIC_AND_LYMPHOID_TISSUE	NA
ccle_broad_2019	OPM2_HAEMATOPOIETIC_AND_LYMPHOID_TISSUE	OPM2_HAEMATOPOIETIC_AND_LYMPHOID_TISSUE	0.17544
ccle_broad_2019	OSA80	OSA80	NA
ccle_broad_2019	OSC19_UPPER_AERODIGESTIVE_TRACT	OSC19_UPPER_AERODIGESTIVE_TRACT	NA
ccle_broad_2019	OSC20_UPPER_AERODIGESTIVE_TRACT	OSC20_UPPER_AERODIGESTIVE_TRACT	NA
ccle_broad_2019	OSRC2_KIDNEY	OSRC2_KIDNEY	0.310427
ccle_broad_2019	OUMS23_LARGE_INTESTINE	OUMS23_LARGE_INTESTINE	NA
ccle_broad_2019	OUMS27_BONE	OUMS27_BONE	NA
ccle_broad_2019	OV17R_OVARY	OV17R_OVARY	NA
ccle_broad_2019	OV56_OVARY	OV56_OVARY	NA
ccle_broad_2019	OV7_OVARY	OV7_OVARY	NA
ccle_broad_2019	OV90_OVARY	OV90_OVARY	NA
ccle_broad_2019	OVCA420_OVARY	OVCA420_OVARY	NA
ccle_broad_2019	OVCA432	OVCA432	NA
ccle_broad_2019	OVCA433_OVARY	OVCA433_OVARY	NA
ccle_broad_2019	OVCAR4_OVARY	OVCAR4_OVARY	0.0541022
ccle_broad_2019	OVCAR5_OVARY	OVCAR5_OVARY	NA
ccle_broad_2019	OVCAR8_OVARY	OVCAR8_OVARY	NA
ccle_broad_2019	OVISE_OVARY	OVISE_OVARY	NA
ccle_broad_2019	OVK18_OVARY	OVK18_OVARY	NA
ccle_broad_2019	OVKATE_OVARY	OVKATE_OVARY	NA
ccle_broad_2019	OVMANA_OVARY	OVMANA_OVARY	NA
ccle_broad_2019	OVMIU_OVARY	OVMIU_OVARY	NA
ccle_broad_2019	OVSAHO_OVARY	OVSAHO_OVARY	NA
ccle_broad_2019	OVTOKO_OVARY	OVTOKO_OVARY	NA
ccle_broad_2019	P116	P116	NA
ccle_broad_2019	P12ICHIKAWA_HAEMATOPOIETIC_AND_LYMPHOID_TISSUE	P12ICHIKAWA_HAEMATOPOIETIC_AND_LYMPHOID_TISSUE	NA
ccle_broad_2019	P30OHK_HAEMATOPOIETIC_AND_LYMPHOID_TISSUE	P30OHK_HAEMATOPOIETIC_AND_LYMPHOID_TISSUE	0.4378
ccle_broad_2019	P31FUJ_HAEMATOPOIETIC_AND_LYMPHOID_TISSUE	P31FUJ_HAEMATOPOIETIC_AND_LYMPHOID_TISSUE	1.514
ccle_broad_2019	P32ISH_HAEMATOPOIETIC_AND_LYMPHOID_TISSUE	P32ISH_HAEMATOPOIETIC_AND_LYMPHOID_TISSUE	NA
ccle_broad_2019	P3HR1_HAEMATOPOIETIC_AND_LYMPHOID_TISSUE	P3HR1_HAEMATOPOIETIC_AND_LYMPHOID_TISSUE	0.0630689
ccle_broad_2019	PA1_OVARY	PA1_OVARY	NA
ccle_broad_2019	PACADD119_PANCREAS	PACADD119_PANCREAS	NA
ccle_broad_2019	PACADD135_PANCREAS	PACADD135_PANCREAS	NA
ccle_broad_2019	PACADD137_PANCREAS	PACADD137_PANCREAS	NA
ccle_broad_2019	PACADD159_PANCREAS	PACADD159_PANCREAS	NA
ccle_broad_2019	PACADD161_PANCREAS	PACADD161_PANCREAS	NA
ccle_broad_2019	PACADD165_PANCREAS	PACADD165_PANCREAS	NA
ccle_broad_2019	PACADD188_PANCREAS	PACADD188_PANCREAS	NA
ccle_broad_2019	PANC0203_PANCREAS	PANC0203_PANCREAS	NA
ccle_broad_2019	PANC0213_PANCREAS	PANC0213_PANCREAS	NA
ccle_broad_2019	PANC0327_PANCREAS	PANC0327_PANCREAS	NA
ccle_broad_2019	PANC0403_PANCREAS	PANC0403_PANCREAS	NA
ccle_broad_2019	PANC0504_PANCREAS	PANC0504_PANCREAS	NA
ccle_broad_2019	PANC0813_PANCREAS	PANC0813_PANCREAS	NA
ccle_broad_2019	PANC1005_PANCREAS	PANC1005_PANCREAS	NA
ccle_broad_2019	PANC1_PANCREAS	PANC1_PANCREAS	NA
ccle_broad_2019	PATU8902_PANCREAS	PATU8902_PANCREAS	NA
ccle_broad_2019	PATU8988S_PANCREAS	PATU8988S_PANCREAS	NA
ccle_broad_2019	PATU8988T_PANCREAS	PATU8988T_PANCREAS	NA
ccle_broad_2019	PC14_LUNG	PC14_LUNG	NA
ccle_broad_2019	PC3JPC3_LUNG	PC3JPC3_LUNG	NA
ccle_broad_2019	PC3_PROSTATE	PC3_PROSTATE	NA
ccle_broad_2019	PC9_LUNG	PC9_LUNG	NA
ccle_broad_2019	PCI15A_UPPER_AERODIGESTIVE_TRACT	PCI15A_UPPER_AERODIGESTIVE_TRACT	NA
ccle_broad_2019	PCI30_UPPER_AERODIGESTIVE_TRACT	PCI30_UPPER_AERODIGESTIVE_TRACT	NA
ccle_broad_2019	PCI38_UPPER_AERODIGESTIVE_TRACT	PCI38_UPPER_AERODIGESTIVE_TRACT	NA
ccle_broad_2019	PCI4B_UPPER_AERODIGESTIVE_TRACT	PCI4B_UPPER_AERODIGESTIVE_TRACT	NA
ccle_broad_2019	PCI6A_UPPER_AERODIGESTIVE_TRACT	PCI6A_UPPER_AERODIGESTIVE_TRACT	NA
ccle_broad_2019	PCM6_HAEMATOPOIETIC_AND_LYMPHOID_TISSUE	PCM6_HAEMATOPOIETIC_AND_LYMPHOID_TISSUE	NA
ccle_broad_2019	PECAPJ15_UPPER_AERODIGESTIVE_TRACT	PECAPJ15_UPPER_AERODIGESTIVE_TRACT	NA
ccle_broad_2019	PECAPJ34CLONEC12_UPPER_AERODIGESTIVE_TRACT	PECAPJ34CLONEC12_UPPER_AERODIGESTIVE_TRACT	NA
ccle_broad_2019	PECAPJ41CLONED2_UPPER_AERODIGESTIVE_TRACT	PECAPJ41CLONED2_UPPER_AERODIGESTIVE_TRACT	NA
ccle_broad_2019	PECAPJ49_UPPER_AERODIGESTIVE_TRACT	PECAPJ49_UPPER_AERODIGESTIVE_TRACT	NA
ccle_broad_2019	PEDS005TPFAD_KIDNEY	PEDS005TPFAD_KIDNEY	NA
ccle_broad_2019	PEDS015T_SOFT_TISSUE	PEDS015T_SOFT_TISSUE	NA
ccle_broad_2019	PEER_HAEMATOPOIETIC_AND_LYMPHOID_TISSUE	PEER_HAEMATOPOIETIC_AND_LYMPHOID_TISSUE	NA
ccle_broad_2019	PEO1_OVARY	PEO1_OVARY	NA
ccle_broad_2019	PETA_SKIN	PETA_SKIN	NA
ccle_broad_2019	PF382_HAEMATOPOIETIC_AND_LYMPHOID_TISSUE	PF382_HAEMATOPOIETIC_AND_LYMPHOID_TISSUE	0.0218231
ccle_broad_2019	PFEIFFER_HAEMATOPOIETIC_AND_LYMPHOID_TISSUE	PFEIFFER_HAEMATOPOIETIC_AND_LYMPHOID_TISSUE	NA
ccle_broad_2019	PFSK1_CENTRAL_NERVOUS_SYSTEM	PFSK1_CENTRAL_NERVOUS_SYSTEM	NA
ccle_broad_2019	PK1_PANCREAS	PK1_PANCREAS	NA
ccle_broad_2019	PK45H_PANCREAS	PK45H_PANCREAS	NA
ccle_broad_2019	PK59_PANCREAS	PK59_PANCREAS	NA
ccle_broad_2019	PL18_PANCREAS	PL18_PANCREAS	NA
ccle_broad_2019	PL21_HAEMATOPOIETIC_AND_LYMPHOID_TISSUE	PL21_HAEMATOPOIETIC_AND_LYMPHOID_TISSUE	0.0213387
ccle_broad_2019	PL45_PANCREAS	PL45_PANCREAS	NA
ccle_broad_2019	PL4_PANCREAS	PL4_PANCREAS	NA
ccle_broad_2019	PLB985_HAEMATOPOIETIC_AND_LYMPHOID_TISSUE	PLB985_HAEMATOPOIETIC_AND_LYMPHOID_TISSUE	NA
ccle_broad_2019	PLCPRF5_LIVER	PLCPRF5_LIVER	NA
ccle_broad_2019	PRECLH_PROSTATE	PRECLH_PROSTATE	NA
ccle_broad_2019	PSN1_PANCREAS	PSN1_PANCREAS	0.010523
ccle_broad_2019	PWR1E_PROSTATE	PWR1E_PROSTATE	NA
ccle_broad_2019	QGP1_PANCREAS	QGP1_PANCREAS	NA
ccle_broad_2019	QIMRWIL_HAEMATOPOIETIC_AND_LYMPHOID_TISSUE	QIMRWIL_HAEMATOPOIETIC_AND_LYMPHOID_TISSUE	0.0840916
ccle_broad_2019	R262_CENTRAL_NERVOUS_SYSTEM	R262_CENTRAL_NERVOUS_SYSTEM	NA
ccle_broad_2019	RAJI_HAEMATOPOIETIC_AND_LYMPHOID_TISSUE	RAJI_HAEMATOPOIETIC_AND_LYMPHOID_TISSUE	0.600381
ccle_broad_2019	RAMOS2G64C10_HAEMATOPOIETIC_AND_LYMPHOID_TISSUE	RAMOS2G64C10_HAEMATOPOIETIC_AND_LYMPHOID_TISSUE	0.0323852
ccle_broad_2019	RC2_SOFT_TISSUE	RC2_SOFT_TISSUE	NA
ccle_broad_2019	RCC10RGB_KIDNEY	RCC10RGB_KIDNEY	2.99519
ccle_broad_2019	RCC4_KIDNEY	RCC4_KIDNEY	NA
ccle_broad_2019	RCCAB_KIDNEY	RCCAB_KIDNEY	NA
ccle_broad_2019	RCCER_KIDNEY	RCCER_KIDNEY	NA
ccle_broad_2019	RCCFG2_KIDNEY	RCCFG2_KIDNEY	NA
ccle_broad_2019	RCCJF_KIDNEY	RCCJF_KIDNEY	NA
ccle_broad_2019	RCCJW_KIDNEY	RCCJW_KIDNEY	NA
ccle_broad_2019	RCCMF_KIDNEY	RCCMF_KIDNEY	NA
ccle_broad_2019	RCHACV_HAEMATOPOIETIC_AND_LYMPHOID_TISSUE	RCHACV_HAEMATOPOIETIC_AND_LYMPHOID_TISSUE	NA
ccle_broad_2019	RCK8_HAEMATOPOIETIC_AND_LYMPHOID_TISSUE	RCK8_HAEMATOPOIETIC_AND_LYMPHOID_TISSUE	NA
ccle_broad_2019	RCM1_LARGE_INTESTINE	RCM1_LARGE_INTESTINE	NA
ccle_broad_2019	RDES_BONE	RDES_BONE	NA
ccle_broad_2019	RD_SOFT_TISSUE	RD_SOFT_TISSUE	NA
ccle_broad_2019	REC1_HAEMATOPOIETIC_AND_LYMPHOID_TISSUE	REC1_HAEMATOPOIETIC_AND_LYMPHOID_TISSUE	NA
ccle_broad_2019	REH_HAEMATOPOIETIC_AND_LYMPHOID_TISSUE	REH_HAEMATOPOIETIC_AND_LYMPHOID_TISSUE	0.825877
ccle_broad_2019	RERFGC1B_STOMACH	RERFGC1B_STOMACH	NA
ccle_broad_2019	RERFLCAD1_LUNG	RERFLCAD1_LUNG	NA
ccle_broad_2019	RERFLCAD2_LUNG	RERFLCAD2_LUNG	NA
ccle_broad_2019	RERFLCAI_LUNG	RERFLCAI_LUNG	NA
ccle_broad_2019	RERFLCFM_LUNG	RERFLCFM_LUNG	NA
ccle_broad_2019	RERFLCKJ_LUNG	RERFLCKJ_LUNG	NA
ccle_broad_2019	RERFLCMS_LUNG	RERFLCMS_LUNG	NA
ccle_broad_2019	RERFLCSQ1_LUNG	RERFLCSQ1_LUNG	NA
ccle_broad_2019	RF48_STOMACH	RF48_STOMACH	0.104597
ccle_broad_2019	RH18_SOFT_TISSUE	RH18_SOFT_TISSUE	NA
ccle_broad_2019	RH1_SOFT_TISSUE	RH1_SOFT_TISSUE	0.179985
ccle_broad_2019	RH28_SOFT_TISSUE	RH28_SOFT_TISSUE	NA
ccle_broad_2019	RH30_SOFT_TISSUE	RH30_SOFT_TISSUE	NA
ccle_broad_2019	RH36_SOFT_TISSUE	RH36_SOFT_TISSUE	NA
ccle_broad_2019	RH41_SOFT_TISSUE	RH41_SOFT_TISSUE	NA
ccle_broad_2019	RH4_SOFT_TISSUE	RH4_SOFT_TISSUE	NA
ccle_broad_2019	RHJT_SOFT_TISSUE	RHJT_SOFT_TISSUE	NA
ccle_broad_2019	RI1_HAEMATOPOIETIC_AND_LYMPHOID_TISSUE	RI1_HAEMATOPOIETIC_AND_LYMPHOID_TISSUE	NA
ccle_broad_2019	RKN_SOFT_TISSUE	RKN_SOFT_TISSUE	NA
ccle_broad_2019	RKO_LARGE_INTESTINE	RKO_LARGE_INTESTINE	0.0148922
ccle_broad_2019	RL952_ENDOMETRIUM	RL952_ENDOMETRIUM	0.0197232
ccle_broad_2019	RL_HAEMATOPOIETIC_AND_LYMPHOID_TISSUE	RL_HAEMATOPOIETIC_AND_LYMPHOID_TISSUE	2.76598
ccle_broad_2019	RMGI_OVARY	RMGI_OVARY	NA
ccle_broad_2019	RMS13_SOFT_TISSUE	RMS13_SOFT_TISSUE	NA
ccle_broad_2019	RMUGS_OVARY	RMUGS_OVARY	NA
ccle_broad_2019	RO82W1_THYROID	RO82W1_THYROID	NA
ccle_broad_2019	ROS50_HAEMATOPOIETIC_AND_LYMPHOID_TISSUE	ROS50_HAEMATOPOIETIC_AND_LYMPHOID_TISSUE	0.522724
ccle_broad_2019	RPMI2650_UPPER_AERODIGESTIVE_TRACT	RPMI2650_UPPER_AERODIGESTIVE_TRACT	NA
ccle_broad_2019	RPMI6666_HAEMATOPOIETIC_AND_LYMPHOID_TISSUE	RPMI6666_HAEMATOPOIETIC_AND_LYMPHOID_TISSUE	0.0978739
ccle_broad_2019	RPMI7951_SKIN	RPMI7951_SKIN	NA
ccle_broad_2019	RPMI8226_HAEMATOPOIETIC_AND_LYMPHOID_TISSUE	RPMI8226_HAEMATOPOIETIC_AND_LYMPHOID_TISSUE	0.0898638
ccle_broad_2019	RPMI8402_HAEMATOPOIETIC_AND_LYMPHOID_TISSUE	RPMI8402_HAEMATOPOIETIC_AND_LYMPHOID_TISSUE	0.0119757
ccle_broad_2019	RPMI8866_HAEMATOPOIETIC_AND_LYMPHOID_TISSUE	RPMI8866_HAEMATOPOIETIC_AND_LYMPHOID_TISSUE	0.114927
ccle_broad_2019	RS411_HAEMATOPOIETIC_AND_LYMPHOID_TISSUE	RS411_HAEMATOPOIETIC_AND_LYMPHOID_TISSUE	0.0312966
ccle_broad_2019	RS5_FIBROBLAST	RS5_FIBROBLAST	NA
ccle_broad_2019	RT11284_URINARY_TRACT	RT11284_URINARY_TRACT	NA
ccle_broad_2019	RT112_URINARY_TRACT	RT112_URINARY_TRACT	NA
ccle_broad_2019	RT4_URINARY_TRACT	RT4_URINARY_TRACT	NA
ccle_broad_2019	RVH421_SKIN	RVH421_SKIN	NA
ccle_broad_2019	RXF393_KIDNEY	RXF393_KIDNEY	0.0833872
ccle_broad_2019	S117_SOFT_TISSUE	S117_SOFT_TISSUE	NA
ccle_broad_2019	S117_THYROID	S117_THYROID	NA
ccle_broad_2019	SALE_LUNG	SALE_LUNG	NA
ccle_broad_2019	SAOS2_BONE	SAOS2_BONE	NA
ccle_broad_2019	SARC9371_BONE	SARC9371_BONE	NA
ccle_broad_2019	SAS_UPPER_AERODIGESTIVE_TRACT	SAS_UPPER_AERODIGESTIVE_TRACT	NA
ccle_broad_2019	SAT_UPPER_AERODIGESTIVE_TRACT	SAT_UPPER_AERODIGESTIVE_TRACT	NA
ccle_broad_2019	SBC1_LUNG	SBC1_LUNG	0.240478
ccle_broad_2019	SBC3_LUNG	SBC3_LUNG	NA
ccle_broad_2019	SBC5_LUNG	SBC5_LUNG	NA
ccle_broad_2019	SC1_HAEMATOPOIETIC_AND_LYMPHOID_TISSUE	SC1_HAEMATOPOIETIC_AND_LYMPHOID_TISSUE	NA
ccle_broad_2019	SCABER_URINARY_TRACT	SCABER_URINARY_TRACT	NA
ccle_broad_2019	SCC15_UPPER_AERODIGESTIVE_TRACT	SCC15_UPPER_AERODIGESTIVE_TRACT	1.10072
ccle_broad_2019	SCC25_UPPER_AERODIGESTIVE_TRACT	SCC25_UPPER_AERODIGESTIVE_TRACT	NA
ccle_broad_2019	SCC3_HAEMATOPOIETIC_AND_LYMPHOID_TISSUE	SCC3_HAEMATOPOIETIC_AND_LYMPHOID_TISSUE	0.102923
ccle_broad_2019	SCC4_UPPER_AERODIGESTIVE_TRACT	SCC4_UPPER_AERODIGESTIVE_TRACT	NA
ccle_broad_2019	SCC90_UPPER_AERODIGESTIVE_TRACT	SCC90_UPPER_AERODIGESTIVE_TRACT	NA
ccle_broad_2019	SCC9_UPPER_AERODIGESTIVE_TRACT	SCC9_UPPER_AERODIGESTIVE_TRACT	NA
ccle_broad_2019	SCCOHT1_OVARY	SCCOHT1_OVARY	NA
ccle_broad_2019	SCH_STOMACH	SCH_STOMACH	0.784828
ccle_broad_2019	SCI1_HAEMATOPOIETIC_AND_LYMPHOID_TISSUE	SCI1_HAEMATOPOIETIC_AND_LYMPHOID_TISSUE	NA
ccle_broad_2019	SCLC21H_LUNG	SCLC21H_LUNG	0.0957256
ccle_broad_2019	SCLC22H_LUNG	SCLC22H_LUNG	NA
ccle_broad_2019	SCMCRM2_SOFT_TISSUE	SCMCRM2_SOFT_TISSUE	NA
ccle_broad_2019	SCS214_SOFT_TISSUE	SCS214_SOFT_TISSUE	NA
ccle_broad_2019	SEKI_SKIN	SEKI_SKIN	NA
ccle_broad_2019	SEM_HAEMATOPOIETIC_AND_LYMPHOID_TISSUE	SEM_HAEMATOPOIETIC_AND_LYMPHOID_TISSUE	NA
ccle_broad_2019	SET2_HAEMATOPOIETIC_AND_LYMPHOID_TISSUE	SET2_HAEMATOPOIETIC_AND_LYMPHOID_TISSUE	NA
ccle_broad_2019	SF126_CENTRAL_NERVOUS_SYSTEM	SF126_CENTRAL_NERVOUS_SYSTEM	0.23564
ccle_broad_2019	SF172_CENTRAL_NERVOUS_SYSTEM	SF172_CENTRAL_NERVOUS_SYSTEM	NA
ccle_broad_2019	SF268_CENTRAL_NERVOUS_SYSTEM	SF268_CENTRAL_NERVOUS_SYSTEM	0.0701222
ccle_broad_2019	SF295_CENTRAL_NERVOUS_SYSTEM	SF295_CENTRAL_NERVOUS_SYSTEM	NA
ccle_broad_2019	SF539_CENTRAL_NERVOUS_SYSTEM	SF539_CENTRAL_NERVOUS_SYSTEM	0.251542
ccle_broad_2019	SF767_CENTRAL_NERVOUS_SYSTEM	SF767_CENTRAL_NERVOUS_SYSTEM	NA
ccle_broad_2019	SF767_CERVIX	SF767_CERVIX	NA
ccle_broad_2019	SF8657_SKIN	SF8657_SKIN	NA
ccle_broad_2019	SH10TC_STOMACH	SH10TC_STOMACH	NA
ccle_broad_2019	SH4_SKIN	SH4_SKIN	0.150363
ccle_broad_2019	SHP77_LUNG	SHP77_LUNG	0.294803
ccle_broad_2019	SHSY5Y_AUTONOMIC_GANGLIA	SHSY5Y_AUTONOMIC_GANGLIA	NA
ccle_broad_2019	SIGM5_HAEMATOPOIETIC_AND_LYMPHOID_TISSUE	SIGM5_HAEMATOPOIETIC_AND_LYMPHOID_TISSUE	0.0532629
ccle_broad_2019	SIHA	SIHA	NA
ccle_broad_2019	SIHA_CERVIX	SIHA_CERVIX	NA
ccle_broad_2019	SIMA_AUTONOMIC_GANGLIA	SIMA_AUTONOMIC_GANGLIA	2.11573
ccle_broad_2019	SISO_CERVIX	SISO_CERVIX	NA
ccle_broad_2019	SJRH30_SOFT_TISSUE	SJRH30_SOFT_TISSUE	NA
ccle_broad_2019	SJSA1_BONE	SJSA1_BONE	0.0522973
ccle_broad_2019	SKBR3_BREAST	SKBR3_BREAST	NA
ccle_broad_2019	SKCO1_LARGE_INTESTINE	SKCO1_LARGE_INTESTINE	NA
ccle_broad_2019	SKES1_BONE	SKES1_BONE	0.0725626
ccle_broad_2019	SKGIIIA_CERVIX	SKGIIIA_CERVIX	NA
ccle_broad_2019	SKGT2_STOMACH	SKGT2_STOMACH	NA
ccle_broad_2019	SKGT4_OESOPHAGUS	SKGT4_OESOPHAGUS	NA
ccle_broad_2019	SKHEP1_LIVER	SKHEP1_LIVER	NA
ccle_broad_2019	SKLMS1_SOFT_TISSUE	SKLMS1_SOFT_TISSUE	0.0439229
ccle_broad_2019	SKLU1_LUNG	SKLU1_LUNG	NA
ccle_broad_2019	SKM1_HAEMATOPOIETIC_AND_LYMPHOID_TISSUE	SKM1_HAEMATOPOIETIC_AND_LYMPHOID_TISSUE	4.46717
ccle_broad_2019	SKMEL1_SKIN	SKMEL1_SKIN	0.91123
ccle_broad_2019	SKMEL24_SKIN	SKMEL24_SKIN	NA
ccle_broad_2019	SKMEL28_SKIN	SKMEL28_SKIN	NA
ccle_broad_2019	SKMEL2_SKIN	SKMEL2_SKIN	0.825696
ccle_broad_2019	SKMEL30_SKIN	SKMEL30_SKIN	NA
ccle_broad_2019	SKMEL31_SKIN	SKMEL31_SKIN	NA
ccle_broad_2019	SKMEL3_SKIN	SKMEL3_SKIN	NA
ccle_broad_2019	SKMEL5_SKIN	SKMEL5_SKIN	NA
ccle_broad_2019	SKMES1_LUNG	SKMES1_LUNG	NA
ccle_broad_2019	SKMG1_CENTRAL_NERVOUS_SYSTEM	SKMG1_CENTRAL_NERVOUS_SYSTEM	NA
ccle_broad_2019	SKMM2_HAEMATOPOIETIC_AND_LYMPHOID_TISSUE	SKMM2_HAEMATOPOIETIC_AND_LYMPHOID_TISSUE	0.456705
ccle_broad_2019	SKN3_UPPER_AERODIGESTIVE_TRACT	SKN3_UPPER_AERODIGESTIVE_TRACT	NA
ccle_broad_2019	SKNAS_AUTONOMIC_GANGLIA	SKNAS_AUTONOMIC_GANGLIA	NA
ccle_broad_2019	SKNBE2_AUTONOMIC_GANGLIA	SKNBE2_AUTONOMIC_GANGLIA	NA
ccle_broad_2019	SKNDZ_AUTONOMIC_GANGLIA	SKNDZ_AUTONOMIC_GANGLIA	0.181118
ccle_broad_2019	SKNEP1_BONE	SKNEP1_BONE	0.0336398
ccle_broad_2019	SKNFI_AUTONOMIC_GANGLIA	SKNFI_AUTONOMIC_GANGLIA	0.920776
ccle_broad_2019	SKNMC_BONE	SKNMC_BONE	NA
ccle_broad_2019	SKNO1_HAEMATOPOIETIC_AND_LYMPHOID_TISSUE	SKNO1_HAEMATOPOIETIC_AND_LYMPHOID_TISSUE	NA
ccle_broad_2019	SKNSH_AUTONOMIC_GANGLIA	SKNSH_AUTONOMIC_GANGLIA	NA
ccle_broad_2019	SKN_ENDOMETRIUM	SKN_ENDOMETRIUM	NA
ccle_broad_2019	SKOV3_OVARY	SKOV3_OVARY	NA
ccle_broad_2019	SKPNDW_BONE	SKPNDW_BONE	0.0731237
ccle_broad_2019	SKRC20_KIDNEY	SKRC20_KIDNEY	NA
ccle_broad_2019	SKRC31_KIDNEY	SKRC31_KIDNEY	NA
ccle_broad_2019	SKUT1_SOFT_TISSUE	SKUT1_SOFT_TISSUE	0.0416548
ccle_broad_2019	SLR20_KIDNEY	SLR20_KIDNEY	NA
ccle_broad_2019	SLR21_KIDNEY	SLR21_KIDNEY	NA
ccle_broad_2019	SLR23_KIDNEY	SLR23_KIDNEY	NA
ccle_broad_2019	SLR24_KIDNEY	SLR24_KIDNEY	NA
ccle_broad_2019	SLR25_KIDNEY	SLR25_KIDNEY	NA
ccle_broad_2019	SLR26_KIDNEY	SLR26_KIDNEY	NA
ccle_broad_2019	SLVL_HAEMATOPOIETIC_AND_LYMPHOID_TISSUE	SLVL_HAEMATOPOIETIC_AND_LYMPHOID_TISSUE	0.097747
ccle_broad_2019	SMSCTR_SOFT_TISSUE	SMSCTR_SOFT_TISSUE	NA
ccle_broad_2019	SMZ1_HAEMATOPOIETIC_AND_LYMPHOID_TISSUE	SMZ1_HAEMATOPOIETIC_AND_LYMPHOID_TISSUE	NA
ccle_broad_2019	SN12C_KIDNEY	SN12C_KIDNEY	NA
ccle_broad_2019	SNB19_CENTRAL_NERVOUS_SYSTEM	SNB19_CENTRAL_NERVOUS_SYSTEM	NA
ccle_broad_2019	SNB75_CENTRAL_NERVOUS_SYSTEM	SNB75_CENTRAL_NERVOUS_SYSTEM	0.198808
ccle_broad_2019	SNGM_ENDOMETRIUM	SNGM_ENDOMETRIUM	NA
ccle_broad_2019	SNU1033_LARGE_INTESTINE	SNU1033_LARGE_INTESTINE	NA
ccle_broad_2019	SNU1040_LARGE_INTESTINE	SNU1040_LARGE_INTESTINE	NA
ccle_broad_2019	SNU1041_UPPER_AERODIGESTIVE_TRACT	SNU1041_UPPER_AERODIGESTIVE_TRACT	NA
ccle_broad_2019	SNU1066_UPPER_AERODIGESTIVE_TRACT	SNU1066_UPPER_AERODIGESTIVE_TRACT	NA
ccle_broad_2019	SNU1076_UPPER_AERODIGESTIVE_TRACT	SNU1076_UPPER_AERODIGESTIVE_TRACT	NA
ccle_broad_2019	SNU1077_ENDOMETRIUM	SNU1077_ENDOMETRIUM	NA
ccle_broad_2019	SNU1079_BILIARY_TRACT	SNU1079_BILIARY_TRACT	NA
ccle_broad_2019	SNU1105_CENTRAL_NERVOUS_SYSTEM	SNU1105_CENTRAL_NERVOUS_SYSTEM	NA
ccle_broad_2019	SNU1196_BILIARY_TRACT	SNU1196_BILIARY_TRACT	NA
ccle_broad_2019	SNU1197_LARGE_INTESTINE	SNU1197_LARGE_INTESTINE	NA
ccle_broad_2019	SNU119_OVARY	SNU119_OVARY	NA
ccle_broad_2019	SNU1214_UPPER_AERODIGESTIVE_TRACT	SNU1214_UPPER_AERODIGESTIVE_TRACT	NA
ccle_broad_2019	SNU1272_KIDNEY	SNU1272_KIDNEY	NA
ccle_broad_2019	SNU16_STOMACH	SNU16_STOMACH	0.0292755
ccle_broad_2019	SNU175_LARGE_INTESTINE	SNU175_LARGE_INTESTINE	NA
ccle_broad_2019	SNU182_LIVER	SNU182_LIVER	NA
ccle_broad_2019	SNU1_STOMACH	SNU1_STOMACH	1.61631
ccle_broad_2019	SNU201_CENTRAL_NERVOUS_SYSTEM	SNU201_CENTRAL_NERVOUS_SYSTEM	NA
ccle_broad_2019	SNU213_PANCREAS	SNU213_PANCREAS	NA
ccle_broad_2019	SNU216_STOMACH	SNU216_STOMACH	NA
ccle_broad_2019	SNU245_BILIARY_TRACT	SNU245_BILIARY_TRACT	NA
ccle_broad_2019	SNU283_LARGE_INTESTINE	SNU283_LARGE_INTESTINE	NA
ccle_broad_2019	SNU308_BILIARY_TRACT	SNU308_BILIARY_TRACT	NA
ccle_broad_2019	SNU324_PANCREAS	SNU324_PANCREAS	NA
ccle_broad_2019	SNU349_KIDNEY	SNU349_KIDNEY	NA
ccle_broad_2019	SNU387_LIVER	SNU387_LIVER	NA
ccle_broad_2019	SNU398_LIVER	SNU398_LIVER	NA
ccle_broad_2019	SNU407_LARGE_INTESTINE	SNU407_LARGE_INTESTINE	NA
ccle_broad_2019	SNU410_PANCREAS	SNU410_PANCREAS	NA
ccle_broad_2019	SNU423_LIVER	SNU423_LIVER	NA
ccle_broad_2019	SNU449_LIVER	SNU449_LIVER	NA
ccle_broad_2019	SNU466_CENTRAL_NERVOUS_SYSTEM	SNU466_CENTRAL_NERVOUS_SYSTEM	NA
ccle_broad_2019	SNU46_UPPER_AERODIGESTIVE_TRACT	SNU46_UPPER_AERODIGESTIVE_TRACT	NA
ccle_broad_2019	SNU475_LIVER	SNU475_LIVER	NA
ccle_broad_2019	SNU478_BILIARY_TRACT	SNU478_BILIARY_TRACT	NA
ccle_broad_2019	SNU489_CENTRAL_NERVOUS_SYSTEM	SNU489_CENTRAL_NERVOUS_SYSTEM	NA
ccle_broad_2019	SNU503_LARGE_INTESTINE	SNU503_LARGE_INTESTINE	NA
ccle_broad_2019	SNU520_STOMACH	SNU520_STOMACH	NA
ccle_broad_2019	SNU5_STOMACH	SNU5_STOMACH	0.10423
ccle_broad_2019	SNU601_STOMACH	SNU601_STOMACH	NA
ccle_broad_2019	SNU61_LARGE_INTESTINE	SNU61_LARGE_INTESTINE	NA
ccle_broad_2019	SNU620_STOMACH	SNU620_STOMACH	NA
ccle_broad_2019	SNU626_CENTRAL_NERVOUS_SYSTEM	SNU626_CENTRAL_NERVOUS_SYSTEM	NA
ccle_broad_2019	SNU668_STOMACH	SNU668_STOMACH	NA
ccle_broad_2019	SNU685_ENDOMETRIUM	SNU685_ENDOMETRIUM	NA
ccle_broad_2019	SNU719_STOMACH	SNU719_STOMACH	NA
ccle_broad_2019	SNU738_CENTRAL_NERVOUS_SYSTEM	SNU738_CENTRAL_NERVOUS_SYSTEM	NA
ccle_broad_2019	SNU761_LIVER	SNU761_LIVER	NA
ccle_broad_2019	SNU81_LARGE_INTESTINE	SNU81_LARGE_INTESTINE	NA
ccle_broad_2019	SNU840_OVARY	SNU840_OVARY	NA
ccle_broad_2019	SNU869_BILIARY_TRACT	SNU869_BILIARY_TRACT	NA
ccle_broad_2019	SNU878_LIVER	SNU878_LIVER	NA
ccle_broad_2019	SNU886_LIVER	SNU886_LIVER	NA
ccle_broad_2019	SNU899_UPPER_AERODIGESTIVE_TRACT	SNU899_UPPER_AERODIGESTIVE_TRACT	NA
ccle_broad_2019	SNU8_OVARY	SNU8_OVARY	NA
ccle_broad_2019	SNUC1_LARGE_INTESTINE	SNUC1_LARGE_INTESTINE	0.835627
ccle_broad_2019	SNUC2A_LARGE_INTESTINE	SNUC2A_LARGE_INTESTINE	NA
ccle_broad_2019	SNUC2B_LARGE_INTESTINE	SNUC2B_LARGE_INTESTINE	0.0108022
ccle_broad_2019	SNUC4_LARGE_INTESTINE	SNUC4_LARGE_INTESTINE	NA
ccle_broad_2019	SNUC5_LARGE_INTESTINE	SNUC5_LARGE_INTESTINE	NA
ccle_broad_2019	SQ1_LUNG	SQ1_LUNG	NA
ccle_broad_2019	SR786_HAEMATOPOIETIC_AND_LYMPHOID_TISSUE	SR786_HAEMATOPOIETIC_AND_LYMPHOID_TISSUE	0.0244306
ccle_broad_2019	ST486_HAEMATOPOIETIC_AND_LYMPHOID_TISSUE	ST486_HAEMATOPOIETIC_AND_LYMPHOID_TISSUE	0.0376651
ccle_broad_2019	STM9101_SOFT_TISSUE	STM9101_SOFT_TISSUE	NA
ccle_broad_2019	STS0421_SOFT_TISSUE	STS0421_SOFT_TISSUE	NA
ccle_broad_2019	SU8686_PANCREAS	SU8686_PANCREAS	NA
ccle_broad_2019	SUDHL10_HAEMATOPOIETIC_AND_LYMPHOID_TISSUE	SUDHL10_HAEMATOPOIETIC_AND_LYMPHOID_TISSUE	NA
ccle_broad_2019	SUDHL16_HAEMATOPOIETIC_AND_LYMPHOID_TISSUE	SUDHL16_HAEMATOPOIETIC_AND_LYMPHOID_TISSUE	0.0727991
ccle_broad_2019	SUDHL1_HAEMATOPOIETIC_AND_LYMPHOID_TISSUE	SUDHL1_HAEMATOPOIETIC_AND_LYMPHOID_TISSUE	0.14808
ccle_broad_2019	SUDHL4_HAEMATOPOIETIC_AND_LYMPHOID_TISSUE	SUDHL4_HAEMATOPOIETIC_AND_LYMPHOID_TISSUE	0.0474057
ccle_broad_2019	SUDHL5_HAEMATOPOIETIC_AND_LYMPHOID_TISSUE	SUDHL5_HAEMATOPOIETIC_AND_LYMPHOID_TISSUE	NA
ccle_broad_2019	SUDHL6_HAEMATOPOIETIC_AND_LYMPHOID_TISSUE	SUDHL6_HAEMATOPOIETIC_AND_LYMPHOID_TISSUE	0.0306341
ccle_broad_2019	SUDHL8_HAEMATOPOIETIC_AND_LYMPHOID_TISSUE	SUDHL8_HAEMATOPOIETIC_AND_LYMPHOID_TISSUE	0.0141666
ccle_broad_2019	SUIT2_PANCREAS	SUIT2_PANCREAS	NA
ccle_broad_2019	SUM149PT_BREAST	SUM149PT_BREAST	NA
ccle_broad_2019	SUM159PT_BREAST	SUM159PT_BREAST	NA
ccle_broad_2019	SUM229PE_BREAST	SUM229PE_BREAST	NA
ccle_broad_2019	SUM52PE_BREAST	SUM52PE_BREAST	NA
ccle_broad_2019	SUMB002_CENTRAL_NERVOUS_SYSTEM	SUMB002_CENTRAL_NERVOUS_SYSTEM	NA
ccle_broad_2019	SUPB15_HAEMATOPOIETIC_AND_LYMPHOID_TISSUE	SUPB15_HAEMATOPOIETIC_AND_LYMPHOID_TISSUE	0.0669068
ccle_broad_2019	SUPB8_HAEMATOPOIETIC_AND_LYMPHOID_TISSUE	SUPB8_HAEMATOPOIETIC_AND_LYMPHOID_TISSUE	NA
ccle_broad_2019	SUPHD1_HAEMATOPOIETIC_AND_LYMPHOID_TISSUE	SUPHD1_HAEMATOPOIETIC_AND_LYMPHOID_TISSUE	0.161048
ccle_broad_2019	SUPM2_HAEMATOPOIETIC_AND_LYMPHOID_TISSUE	SUPM2_HAEMATOPOIETIC_AND_LYMPHOID_TISSUE	0.0515533
ccle_broad_2019	SUPT11_HAEMATOPOIETIC_AND_LYMPHOID_TISSUE	SUPT11_HAEMATOPOIETIC_AND_LYMPHOID_TISSUE	NA
ccle_broad_2019	SUPT1_HAEMATOPOIETIC_AND_LYMPHOID_TISSUE	SUPT1_HAEMATOPOIETIC_AND_LYMPHOID_TISSUE	2.54801
ccle_broad_2019	SW1088_CENTRAL_NERVOUS_SYSTEM	SW1088_CENTRAL_NERVOUS_SYSTEM	NA
ccle_broad_2019	SW1116_LARGE_INTESTINE	SW1116_LARGE_INTESTINE	NA
ccle_broad_2019	SW1271_LUNG	SW1271_LUNG	NA
ccle_broad_2019	SW1353_BONE	SW1353_BONE	NA
ccle_broad_2019	SW13_ADRENAL_CORTEX	SW13_ADRENAL_CORTEX	NA
ccle_broad_2019	SW1417_LARGE_INTESTINE	SW1417_LARGE_INTESTINE	NA
ccle_broad_2019	SW1463_LARGE_INTESTINE	SW1463_LARGE_INTESTINE	NA
ccle_broad_2019	SW156_KIDNEY	SW156_KIDNEY	NA
ccle_broad_2019	SW1573_LUNG	SW1573_LUNG	NA
ccle_broad_2019	SW1710_URINARY_TRACT	SW1710_URINARY_TRACT	NA
ccle_broad_2019	SW1783_CENTRAL_NERVOUS_SYSTEM	SW1783_CENTRAL_NERVOUS_SYSTEM	NA
ccle_broad_2019	SW1990_PANCREAS	SW1990_PANCREAS	NA
ccle_broad_2019	SW403_LARGE_INTESTINE	SW403_LARGE_INTESTINE	NA
ccle_broad_2019	SW480_LARGE_INTESTINE	SW480_LARGE_INTESTINE	NA
ccle_broad_2019	SW48_LARGE_INTESTINE	SW48_LARGE_INTESTINE	NA
ccle_broad_2019	SW579_THYROID	SW579_THYROID	NA
ccle_broad_2019	SW620_LARGE_INTESTINE	SW620_LARGE_INTESTINE	NA
ccle_broad_2019	SW626_LARGE_INTESTINE	SW626_LARGE_INTESTINE	NA
ccle_broad_2019	SW626_OVARY	SW626_OVARY	NA
ccle_broad_2019	SW684_SOFT_TISSUE	SW684_SOFT_TISSUE	0.466331
ccle_broad_2019	SW756_CERVIX	SW756_CERVIX	NA
ccle_broad_2019	SW780_URINARY_TRACT	SW780_URINARY_TRACT	NA
ccle_broad_2019	SW837_LARGE_INTESTINE	SW837_LARGE_INTESTINE	NA
ccle_broad_2019	SW872_SOFT_TISSUE	SW872_SOFT_TISSUE	0.286779
ccle_broad_2019	SW900_LUNG	SW900_LUNG	NA
ccle_broad_2019	SW948_LARGE_INTESTINE	SW948_LARGE_INTESTINE	NA
ccle_broad_2019	SW954_CERVIX	SW954_CERVIX	NA
ccle_broad_2019	SW954_VULVA	SW954_VULVA	0.0257601
ccle_broad_2019	SW962_VULVA	SW962_VULVA	0.0758504
ccle_broad_2019	SW982_SOFT_TISSUE	SW982_SOFT_TISSUE	0.044619
ccle_broad_2019	SYO1_SOFT_TISSUE	SYO1_SOFT_TISSUE	NA
ccle_broad_2019	T173_BONE	T173_BONE	NA
ccle_broad_2019	T173_FIBROBLAST	T173_FIBROBLAST	NA
ccle_broad_2019	T24_URINARY_TRACT	T24_URINARY_TRACT	NA
ccle_broad_2019	T3M10_LUNG	T3M10_LUNG	NA
ccle_broad_2019	T3M4_PANCREAS	T3M4_PANCREAS	NA
ccle_broad_2019	T47D_BREAST	T47D_BREAST	NA
ccle_broad_2019	T778_SOFT_TISSUE	T778_SOFT_TISSUE	NA
ccle_broad_2019	T84_LARGE_INTESTINE	T84_LARGE_INTESTINE	NA
ccle_broad_2019	T98G_CENTRAL_NERVOUS_SYSTEM	T98G_CENTRAL_NERVOUS_SYSTEM	NA
ccle_broad_2019	TALL1_HAEMATOPOIETIC_AND_LYMPHOID_TISSUE	TALL1_HAEMATOPOIETIC_AND_LYMPHOID_TISSUE	0.0477139
ccle_broad_2019	TASK1_CENTRAL_NERVOUS_SYSTEM	TASK1_CENTRAL_NERVOUS_SYSTEM	NA
ccle_broad_2019	TC106_BONE	TC106_BONE	NA
ccle_broad_2019	TC138_BONE	TC138_BONE	NA
ccle_broad_2019	TC205_BONE	TC205_BONE	NA
ccle_broad_2019	TC32_BONE	TC32_BONE	NA
ccle_broad_2019	TC71_BONE	TC71_BONE	0.155853
ccle_broad_2019	TCCPAN2_PANCREAS	TCCPAN2_PANCREAS	NA
ccle_broad_2019	TCCSUP_URINARY_TRACT	TCCSUP_URINARY_TRACT	NA
ccle_broad_2019	TCYIK_CERVIX	TCYIK_CERVIX	NA
ccle_broad_2019	TE10_OESOPHAGUS	TE10_OESOPHAGUS	0.0229176
ccle_broad_2019	TE11_OESOPHAGUS	TE11_OESOPHAGUS	0.0311319
ccle_broad_2019	TE125T_FIBROBLAST	TE125T_FIBROBLAST	NA
ccle_broad_2019	TE125T_SOFT_TISSUE	TE125T_SOFT_TISSUE	NA
ccle_broad_2019	TE12_OESOPHAGUS	TE12_OESOPHAGUS	0.0489517
ccle_broad_2019	TE14_OESOPHAGUS	TE14_OESOPHAGUS	NA
ccle_broad_2019	TE159T_FIBROBLAST	TE159T_FIBROBLAST	NA
ccle_broad_2019	TE159T_SOFT_TISSUE	TE159T_SOFT_TISSUE	NA
ccle_broad_2019	TE15_OESOPHAGUS	TE15_OESOPHAGUS	0.0178078
ccle_broad_2019	TE1_OESOPHAGUS	TE1_OESOPHAGUS	0.0222029
ccle_broad_2019	TE441T_SOFT_TISSUE	TE441T_SOFT_TISSUE	0.342379
ccle_broad_2019	TE4_OESOPHAGUS	TE4_OESOPHAGUS	NA
ccle_broad_2019	TE5_OESOPHAGUS	TE5_OESOPHAGUS	0.0382607
ccle_broad_2019	TE617T_SOFT_TISSUE	TE617T_SOFT_TISSUE	NA
ccle_broad_2019	TE6_OESOPHAGUS	TE6_OESOPHAGUS	0.0395664
ccle_broad_2019	TE8_OESOPHAGUS	TE8_OESOPHAGUS	0.00965146
ccle_broad_2019	TE9_OESOPHAGUS	TE9_OESOPHAGUS	0.0222518
ccle_broad_2019	TEN_ENDOMETRIUM	TEN_ENDOMETRIUM	NA
ccle_broad_2019	TERA1	TERA1	0.142982
ccle_broad_2019	TF1_HAEMATOPOIETIC_AND_LYMPHOID_TISSUE	TF1_HAEMATOPOIETIC_AND_LYMPHOID_TISSUE	0.117441
ccle_broad_2019	TFK1_BILIARY_TRACT	TFK1_BILIARY_TRACT	NA
ccle_broad_2019	TGBC11TKB_STOMACH	TGBC11TKB_STOMACH	NA
ccle_broad_2019	TGBC1TKB_BILIARY_TRACT	TGBC1TKB_BILIARY_TRACT	0.0603527
ccle_broad_2019	TGBC24TKB_BILIARY_TRACT	TGBC24TKB_BILIARY_TRACT	0.0640144
ccle_broad_2019	TGW_AUTONOMIC_GANGLIA	TGW_AUTONOMIC_GANGLIA	0.145388
ccle_broad_2019	THP1_HAEMATOPOIETIC_AND_LYMPHOID_TISSUE	THP1_HAEMATOPOIETIC_AND_LYMPHOID_TISSUE	1.12206
ccle_broad_2019	TIG3TD_FIBROBLAST	TIG3TD_FIBROBLAST	NA
ccle_broad_2019	TIG3TD_LUNG	TIG3TD_LUNG	NA
ccle_broad_2019	TK10_KIDNEY	TK10_KIDNEY	0.104795
ccle_broad_2019	TK_HAEMATOPOIETIC_AND_LYMPHOID_TISSUE	TK_HAEMATOPOIETIC_AND_LYMPHOID_TISSUE	NA
ccle_broad_2019	TM31_CENTRAL_NERVOUS_SYSTEM	TM31_CENTRAL_NERVOUS_SYSTEM	NA
ccle_broad_2019	TM87_SOFT_TISSUE	TM87_SOFT_TISSUE	NA
ccle_broad_2019	TMK1_STOMACH	TMK1_STOMACH	NA
ccle_broad_2019	TO175T_FIBROBLAST	TO175T_FIBROBLAST	NA
ccle_broad_2019	TO175T_HAEMATOPOIETIC_AND_LYMPHOID_TISSUE	TO175T_HAEMATOPOIETIC_AND_LYMPHOID_TISSUE	NA
ccle_broad_2019	TOLEDO_HAEMATOPOIETIC_AND_LYMPHOID_TISSUE	TOLEDO_HAEMATOPOIETIC_AND_LYMPHOID_TISSUE	0.0448811
ccle_broad_2019	TOV112D_OVARY	TOV112D_OVARY	NA
ccle_broad_2019	TOV21G_OVARY	TOV21G_OVARY	NA
ccle_broad_2019	TT2609C02_THYROID	TT2609C02_THYROID	NA
ccle_broad_2019	TTC1240_SOFT_TISSUE	TTC1240_SOFT_TISSUE	NA
ccle_broad_2019	TTC442_SOFT_TISSUE	TTC442_SOFT_TISSUE	NA
ccle_broad_2019	TTC466_BONE	TTC466_BONE	NA
ccle_broad_2019	TTC549_SOFT_TISSUE	TTC549_SOFT_TISSUE	NA
ccle_broad_2019	TTC642_SOFT_TISSUE	TTC642_SOFT_TISSUE	NA
ccle_broad_2019	TTC709_SOFT_TISSUE	TTC709_SOFT_TISSUE	NA
ccle_broad_2019	TT_OESOPHAGUS	TT_OESOPHAGUS	NA
ccle_broad_2019	TT_THYROID	TT_THYROID	NA
ccle_broad_2019	TUHR10TKB_KIDNEY	TUHR10TKB_KIDNEY	NA
ccle_broad_2019	TUHR14TKB_KIDNEY	TUHR14TKB_KIDNEY	NA
ccle_broad_2019	TUHR4TKB_KIDNEY	TUHR4TKB_KIDNEY	NA
ccle_broad_2019	TUR_HAEMATOPOIETIC_AND_LYMPHOID_TISSUE	TUR_HAEMATOPOIETIC_AND_LYMPHOID_TISSUE	2.2209
ccle_broad_2019	TYKNU_OVARY	TYKNU_OVARY	NA
ccle_broad_2019	U118MG_CENTRAL_NERVOUS_SYSTEM	U118MG_CENTRAL_NERVOUS_SYSTEM	NA
ccle_broad_2019	U138MG_CENTRAL_NERVOUS_SYSTEM	U138MG_CENTRAL_NERVOUS_SYSTEM	NA
ccle_broad_2019	U178_CENTRAL_NERVOUS_SYSTEM	U178_CENTRAL_NERVOUS_SYSTEM	NA
ccle_broad_2019	U251MG_CENTRAL_NERVOUS_SYSTEM	U251MG_CENTRAL_NERVOUS_SYSTEM	NA
ccle_broad_2019	U266B1_HAEMATOPOIETIC_AND_LYMPHOID_TISSUE	U266B1_HAEMATOPOIETIC_AND_LYMPHOID_TISSUE	NA
ccle_broad_2019	U2OS_BONE	U2OS_BONE	NA
ccle_broad_2019	U343_CENTRAL_NERVOUS_SYSTEM	U343_CENTRAL_NERVOUS_SYSTEM	NA
ccle_broad_2019	U698M_HAEMATOPOIETIC_AND_LYMPHOID_TISSUE	U698M_HAEMATOPOIETIC_AND_LYMPHOID_TISSUE	2.15672
ccle_broad_2019	U87MG_CENTRAL_NERVOUS_SYSTEM	U87MG_CENTRAL_NERVOUS_SYSTEM	4.88057
ccle_broad_2019	U937_HAEMATOPOIETIC_AND_LYMPHOID_TISSUE	U937_HAEMATOPOIETIC_AND_LYMPHOID_TISSUE	NA
ccle_broad_2019	UACC257_SKIN	UACC257_SKIN	0.18237
ccle_broad_2019	UACC62_SKIN	UACC62_SKIN	NA
ccle_broad_2019	UACC812_BREAST	UACC812_BREAST	NA
ccle_broad_2019	UACC893_BREAST	UACC893_BREAST	NA
ccle_broad_2019	UBLC1_URINARY_TRACT	UBLC1_URINARY_TRACT	NA
ccle_broad_2019	UCH1_BONE	UCH1_BONE	NA
ccle_broad_2019	UCH2_BONE	UCH2_BONE	NA
ccle_broad_2019	UDSCC2_UPPER_AERODIGESTIVE_TRACT	UDSCC2_UPPER_AERODIGESTIVE_TRACT	NA
ccle_broad_2019	UISOMCC1	UISOMCC1	NA
ccle_broad_2019	UMC11_LUNG	UMC11_LUNG	NA
ccle_broad_2019	UMCHOR1_BONE	UMCHOR1_BONE	NA
ccle_broad_2019	UMRC2_KIDNEY	UMRC2_KIDNEY	NA
ccle_broad_2019	UMRC6_KIDNEY	UMRC6_KIDNEY	NA
ccle_broad_2019	UMUC10_URINARY_TRACT	UMUC10_URINARY_TRACT	NA
ccle_broad_2019	UMUC11_URINARY_TRACT	UMUC11_URINARY_TRACT	NA
ccle_broad_2019	UMUC13_URINARY_TRACT	UMUC13_URINARY_TRACT	NA
ccle_broad_2019	UMUC14_URINARY_TRACT	UMUC14_URINARY_TRACT	NA
ccle_broad_2019	UMUC16_URINARY_TRACT	UMUC16_URINARY_TRACT	NA
ccle_broad_2019	UMUC1_URINARY_TRACT	UMUC1_URINARY_TRACT	NA
ccle_broad_2019	UMUC3_URINARY_TRACT	UMUC3_URINARY_TRACT	NA
ccle_broad_2019	UMUC4_URINARY_TRACT	UMUC4_URINARY_TRACT	NA
ccle_broad_2019	UMUC5_URINARY_TRACT	UMUC5_URINARY_TRACT	NA
ccle_broad_2019	UMUC6_URINARY_TRACT	UMUC6_URINARY_TRACT	NA
ccle_broad_2019	UMUC7_URINARY_TRACT	UMUC7_URINARY_TRACT	NA
ccle_broad_2019	UMUC9_URINARY_TRACT	UMUC9_URINARY_TRACT	NA
ccle_broad_2019	UO31_KIDNEY	UO31_KIDNEY	NA
ccle_broad_2019	UOK101_KIDNEY	UOK101_KIDNEY	NA
ccle_broad_2019	UPCISCC152_UPPER_AERODIGESTIVE_TRACT	UPCISCC152_UPPER_AERODIGESTIVE_TRACT	NA
ccle_broad_2019	UT7_HAEMATOPOIETIC_AND_LYMPHOID_TISSUE	UT7_HAEMATOPOIETIC_AND_LYMPHOID_TISSUE	NA
ccle_broad_2019	UW228_CENTRAL_NERVOUS_SYSTEM	UW228_CENTRAL_NERVOUS_SYSTEM	NA
ccle_broad_2019	UWB1289_OVARY	UWB1289_OVARY	NA
ccle_broad_2019	VAESBJ_SOFT_TISSUE	VAESBJ_SOFT_TISSUE	0.0440501
ccle_broad_2019	VAL_HAEMATOPOIETIC_AND_LYMPHOID_TISSUE	VAL_HAEMATOPOIETIC_AND_LYMPHOID_TISSUE	NA
ccle_broad_2019	VCAP_PROSTATE	VCAP_PROSTATE	0.0811196
ccle_broad_2019	VMCUB1_URINARY_TRACT	VMCUB1_URINARY_TRACT	NA
ccle_broad_2019	VMRCLCD_LUNG	VMRCLCD_LUNG	NA
ccle_broad_2019	VMRCLCP_LUNG	VMRCLCP_LUNG	NA
ccle_broad_2019	VMRCMELG_SKIN	VMRCMELG_SKIN	NA
ccle_broad_2019	VMRCRCW_KIDNEY	VMRCRCW_KIDNEY	NA
ccle_broad_2019	VMRCRCZ_KIDNEY	VMRCRCZ_KIDNEY	NA
ccle_broad_2019	WIL2NS_HAEMATOPOIETIC_AND_LYMPHOID_TISSUE	WIL2NS_HAEMATOPOIETIC_AND_LYMPHOID_TISSUE	0.0708514
ccle_broad_2019	WM115_SKIN	WM115_SKIN	NA
ccle_broad_2019	WM1552C_SKIN	WM1552C_SKIN	NA
ccle_broad_2019	WM1799_SKIN	WM1799_SKIN	NA
ccle_broad_2019	WM239A	WM239A	NA
ccle_broad_2019	WM2664_SKIN	WM2664_SKIN	NA
ccle_broad_2019	WM278_SKIN	WM278_SKIN	NA
ccle_broad_2019	WM35_SKIN	WM35_SKIN	NA
ccle_broad_2019	WM793_SKIN	WM793_SKIN	NA
ccle_broad_2019	WM88_SKIN	WM88_SKIN	NA
ccle_broad_2019	WM902B	WM902B	NA
ccle_broad_2019	WM983B_SKIN	WM983B_SKIN	NA
ccle_broad_2019	WS1_SKIN	WS1_SKIN	NA
ccle_broad_2019	WSUDLCL2_HAEMATOPOIETIC_AND_LYMPHOID_TISSUE	WSUDLCL2_HAEMATOPOIETIC_AND_LYMPHOID_TISSUE	0.247712
ccle_broad_2019	WSUNHL_HAEMATOPOIETIC_AND_LYMPHOID_TISSUE	WSUNHL_HAEMATOPOIETIC_AND_LYMPHOID_TISSUE	2.31987
ccle_broad_2019	X1321N1_CENTRAL_NERVOUS_SYSTEM	X1321N1_CENTRAL_NERVOUS_SYSTEM	NA
ccle_broad_2019	X143B_BONE	X143B_BONE	NA
ccle_broad_2019	X22RV1_PROSTATE	X22RV1_PROSTATE	NA
ccle_broad_2019	X2313287_STOMACH	X2313287_STOMACH	NA
ccle_broad_2019	X42MGBA_CENTRAL_NERVOUS_SYSTEM	X42MGBA_CENTRAL_NERVOUS_SYSTEM	NA
ccle_broad_2019	X5637_URINARY_TRACT	X5637_URINARY_TRACT	NA
ccle_broad_2019	X59M_OVARY	X59M_OVARY	NA
ccle_broad_2019	X639V_URINARY_TRACT	X639V_URINARY_TRACT	NA
ccle_broad_2019	X647V_URINARY_TRACT	X647V_URINARY_TRACT	NA
ccle_broad_2019	X697_HAEMATOPOIETIC_AND_LYMPHOID_TISSUE	X697_HAEMATOPOIETIC_AND_LYMPHOID_TISSUE	NA
ccle_broad_2019	X769P_KIDNEY	X769P_KIDNEY	NA
ccle_broad_2019	X786O_KIDNEY	X786O_KIDNEY	NA
ccle_broad_2019	X8305C_THYROID	X8305C_THYROID	NA
ccle_broad_2019	X8505C_THYROID	X8505C_THYROID	NA
ccle_broad_2019	X8MGBA_CENTRAL_NERVOUS_SYSTEM	X8MGBA_CENTRAL_NERVOUS_SYSTEM	NA
ccle_broad_2019	Y79_AUTONOMIC_GANGLIA	Y79_AUTONOMIC_GANGLIA	NA
ccle_broad_2019	YAMATO_SOFT_TISSUE	YAMATO_SOFT_TISSUE	NA
ccle_broad_2019	YAPC_PANCREAS	YAPC_PANCREAS	NA
ccle_broad_2019	YD10B_UPPER_AERODIGESTIVE_TRACT	YD10B_UPPER_AERODIGESTIVE_TRACT	NA
ccle_broad_2019	YD15_SALIVARY_GLAND	YD15_SALIVARY_GLAND	NA
ccle_broad_2019	YD38_UPPER_AERODIGESTIVE_TRACT	YD38_UPPER_AERODIGESTIVE_TRACT	NA
ccle_broad_2019	YD8_UPPER_AERODIGESTIVE_TRACT	YD8_UPPER_AERODIGESTIVE_TRACT	NA
ccle_broad_2019	YH13_CENTRAL_NERVOUS_SYSTEM	YH13_CENTRAL_NERVOUS_SYSTEM	NA
ccle_broad_2019	YKG1_CENTRAL_NERVOUS_SYSTEM	YKG1_CENTRAL_NERVOUS_SYSTEM	NA
ccle_broad_2019	YMB1E_BREAST	YMB1E_BREAST	NA
ccle_broad_2019	YMB1_BREAST	YMB1_BREAST	NA
ccle_broad_2019	YT_HAEMATOPOIETIC_AND_LYMPHOID_TISSUE	YT_HAEMATOPOIETIC_AND_LYMPHOID_TISSUE	2.00382
ccle_broad_2019	Z138_HAEMATOPOIETIC_AND_LYMPHOID_TISSUE	Z138_HAEMATOPOIETIC_AND_LYMPHOID_TISSUE	NA
ccle_broad_2019	ZR751_BREAST	ZR751_BREAST	NA
ccle_broad_2019	ZR7530_BREAST	ZR7530_BREAST	NA

## Sheet: WT
Study ID	Patient ID	Sample ID	BI-2536: Treatment response: IC50
ccle_broad_2019	127399_SOFT_TISSUE	127399_SOFT_TISSUE	NA
ccle_broad_2019	1321N1_CENTRAL_NERVOUS_SYSTEM	1321N1_CENTRAL_NERVOUS_SYSTEM	NA
ccle_broad_2019	143B_BONE	143B_BONE	NA
ccle_broad_2019	201T_LUNG	201T_LUNG	NA
ccle_broad_2019	22RV1_PROSTATE	22RV1_PROSTATE	NA
ccle_broad_2019	2313287_STOMACH	2313287_STOMACH	NA
ccle_broad_2019	253JBV_URINARY_TRACT	253JBV_URINARY_TRACT	NA
ccle_broad_2019	253J_URINARY_TRACT	253J_URINARY_TRACT	NA
ccle_broad_2019	42MGBA_CENTRAL_NERVOUS_SYSTEM	42MGBA_CENTRAL_NERVOUS_SYSTEM	NA
ccle_broad_2019	451LU_SKIN	451LU_SKIN	NA
ccle_broad_2019	5637_URINARY_TRACT	5637_URINARY_TRACT	NA
ccle_broad_2019	59M_OVARY	59M_OVARY	NA
ccle_broad_2019	639V_URINARY_TRACT	639V_URINARY_TRACT	NA
ccle_broad_2019	647V_URINARY_TRACT	647V_URINARY_TRACT	NA
ccle_broad_2019	697_HAEMATOPOIETIC_AND_LYMPHOID_TISSUE	697_HAEMATOPOIETIC_AND_LYMPHOID_TISSUE	0.0172136
ccle_broad_2019	769P_KIDNEY	769P_KIDNEY	NA
ccle_broad_2019	786O_KIDNEY	786O_KIDNEY	NA
ccle_broad_2019	8305C_THYROID	8305C_THYROID	NA
ccle_broad_2019	8505C_THYROID	8505C_THYROID	NA
ccle_broad_2019	8MGBA_CENTRAL_NERVOUS_SYSTEM	8MGBA_CENTRAL_NERVOUS_SYSTEM	0.0443133
ccle_broad_2019	A101D_SKIN	A101D_SKIN	0.0387631
ccle_broad_2019	A172_CENTRAL_NERVOUS_SYSTEM	A172_CENTRAL_NERVOUS_SYSTEM	NA
ccle_broad_2019	A204_SOFT_TISSUE	A204_SOFT_TISSUE	NA
ccle_broad_2019	A2058_SKIN	A2058_SKIN	NA
ccle_broad_2019	A2780_OVARY	A2780_OVARY	NA
ccle_broad_2019	A375_SKIN	A375_SKIN	NA
ccle_broad_2019	A388_SKIN	A388_SKIN	0.0314971
ccle_broad_2019	A3KAW_HAEMATOPOIETIC_AND_LYMPHOID_TISSUE	A3KAW_HAEMATOPOIETIC_AND_LYMPHOID_TISSUE	0.165863
ccle_broad_2019	A427_LUNG	A427_LUNG	NA
ccle_broad_2019	A431_SKIN	A431_SKIN	NA
ccle_broad_2019	A498_KIDNEY	A498_KIDNEY	3.42303
ccle_broad_2019	A549_LUNG	A549_LUNG	NA
ccle_broad_2019	A673_BONE	A673_BONE	NA
ccle_broad_2019	A704_KIDNEY	A704_KIDNEY	0.718943
ccle_broad_2019	ACCMESO1_PLEURA	ACCMESO1_PLEURA	NA
ccle_broad_2019	ACCS_URINARY_TRACT	ACCS_URINARY_TRACT	NA
ccle_broad_2019	ACHN_KIDNEY	ACHN_KIDNEY	NA
ccle_broad_2019	ACN_AUTONOMIC_GANGLIA	ACN_AUTONOMIC_GANGLIA	0.0209726
ccle_broad_2019	ALEXANDERCELLS_LIVER	ALEXANDERCELLS_LIVER	NA
ccle_broad_2019	ALLPO_HAEMATOPOIETIC_AND_LYMPHOID_TISSUE	ALLPO_HAEMATOPOIETIC_AND_LYMPHOID_TISSUE	0.0143934
ccle_broad_2019	AML193_HAEMATOPOIETIC_AND_LYMPHOID_TISSUE	AML193_HAEMATOPOIETIC_AND_LYMPHOID_TISSUE	NA
ccle_broad_2019	AMO1_HAEMATOPOIETIC_AND_LYMPHOID_TISSUE	AMO1_HAEMATOPOIETIC_AND_LYMPHOID_TISSUE	0.0395358
ccle_broad_2019	ANGMCSS_CENTRAL_NERVOUS_SYSTEM	ANGMCSS_CENTRAL_NERVOUS_SYSTEM	NA
ccle_broad_2019	ARH77_HAEMATOPOIETIC_AND_LYMPHOID_TISSUE	ARH77_HAEMATOPOIETIC_AND_LYMPHOID_TISSUE	0.0741159
ccle_broad_2019	ASH3_THYROID	ASH3_THYROID	NA
ccle_broad_2019	ASPC1_PANCREAS	ASPC1_PANCREAS	NA
ccle_broad_2019	ATN1_HAEMATOPOIETIC_AND_LYMPHOID_TISSUE	ATN1_HAEMATOPOIETIC_AND_LYMPHOID_TISSUE	0.0370683
ccle_broad_2019	AZ521_SMALL_INTESTINE	AZ521_SMALL_INTESTINE	NA
ccle_broad_2019	AZ521_STOMACH	AZ521_STOMACH	NA
ccle_broad_2019	BALL1_HAEMATOPOIETIC_AND_LYMPHOID_TISSUE	BALL1_HAEMATOPOIETIC_AND_LYMPHOID_TISSUE	NA
ccle_broad_2019	BB30HNC_UPPER_AERODIGESTIVE_TRACT	BB30HNC_UPPER_AERODIGESTIVE_TRACT	0.0547528
ccle_broad_2019	BB30PBL_MATCHED_NORMAL_TISSUE	BB30PBL_MATCHED_NORMAL_TISSUE	NA
ccle_broad_2019	BB49EBV_MATCHED_NORMAL_TISSUE	BB49EBV_MATCHED_NORMAL_TISSUE	NA
ccle_broad_2019	BB49HNC_UPPER_AERODIGESTIVE_TRACT	BB49HNC_UPPER_AERODIGESTIVE_TRACT	2.77349
ccle_broad_2019	BB65EBV_MATCHED_NORMAL_TISSUE	BB65EBV_MATCHED_NORMAL_TISSUE	NA
ccle_broad_2019	BB65RCC_KIDNEY	BB65RCC_KIDNEY	0.115158
ccle_broad_2019	BC1_HAEMATOPOIETIC_AND_LYMPHOID_TISSUE	BC1_HAEMATOPOIETIC_AND_LYMPHOID_TISSUE	0.272956
ccle_broad_2019	BC2	BC2	NA
ccle_broad_2019	BC3C_URINARY_TRACT	BC3C_URINARY_TRACT	NA
ccle_broad_2019	BC3_HAEMATOPOIETIC_AND_LYMPHOID_TISSUE	BC3_HAEMATOPOIETIC_AND_LYMPHOID_TISSUE	0.114873
ccle_broad_2019	BE13_HAEMATOPOIETIC_AND_LYMPHOID_TISSUE	BE13_HAEMATOPOIETIC_AND_LYMPHOID_TISSUE	0.00938676
ccle_broad_2019	BE2M17_AUTONOMIC_GANGLIA	BE2M17_AUTONOMIC_GANGLIA	0.0878081
ccle_broad_2019	BECKER_CENTRAL_NERVOUS_SYSTEM	BECKER_CENTRAL_NERVOUS_SYSTEM	0.0415786
ccle_broad_2019	BFTC909_KIDNEY	BFTC909_KIDNEY	NA
ccle_broad_2019	BGC823_STOMACH	BGC823_STOMACH	NA
ccle_broad_2019	BHT101_THYROID	BHT101_THYROID	NA
ccle_broad_2019	BICR10_UPPER_AERODIGESTIVE_TRACT	BICR10_UPPER_AERODIGESTIVE_TRACT	NA
ccle_broad_2019	BICR16_UPPER_AERODIGESTIVE_TRACT	BICR16_UPPER_AERODIGESTIVE_TRACT	NA
ccle_broad_2019	BICR22_UPPER_AERODIGESTIVE_TRACT	BICR22_UPPER_AERODIGESTIVE_TRACT	NA
ccle_broad_2019	BICR56_UPPER_AERODIGESTIVE_TRACT	BICR56_UPPER_AERODIGESTIVE_TRACT	NA
ccle_broad_2019	BICR6_UPPER_AERODIGESTIVE_TRACT	BICR6_UPPER_AERODIGESTIVE_TRACT	NA
ccle_broad_2019	BICR78_UPPER_AERODIGESTIVE_TRACT	BICR78_UPPER_AERODIGESTIVE_TRACT	NA
ccle_broad_2019	BIN67_OVARY	BIN67_OVARY	NA
ccle_broad_2019	BJHTERT_SKIN	BJHTERT_SKIN	NA
ccle_broad_2019	BL70_HAEMATOPOIETIC_AND_LYMPHOID_TISSUE	BL70_HAEMATOPOIETIC_AND_LYMPHOID_TISSUE	0.0210674
ccle_broad_2019	BLUE1_HAEMATOPOIETIC_AND_LYMPHOID	BLUE1_HAEMATOPOIETIC_AND_LYMPHOID	NA
ccle_broad_2019	BOKU	BOKU	0.149028
ccle_broad_2019	BONNA12_HAEMATOPOIETIC_AND_LYMPHOID_TISSUE	BONNA12_HAEMATOPOIETIC_AND_LYMPHOID_TISSUE	NA
ccle_broad_2019	BPH1_PROSTATE	BPH1_PROSTATE	NA
ccle_broad_2019	BT12_SOFT_TISSUE	BT12_SOFT_TISSUE	NA
ccle_broad_2019	BT16_SOFT_TISSUE	BT16_SOFT_TISSUE	NA
ccle_broad_2019	BV173_HAEMATOPOIETIC_AND_LYMPHOID_TISSUE	BV173_HAEMATOPOIETIC_AND_LYMPHOID_TISSUE	0.0386537
ccle_broad_2019	BXPC3_PANCREAS	BXPC3_PANCREAS	NA
ccle_broad_2019	C10_LARGE_INTESTINE	C10_LARGE_INTESTINE	NA
ccle_broad_2019	C125PM_LARGE_INTESTINE	C125PM_LARGE_INTESTINE	NA
ccle_broad_2019	C2BBE1_LARGE_INTESTINE	C2BBE1_LARGE_INTESTINE	2.56466
ccle_broad_2019	C32_SKIN	C32_SKIN	NA
ccle_broad_2019	C33A_CERVIX	C33A_CERVIX	NA
ccle_broad_2019	C3A_LIVER	C3A_LIVER	NA
ccle_broad_2019	C4I_CERVIX	C4I_CERVIX	NA
ccle_broad_2019	C75_LARGE_INTESTINE	C75_LARGE_INTESTINE	NA
ccle_broad_2019	C80_LARGE_INTESTINE	C80_LARGE_INTESTINE	NA
ccle_broad_2019	C8166	C8166	NA
ccle_broad_2019	C8166_HAEMATOPOIETIC_AND_LYMPHOID_TISSUE	C8166_HAEMATOPOIETIC_AND_LYMPHOID_TISSUE	NA
ccle_broad_2019	C84_LARGE_INTESTINE	C84_LARGE_INTESTINE	NA
ccle_broad_2019	C99_LARGE_INTESTINE	C99_LARGE_INTESTINE	NA
ccle_broad_2019	CA46_HAEMATOPOIETIC_AND_LYMPHOID_TISSUE	CA46_HAEMATOPOIETIC_AND_LYMPHOID_TISSUE	0.492603
ccle_broad_2019	CA922_UPPER_AERODIGESTIVE_TRACT	CA922_UPPER_AERODIGESTIVE_TRACT	NA
ccle_broad_2019	CACO2	CACO2	NA
ccle_broad_2019	CACO2_LARGE_INTESTINE	CACO2_LARGE_INTESTINE	NA
ccle_broad_2019	CAKI1_KIDNEY	CAKI1_KIDNEY	NA
ccle_broad_2019	CAKI2_KIDNEY	CAKI2_KIDNEY	NA
ccle_broad_2019	CAL12T_LUNG	CAL12T_LUNG	NA
ccle_broad_2019	CAL148_BREAST	CAL148_BREAST	0.113257
ccle_broad_2019	CAL27_UPPER_AERODIGESTIVE_TRACT	CAL27_UPPER_AERODIGESTIVE_TRACT	NA
ccle_broad_2019	CAL33_UPPER_AERODIGESTIVE_TRACT	CAL33_UPPER_AERODIGESTIVE_TRACT	NA
ccle_broad_2019	CAL39_VULVA	CAL39_VULVA	NA
ccle_broad_2019	CAL54_KIDNEY	CAL54_KIDNEY	NA
ccle_broad_2019	CAL62_THYROID	CAL62_THYROID	NA
ccle_broad_2019	CAL72_BONE	CAL72_BONE	NA
ccle_broad_2019	CAL851_BREAST	CAL851_BREAST	NA
ccle_broad_2019	CALU1_LUNG	CALU1_LUNG	NA
ccle_broad_2019	CALU3_LUNG	CALU3_LUNG	NA
ccle_broad_2019	CALU6_LUNG	CALU6_LUNG	0.0649144
ccle_broad_2019	CAOV3_OVARY	CAOV3_OVARY	NA
ccle_broad_2019	CAOV4_OVARY	CAOV4_OVARY	NA
ccle_broad_2019	CAR1_LARGE_INTESTINE	CAR1_LARGE_INTESTINE	NA
ccle_broad_2019	CAS1_CENTRAL_NERVOUS_SYSTEM	CAS1_CENTRAL_NERVOUS_SYSTEM	NA
ccle_broad_2019	CASKI_CERVIX	CASKI_CERVIX	NA
ccle_broad_2019	CBAGPN_BONE	CBAGPN_BONE	NA
ccle_broad_2019	CCFSTTG1_CENTRAL_NERVOUS_SYSTEM	CCFSTTG1_CENTRAL_NERVOUS_SYSTEM	NA
ccle_broad_2019	CCLFPEDS0004T_SOFT_TISSUE	CCLFPEDS0004T_SOFT_TISSUE	NA
ccle_broad_2019	CCLFPEDS0008T_SOFT_TISSUE	CCLFPEDS0008T_SOFT_TISSUE	NA
ccle_broad_2019	CCLFPEDS0018T_SOFT_TISSUE	CCLFPEDS0018T_SOFT_TISSUE	NA
ccle_broad_2019	CCRFCEM_HAEMATOPOIETIC_AND_LYMPHOID_TISSUE	CCRFCEM_HAEMATOPOIETIC_AND_LYMPHOID_TISSUE	0.0189746
ccle_broad_2019	CESS_HAEMATOPOIETIC_AND_LYMPHOID_TISSUE	CESS_HAEMATOPOIETIC_AND_LYMPHOID_TISSUE	0.0152495
ccle_broad_2019	CFPAC1_PANCREAS	CFPAC1_PANCREAS	NA
ccle_broad_2019	CGTHW1_THYROID	CGTHW1_THYROID	0.322766
ccle_broad_2019	CHLA06ATRT_SOFT_TISSUE	CHLA06ATRT_SOFT_TISSUE	NA
ccle_broad_2019	CHLA10_BONE	CHLA10_BONE	NA
ccle_broad_2019	CHLA15_AUTONOMIC_GANGLIA	CHLA15_AUTONOMIC_GANGLIA	NA
ccle_broad_2019	CHLA218_BONE	CHLA218_BONE	NA
ccle_broad_2019	CHLA258_BONE	CHLA258_BONE	NA
ccle_broad_2019	CHLA266_SOFT_TISSUE	CHLA266_SOFT_TISSUE	NA
ccle_broad_2019	CHLA32_BONE	CHLA32_BONE	NA
ccle_broad_2019	CHLA57_BONE	CHLA57_BONE	NA
ccle_broad_2019	CHLA99_BONE	CHLA99_BONE	NA
ccle_broad_2019	CHLA9_BONE	CHLA9_BONE	NA
ccle_broad_2019	CHP126_AUTONOMIC_GANGLIA	CHP126_AUTONOMIC_GANGLIA	0.409976
ccle_broad_2019	CHP134_AUTONOMIC_GANGLIA	CHP134_AUTONOMIC_GANGLIA	NA
ccle_broad_2019	CHP212_AUTONOMIC_GANGLIA	CHP212_AUTONOMIC_GANGLIA	NA
ccle_broad_2019	CHSA0011_BONE	CHSA0011_BONE	NA
ccle_broad_2019	CHSA0108_BONE	CHSA0108_BONE	NA
ccle_broad_2019	CHSA8926_BONE	CHSA8926_BONE	NA
ccle_broad_2019	CL11_LARGE_INTESTINE	CL11_LARGE_INTESTINE	2.89275
ccle_broad_2019	CL14_LARGE_INTESTINE	CL14_LARGE_INTESTINE	NA
ccle_broad_2019	CL40_LARGE_INTESTINE	CL40_LARGE_INTESTINE	NA
ccle_broad_2019	CME1_SOFT_TISSUE	CME1_SOFT_TISSUE	NA
ccle_broad_2019	CMK115_HAEMATOPOIETIC_AND_LYMPHOID_TISSUE	CMK115_HAEMATOPOIETIC_AND_LYMPHOID_TISSUE	NA
ccle_broad_2019	CMK86_HAEMATOPOIETIC_AND_LYMPHOID_TISSUE	CMK86_HAEMATOPOIETIC_AND_LYMPHOID_TISSUE	NA
ccle_broad_2019	COGAR359_SOFT_TISSUE	COGAR359_SOFT_TISSUE	NA
ccle_broad_2019	COGE352_BONE	COGE352_BONE	NA
ccle_broad_2019	COGN278_AUTONOMIC_GANGLIA	COGN278_AUTONOMIC_GANGLIA	NA
ccle_broad_2019	COGN305_AUTONOMIC_GANGLIA	COGN305_AUTONOMIC_GANGLIA	NA
ccle_broad_2019	COLO201_COLO205	COLO201_COLO205	NA
ccle_broad_2019	COLO201_LARGE_INTESTINE	COLO201_LARGE_INTESTINE	NA
ccle_broad_2019	COLO205_LARGE_INTESTINE	COLO205_LARGE_INTESTINE	NA
ccle_broad_2019	COLO320HSR_LARGE_INTESTINE	COLO320HSR_LARGE_INTESTINE	0.203591
ccle_broad_2019	COLO320_LARGE_INTESTINE	COLO320_LARGE_INTESTINE	NA
ccle_broad_2019	COLO678_LARGE_INTESTINE	COLO678_LARGE_INTESTINE	NA
ccle_broad_2019	COLO679_SKIN	COLO679_SKIN	NA
ccle_broad_2019	COLO680N_OESOPHAGUS	COLO680N_OESOPHAGUS	NA
ccle_broad_2019	COLO699_LUNG	COLO699_LUNG	NA
ccle_broad_2019	COLO741_SKIN	COLO741_SKIN	NA
ccle_broad_2019	COLO775_HAEMATOPOIETIC_AND_LYMPHOID_TISSUE	COLO775_HAEMATOPOIETIC_AND_LYMPHOID_TISSUE	NA
ccle_broad_2019	COLO783_SKIN	COLO783_SKIN	NA
ccle_broad_2019	COLO794_SKIN	COLO794_SKIN	NA
ccle_broad_2019	COLO800_SKIN	COLO800_SKIN	3.18135
ccle_broad_2019	COLO818_SKIN	COLO818_SKIN	NA
ccle_broad_2019	COLO824_BREAST	COLO824_BREAST	3.18347
ccle_broad_2019	COLO829_MATCHED_NORMAL_TISSUE	COLO829_MATCHED_NORMAL_TISSUE	1.56606
ccle_broad_2019	COLO829_SKIN	COLO829_SKIN	NA
ccle_broad_2019	COLO849_SKIN	COLO849_SKIN	NA
ccle_broad_2019	CORL23_LUNG	CORL23_LUNG	NA
ccle_broad_2019	CORL24_LUNG	CORL24_LUNG	NA
ccle_broad_2019	CORL279_LUNG	CORL279_LUNG	0.10794
ccle_broad_2019	CORL303_LUNG	CORL303_LUNG	NA
ccle_broad_2019	CORL311_LUNG	CORL311_LUNG	NA
ccle_broad_2019	CORL321_PLEURA	CORL321_PLEURA	NA
ccle_broad_2019	CORL32_LUNG	CORL32_LUNG	NA
ccle_broad_2019	CORL51_LUNG	CORL51_LUNG	NA
ccle_broad_2019	CORL88_LUNG	CORL88_LUNG	0.111555
ccle_broad_2019	COV318_OVARY	COV318_OVARY	NA
ccle_broad_2019	COV413A_OVARY	COV413A_OVARY	NA
ccle_broad_2019	COV434_OVARY	COV434_OVARY	NA
ccle_broad_2019	COV504_OVARY	COV504_OVARY	NA
ccle_broad_2019	COV644_OVARY	COV644_OVARY	NA
ccle_broad_2019	CP50EBV_MATCHED_NORMAL_TISSUE	CP50EBV_MATCHED_NORMAL_TISSUE	NA
ccle_broad_2019	CP50MELB_SKIN	CP50MELB_SKIN	NA
ccle_broad_2019	CP66EBV_MATCHED_NORMAL_TISSUE	CP66EBV_MATCHED_NORMAL_TISSUE	NA
ccle_broad_2019	CP66MEL_SKIN	CP66MEL_SKIN	0.274137
ccle_broad_2019	CP67MEL_SKIN	CP67MEL_SKIN	0.545604
ccle_broad_2019	CROAP2_HAEMATOPOIETIC_AND_LYMPHOID_TISSUE	CROAP2_HAEMATOPOIETIC_AND_LYMPHOID_TISSUE	NA
ccle_broad_2019	CROAP3_HAEMATOPOIETIC_AND_LYMPHOID_TISSUE	CROAP3_HAEMATOPOIETIC_AND_LYMPHOID_TISSUE	NA
ccle_broad_2019	CS1_BONE	CS1_BONE	NA
ccle_broad_2019	CTB1_HAEMATOPOIETIC_AND_LYMPHOID_TISSUE	CTB1_HAEMATOPOIETIC_AND_LYMPHOID_TISSUE	0.150949
ccle_broad_2019	CTV1_HAEMATOPOIETIC_AND_LYMPHOID_TISSUE	CTV1_HAEMATOPOIETIC_AND_LYMPHOID_TISSUE	0.020438
ccle_broad_2019	CW9019_SOFT_TISSUE	CW9019_SOFT_TISSUE	NA
ccle_broad_2019	D245MG_CENTRAL_NERVOUS_SYSTEM	D245MG_CENTRAL_NERVOUS_SYSTEM	NA
ccle_broad_2019	D247MG_CENTRAL_NERVOUS_SYSTEM	D247MG_CENTRAL_NERVOUS_SYSTEM	0.423142
ccle_broad_2019	D263MG_CENTRAL_NERVOUS_SYSTEM	D263MG_CENTRAL_NERVOUS_SYSTEM	0.53043
ccle_broad_2019	D283MED_CENTRAL_NERVOUS_SYSTEM	D283MED_CENTRAL_NERVOUS_SYSTEM	3.03294
ccle_broad_2019	D336MG_CENTRAL_NERVOUS_SYSTEM	D336MG_CENTRAL_NERVOUS_SYSTEM	0.514616
ccle_broad_2019	D341MED_CENTRAL_NERVOUS_SYSTEM	D341MED_CENTRAL_NERVOUS_SYSTEM	NA
ccle_broad_2019	D384_CENTRAL_NERVOUS_SYSTEM	D384_CENTRAL_NERVOUS_SYSTEM	NA
ccle_broad_2019	D392MG_CENTRAL_NERVOUS_SYSTEM	D392MG_CENTRAL_NERVOUS_SYSTEM	NA
ccle_broad_2019	D423MG_CENTRAL_NERVOUS_SYSTEM	D423MG_CENTRAL_NERVOUS_SYSTEM	NA
ccle_broad_2019	D425_CENTRAL_NERVOUS_SYSTEM	D425_CENTRAL_NERVOUS_SYSTEM	NA
ccle_broad_2019	D458_CENTRAL_NERVOUS_SYSTEM	D458_CENTRAL_NERVOUS_SYSTEM	NA
ccle_broad_2019	D502MG_CENTRAL_NERVOUS_SYSTEM	D502MG_CENTRAL_NERVOUS_SYSTEM	4.0799
ccle_broad_2019	D542MG_CENTRAL_NERVOUS_SYSTEM	D542MG_CENTRAL_NERVOUS_SYSTEM	NA
ccle_broad_2019	D556_CENTRAL_NERVOUS_SYSTEM	D556_CENTRAL_NERVOUS_SYSTEM	NA
ccle_broad_2019	D566MG_CENTRAL_NERVOUS_SYSTEM	D566MG_CENTRAL_NERVOUS_SYSTEM	NA
ccle_broad_2019	DAOY_CENTRAL_NERVOUS_SYSTEM	DAOY_CENTRAL_NERVOUS_SYSTEM	NA
ccle_broad_2019	DBTRG05MG_CENTRAL_NERVOUS_SYSTEM	DBTRG05MG_CENTRAL_NERVOUS_SYSTEM	NA
ccle_broad_2019	DB_HAEMATOPOIETIC_AND_LYMPHOID_TISSUE	DB_HAEMATOPOIETIC_AND_LYMPHOID_TISSUE	0.313381
ccle_broad_2019	DEL_HAEMATOPOIETIC_AND_LYMPHOID_TISSUE	DEL_HAEMATOPOIETIC_AND_LYMPHOID_TISSUE	0.0563781
ccle_broad_2019	DERL2_HAEMATOPOIETIC_AND_LYMPHOID_TISSUE	DERL2_HAEMATOPOIETIC_AND_LYMPHOID_TISSUE	NA
ccle_broad_2019	DETROIT562_UPPER_AERODIGESTIVE_TRACT	DETROIT562_UPPER_AERODIGESTIVE_TRACT	NA
ccle_broad_2019	DFCI024_LUNG	DFCI024_LUNG	NA
ccle_broad_2019	DG75_HAEMATOPOIETIC_AND_LYMPHOID_TISSUE	DG75_HAEMATOPOIETIC_AND_LYMPHOID_TISSUE	0.124429
ccle_broad_2019	DIFI_LARGE_INTESTINE	DIFI_LARGE_INTESTINE	NA
ccle_broad_2019	DIPG007_CENTRAL_NERVOUS_SYSTEM	DIPG007_CENTRAL_NERVOUS_SYSTEM	NA
ccle_broad_2019	DJM1_SKIN	DJM1_SKIN	0.0599308
ccle_broad_2019	DL40_HAEMATOPOIETIC_AND_LYMPHOID_TISSUE	DL40_HAEMATOPOIETIC_AND_LYMPHOID_TISSUE	NA
ccle_broad_2019	DLD1_LARGE_INTESTINE	DLD1_LARGE_INTESTINE	NA
ccle_broad_2019	DL_SOFT_TISSUE	DL_SOFT_TISSUE	NA
ccle_broad_2019	DM3_FIBROBLAST	DM3_FIBROBLAST	NA
ccle_broad_2019	DM3_PLEURA	DM3_PLEURA	NA
ccle_broad_2019	DMS114_LUNG	DMS114_LUNG	0.0992475
ccle_broad_2019	DMS153_LUNG	DMS153_LUNG	1.80791
ccle_broad_2019	DMS454_LUNG	DMS454_LUNG	NA
ccle_broad_2019	DOK_UPPER_AERODIGESTIVE_TRACT	DOK_UPPER_AERODIGESTIVE_TRACT	NA
ccle_broad_2019	DOTC24510_CERVIX	DOTC24510_CERVIX	NA
ccle_broad_2019	DSH1_URINARY_TRACT	DSH1_URINARY_TRACT	0.208891
ccle_broad_2019	DU4475_BREAST	DU4475_BREAST	0.104478
ccle_broad_2019	EB3_HAEMATOPOIETIC_AND_LYMPHOID_TISSUE	EB3_HAEMATOPOIETIC_AND_LYMPHOID_TISSUE	0.355203
ccle_broad_2019	ECC10_STOMACH	ECC10_STOMACH	NA
ccle_broad_2019	ECC4	ECC4	7.05641
ccle_broad_2019	ECGI10_OESOPHAGUS	ECGI10_OESOPHAGUS	0.175131
ccle_broad_2019	EFE184_ENDOMETRIUM	EFE184_ENDOMETRIUM	NA
ccle_broad_2019	EFM192A_BREAST	EFM192A_BREAST	NA
ccle_broad_2019	EFM19_BREAST	EFM19_BREAST	NA
ccle_broad_2019	EFO21_OVARY	EFO21_OVARY	NA
ccle_broad_2019	EGI1_BILIARY_TRACT	EGI1_BILIARY_TRACT	NA
ccle_broad_2019	EHEB_HAEMATOPOIETIC_AND_LYMPHOID_TISSUE	EHEB_HAEMATOPOIETIC_AND_LYMPHOID_TISSUE	0.88401
ccle_broad_2019	EJM_HAEMATOPOIETIC_AND_LYMPHOID_TISSUE	EJM_HAEMATOPOIETIC_AND_LYMPHOID_TISSUE	0.176541
ccle_broad_2019	EM2_HAEMATOPOIETIC_AND_LYMPHOID_TISSUE	EM2_HAEMATOPOIETIC_AND_LYMPHOID_TISSUE	0.0906877
ccle_broad_2019	EMCBAC1_LUNG	EMCBAC1_LUNG	NA
ccle_broad_2019	EMCBAC2_LUNG	EMCBAC2_LUNG	NA
ccle_broad_2019	EPLC272H_LUNG	EPLC272H_LUNG	NA
ccle_broad_2019	ES1_BONE	ES1_BONE	0.10782
ccle_broad_2019	ES2_OVARY	ES2_OVARY	0.183949
ccle_broad_2019	ES3_BONE	ES3_BONE	1.31812
ccle_broad_2019	ES4_BONE	ES4_BONE	0.0448844
ccle_broad_2019	ES5_BONE	ES5_BONE	2.56712
ccle_broad_2019	ES6_BONE	ES6_BONE	0.0386886
ccle_broad_2019	ES7_BONE	ES7_BONE	1.34232
ccle_broad_2019	ES8_BONE	ES8_BONE	0.0155979
ccle_broad_2019	ESO26_OESOPHAGUS	ESO26_OESOPHAGUS	NA
ccle_broad_2019	ESO51_OESOPHAGUS	ESO51_OESOPHAGUS	NA
ccle_broad_2019	ETK1_BILIARY_TRACT	ETK1_BILIARY_TRACT	0.0342101
ccle_broad_2019	EVSAT_BREAST	EVSAT_BREAST	0.165702
ccle_broad_2019	EW11_BONE	EW11_BONE	6.7838
ccle_broad_2019	EW12_BONE	EW12_BONE	19.4057
ccle_broad_2019	EW13_BONE	EW13_BONE	1.90487
ccle_broad_2019	EW16_BONE	EW16_BONE	0.0211829
ccle_broad_2019	EW18_BONE	EW18_BONE	4.17116
ccle_broad_2019	EW1_BONE	EW1_BONE	0.0304685
ccle_broad_2019	EW22_BONE	EW22_BONE	NA
ccle_broad_2019	EW24_BONE	EW24_BONE	0.443399
ccle_broad_2019	EW3_BONE	EW3_BONE	0.141201
ccle_broad_2019	EW7476	EW7476	NA
ccle_broad_2019	EW7_BONE	EW7_BONE	NA
ccle_broad_2019	EWS502_BONE	EWS502_BONE	NA
ccle_broad_2019	EWS834_BONE	EWS834_BONE	NA
ccle_broad_2019	F36P_HAEMATOPOIETIC_AND_LYMPHOID_TISSUE	F36P_HAEMATOPOIETIC_AND_LYMPHOID_TISSUE	NA
ccle_broad_2019	F5_CENTRAL_NERVOUS_SYSTEM	F5_CENTRAL_NERVOUS_SYSTEM	NA
ccle_broad_2019	FARAGE_HAEMATOPOIETIC_AND_LYMPHOID_TISSUE	FARAGE_HAEMATOPOIETIC_AND_LYMPHOID_TISSUE	0.0542382
ccle_broad_2019	FEPD_HAEMATOPOIETIC_AND_LYMPHOID_TISSUE	FEPD_HAEMATOPOIETIC_AND_LYMPHOID_TISSUE	NA
ccle_broad_2019	FLO1_OESOPHAGUS	FLO1_OESOPHAGUS	NA
ccle_broad_2019	FUOV1_OVARY	FUOV1_OVARY	NA
ccle_broad_2019	G361_SKIN	G361_SKIN	NA
ccle_broad_2019	G401_SOFT_TISSUE	G401_SOFT_TISSUE	NA
ccle_broad_2019	GA10_HAEMATOPOIETIC_AND_LYMPHOID_TISSUE	GA10_HAEMATOPOIETIC_AND_LYMPHOID_TISSUE	0.0277687
ccle_broad_2019	GAK_SKIN	GAK_SKIN	0.203136
ccle_broad_2019	GAMG_CENTRAL_NERVOUS_SYSTEM	GAMG_CENTRAL_NERVOUS_SYSTEM	NA
ccle_broad_2019	GBM001_CENTRAL_NERVOUS_SYSTEM	GBM001_CENTRAL_NERVOUS_SYSTEM	NA
ccle_broad_2019	GDM1_HAEMATOPOIETIC_AND_LYMPHOID_TISSUE	GDM1_HAEMATOPOIETIC_AND_LYMPHOID_TISSUE	0.0173004
ccle_broad_2019	GEO_LARGE_INTESTINE	GEO_LARGE_INTESTINE	NA
ccle_broad_2019	GIMEN_AUTONOMIC_GANGLIA	GIMEN_AUTONOMIC_GANGLIA	0.076194
ccle_broad_2019	GLC82_LUNG	GLC82_LUNG	NA
ccle_broad_2019	GMEL_SKIN	GMEL_SKIN	NA
ccle_broad_2019	GOS3_CENTRAL_NERVOUS_SYSTEM	GOS3_CENTRAL_NERVOUS_SYSTEM	NA
ccle_broad_2019	GOTO_AUTONOMIC_GANGLIA	GOTO_AUTONOMIC_GANGLIA	0.476512
ccle_broad_2019	GP5D_LARGE_INTESTINE	GP5D_LARGE_INTESTINE	NA
ccle_broad_2019	GRANTA519_HAEMATOPOIETIC_AND_LYMPHOID_TISSUE	GRANTA519_HAEMATOPOIETIC_AND_LYMPHOID_TISSUE	0.106255
ccle_broad_2019	GRST_HAEMATOPOIETIC_AND_LYMPHOID_TISSUE	GRST_HAEMATOPOIETIC_AND_LYMPHOID_TISSUE	0.101841
ccle_broad_2019	GSS_STOMACH	GSS_STOMACH	NA
ccle_broad_2019	GT3TKB_STOMACH	GT3TKB_STOMACH	NA
ccle_broad_2019	H103_BUCCAL	H103_BUCCAL	NA
ccle_broad_2019	H2369_PLEURA	H2369_PLEURA	NA
ccle_broad_2019	H2596	H2596	NA
ccle_broad_2019	H290_PLEURA	H290_PLEURA	NA
ccle_broad_2019	H3118_UPPER_AERODIGESTIVE_TRACT	H3118_UPPER_AERODIGESTIVE_TRACT	NA
ccle_broad_2019	H9_HAEMATOPOIETIC_AND_LYMPHOID_TISSUE	H9_HAEMATOPOIETIC_AND_LYMPHOID_TISSUE	0.0425413
ccle_broad_2019	HA1E_KIDNEY	HA1E_KIDNEY	NA
ccle_broad_2019	HA7EBV_MATCHED_NORMAL_TISSUE	HA7EBV_MATCHED_NORMAL_TISSUE	NA
ccle_broad_2019	HA7RCC_KIDNEY	HA7RCC_KIDNEY	0.124757
ccle_broad_2019	HAL01_HAEMATOPOIETIC_AND_LYMPHOID_TISSUE	HAL01_HAEMATOPOIETIC_AND_LYMPHOID_TISSUE	0.609842
ccle_broad_2019	HC1_HAEMATOPOIETIC_AND_LYMPHOID_TISSUE	HC1_HAEMATOPOIETIC_AND_LYMPHOID_TISSUE	0.0199156
ccle_broad_2019	HCC1143_BREAST	HCC1143_BREAST	NA
ccle_broad_2019	HCC1143_MATCHED_NORMAL_TISSUE	HCC1143_MATCHED_NORMAL_TISSUE	NA
ccle_broad_2019	HCC1171_LUNG	HCC1171_LUNG	NA
ccle_broad_2019	HCC1187_BREAST	HCC1187_BREAST	0.0993012
ccle_broad_2019	HCC1187_MATCHED_NORMAL_TISSUE	HCC1187_MATCHED_NORMAL_TISSUE	NA
ccle_broad_2019	HCC1395_MATCHED_NORMAL_TISSUE	HCC1395_MATCHED_NORMAL_TISSUE	NA
ccle_broad_2019	HCC1419_BREAST	HCC1419_BREAST	NA
ccle_broad_2019	HCC1438_LUNG	HCC1438_LUNG	NA
ccle_broad_2019	HCC1588_LUNG	HCC1588_LUNG	NA
ccle_broad_2019	HCC1599_MATCHED_NORMAL_TISSUE	HCC1599_MATCHED_NORMAL_TISSUE	NA
ccle_broad_2019	HCC15_LUNG	HCC15_LUNG	NA
ccle_broad_2019	HCC1833_LUNG	HCC1833_LUNG	NA
ccle_broad_2019	HCC1897_LUNG	HCC1897_LUNG	NA
ccle_broad_2019	HCC1937_BREAST	HCC1937_BREAST	NA
ccle_broad_2019	HCC1937_MATCHED_NORMAL_TISSUE	HCC1937_MATCHED_NORMAL_TISSUE	NA
ccle_broad_2019	HCC1954_MATCHED_NORMAL_TISSUE	HCC1954_MATCHED_NORMAL_TISSUE	NA
ccle_broad_2019	HCC2108_LUNG	HCC2108_LUNG	NA
ccle_broad_2019	HCC2157_MATCHED_NORMAL_TISSUE	HCC2157_MATCHED_NORMAL_TISSUE	NA
ccle_broad_2019	HCC2218_BREAST	HCC2218_BREAST	0.568112
ccle_broad_2019	HCC2218_MATCHED_NORMAL_TISSUE	HCC2218_MATCHED_NORMAL_TISSUE	NA
ccle_broad_2019	HCC2279_LUNG	HCC2279_LUNG	NA
ccle_broad_2019	HCC2429_LUNG	HCC2429_LUNG	NA
ccle_broad_2019	HCC2450_LUNG	HCC2450_LUNG	NA
ccle_broad_2019	HCC2998_LARGE_INTESTINE	HCC2998_LARGE_INTESTINE	NA
ccle_broad_2019	HCC33_LUNG	HCC33_LUNG	0.120991
ccle_broad_2019	HCC364_LUNG	HCC364_LUNG	NA
ccle_broad_2019	HCC38_BREAST	HCC38_BREAST	NA
ccle_broad_2019	HCC38_MATCHED_NORMAL_TISSUE	HCC38_MATCHED_NORMAL_TISSUE	NA
ccle_broad_2019	HCC4006_LUNG	HCC4006_LUNG	NA
ccle_broad_2019	HCC44_LUNG	HCC44_LUNG	NA
ccle_broad_2019	HCC461_LUNG	HCC461_LUNG	NA
ccle_broad_2019	HCC515_LUNG	HCC515_LUNG	NA
ccle_broad_2019	HCC70_BREAST	HCC70_BREAST	NA
ccle_broad_2019	HCC827GR5_LUNG	HCC827GR5_LUNG	NA
ccle_broad_2019	HCC827_LUNG	HCC827_LUNG	NA
ccle_broad_2019	HCE4_OESOPHAGUS	HCE4_OESOPHAGUS	0.0312947
ccle_broad_2019	HCET_UPPER_AERODIGESTIVE_TRACT	HCET_UPPER_AERODIGESTIVE_TRACT	NA
ccle_broad_2019	HCT8_LARGE_INTESTINE	HCT8_LARGE_INTESTINE	NA
ccle_broad_2019	HDMYZ_HAEMATOPOIETIC_AND_LYMPHOID_TISSUE	HDMYZ_HAEMATOPOIETIC_AND_LYMPHOID_TISSUE	0.048597
ccle_broad_2019	HDQP1_BREAST	HDQP1_BREAST	NA
ccle_broad_2019	HEC1_ENDOMETRIUM	HEC1_ENDOMETRIUM	NA
ccle_broad_2019	HEC50B_ENDOMETRIUM	HEC50B_ENDOMETRIUM	NA
ccle_broad_2019	HEL9217_HAEMATOPOIETIC_AND_LYMPHOID_TISSUE	HEL9217_HAEMATOPOIETIC_AND_LYMPHOID_TISSUE	NA
ccle_broad_2019	HELA_CERVIX	HELA_CERVIX	NA
ccle_broad_2019	HEL_HAEMATOPOIETIC_AND_LYMPHOID_TISSUE	HEL_HAEMATOPOIETIC_AND_LYMPHOID_TISSUE	0.0850337
ccle_broad_2019	HEMCSS_BONE	HEMCSS_BONE	0.914184
ccle_broad_2019	HEPG2_LIVER	HEPG2_LIVER	NA
ccle_broad_2019	HEYA8_OVARY	HEYA8_OVARY	NA
ccle_broad_2019	HEY_OVARY	HEY_OVARY	NA
ccle_broad_2019	HH_HAEMATOPOIETIC_AND_LYMPHOID_TISSUE	HH_HAEMATOPOIETIC_AND_LYMPHOID_TISSUE	0.218915
ccle_broad_2019	HK2_KIDNEY	HK2_KIDNEY	NA
ccle_broad_2019	HKA1_SKIN	HKA1_SKIN	NA
ccle_broad_2019	HL60_HAEMATOPOIETIC_AND_LYMPHOID_TISSUE	HL60_HAEMATOPOIETIC_AND_LYMPHOID_TISSUE	0.0805406
ccle_broad_2019	HLC1_LUNG	HLC1_LUNG	NA
ccle_broad_2019	HLE_LIVER	HLE_LIVER	NA
ccle_broad_2019	HLFA_FIBROBLAST	HLFA_FIBROBLAST	NA
ccle_broad_2019	HLFA_LUNG	HLFA_LUNG	NA
ccle_broad_2019	HLF_LIVER	HLF_LIVER	NA
ccle_broad_2019	HMC18_BREAST	HMC18_BREAST	NA
ccle_broad_2019	HMEL_BREAST	HMEL_BREAST	NA
ccle_broad_2019	HMVII_SKIN	HMVII_SKIN	NA
ccle_broad_2019	HMY1_SKIN	HMY1_SKIN	NA
ccle_broad_2019	HNT34	HNT34	NA
ccle_broad_2019	HNT34_HAEMATOPOIETIC_AND_LYMPHOID_TISSUE	HNT34_HAEMATOPOIETIC_AND_LYMPHOID_TISSUE	NA
ccle_broad_2019	HN_UPPER_AERODIGESTIVE_TRACT	HN_UPPER_AERODIGESTIVE_TRACT	NA
ccle_broad_2019	HO1N1_UPPER_AERODIGESTIVE_TRACT	HO1N1_UPPER_AERODIGESTIVE_TRACT	NA
ccle_broad_2019	HO1U1_UPPER_AERODIGESTIVE_TRACT	HO1U1_UPPER_AERODIGESTIVE_TRACT	NA
ccle_broad_2019	HOP62_LUNG	HOP62_LUNG	0.0274854
ccle_broad_2019	HPAFII_PANCREAS	HPAFII_PANCREAS	NA
ccle_broad_2019	HS172T_FIBROBLAST	HS172T_FIBROBLAST	NA
ccle_broad_2019	HS172T_URINARY_TRACT	HS172T_URINARY_TRACT	NA
ccle_broad_2019	HS229T_FIBROBLAST	HS229T_FIBROBLAST	NA
ccle_broad_2019	HS229T_LUNG	HS229T_LUNG	NA
ccle_broad_2019	HS255T_FIBROBLAST	HS255T_FIBROBLAST	NA
ccle_broad_2019	HS274T_BREAST	HS274T_BREAST	NA
ccle_broad_2019	HS274T_FIBROBLAST	HS274T_FIBROBLAST	NA
ccle_broad_2019	HS281T_BREAST	HS281T_BREAST	NA
ccle_broad_2019	HS281T_FIBROBLAST	HS281T_FIBROBLAST	NA
ccle_broad_2019	HS294T_SKIN	HS294T_SKIN	NA
ccle_broad_2019	HS343T_BREAST	HS343T_BREAST	NA
ccle_broad_2019	HS343T_FIBROBLAST	HS343T_FIBROBLAST	NA
ccle_broad_2019	HS445_HAEMATOPOIETIC_AND_LYMPHOID_TISSUE	HS445_HAEMATOPOIETIC_AND_LYMPHOID_TISSUE	0.0826216
ccle_broad_2019	HS571T_OVARY	HS571T_OVARY	NA
ccle_broad_2019	HS578BST_BREAST	HS578BST_BREAST	NA
ccle_broad_2019	HS578T_BREAST	HS578T_BREAST	NA
ccle_broad_2019	HS600T_FIBROBLAST	HS600T_FIBROBLAST	NA
ccle_broad_2019	HS600T_SKIN	HS600T_SKIN	NA
ccle_broad_2019	HS604T_FIBROBLAST	HS604T_FIBROBLAST	NA
ccle_broad_2019	HS604T_HAEMATOPOIETIC_AND_LYMPHOID_TISSUE	HS604T_HAEMATOPOIETIC_AND_LYMPHOID_TISSUE	NA
ccle_broad_2019	HS606T_BREAST	HS606T_BREAST	NA
ccle_broad_2019	HS606T_FIBROBLAST	HS606T_FIBROBLAST	NA
ccle_broad_2019	HS611T_HAEMATOPOIETIC_AND_LYMPHOID_TISSUE	HS611T_HAEMATOPOIETIC_AND_LYMPHOID_TISSUE	NA
ccle_broad_2019	HS616T_FIBROBLAST	HS616T_FIBROBLAST	NA
ccle_broad_2019	HS616T_HAEMATOPOIETIC_AND_LYMPHOID_TISSUE	HS616T_HAEMATOPOIETIC_AND_LYMPHOID_TISSUE	NA
ccle_broad_2019	HS618T_FIBROBLAST	HS618T_FIBROBLAST	NA
ccle_broad_2019	HS618T_LUNG	HS618T_LUNG	NA
ccle_broad_2019	HS633T_SOFT_TISSUE	HS633T_SOFT_TISSUE	NA
ccle_broad_2019	HS675T_FIBROBLAST	HS675T_FIBROBLAST	NA
ccle_broad_2019	HS675T_LARGE_INTESTINE	HS675T_LARGE_INTESTINE	NA
ccle_broad_2019	HS683_CENTRAL_NERVOUS_SYSTEM	HS683_CENTRAL_NERVOUS_SYSTEM	NA
ccle_broad_2019	HS688AT_FIBROBLAST	HS688AT_FIBROBLAST	NA
ccle_broad_2019	HS688AT_SKIN	HS688AT_SKIN	NA
ccle_broad_2019	HS698T_FIBROBLAST	HS698T_FIBROBLAST	NA
ccle_broad_2019	HS698T_LARGE_INTESTINE	HS698T_LARGE_INTESTINE	NA
ccle_broad_2019	HS737T_BONE	HS737T_BONE	NA
ccle_broad_2019	HS737T_FIBROBLAST	HS737T_FIBROBLAST	NA
ccle_broad_2019	HS739T_BREAST	HS739T_BREAST	NA
ccle_broad_2019	HS739T_FIBROBLAST	HS739T_FIBROBLAST	NA
ccle_broad_2019	HS742T_BREAST	HS742T_BREAST	NA
ccle_broad_2019	HS742T_FIBROBLAST	HS742T_FIBROBLAST	NA
ccle_broad_2019	HS751T_FIBROBLAST	HS751T_FIBROBLAST	NA
ccle_broad_2019	HS751T_HAEMATOPOIETIC_AND_LYMPHOID_TISSUE	HS751T_HAEMATOPOIETIC_AND_LYMPHOID_TISSUE	NA
ccle_broad_2019	HS819T_BONE	HS819T_BONE	NA
ccle_broad_2019	HS819T_FIBROBLAST	HS819T_FIBROBLAST	NA
ccle_broad_2019	HS821T_BONE	HS821T_BONE	NA
ccle_broad_2019	HS821T_FIBROBLAST	HS821T_FIBROBLAST	NA
ccle_broad_2019	HS822T_BONE	HS822T_BONE	NA
ccle_broad_2019	HS822T_FIBROBLAST	HS822T_FIBROBLAST	NA
ccle_broad_2019	HS834T_FIBROBLAST	HS834T_FIBROBLAST	NA
ccle_broad_2019	HS839T_FIBROBLAST	HS839T_FIBROBLAST	NA
ccle_broad_2019	HS839T_SKIN	HS839T_SKIN	NA
ccle_broad_2019	HS840T_FIBROBLAST	HS840T_FIBROBLAST	NA
ccle_broad_2019	HS840T_UPPER_AERODIGESTIVE_TRACT	HS840T_UPPER_AERODIGESTIVE_TRACT	NA
ccle_broad_2019	HS863T_BONE	HS863T_BONE	NA
ccle_broad_2019	HS863T_FIBROBLAST	HS863T_FIBROBLAST	NA
ccle_broad_2019	HS870T_BONE	HS870T_BONE	NA
ccle_broad_2019	HS870T_FIBROBLAST	HS870T_FIBROBLAST	NA
ccle_broad_2019	HS888T_BONE	HS888T_BONE	NA
ccle_broad_2019	HS888T_FIBROBLAST	HS888T_FIBROBLAST	NA
ccle_broad_2019	HS895T_FIBROBLAST	HS895T_FIBROBLAST	NA
ccle_broad_2019	HS895T_SKIN	HS895T_SKIN	NA
ccle_broad_2019	HS934T_FIBROBLAST	HS934T_FIBROBLAST	NA
ccle_broad_2019	HS934T_SKIN	HS934T_SKIN	NA
ccle_broad_2019	HS940T_FIBROBLAST	HS940T_FIBROBLAST	NA
ccle_broad_2019	HS940T_SKIN	HS940T_SKIN	NA
ccle_broad_2019	HSB2_HAEMATOPOIETIC_AND_LYMPHOID_TISSUE	HSB2_HAEMATOPOIETIC_AND_LYMPHOID_TISSUE	NA
ccle_broad_2019	HSC1_SKIN	HSC1_SKIN	NA
ccle_broad_2019	HSC39_STOMACH	HSC39_STOMACH	0.0878296
ccle_broad_2019	HSC4_UPPER_AERODIGESTIVE_TRACT	HSC4_UPPER_AERODIGESTIVE_TRACT	NA
ccle_broad_2019	HSC5_SKIN	HSC5_SKIN	NA
ccle_broad_2019	HT1080_SOFT_TISSUE	HT1080_SOFT_TISSUE	NA
ccle_broad_2019	HT1197_URINARY_TRACT	HT1197_URINARY_TRACT	NA
ccle_broad_2019	HT1376_URINARY_TRACT	HT1376_URINARY_TRACT	NA
ccle_broad_2019	HT29_LARGE_INTESTINE	HT29_LARGE_INTESTINE	NA
ccle_broad_2019	HT3_CERVIX	HT3_CERVIX	NA
ccle_broad_2019	HTCC3_THYROID	HTCC3_THYROID	NA
ccle_broad_2019	HTK_HAEMATOPOIETIC_AND_LYMPHOID_TISSUE	HTK_HAEMATOPOIETIC_AND_LYMPHOID_TISSUE	NA
ccle_broad_2019	HUH28_BILIARY_TRACT	HUH28_BILIARY_TRACT	NA
ccle_broad_2019	HUH6CLONE5_LIVER	HUH6CLONE5_LIVER	NA
ccle_broad_2019	HUO3N1_BONE	HUO3N1_BONE	NA
ccle_broad_2019	HUO9_BONE	HUO9_BONE	NA
ccle_broad_2019	HUPT4_PANCREAS	HUPT4_PANCREAS	NA
ccle_broad_2019	HUT78_HAEMATOPOIETIC_AND_LYMPHOID_TISSUE	HUT78_HAEMATOPOIETIC_AND_LYMPHOID_TISSUE	NA
ccle_broad_2019	IALM_LUNG	IALM_LUNG	0.0214223
ccle_broad_2019	IHH4_THYROID	IHH4_THYROID	NA
ccle_broad_2019	IM9_HAEMATOPOIETIC_AND_LYMPHOID_TISSUE	IM9_HAEMATOPOIETIC_AND_LYMPHOID_TISSUE	2.51944
ccle_broad_2019	IMR32_AUTONOMIC_GANGLIA	IMR32_AUTONOMIC_GANGLIA	NA
ccle_broad_2019	IMR5_AUTONOMIC_GANGLIA	IMR5_AUTONOMIC_GANGLIA	0.037466
ccle_broad_2019	INA6_HAEMATOPOIETIC_AND_LYMPHOID_TISSUE	INA6_HAEMATOPOIETIC_AND_LYMPHOID_TISSUE	NA
ccle_broad_2019	IOMMLEE_CENTRAL_NERVOUS_SYSTEM	IOMMLEE_CENTRAL_NERVOUS_SYSTEM	NA
ccle_broad_2019	IOSE364	IOSE364	NA
ccle_broad_2019	IOSE397	IOSE397	NA
ccle_broad_2019	IOSE523	IOSE523	NA
ccle_broad_2019	IOSE7516SV40	IOSE7516SV40	NA
ccle_broad_2019	IPC298_SKIN	IPC298_SKIN	NA
ccle_broad_2019	ISTMEL1_SKIN	ISTMEL1_SKIN	0.0442216
ccle_broad_2019	ISTMES1_PLEURA	ISTMES1_PLEURA	0.283145
ccle_broad_2019	ISTMES2_PLEURA	ISTMES2_PLEURA	NA
ccle_broad_2019	ISTSL1_LUNG	ISTSL1_LUNG	0.148195
ccle_broad_2019	ISTSL2_LUNG	ISTSL2_LUNG	0.0901728
ccle_broad_2019	J82_MATCHED_NORMAL_TISSUE	J82_MATCHED_NORMAL_TISSUE	NA
ccle_broad_2019	JAR_PLACENTA	JAR_PLACENTA	0.064593
ccle_broad_2019	JEG3_PLACENTA	JEG3_PLACENTA	NA
ccle_broad_2019	JHC7_BONE	JHC7_BONE	NA
ccle_broad_2019	JHESOAD1_OESOPHAGUS	JHESOAD1_OESOPHAGUS	NA
ccle_broad_2019	JHH2_LIVER	JHH2_LIVER	NA
ccle_broad_2019	JHOM2B_OVARY	JHOM2B_OVARY	NA
ccle_broad_2019	JHOS3_OVARY	JHOS3_OVARY	NA
ccle_broad_2019	JHU011_UPPER_AERODIGESTIVE_TRACT	JHU011_UPPER_AERODIGESTIVE_TRACT	NA
ccle_broad_2019	JHU022_UPPER_AERODIGESTIVE_TRACT	JHU022_UPPER_AERODIGESTIVE_TRACT	NA
ccle_broad_2019	JHU028_LUNG	JHU028_LUNG	NA
ccle_broad_2019	JHU029_UPPER_AERODIGESTIVE_TRACT	JHU029_UPPER_AERODIGESTIVE_TRACT	NA
ccle_broad_2019	JHUEM3_ENDOMETRIUM	JHUEM3_ENDOMETRIUM	NA
ccle_broad_2019	JIMT1_BREAST	JIMT1_BREAST	NA
ccle_broad_2019	JIYOYEP2003_HAEMATOPOIETIC_AND_LYMPHOID_TISSUE	JIYOYEP2003_HAEMATOPOIETIC_AND_LYMPHOID_TISSUE	0.236156
ccle_broad_2019	JK1_HAEMATOPOIETIC_AND_LYMPHOID_TISSUE	JK1_HAEMATOPOIETIC_AND_LYMPHOID_TISSUE	NA
ccle_broad_2019	JL1_PLEURA	JL1_PLEURA	NA
ccle_broad_2019	JM1_HAEMATOPOIETIC_AND_LYMPHOID_TISSUE	JM1_HAEMATOPOIETIC_AND_LYMPHOID_TISSUE	0.0368147
ccle_broad_2019	JMURTK2_SOFT_TISSUE	JMURTK2_SOFT_TISSUE	NA
ccle_broad_2019	JOPACA1_PANCREAS	JOPACA1_PANCREAS	NA
ccle_broad_2019	JRT3T35	JRT3T35	0.0462099
ccle_broad_2019	JR_SOFT_TISSUE	JR_SOFT_TISSUE	NA
ccle_broad_2019	JSC1_HAEMATOPOIETIC_AND_LYMPHOID_TISSUE	JSC1_HAEMATOPOIETIC_AND_LYMPHOID_TISSUE	0.0270578
ccle_broad_2019	JURLMK1_HAEMATOPOIETIC_AND_LYMPHOID_TISSUE	JURLMK1_HAEMATOPOIETIC_AND_LYMPHOID_TISSUE	NA
ccle_broad_2019	JVM2_HAEMATOPOIETIC_AND_LYMPHOID_TISSUE	JVM2_HAEMATOPOIETIC_AND_LYMPHOID_TISSUE	1.45695
ccle_broad_2019	JVM3_HAEMATOPOIETIC_AND_LYMPHOID_TISSUE	JVM3_HAEMATOPOIETIC_AND_LYMPHOID_TISSUE	0.931058
ccle_broad_2019	K029AX_SKIN	K029AX_SKIN	NA
ccle_broad_2019	K19	K19	NA
ccle_broad_2019	K2_SKIN	K2_SKIN	NA
ccle_broad_2019	K562_HAEMATOPOIETIC_AND_LYMPHOID_TISSUE	K562_HAEMATOPOIETIC_AND_LYMPHOID_TISSUE	0.0884137
ccle_broad_2019	K5_THYROID	K5_THYROID	0.204759
ccle_broad_2019	K8	K8	NA
ccle_broad_2019	KARPAS1106P_HAEMATOPOIETIC_AND_LYMPHOID_TISSUE	KARPAS1106P_HAEMATOPOIETIC_AND_LYMPHOID_TISSUE	NA
ccle_broad_2019	KARPAS231_HAEMATOPOIETIC_AND_LYMPHOID_TISSUE	KARPAS231_HAEMATOPOIETIC_AND_LYMPHOID_TISSUE	0.0164519
ccle_broad_2019	KARPAS299_HAEMATOPOIETIC_AND_LYMPHOID_TISSUE	KARPAS299_HAEMATOPOIETIC_AND_LYMPHOID_TISSUE	0.156945
ccle_broad_2019	KARPAS384_HAEMATOPOIETIC_AND_LYMPHOID_TISSUE	KARPAS384_HAEMATOPOIETIC_AND_LYMPHOID_TISSUE	NA
ccle_broad_2019	KARPAS45_HAEMATOPOIETIC_AND_LYMPHOID_TISSUE	KARPAS45_HAEMATOPOIETIC_AND_LYMPHOID_TISSUE	0.0161807
ccle_broad_2019	KASUMI1_HAEMATOPOIETIC_AND_LYMPHOID_TISSUE	KASUMI1_HAEMATOPOIETIC_AND_LYMPHOID_TISSUE	1.10191
ccle_broad_2019	KASUMI2_HAEMATOPOIETIC_AND_LYMPHOID_TISSUE	KASUMI2_HAEMATOPOIETIC_AND_LYMPHOID_TISSUE	NA
ccle_broad_2019	KASUMI3	KASUMI3	NA
ccle_broad_2019	KASUMI6_HAEMATOPOIETIC_AND_LYMPHOID_TISSUE	KASUMI6_HAEMATOPOIETIC_AND_LYMPHOID_TISSUE	NA
ccle_broad_2019	KATOIII_STOMACH	KATOIII_STOMACH	NA
ccle_broad_2019	KCIMOH1_PANCREAS	KCIMOH1_PANCREAS	NA
ccle_broad_2019	KD_SOFT_TISSUE	KD_SOFT_TISSUE	NA
ccle_broad_2019	KE97_HAEMATOPOIETIC_AND_LYMPHOID_TISSUE	KE97_HAEMATOPOIETIC_AND_LYMPHOID_TISSUE	NA
ccle_broad_2019	KG1C_CENTRAL_NERVOUS_SYSTEM	KG1C_CENTRAL_NERVOUS_SYSTEM	NA
ccle_broad_2019	KGN_OVARY	KGN_OVARY	0.0811512
ccle_broad_2019	KHM1B_HAEMATOPOIETIC_AND_LYMPHOID_TISSUE	KHM1B_HAEMATOPOIETIC_AND_LYMPHOID_TISSUE	NA
ccle_broad_2019	KHYG_HAEMATOPOIETIC_AND_LYMPHOID_TISSUE	KHYG_HAEMATOPOIETIC_AND_LYMPHOID_TISSUE	NA
ccle_broad_2019	KINGS1_CENTRAL_NERVOUS_SYSTEM	KINGS1_CENTRAL_NERVOUS_SYSTEM	0.172264
ccle_broad_2019	KKU100_BILIARY_TRACT	KKU100_BILIARY_TRACT	NA
ccle_broad_2019	KLE_ENDOMETRIUM	KLE_ENDOMETRIUM	0.360761
ccle_broad_2019	KLM1_PANCREAS	KLM1_PANCREAS	NA
ccle_broad_2019	KMH2_THYROID	KMH2_THYROID	NA
ccle_broad_2019	KMOE2_HAEMATOPOIETIC_AND_LYMPHOID_TISSUE	KMOE2_HAEMATOPOIETIC_AND_LYMPHOID_TISSUE	0.216804
ccle_broad_2019	KMRC1_KIDNEY	KMRC1_KIDNEY	NA
ccle_broad_2019	KMRC2_KIDNEY	KMRC2_KIDNEY	NA
ccle_broad_2019	KMRC3_KIDNEY	KMRC3_KIDNEY	NA
ccle_broad_2019	KMS12BM_HAEMATOPOIETIC_AND_LYMPHOID_TISSUE	KMS12BM_HAEMATOPOIETIC_AND_LYMPHOID_TISSUE	0.0232188
ccle_broad_2019	KMS18_HAEMATOPOIETIC_AND_LYMPHOID_TISSUE	KMS18_HAEMATOPOIETIC_AND_LYMPHOID_TISSUE	NA
ccle_broad_2019	KMS26_HAEMATOPOIETIC_AND_LYMPHOID_TISSUE	KMS26_HAEMATOPOIETIC_AND_LYMPHOID_TISSUE	NA
ccle_broad_2019	KMS27_HAEMATOPOIETIC_AND_LYMPHOID_TISSUE	KMS27_HAEMATOPOIETIC_AND_LYMPHOID_TISSUE	NA
ccle_broad_2019	KMS28BM_HAEMATOPOIETIC_AND_LYMPHOID_TISSUE	KMS28BM_HAEMATOPOIETIC_AND_LYMPHOID_TISSUE	NA
ccle_broad_2019	KNS60_CENTRAL_NERVOUS_SYSTEM	KNS60_CENTRAL_NERVOUS_SYSTEM	NA
ccle_broad_2019	KNS62_LUNG	KNS62_LUNG	NA
ccle_broad_2019	KNS81FD_CENTRAL_NERVOUS_SYSTEM	KNS81FD_CENTRAL_NERVOUS_SYSTEM	1.24067
ccle_broad_2019	KNS81_CENTRAL_NERVOUS_SYSTEM	KNS81_CENTRAL_NERVOUS_SYSTEM	NA
ccle_broad_2019	KON_UPPER_AERODIGESTIVE_TRACT	KON_UPPER_AERODIGESTIVE_TRACT	NA
ccle_broad_2019	KOSC2_UPPER_AERODIGESTIVE_TRACT	KOSC2_UPPER_AERODIGESTIVE_TRACT	NA
ccle_broad_2019	KP1NL_PANCREAS	KP1NL_PANCREAS	NA
ccle_broad_2019	KP1N_PANCREAS	KP1N_PANCREAS	NA
ccle_broad_2019	KP2_PANCREAS	KP2_PANCREAS	NA
ccle_broad_2019	KP3_PANCREAS	KP3_PANCREAS	NA
ccle_broad_2019	KPL1_BREAST	KPL1_BREAST	NA
ccle_broad_2019	KPMRTRY_SOFT_TISSUE	KPMRTRY_SOFT_TISSUE	NA
ccle_broad_2019	KPNSI9S_AUTONOMIC_GANGLIA	KPNSI9S_AUTONOMIC_GANGLIA	NA
ccle_broad_2019	KPNYN_AUTONOMIC_GANGLIA	KPNYN_AUTONOMIC_GANGLIA	0.23839
ccle_broad_2019	KPNYS_AUTONOMIC_GANGLIA	KPNYS_AUTONOMIC_GANGLIA	0.0482924
ccle_broad_2019	KS1_CENTRAL_NERVOUS_SYSTEM	KS1_CENTRAL_NERVOUS_SYSTEM	0.0666665
ccle_broad_2019	KU812_HAEMATOPOIETIC_AND_LYMPHOID_TISSUE	KU812_HAEMATOPOIETIC_AND_LYMPHOID_TISSUE	0.0713189
ccle_broad_2019	KY821_HAEMATOPOIETIC_AND_LYMPHOID_TISSUE	KY821_HAEMATOPOIETIC_AND_LYMPHOID_TISSUE	0.0462968
ccle_broad_2019	KYAE1_OESOPHAGUS	KYAE1_OESOPHAGUS	NA
ccle_broad_2019	KYSE220_OESOPHAGUS	KYSE220_OESOPHAGUS	NA
ccle_broad_2019	KYSE50_OESOPHAGUS	KYSE50_OESOPHAGUS	NA
ccle_broad_2019	KYSE520_OESOPHAGUS	KYSE520_OESOPHAGUS	NA
ccle_broad_2019	KYSE70_OESOPHAGUS	KYSE70_OESOPHAGUS	NA
ccle_broad_2019	L33_PANCREAS	L33_PANCREAS	NA
ccle_broad_2019	L540_HAEMATOPOIETIC_AND_LYMPHOID_TISSUE	L540_HAEMATOPOIETIC_AND_LYMPHOID_TISSUE	0.120379
ccle_broad_2019	L542_MATCHED_NORMAL_TISSUE	L542_MATCHED_NORMAL_TISSUE	NA
ccle_broad_2019	L82_HAEMATOPOIETIC_AND_LYMPHOID_TISSUE	L82_HAEMATOPOIETIC_AND_LYMPHOID_TISSUE	NA
ccle_broad_2019	LAN2_AUTONOMIC_GANGLIA	LAN2_AUTONOMIC_GANGLIA	NA
ccle_broad_2019	LAN6_AUTONOMIC_GANGLIA	LAN6_AUTONOMIC_GANGLIA	0.391745
ccle_broad_2019	LB1047EBV_MATCHED_NORMAL_TISSUE	LB1047EBV_MATCHED_NORMAL_TISSUE	NA
ccle_broad_2019	LB1047RCC_KIDNEY	LB1047RCC_KIDNEY	0.094889
ccle_broad_2019	LB2241EBV_MATCHED_NORMAL_TISSUE	LB2241EBV_MATCHED_NORMAL_TISSUE	NA
ccle_broad_2019	LB2241RCC_KIDNEY	LB2241RCC_KIDNEY	0.157128
ccle_broad_2019	LB2518EBV_MATCHED_NORMAL_TISSUE	LB2518EBV_MATCHED_NORMAL_TISSUE	NA
ccle_broad_2019	LB2518MEL_SKIN	LB2518MEL_SKIN	0.0798079
ccle_broad_2019	LB373EBV_MATCHED_NORMAL_TISSUE	LB373EBV_MATCHED_NORMAL_TISSUE	NA
ccle_broad_2019	LB373MELD_SKIN	LB373MELD_SKIN	0.296223
ccle_broad_2019	LB647PBL_MATCHED_NORMAL_TISSUE	LB647PBL_MATCHED_NORMAL_TISSUE	NA
ccle_broad_2019	LB647SCLC_LUNG	LB647SCLC_LUNG	0.0375143
ccle_broad_2019	LB771HNC_UPPER_AERODIGESTIVE_TRACT	LB771HNC_UPPER_AERODIGESTIVE_TRACT	0.0690149
ccle_broad_2019	LB771PBL_MATCHED_NORMAL_TISSUE	LB771PBL_MATCHED_NORMAL_TISSUE	NA
ccle_broad_2019	LB831BLC_URINARY_TRACT	LB831BLC_URINARY_TRACT	0.0921714
ccle_broad_2019	LB831EBV_MATCHED_NORMAL_TISSUE	LB831EBV_MATCHED_NORMAL_TISSUE	NA
ccle_broad_2019	LB996EBV_MATCHED_NORMAL_TISSUE	LB996EBV_MATCHED_NORMAL_TISSUE	NA
ccle_broad_2019	LB996RCC_KIDNEY	LB996RCC_KIDNEY	0.510939
ccle_broad_2019	LC1SQSF_LUNG	LC1SQSF_LUNG	NA
ccle_broad_2019	LC1SQ_LUNG	LC1SQ_LUNG	NA
ccle_broad_2019	LC2AD_LUNG	LC2AD_LUNG	0.00802198
ccle_broad_2019	LC41_HAEMATOPOIETIC_AND_LYMPHOID_TISSUE	LC41_HAEMATOPOIETIC_AND_LYMPHOID_TISSUE	0.134419
ccle_broad_2019	LCLC103H_LUNG	LCLC103H_LUNG	NA
ccle_broad_2019	LIM1215_LARGE_INTESTINE	LIM1215_LARGE_INTESTINE	NA
ccle_broad_2019	LN215_CENTRAL_NERVOUS_SYSTEM	LN215_CENTRAL_NERVOUS_SYSTEM	NA
ccle_broad_2019	LN319_CENTRAL_NERVOUS_SYSTEM	LN319_CENTRAL_NERVOUS_SYSTEM	NA
ccle_broad_2019	LN340_CENTRAL_NERVOUS_SYSTEM	LN340_CENTRAL_NERVOUS_SYSTEM	NA
ccle_broad_2019	LN405_CENTRAL_NERVOUS_SYSTEM	LN405_CENTRAL_NERVOUS_SYSTEM	NA
ccle_broad_2019	LN428_CENTRAL_NERVOUS_SYSTEM	LN428_CENTRAL_NERVOUS_SYSTEM	NA
ccle_broad_2019	LN443_CENTRAL_NERVOUS_SYSTEM	LN443_CENTRAL_NERVOUS_SYSTEM	NA
ccle_broad_2019	LN464_CENTRAL_NERVOUS_SYSTEM	LN464_CENTRAL_NERVOUS_SYSTEM	NA
ccle_broad_2019	LNZ308_CENTRAL_NERVOUS_SYSTEM	LNZ308_CENTRAL_NERVOUS_SYSTEM	NA
ccle_broad_2019	LNZTA3WT4_CENTRAL_NERVOUS_SYSTEM	LNZTA3WT4_CENTRAL_NERVOUS_SYSTEM	NA
ccle_broad_2019	LOUCY_HAEMATOPOIETIC_AND_LYMPHOID_TISSUE	LOUCY_HAEMATOPOIETIC_AND_LYMPHOID_TISSUE	0.0160159
ccle_broad_2019	LOUNH91_LUNG	LOUNH91_LUNG	NA
ccle_broad_2019	LP6_SOFT_TISSUE	LP6_SOFT_TISSUE	NA
ccle_broad_2019	LS1034_MATCHED_NORMAL_TISSUE	LS1034_MATCHED_NORMAL_TISSUE	NA
ccle_broad_2019	LS123_LARGE_INTESTINE	LS123_LARGE_INTESTINE	0.141421
ccle_broad_2019	LU134A_LUNG	LU134A_LUNG	0.069875
ccle_broad_2019	LU135_LUNG	LU135_LUNG	NA
ccle_broad_2019	LU139_LUNG	LU139_LUNG	0.0433009
ccle_broad_2019	LU165_LUNG	LU165_LUNG	0.519688
ccle_broad_2019	LU65_LUNG	LU65_LUNG	0.757296
ccle_broad_2019	LU99A_LUNG	LU99A_LUNG	NA
ccle_broad_2019	LUDLU1_LUNG	LUDLU1_LUNG	NA
ccle_broad_2019	M00921_SKIN	M00921_SKIN	NA
ccle_broad_2019	M059J_CENTRAL_NERVOUS_SYSTEM	M059J_CENTRAL_NERVOUS_SYSTEM	NA
ccle_broad_2019	M059K_CENTRAL_NERVOUS_SYSTEM	M059K_CENTRAL_NERVOUS_SYSTEM	NA
ccle_broad_2019	M1203273_SKIN	M1203273_SKIN	NA
ccle_broad_2019	M14_SKIN	M14_SKIN	NA
ccle_broad_2019	M980513_SKIN	M980513_SKIN	NA
ccle_broad_2019	MAC2A_HAEMATOPOIETIC_AND_LYMPHOID_TISSUE	MAC2A_HAEMATOPOIETIC_AND_LYMPHOID_TISSUE	NA
ccle_broad_2019	MALME3M_SKIN	MALME3M_SKIN	NA
ccle_broad_2019	MAVER1_HAEMATOPOIETIC_AND_LYMPHOID_TISSUE	MAVER1_HAEMATOPOIETIC_AND_LYMPHOID_TISSUE	NA
ccle_broad_2019	MB157_BREAST	MB157_BREAST	NA
ccle_broad_2019	MB1_THYROID	MB1_THYROID	NA
ccle_broad_2019	MC1010_HAEMATOPOIETIC_AND_LYMPHOID_TISSUE	MC1010_HAEMATOPOIETIC_AND_LYMPHOID_TISSUE	NA
ccle_broad_2019	MC116_HAEMATOPOIETIC_AND_LYMPHOID_TISSUE	MC116_HAEMATOPOIETIC_AND_LYMPHOID_TISSUE	0.0809273
ccle_broad_2019	MCAS_OVARY	MCAS_OVARY	NA
ccle_broad_2019	MCC13_SKIN	MCC13_SKIN	NA
ccle_broad_2019	MCC142_SKIN	MCC142_SKIN	NA
ccle_broad_2019	MCC26_SKIN	MCC26_SKIN	NA
ccle_broad_2019	MCCAR_HAEMATOPOIETIC_AND_LYMPHOID_TISSUE	MCCAR_HAEMATOPOIETIC_AND_LYMPHOID_TISSUE	0.155531
ccle_broad_2019	MCIXC_AUTONOMIC_GANGLIA	MCIXC_AUTONOMIC_GANGLIA	NA
ccle_broad_2019	MDAMB134VI_BREAST	MDAMB134VI_BREAST	0.698498
ccle_broad_2019	MDAMB157_BREAST	MDAMB157_BREAST	NA
ccle_broad_2019	MDAMB231_BREAST	MDAMB231_BREAST	NA
ccle_broad_2019	MDAMB330_BREAST	MDAMB330_BREAST	NA
ccle_broad_2019	ME180_CERVIX	ME180_CERVIX	NA
ccle_broad_2019	ME1_HAEMATOPOIETIC_AND_LYMPHOID_TISSUE	ME1_HAEMATOPOIETIC_AND_LYMPHOID_TISSUE	0.306071
ccle_broad_2019	MEC1_HAEMATOPOIETIC_AND_LYMPHOID_TISSUE	MEC1_HAEMATOPOIETIC_AND_LYMPHOID_TISSUE	0.0767074
ccle_broad_2019	MEC2_HAEMATOPOIETIC_AND_LYMPHOID_TISSUE	MEC2_HAEMATOPOIETIC_AND_LYMPHOID_TISSUE	NA
ccle_broad_2019	MEG01_HAEMATOPOIETIC_AND_LYMPHOID_TISSUE	MEG01_HAEMATOPOIETIC_AND_LYMPHOID_TISSUE	0.193089
ccle_broad_2019	MEL202_EYE	MEL202_EYE	NA
ccle_broad_2019	MEL285_EYE	MEL285_EYE	NA
ccle_broad_2019	MELJUSO_SKIN	MELJUSO_SKIN	NA
ccle_broad_2019	MERO14_LUNG	MERO14_LUNG	NA
ccle_broad_2019	MERO25_LUNG	MERO25_LUNG	NA
ccle_broad_2019	MERO41_LUNG	MERO41_LUNG	NA
ccle_broad_2019	MERO48A_LUNG	MERO48A_LUNG	NA
ccle_broad_2019	MERO82_LUNG	MERO82_LUNG	NA
ccle_broad_2019	MERO83_LUNG	MERO83_LUNG	NA
ccle_broad_2019	MERO84_LUNG	MERO84_LUNG	NA
ccle_broad_2019	MERO95_LUNG	MERO95_LUNG	NA
ccle_broad_2019	MESSA_SOFT_TISSUE	MESSA_SOFT_TISSUE	NA
ccle_broad_2019	MET2B	MET2B	NA
ccle_broad_2019	MFE280_ENDOMETRIUM	MFE280_ENDOMETRIUM	NA
ccle_broad_2019	MFHINO_SOFT_TISSUE	MFHINO_SOFT_TISSUE	0.0309228
ccle_broad_2019	MFM223_BREAST	MFM223_BREAST	2.03807
ccle_broad_2019	MG63_BONE	MG63_BONE	NA
ccle_broad_2019	MHHCALL2_HAEMATOPOIETIC_AND_LYMPHOID_TISSUE	MHHCALL2_HAEMATOPOIETIC_AND_LYMPHOID_TISSUE	NA
ccle_broad_2019	MHHCALL4_HAEMATOPOIETIC_AND_LYMPHOID_TISSUE	MHHCALL4_HAEMATOPOIETIC_AND_LYMPHOID_TISSUE	NA
ccle_broad_2019	MHHES1_BONE	MHHES1_BONE	NA
ccle_broad_2019	MHHNB11_AUTONOMIC_GANGLIA	MHHNB11_AUTONOMIC_GANGLIA	0.403742
ccle_broad_2019	MHHPREB1_HAEMATOPOIETIC_AND_LYMPHOID_TISSUE	MHHPREB1_HAEMATOPOIETIC_AND_LYMPHOID_TISSUE	0.0610205
ccle_broad_2019	MINO_HAEMATOPOIETIC_AND_LYMPHOID_TISSUE	MINO_HAEMATOPOIETIC_AND_LYMPHOID_TISSUE	NA
ccle_broad_2019	MJ_HAEMATOPOIETIC_AND_LYMPHOID_TISSUE	MJ_HAEMATOPOIETIC_AND_LYMPHOID_TISSUE	NA
ccle_broad_2019	MKL1SUBCLONE2	MKL1SUBCLONE2	0.0316215
ccle_broad_2019	MKL1_SKIN	MKL1_SKIN	NA
ccle_broad_2019	MKL2_SKIN	MKL2_SKIN	0.0316439
ccle_broad_2019	MKN28_STOMACH	MKN28_STOMACH	NA
ccle_broad_2019	MKN74_STOMACH	MKN74_STOMACH	NA
ccle_broad_2019	ML2_HAEMATOPOIETIC_AND_LYMPHOID_TISSUE	ML2_HAEMATOPOIETIC_AND_LYMPHOID_TISSUE	0.0166527
ccle_broad_2019	MLMA_HAEMATOPOIETIC_AND_LYMPHOID_TISSUE	MLMA_HAEMATOPOIETIC_AND_LYMPHOID_TISSUE	0.151618
ccle_broad_2019	MM127_SKIN	MM127_SKIN	NA
ccle_broad_2019	MM1S_HAEMATOPOIETIC_AND_LYMPHOID_TISSUE	MM1S_HAEMATOPOIETIC_AND_LYMPHOID_TISSUE	NA
ccle_broad_2019	MM370_SKIN	MM370_SKIN	NA
ccle_broad_2019	MM383_SKIN	MM383_SKIN	NA
ccle_broad_2019	MM386_SKIN	MM386_SKIN	NA
ccle_broad_2019	MM415_SKIN	MM415_SKIN	NA
ccle_broad_2019	MM426_SKIN	MM426_SKIN	NA
ccle_broad_2019	MMACSF_SKIN	MMACSF_SKIN	0.778023
ccle_broad_2019	MN60_HAEMATOPOIETIC_AND_LYMPHOID_TISSUE	MN60_HAEMATOPOIETIC_AND_LYMPHOID_TISSUE	1.75812
ccle_broad_2019	MOGGCCM_CENTRAL_NERVOUS_SYSTEM	MOGGCCM_CENTRAL_NERVOUS_SYSTEM	NA
ccle_broad_2019	MOGGUVW_CENTRAL_NERVOUS_SYSTEM	MOGGUVW_CENTRAL_NERVOUS_SYSTEM	NA
ccle_broad_2019	MOLM13_HAEMATOPOIETIC_AND_LYMPHOID_TISSUE	MOLM13_HAEMATOPOIETIC_AND_LYMPHOID_TISSUE	0.0284178
ccle_broad_2019	MOLM16_HAEMATOPOIETIC_AND_LYMPHOID_TISSUE	MOLM16_HAEMATOPOIETIC_AND_LYMPHOID_TISSUE	NA
ccle_broad_2019	MOLM6_HAEMATOPOIETIC_AND_LYMPHOID_TISSUE	MOLM6_HAEMATOPOIETIC_AND_LYMPHOID_TISSUE	NA
ccle_broad_2019	MOLP8_HAEMATOPOIETIC_AND_LYMPHOID_TISSUE	MOLP8_HAEMATOPOIETIC_AND_LYMPHOID_TISSUE	0.0614333
ccle_broad_2019	MOLT3_HAEMATOPOIETIC_AND_LYMPHOID_TISSUE	MOLT3_HAEMATOPOIETIC_AND_LYMPHOID_TISSUE	NA
ccle_broad_2019	MOLT3_MOLT4	MOLT3_MOLT4	NA
ccle_broad_2019	MONOMAC1_HAEMATOPOIETIC_AND_LYMPHOID_TISSUE	MONOMAC1_HAEMATOPOIETIC_AND_LYMPHOID_TISSUE	NA
ccle_broad_2019	MON_SOFT_TISSUE	MON_SOFT_TISSUE	NA
ccle_broad_2019	MOT_HAEMATOPOIETIC_AND_LYMPHOID_TISSUE	MOT_HAEMATOPOIETIC_AND_LYMPHOID_TISSUE	3.07204
ccle_broad_2019	MPP89_PLEURA	MPP89_PLEURA	0.347041
ccle_broad_2019	MRKNU1_BREAST	MRKNU1_BREAST	0.0478488
ccle_broad_2019	MS1_LUNG	MS1_LUNG	0.0396291
ccle_broad_2019	MS1_SKIN	MS1_SKIN	NA
ccle_broad_2019	MS751_CERVIX	MS751_CERVIX	NA
ccle_broad_2019	MSTO211H_PLEURA	MSTO211H_PLEURA	1.13126
ccle_broad_2019	MTA_HAEMATOPOIETIC_AND_LYMPHOID_TISSUE	MTA_HAEMATOPOIETIC_AND_LYMPHOID_TISSUE	NA
ccle_broad_2019	MUGCHOR1_BONE	MUGCHOR1_BONE	NA
ccle_broad_2019	MUTZ3_HAEMATOPOIETIC_AND_LYMPHOID_TISSUE	MUTZ3_HAEMATOPOIETIC_AND_LYMPHOID_TISSUE	NA
ccle_broad_2019	MUTZ5_HAEMATOPOIETIC_AND_LYMPHOID_TISSUE	MUTZ5_HAEMATOPOIETIC_AND_LYMPHOID_TISSUE	NA
ccle_broad_2019	MYLA_HAEMATOPOIETIC_AND_LYMPHOID_TISSUE	MYLA_HAEMATOPOIETIC_AND_LYMPHOID_TISSUE	NA
ccle_broad_2019	MYM12_HAEMATOPOIETIC_AND_LYMPHOID_TISSUE	MYM12_HAEMATOPOIETIC_AND_LYMPHOID_TISSUE	0.0101864
ccle_broad_2019	MZ1B_MATCHED_NORMAL_TISSUE	MZ1B_MATCHED_NORMAL_TISSUE	NA
ccle_broad_2019	MZ1PC_PANCREAS	MZ1PC_PANCREAS	0.0145218
ccle_broad_2019	MZ2MEL_SKIN	MZ2MEL_SKIN	0.130325
ccle_broad_2019	MZ7B_MATCHED_NORMAL_TISSUE	MZ7B_MATCHED_NORMAL_TISSUE	NA
ccle_broad_2019	MZ7MEL_SKIN	MZ7MEL_SKIN	0.119596
ccle_broad_2019	NALM1_HAEMATOPOIETIC_AND_LYMPHOID_TISSUE	NALM1_HAEMATOPOIETIC_AND_LYMPHOID_TISSUE	NA
ccle_broad_2019	NB10_AUTONOMIC_GANGLIA	NB10_AUTONOMIC_GANGLIA	3.05074
ccle_broad_2019	NB12_AUTONOMIC_GANGLIA	NB12_AUTONOMIC_GANGLIA	NA
ccle_broad_2019	NB13_AUTONOMIC_GANGLIA	NB13_AUTONOMIC_GANGLIA	0.0301422
ccle_broad_2019	NB14_AUTONOMIC_GANGLIA	NB14_AUTONOMIC_GANGLIA	2.10736
ccle_broad_2019	NB1643_AUTONOMIC_GANGLIA	NB1643_AUTONOMIC_GANGLIA	NA
ccle_broad_2019	NB17_AUTONOMIC_GANGLIA	NB17_AUTONOMIC_GANGLIA	0.0587799
ccle_broad_2019	NB4_HAEMATOPOIETIC_AND_LYMPHOID_TISSUE	NB4_HAEMATOPOIETIC_AND_LYMPHOID_TISSUE	0.0076327
ccle_broad_2019	NB5_AUTONOMIC_GANGLIA	NB5_AUTONOMIC_GANGLIA	0.195558
ccle_broad_2019	NB69_AUTONOMIC_GANGLIA	NB69_AUTONOMIC_GANGLIA	0.132154
ccle_broad_2019	NB6_AUTONOMIC_GANGLIA	NB6_AUTONOMIC_GANGLIA	0.126994
ccle_broad_2019	NB7_AUTONOMIC_GANGLIA	NB7_AUTONOMIC_GANGLIA	3.74588
ccle_broad_2019	NBSUSSR_AUTONOMIC_GANGLIA	NBSUSSR_AUTONOMIC_GANGLIA	0.0188283
ccle_broad_2019	NBTU110_AUTONOMIC_GANGLIA	NBTU110_AUTONOMIC_GANGLIA	0.457197
ccle_broad_2019	NCC010_KIDNEY	NCC010_KIDNEY	NA
ccle_broad_2019	NCC021_KIDNEY	NCC021_KIDNEY	NA
ccle_broad_2019	NCCIT_TESTIS	NCCIT_TESTIS	NA
ccle_broad_2019	NCIBL128_MATCHED_NORMAL_TISSUE	NCIBL128_MATCHED_NORMAL_TISSUE	NA
ccle_broad_2019	NCIBL1395_MATCHED_NORMAL_TISSUE	NCIBL1395_MATCHED_NORMAL_TISSUE	NA
ccle_broad_2019	NCIBL1437_MATCHED_NORMAL_TISSUE	NCIBL1437_MATCHED_NORMAL_TISSUE	NA
ccle_broad_2019	NCIBL1770_MATCHED_NORMAL_TISSUE	NCIBL1770_MATCHED_NORMAL_TISSUE	NA
ccle_broad_2019	NCIBL2009_MATCHED_NORMAL_TISSUE	NCIBL2009_MATCHED_NORMAL_TISSUE	NA
ccle_broad_2019	NCIBL2052_MATCHED_NORMAL_TISSUE	NCIBL2052_MATCHED_NORMAL_TISSUE	NA
ccle_broad_2019	NCIBL2087_MATCHED_NORMAL_TISSUE	NCIBL2087_MATCHED_NORMAL_TISSUE	NA
ccle_broad_2019	NCIBL209_MATCHED_NORMAL_TISSUE	NCIBL209_MATCHED_NORMAL_TISSUE	NA
ccle_broad_2019	NCIBL2122_MATCHED_NORMAL_TISSUE	NCIBL2122_MATCHED_NORMAL_TISSUE	NA
ccle_broad_2019	NCIBL2126_MATCHED_NORMAL_TISSUE	NCIBL2126_MATCHED_NORMAL_TISSUE	NA
ccle_broad_2019	NCIBL2171_MATCHED_NORMAL_TISSUE	NCIBL2171_MATCHED_NORMAL_TISSUE	NA
ccle_broad_2019	NCIH1048_LUNG	NCIH1048_LUNG	NA
ccle_broad_2019	NCIH128_LUNG	NCIH128_LUNG	18.2931
ccle_broad_2019	NCIH1299_LUNG	NCIH1299_LUNG	NA
ccle_broad_2019	NCIH1304_LUNG	NCIH1304_LUNG	0.0670999
ccle_broad_2019	NCIH1339_LUNG	NCIH1339_LUNG	NA
ccle_broad_2019	NCIH1341_LUNG	NCIH1341_LUNG	NA
ccle_broad_2019	NCIH1373_LUNG	NCIH1373_LUNG	NA
ccle_broad_2019	NCIH1404	NCIH1404	NA
ccle_broad_2019	NCIH1417_LUNG	NCIH1417_LUNG	0.331469
ccle_broad_2019	NCIH1436_LUNG	NCIH1436_LUNG	0.101495
ccle_broad_2019	NCIH1522	NCIH1522	0.291976
ccle_broad_2019	NCIH1568_LUNG	NCIH1568_LUNG	NA
ccle_broad_2019	NCIH1581_LUNG	NCIH1581_LUNG	0.0844348
ccle_broad_2019	NCIH1618_LUNG	NCIH1618_LUNG	NA
ccle_broad_2019	NCIH1650_LUNG	NCIH1650_LUNG	NA
ccle_broad_2019	NCIH1666_LUNG	NCIH1666_LUNG	5.20774
ccle_broad_2019	NCIH1688_LUNG	NCIH1688_LUNG	NA
ccle_broad_2019	NCIH1693_LUNG	NCIH1693_LUNG	NA
ccle_broad_2019	NCIH1694_LUNG	NCIH1694_LUNG	0.0963428
ccle_broad_2019	NCIH1755_LUNG	NCIH1755_LUNG	NA
ccle_broad_2019	NCIH1770_LUNG	NCIH1770_LUNG	1.77257
ccle_broad_2019	NCIH1792_LUNG	NCIH1792_LUNG	NA
ccle_broad_2019	NCIH1793_LUNG	NCIH1793_LUNG	NA
ccle_broad_2019	NCIH1819_LUNG	NCIH1819_LUNG	NA
ccle_broad_2019	NCIH1869_LUNG	NCIH1869_LUNG	0.862202
ccle_broad_2019	NCIH1876_LUNG	NCIH1876_LUNG	0.0295984
ccle_broad_2019	NCIH187_LUNG	NCIH187_LUNG	0.083732
ccle_broad_2019	NCIH1915_LUNG	NCIH1915_LUNG	NA
ccle_broad_2019	NCIH1926	NCIH1926	NA
ccle_broad_2019	NCIH1963_LUNG	NCIH1963_LUNG	0.0170767
ccle_broad_2019	NCIH196_LUNG	NCIH196_LUNG	NA
ccle_broad_2019	NCIH1975_LUNG	NCIH1975_LUNG	0.0630584
ccle_broad_2019	NCIH1993_LUNG	NCIH1993_LUNG	NA
ccle_broad_2019	NCIH2004RT_SOFT_TISSUE	NCIH2004RT_SOFT_TISSUE	NA
ccle_broad_2019	NCIH2023_LUNG	NCIH2023_LUNG	NA
ccle_broad_2019	NCIH2029_LUNG	NCIH2029_LUNG	NA
ccle_broad_2019	NCIH2052_PLEURA	NCIH2052_PLEURA	NA
ccle_broad_2019	NCIH2073_LUNG	NCIH2073_LUNG	NA
ccle_broad_2019	NCIH2077_LUNG	NCIH2077_LUNG	NA
ccle_broad_2019	NCIH2085_LUNG	NCIH2085_LUNG	NA
ccle_broad_2019	NCIH2087_LUNG	NCIH2087_LUNG	NA
ccle_broad_2019	NCIH209_LUNG	NCIH209_LUNG	0.150048
ccle_broad_2019	NCIH2107	NCIH2107	0.626582
ccle_broad_2019	NCIH2122_LUNG	NCIH2122_LUNG	NA
ccle_broad_2019	NCIH2126_LUNG	NCIH2126_LUNG	0.0877655
ccle_broad_2019	NCIH2135_LUNG	NCIH2135_LUNG	0.297977
ccle_broad_2019	NCIH2141_LUNG	NCIH2141_LUNG	0.14505
ccle_broad_2019	NCIH2171_LUNG	NCIH2171_LUNG	0.841631
ccle_broad_2019	NCIH2196_LUNG	NCIH2196_LUNG	0.749795
ccle_broad_2019	NCIH220	NCIH220	0.186745
ccle_broad_2019	NCIH2228_LUNG	NCIH2228_LUNG	NA
ccle_broad_2019	NCIH226_LUNG	NCIH226_LUNG	2.60642
ccle_broad_2019	NCIH2330_LUNG	NCIH2330_LUNG	NA
ccle_broad_2019	NCIH2373_PLEURA	NCIH2373_PLEURA	NA
ccle_broad_2019	NCIH2405_LUNG	NCIH2405_LUNG	NA
ccle_broad_2019	NCIH2444_LUNG	NCIH2444_LUNG	NA
ccle_broad_2019	NCIH2452_PLEURA	NCIH2452_PLEURA	NA
ccle_broad_2019	NCIH2461_PLEURA	NCIH2461_PLEURA	NA
ccle_broad_2019	NCIH250_LUNG	NCIH250_LUNG	NA
ccle_broad_2019	NCIH2591_PLEURA	NCIH2591_PLEURA	NA
ccle_broad_2019	NCIH2595_PLEURA	NCIH2595_PLEURA	NA
ccle_broad_2019	NCIH2722_PLEURA	NCIH2722_PLEURA	NA
ccle_broad_2019	NCIH2731_PLEURA	NCIH2731_PLEURA	NA
ccle_broad_2019	NCIH2795_PLEURA	NCIH2795_PLEURA	NA
ccle_broad_2019	NCIH2803_PLEURA	NCIH2803_PLEURA	NA
ccle_broad_2019	NCIH2804_PLEURA	NCIH2804_PLEURA	NA
ccle_broad_2019	NCIH2810_PLEURA	NCIH2810_PLEURA	NA
ccle_broad_2019	NCIH2818_PLEURA	NCIH2818_PLEURA	NA
ccle_broad_2019	NCIH2869_PLEURA	NCIH2869_PLEURA	NA
ccle_broad_2019	NCIH2882_LUNG	NCIH2882_LUNG	NA
ccle_broad_2019	NCIH2887_LUNG	NCIH2887_LUNG	NA
ccle_broad_2019	NCIH28_PLEURA	NCIH28_PLEURA	NA
ccle_broad_2019	NCIH292_LUNG	NCIH292_LUNG	NA
ccle_broad_2019	NCIH3122_LUNG	NCIH3122_LUNG	NA
ccle_broad_2019	NCIH322M_LUNG	NCIH322M_LUNG	8.75256
ccle_broad_2019	NCIH345_LUNG	NCIH345_LUNG	0.294489
ccle_broad_2019	NCIH378_LUNG	NCIH378_LUNG	NA
ccle_broad_2019	NCIH460_LUNG	NCIH460_LUNG	NA
ccle_broad_2019	NCIH513_PLEURA	NCIH513_PLEURA	NA
ccle_broad_2019	NCIH520_LUNG	NCIH520_LUNG	NA
ccle_broad_2019	NCIH522_LUNG	NCIH522_LUNG	NA
ccle_broad_2019	NCIH524_LUNG	NCIH524_LUNG	0.067111
ccle_broad_2019	NCIH526_LUNG	NCIH526_LUNG	0.0678569
ccle_broad_2019	NCIH630_LARGE_INTESTINE	NCIH630_LARGE_INTESTINE	NA
ccle_broad_2019	NCIH64_LUNG	NCIH64_LUNG	0.0624382
ccle_broad_2019	NCIH660_PROSTATE	NCIH660_PROSTATE	NA
ccle_broad_2019	NCIH684_LIVER	NCIH684_LIVER	NA
ccle_broad_2019	NCIH69_LUNG	NCIH69_LUNG	0.0954677
ccle_broad_2019	NCIH716_LARGE_INTESTINE	NCIH716_LARGE_INTESTINE	6.05364
ccle_broad_2019	NCIH719	NCIH719	0.622415
ccle_broad_2019	NCIH720_LUNG	NCIH720_LUNG	0.18247
ccle_broad_2019	NCIH735	NCIH735	NA
ccle_broad_2019	NCIH740_LUNG	NCIH740_LUNG	NA
ccle_broad_2019	NCIH747_LARGE_INTESTINE	NCIH747_LARGE_INTESTINE	0.108387
ccle_broad_2019	NCIH748_LUNG	NCIH748_LUNG	0.443068
ccle_broad_2019	NCIH820_LUNG	NCIH820_LUNG	NA
ccle_broad_2019	NCIH82_LUNG	NCIH82_LUNG	0.0288627
ccle_broad_2019	NCIH835_LUNG	NCIH835_LUNG	NA
ccle_broad_2019	NCIH838_LUNG	NCIH838_LUNG	NA
ccle_broad_2019	NCIH841_LUNG	NCIH841_LUNG	NA
ccle_broad_2019	NCIH847_LUNG	NCIH847_LUNG	0.0386574
ccle_broad_2019	NCIH854_LUNG	NCIH854_LUNG	NA
ccle_broad_2019	NCIH865	NCIH865	NA
ccle_broad_2019	NEC8_TESTIS	NEC8_TESTIS	0.127783
ccle_broad_2019	NH12_AUTONOMIC_GANGLIA	NH12_AUTONOMIC_GANGLIA	3.16575
ccle_broad_2019	NHAHTDD_CENTRAL_NERVOUS_SYSTEM	NHAHTDD_CENTRAL_NERVOUS_SYSTEM	NA
ccle_broad_2019	NHA_HT_DD	NHA_HT_DD	NA
ccle_broad_2019	NK92MI_HAEMATOPOIETIC_AND_LYMPHOID_TISSUE	NK92MI_HAEMATOPOIETIC_AND_LYMPHOID_TISSUE	0.340276
ccle_broad_2019	NKL_HAEMATOPOIETIC_AND_LYMPHOID_TISSUE	NKL_HAEMATOPOIETIC_AND_LYMPHOID_TISSUE	NA
ccle_broad_2019	NKM1_HAEMATOPOIETIC_AND_LYMPHOID_TISSUE	NKM1_HAEMATOPOIETIC_AND_LYMPHOID_TISSUE	0.0629795
ccle_broad_2019	NMB_AUTONOMIC_GANGLIA	NMB_AUTONOMIC_GANGLIA	NA
ccle_broad_2019	NMCG1_CENTRAL_NERVOUS_SYSTEM	NMCG1_CENTRAL_NERVOUS_SYSTEM	0.217251
ccle_broad_2019	NO10_CENTRAL_NERVOUS_SYSTEM	NO10_CENTRAL_NERVOUS_SYSTEM	0.0345941
ccle_broad_2019	NO11_CENTRAL_NERVOUS_SYSTEM	NO11_CENTRAL_NERVOUS_SYSTEM	0.12385
ccle_broad_2019	NOS1_BONE	NOS1_BONE	0.0395352
ccle_broad_2019	NP5_CENTRAL_NERVOUS_SYSTEM	NP5_CENTRAL_NERVOUS_SYSTEM	NA
ccle_broad_2019	NP8_CENTRAL_NERVOUS_SYSTEM	NP8_CENTRAL_NERVOUS_SYSTEM	NA
ccle_broad_2019	NTERA2CLD1_TESTIS	NTERA2CLD1_TESTIS	NA
ccle_broad_2019	NTERASCLD1	NTERASCLD1	0.0442043
ccle_broad_2019	NUDUL1_HAEMATOPOIETIC_AND_LYMPHOID_TISSUE	NUDUL1_HAEMATOPOIETIC_AND_LYMPHOID_TISSUE	0.0263772
ccle_broad_2019	NUGC2_STOMACH	NUGC2_STOMACH	NA
ccle_broad_2019	NY_BONE	NY_BONE	NA
ccle_broad_2019	OACM51_OESOPHAGUS	OACM51_OESOPHAGUS	NA
ccle_broad_2019	OACP4C_OESOPHAGUS	OACP4C_OESOPHAGUS	NA
ccle_broad_2019	OAW28_OVARY	OAW28_OVARY	NA
ccle_broad_2019	OC315_OVARY	OC315_OVARY	NA
ccle_broad_2019	OCIAML5_HAEMATOPOIETIC_AND_LYMPHOID_TISSUE	OCIAML5_HAEMATOPOIETIC_AND_LYMPHOID_TISSUE	0.0482552
ccle_broad_2019	OCIC5X_OVARY	OCIC5X_OVARY	NA
ccle_broad_2019	OCILY10_HAEMATOPOIETIC_AND_LYMPHOID_TISSUE	OCILY10_HAEMATOPOIETIC_AND_LYMPHOID_TISSUE	NA
ccle_broad_2019	OCILY12_HAEMATOPOIETIC_AND_LYMPHOID_TISSUE	OCILY12_HAEMATOPOIETIC_AND_LYMPHOID_TISSUE	NA
ccle_broad_2019	OCILY132_HAEMATOPOIETIC_AND_LYMPHOID_TISSUE	OCILY132_HAEMATOPOIETIC_AND_LYMPHOID_TISSUE	NA
ccle_broad_2019	OCILY19_HAEMATOPOIETIC_AND_LYMPHOID_TISSUE	OCILY19_HAEMATOPOIETIC_AND_LYMPHOID_TISSUE	0.0293714
ccle_broad_2019	OCILY7_HAEMATOPOIETIC_AND_LYMPHOID_TISSUE	OCILY7_HAEMATOPOIETIC_AND_LYMPHOID_TISSUE	NA
ccle_broad_2019	OCIMY5_HAEMATOPOIETIC_AND_LYMPHOID_TISSUE	OCIMY5_HAEMATOPOIETIC_AND_LYMPHOID_TISSUE	NA
ccle_broad_2019	OCIMY7_HAEMATOPOIETIC_AND_LYMPHOID_TISSUE	OCIMY7_HAEMATOPOIETIC_AND_LYMPHOID_TISSUE	NA
ccle_broad_2019	OCUBM_BREAST	OCUBM_BREAST	0.0229608
ccle_broad_2019	OELE_OVARY	OELE_OVARY	NA
ccle_broad_2019	OMC1_CERVIX	OMC1_CERVIX	0.448134
ccle_broad_2019	OMM23_EYE	OMM23_EYE	NA
ccle_broad_2019	OMM25_EYE	OMM25_EYE	NA
ccle_broad_2019	ONCODG1_OVARY	ONCODG1_OVARY	NA
ccle_broad_2019	ONDA9_CENTRAL_NERVOUS_SYSTEM	ONDA9_CENTRAL_NERVOUS_SYSTEM	NA
ccle_broad_2019	OPM1_HAEMATOPOIETIC_AND_LYMPHOID_TISSUE	OPM1_HAEMATOPOIETIC_AND_LYMPHOID_TISSUE	NA
ccle_broad_2019	OPM2_HAEMATOPOIETIC_AND_LYMPHOID_TISSUE	OPM2_HAEMATOPOIETIC_AND_LYMPHOID_TISSUE	0.17544
ccle_broad_2019	OSA80	OSA80	NA
ccle_broad_2019	OSC19_UPPER_AERODIGESTIVE_TRACT	OSC19_UPPER_AERODIGESTIVE_TRACT	NA
ccle_broad_2019	OSC20_UPPER_AERODIGESTIVE_TRACT	OSC20_UPPER_AERODIGESTIVE_TRACT	NA
ccle_broad_2019	OSRC2_KIDNEY	OSRC2_KIDNEY	0.310427
ccle_broad_2019	OUMS23_LARGE_INTESTINE	OUMS23_LARGE_INTESTINE	NA
ccle_broad_2019	OUMS27_BONE	OUMS27_BONE	NA
ccle_broad_2019	OV17R_OVARY	OV17R_OVARY	NA
ccle_broad_2019	OV7_OVARY	OV7_OVARY	NA
ccle_broad_2019	OV90_OVARY	OV90_OVARY	NA
ccle_broad_2019	OVCA420_OVARY	OVCA420_OVARY	NA
ccle_broad_2019	OVCA432	OVCA432	NA
ccle_broad_2019	OVCA433_OVARY	OVCA433_OVARY	NA
ccle_broad_2019	OVCAR4_OVARY	OVCAR4_OVARY	0.0541022
ccle_broad_2019	OVCAR5_OVARY	OVCAR5_OVARY	NA
ccle_broad_2019	OVCAR8_OVARY	OVCAR8_OVARY	NA
ccle_broad_2019	OVMANA_OVARY	OVMANA_OVARY	NA
ccle_broad_2019	OVMIU_OVARY	OVMIU_OVARY	NA
ccle_broad_2019	OVSAHO_OVARY	OVSAHO_OVARY	NA
ccle_broad_2019	P116	P116	NA
ccle_broad_2019	P12ICHIKAWA_HAEMATOPOIETIC_AND_LYMPHOID_TISSUE	P12ICHIKAWA_HAEMATOPOIETIC_AND_LYMPHOID_TISSUE	NA
ccle_broad_2019	P30OHK_HAEMATOPOIETIC_AND_LYMPHOID_TISSUE	P30OHK_HAEMATOPOIETIC_AND_LYMPHOID_TISSUE	0.4378
ccle_broad_2019	P31FUJ_HAEMATOPOIETIC_AND_LYMPHOID_TISSUE	P31FUJ_HAEMATOPOIETIC_AND_LYMPHOID_TISSUE	1.514
ccle_broad_2019	P32ISH_HAEMATOPOIETIC_AND_LYMPHOID_TISSUE	P32ISH_HAEMATOPOIETIC_AND_LYMPHOID_TISSUE	NA
ccle_broad_2019	P3HR1_HAEMATOPOIETIC_AND_LYMPHOID_TISSUE	P3HR1_HAEMATOPOIETIC_AND_LYMPHOID_TISSUE	0.0630689
ccle_broad_2019	PA1_OVARY	PA1_OVARY	NA
ccle_broad_2019	PACADD119_PANCREAS	PACADD119_PANCREAS	NA
ccle_broad_2019	PACADD135_PANCREAS	PACADD135_PANCREAS	NA
ccle_broad_2019	PACADD137_PANCREAS	PACADD137_PANCREAS	NA
ccle_broad_2019	PACADD159_PANCREAS	PACADD159_PANCREAS	NA
ccle_broad_2019	PACADD161_PANCREAS	PACADD161_PANCREAS	NA
ccle_broad_2019	PACADD165_PANCREAS	PACADD165_PANCREAS	NA
ccle_broad_2019	PACADD188_PANCREAS	PACADD188_PANCREAS	NA
ccle_broad_2019	PANC0203_PANCREAS	PANC0203_PANCREAS	NA
ccle_broad_2019	PANC0213_PANCREAS	PANC0213_PANCREAS	NA
ccle_broad_2019	PANC0327_PANCREAS	PANC0327_PANCREAS	NA
ccle_broad_2019	PANC0504_PANCREAS	PANC0504_PANCREAS	NA
ccle_broad_2019	PANC0813_PANCREAS	PANC0813_PANCREAS	NA
ccle_broad_2019	PANC1_PANCREAS	PANC1_PANCREAS	NA
ccle_broad_2019	PATU8902_PANCREAS	PATU8902_PANCREAS	NA
ccle_broad_2019	PC3JPC3_LUNG	PC3JPC3_LUNG	NA
ccle_broad_2019	PC3_PROSTATE	PC3_PROSTATE	NA
ccle_broad_2019	PC9_LUNG	PC9_LUNG	NA
ccle_broad_2019	PCI15A_UPPER_AERODIGESTIVE_TRACT	PCI15A_UPPER_AERODIGESTIVE_TRACT	NA
ccle_broad_2019	PCI30_UPPER_AERODIGESTIVE_TRACT	PCI30_UPPER_AERODIGESTIVE_TRACT	NA
ccle_broad_2019	PCI38_UPPER_AERODIGESTIVE_TRACT	PCI38_UPPER_AERODIGESTIVE_TRACT	NA
ccle_broad_2019	PCI4B_UPPER_AERODIGESTIVE_TRACT	PCI4B_UPPER_AERODIGESTIVE_TRACT	NA
ccle_broad_2019	PCI6A_UPPER_AERODIGESTIVE_TRACT	PCI6A_UPPER_AERODIGESTIVE_TRACT	NA
ccle_broad_2019	PCM6_HAEMATOPOIETIC_AND_LYMPHOID_TISSUE	PCM6_HAEMATOPOIETIC_AND_LYMPHOID_TISSUE	NA
ccle_broad_2019	PECAPJ34CLONEC12_UPPER_AERODIGESTIVE_TRACT	PECAPJ34CLONEC12_UPPER_AERODIGESTIVE_TRACT	NA
ccle_broad_2019	PECAPJ41CLONED2_UPPER_AERODIGESTIVE_TRACT	PECAPJ41CLONED2_UPPER_AERODIGESTIVE_TRACT	NA
ccle_broad_2019	PEDS005TPFAD_KIDNEY	PEDS005TPFAD_KIDNEY	NA
ccle_broad_2019	PEDS015T_SOFT_TISSUE	PEDS015T_SOFT_TISSUE	NA
ccle_broad_2019	PEER_HAEMATOPOIETIC_AND_LYMPHOID_TISSUE	PEER_HAEMATOPOIETIC_AND_LYMPHOID_TISSUE	NA
ccle_broad_2019	PEO1_OVARY	PEO1_OVARY	NA
ccle_broad_2019	PETA_SKIN	PETA_SKIN	NA
ccle_broad_2019	PFEIFFER_HAEMATOPOIETIC_AND_LYMPHOID_TISSUE	PFEIFFER_HAEMATOPOIETIC_AND_LYMPHOID_TISSUE	NA
ccle_broad_2019	PFSK1_CENTRAL_NERVOUS_SYSTEM	PFSK1_CENTRAL_NERVOUS_SYSTEM	NA
ccle_broad_2019	PL18_PANCREAS	PL18_PANCREAS	NA
ccle_broad_2019	PL21_HAEMATOPOIETIC_AND_LYMPHOID_TISSUE	PL21_HAEMATOPOIETIC_AND_LYMPHOID_TISSUE	0.0213387
ccle_broad_2019	PL45_PANCREAS	PL45_PANCREAS	NA
ccle_broad_2019	PL4_PANCREAS	PL4_PANCREAS	NA
ccle_broad_2019	PLB985_HAEMATOPOIETIC_AND_LYMPHOID_TISSUE	PLB985_HAEMATOPOIETIC_AND_LYMPHOID_TISSUE	NA
ccle_broad_2019	PRECLH_PROSTATE	PRECLH_PROSTATE	NA
ccle_broad_2019	PWR1E_PROSTATE	PWR1E_PROSTATE	NA
ccle_broad_2019	QGP1_PANCREAS	QGP1_PANCREAS	NA
ccle_broad_2019	QIMRWIL_HAEMATOPOIETIC_AND_LYMPHOID_TISSUE	QIMRWIL_HAEMATOPOIETIC_AND_LYMPHOID_TISSUE	0.0840916
ccle_broad_2019	R262_CENTRAL_NERVOUS_SYSTEM	R262_CENTRAL_NERVOUS_SYSTEM	NA
ccle_broad_2019	RAMOS2G64C10_HAEMATOPOIETIC_AND_LYMPHOID_TISSUE	RAMOS2G64C10_HAEMATOPOIETIC_AND_LYMPHOID_TISSUE	0.0323852
ccle_broad_2019	RC2_SOFT_TISSUE	RC2_SOFT_TISSUE	NA
ccle_broad_2019	RCC4_KIDNEY	RCC4_KIDNEY	NA
ccle_broad_2019	RCCAB_KIDNEY	RCCAB_KIDNEY	NA
ccle_broad_2019	RCCER_KIDNEY	RCCER_KIDNEY	NA
ccle_broad_2019	RCCFG2_KIDNEY	RCCFG2_KIDNEY	NA
ccle_broad_2019	RCCJF_KIDNEY	RCCJF_KIDNEY	NA
ccle_broad_2019	RCCJW_KIDNEY	RCCJW_KIDNEY	NA
ccle_broad_2019	RCCMF_KIDNEY	RCCMF_KIDNEY	NA
ccle_broad_2019	RCK8_HAEMATOPOIETIC_AND_LYMPHOID_TISSUE	RCK8_HAEMATOPOIETIC_AND_LYMPHOID_TISSUE	NA
ccle_broad_2019	RDES_BONE	RDES_BONE	NA
ccle_broad_2019	RD_SOFT_TISSUE	RD_SOFT_TISSUE	NA
ccle_broad_2019	REC1_HAEMATOPOIETIC_AND_LYMPHOID_TISSUE	REC1_HAEMATOPOIETIC_AND_LYMPHOID_TISSUE	NA
ccle_broad_2019	RERFLCAI_LUNG	RERFLCAI_LUNG	NA
ccle_broad_2019	RERFLCFM_LUNG	RERFLCFM_LUNG	NA
ccle_broad_2019	RERFLCKJ_LUNG	RERFLCKJ_LUNG	NA
ccle_broad_2019	RF48_STOMACH	RF48_STOMACH	0.104597
ccle_broad_2019	RH18_SOFT_TISSUE	RH18_SOFT_TISSUE	NA
ccle_broad_2019	RH1_SOFT_TISSUE	RH1_SOFT_TISSUE	0.179985
ccle_broad_2019	RH28_SOFT_TISSUE	RH28_SOFT_TISSUE	NA
ccle_broad_2019	RH30_SOFT_TISSUE	RH30_SOFT_TISSUE	NA
ccle_broad_2019	RH36_SOFT_TISSUE	RH36_SOFT_TISSUE	NA
ccle_broad_2019	RH4_SOFT_TISSUE	RH4_SOFT_TISSUE	NA
ccle_broad_2019	RHJT_SOFT_TISSUE	RHJT_SOFT_TISSUE	NA
ccle_broad_2019	RI1_HAEMATOPOIETIC_AND_LYMPHOID_TISSUE	RI1_HAEMATOPOIETIC_AND_LYMPHOID_TISSUE	NA
ccle_broad_2019	RL_HAEMATOPOIETIC_AND_LYMPHOID_TISSUE	RL_HAEMATOPOIETIC_AND_LYMPHOID_TISSUE	2.76598
ccle_broad_2019	RMS13_SOFT_TISSUE	RMS13_SOFT_TISSUE	NA
ccle_broad_2019	RMUGS_OVARY	RMUGS_OVARY	NA
ccle_broad_2019	RO82W1_THYROID	RO82W1_THYROID	NA
ccle_broad_2019	ROS50_HAEMATOPOIETIC_AND_LYMPHOID_TISSUE	ROS50_HAEMATOPOIETIC_AND_LYMPHOID_TISSUE	0.522724
ccle_broad_2019	RPMI2650_UPPER_AERODIGESTIVE_TRACT	RPMI2650_UPPER_AERODIGESTIVE_TRACT	NA
ccle_broad_2019	RPMI6666_HAEMATOPOIETIC_AND_LYMPHOID_TISSUE	RPMI6666_HAEMATOPOIETIC_AND_LYMPHOID_TISSUE	0.0978739
ccle_broad_2019	RPMI8226_HAEMATOPOIETIC_AND_LYMPHOID_TISSUE	RPMI8226_HAEMATOPOIETIC_AND_LYMPHOID_TISSUE	0.0898638
ccle_broad_2019	RPMI8866_HAEMATOPOIETIC_AND_LYMPHOID_TISSUE	RPMI8866_HAEMATOPOIETIC_AND_LYMPHOID_TISSUE	0.114927
ccle_broad_2019	RS411_HAEMATOPOIETIC_AND_LYMPHOID_TISSUE	RS411_HAEMATOPOIETIC_AND_LYMPHOID_TISSUE	0.0312966
ccle_broad_2019	RS5_FIBROBLAST	RS5_FIBROBLAST	NA
ccle_broad_2019	RT11284_URINARY_TRACT	RT11284_URINARY_TRACT	NA
ccle_broad_2019	RT112_URINARY_TRACT	RT112_URINARY_TRACT	NA
ccle_broad_2019	RT4_URINARY_TRACT	RT4_URINARY_TRACT	NA
ccle_broad_2019	RXF393_KIDNEY	RXF393_KIDNEY	0.0833872
ccle_broad_2019	S117_SOFT_TISSUE	S117_SOFT_TISSUE	NA
ccle_broad_2019	S117_THYROID	S117_THYROID	NA
ccle_broad_2019	SALE_LUNG	SALE_LUNG	NA
ccle_broad_2019	SAOS2_BONE	SAOS2_BONE	NA
ccle_broad_2019	SARC9371_BONE	SARC9371_BONE	NA
ccle_broad_2019	SAS_UPPER_AERODIGESTIVE_TRACT	SAS_UPPER_AERODIGESTIVE_TRACT	NA
ccle_broad_2019	SAT_UPPER_AERODIGESTIVE_TRACT	SAT_UPPER_AERODIGESTIVE_TRACT	NA
ccle_broad_2019	SBC1_LUNG	SBC1_LUNG	0.240478
ccle_broad_2019	SBC3_LUNG	SBC3_LUNG	NA
ccle_broad_2019	SBC5_LUNG	SBC5_LUNG	NA
ccle_broad_2019	SC1_HAEMATOPOIETIC_AND_LYMPHOID_TISSUE	SC1_HAEMATOPOIETIC_AND_LYMPHOID_TISSUE	NA
ccle_broad_2019	SCC15_UPPER_AERODIGESTIVE_TRACT	SCC15_UPPER_AERODIGESTIVE_TRACT	1.10072
ccle_broad_2019	SCC25_UPPER_AERODIGESTIVE_TRACT	SCC25_UPPER_AERODIGESTIVE_TRACT	NA
ccle_broad_2019	SCC3_HAEMATOPOIETIC_AND_LYMPHOID_TISSUE	SCC3_HAEMATOPOIETIC_AND_LYMPHOID_TISSUE	0.102923
ccle_broad_2019	SCC4_UPPER_AERODIGESTIVE_TRACT	SCC4_UPPER_AERODIGESTIVE_TRACT	NA
ccle_broad_2019	SCC90_UPPER_AERODIGESTIVE_TRACT	SCC90_UPPER_AERODIGESTIVE_TRACT	NA
ccle_broad_2019	SCCOHT1_OVARY	SCCOHT1_OVARY	NA
ccle_broad_2019	SCH_STOMACH	SCH_STOMACH	0.784828
ccle_broad_2019	SCI1_HAEMATOPOIETIC_AND_LYMPHOID_TISSUE	SCI1_HAEMATOPOIETIC_AND_LYMPHOID_TISSUE	NA
ccle_broad_2019	SCLC22H_LUNG	SCLC22H_LUNG	NA
ccle_broad_2019	SCMCRM2_SOFT_TISSUE	SCMCRM2_SOFT_TISSUE	NA
ccle_broad_2019	SCS214_SOFT_TISSUE	SCS214_SOFT_TISSUE	NA
ccle_broad_2019	SEKI_SKIN	SEKI_SKIN	NA
ccle_broad_2019	SEM_HAEMATOPOIETIC_AND_LYMPHOID_TISSUE	SEM_HAEMATOPOIETIC_AND_LYMPHOID_TISSUE	NA
ccle_broad_2019	SF126_CENTRAL_NERVOUS_SYSTEM	SF126_CENTRAL_NERVOUS_SYSTEM	0.23564
ccle_broad_2019	SF268_CENTRAL_NERVOUS_SYSTEM	SF268_CENTRAL_NERVOUS_SYSTEM	0.0701222
ccle_broad_2019	SF539_CENTRAL_NERVOUS_SYSTEM	SF539_CENTRAL_NERVOUS_SYSTEM	0.251542
ccle_broad_2019	SF767_CENTRAL_NERVOUS_SYSTEM	SF767_CENTRAL_NERVOUS_SYSTEM	NA
ccle_broad_2019	SF767_CERVIX	SF767_CERVIX	NA
ccle_broad_2019	SF8657_SKIN	SF8657_SKIN	NA
ccle_broad_2019	SHP77_LUNG	SHP77_LUNG	0.294803
ccle_broad_2019	SHSY5Y_AUTONOMIC_GANGLIA	SHSY5Y_AUTONOMIC_GANGLIA	NA
ccle_broad_2019	SIGM5_HAEMATOPOIETIC_AND_LYMPHOID_TISSUE	SIGM5_HAEMATOPOIETIC_AND_LYMPHOID_TISSUE	0.0532629
ccle_broad_2019	SIHA	SIHA	NA
ccle_broad_2019	SIHA_CERVIX	SIHA_CERVIX	NA
ccle_broad_2019	SIMA_AUTONOMIC_GANGLIA	SIMA_AUTONOMIC_GANGLIA	2.11573
ccle_broad_2019	SISO_CERVIX	SISO_CERVIX	NA
ccle_broad_2019	SJRH30_SOFT_TISSUE	SJRH30_SOFT_TISSUE	NA
ccle_broad_2019	SJSA1_BONE	SJSA1_BONE	0.0522973
ccle_broad_2019	SKBR3_BREAST	SKBR3_BREAST	NA
ccle_broad_2019	SKCO1_LARGE_INTESTINE	SKCO1_LARGE_INTESTINE	NA
ccle_broad_2019	SKES1_BONE	SKES1_BONE	0.0725626
ccle_broad_2019	SKGIIIA_CERVIX	SKGIIIA_CERVIX	NA
ccle_broad_2019	SKGT2_STOMACH	SKGT2_STOMACH	NA
ccle_broad_2019	SKGT4_OESOPHAGUS	SKGT4_OESOPHAGUS	NA
ccle_broad_2019	SKHEP1_LIVER	SKHEP1_LIVER	NA
ccle_broad_2019	SKLMS1_SOFT_TISSUE	SKLMS1_SOFT_TISSUE	0.0439229
ccle_broad_2019	SKMEL1_SKIN	SKMEL1_SKIN	0.91123
ccle_broad_2019	SKMEL24_SKIN	SKMEL24_SKIN	NA
ccle_broad_2019	SKMEL28_SKIN	SKMEL28_SKIN	NA
ccle_broad_2019	SKMEL30_SKIN	SKMEL30_SKIN	NA
ccle_broad_2019	SKMEL31_SKIN	SKMEL31_SKIN	NA
ccle_broad_2019	SKMEL3_SKIN	SKMEL3_SKIN	NA
ccle_broad_2019	SKMEL5_SKIN	SKMEL5_SKIN	NA
ccle_broad_2019	SKMG1_CENTRAL_NERVOUS_SYSTEM	SKMG1_CENTRAL_NERVOUS_SYSTEM	NA
ccle_broad_2019	SKMM2_HAEMATOPOIETIC_AND_LYMPHOID_TISSUE	SKMM2_HAEMATOPOIETIC_AND_LYMPHOID_TISSUE	0.456705
ccle_broad_2019	SKN3_UPPER_AERODIGESTIVE_TRACT	SKN3_UPPER_AERODIGESTIVE_TRACT	NA
ccle_broad_2019	SKNAS_AUTONOMIC_GANGLIA	SKNAS_AUTONOMIC_GANGLIA	NA
ccle_broad_2019	SKNEP1_BONE	SKNEP1_BONE	0.0336398
ccle_broad_2019	SKNFI_AUTONOMIC_GANGLIA	SKNFI_AUTONOMIC_GANGLIA	0.920776
ccle_broad_2019	SKNMC_BONE	SKNMC_BONE	NA
ccle_broad_2019	SKNSH_AUTONOMIC_GANGLIA	SKNSH_AUTONOMIC_GANGLIA	NA
ccle_broad_2019	SKN_ENDOMETRIUM	SKN_ENDOMETRIUM	NA
ccle_broad_2019	SKPNDW_BONE	SKPNDW_BONE	0.0731237
ccle_broad_2019	SKRC20_KIDNEY	SKRC20_KIDNEY	NA
ccle_broad_2019	SKRC31_KIDNEY	SKRC31_KIDNEY	NA
ccle_broad_2019	SLR20_KIDNEY	SLR20_KIDNEY	NA
ccle_broad_2019	SLR21_KIDNEY	SLR21_KIDNEY	NA
ccle_broad_2019	SLR23_KIDNEY	SLR23_KIDNEY	NA
ccle_broad_2019	SLR24_KIDNEY	SLR24_KIDNEY	NA
ccle_broad_2019	SLVL_HAEMATOPOIETIC_AND_LYMPHOID_TISSUE	SLVL_HAEMATOPOIETIC_AND_LYMPHOID_TISSUE	0.097747
ccle_broad_2019	SMSCTR_SOFT_TISSUE	SMSCTR_SOFT_TISSUE	NA
ccle_broad_2019	SMZ1_HAEMATOPOIETIC_AND_LYMPHOID_TISSUE	SMZ1_HAEMATOPOIETIC_AND_LYMPHOID_TISSUE	NA
ccle_broad_2019	SN12C_KIDNEY	SN12C_KIDNEY	NA
ccle_broad_2019	SNB19_CENTRAL_NERVOUS_SYSTEM	SNB19_CENTRAL_NERVOUS_SYSTEM	NA
ccle_broad_2019	SNU1033_LARGE_INTESTINE	SNU1033_LARGE_INTESTINE	NA
ccle_broad_2019	SNU1041_UPPER_AERODIGESTIVE_TRACT	SNU1041_UPPER_AERODIGESTIVE_TRACT	NA
ccle_broad_2019	SNU1066_UPPER_AERODIGESTIVE_TRACT	SNU1066_UPPER_AERODIGESTIVE_TRACT	NA
ccle_broad_2019	SNU1076_UPPER_AERODIGESTIVE_TRACT	SNU1076_UPPER_AERODIGESTIVE_TRACT	NA
ccle_broad_2019	SNU1105_CENTRAL_NERVOUS_SYSTEM	SNU1105_CENTRAL_NERVOUS_SYSTEM	NA
ccle_broad_2019	SNU1196_BILIARY_TRACT	SNU1196_BILIARY_TRACT	NA
ccle_broad_2019	SNU119_OVARY	SNU119_OVARY	NA
ccle_broad_2019	SNU1272_KIDNEY	SNU1272_KIDNEY	NA
ccle_broad_2019	SNU213_PANCREAS	SNU213_PANCREAS	NA
ccle_broad_2019	SNU283_LARGE_INTESTINE	SNU283_LARGE_INTESTINE	NA
ccle_broad_2019	SNU308_BILIARY_TRACT	SNU308_BILIARY_TRACT	NA
ccle_broad_2019	SNU324_PANCREAS	SNU324_PANCREAS	NA
ccle_broad_2019	SNU466_CENTRAL_NERVOUS_SYSTEM	SNU466_CENTRAL_NERVOUS_SYSTEM	NA
ccle_broad_2019	SNU46_UPPER_AERODIGESTIVE_TRACT	SNU46_UPPER_AERODIGESTIVE_TRACT	NA
ccle_broad_2019	SNU475_LIVER	SNU475_LIVER	NA
ccle_broad_2019	SNU478_BILIARY_TRACT	SNU478_BILIARY_TRACT	NA
ccle_broad_2019	SNU489_CENTRAL_NERVOUS_SYSTEM	SNU489_CENTRAL_NERVOUS_SYSTEM	NA
ccle_broad_2019	SNU503_LARGE_INTESTINE	SNU503_LARGE_INTESTINE	NA
ccle_broad_2019	SNU5_STOMACH	SNU5_STOMACH	0.10423
ccle_broad_2019	SNU601_STOMACH	SNU601_STOMACH	NA
ccle_broad_2019	SNU61_LARGE_INTESTINE	SNU61_LARGE_INTESTINE	NA
ccle_broad_2019	SNU620_STOMACH	SNU620_STOMACH	NA
ccle_broad_2019	SNU761_LIVER	SNU761_LIVER	NA
ccle_broad_2019	SNU869_BILIARY_TRACT	SNU869_BILIARY_TRACT	NA
ccle_broad_2019	SNU878_LIVER	SNU878_LIVER	NA
ccle_broad_2019	SNU899_UPPER_AERODIGESTIVE_TRACT	SNU899_UPPER_AERODIGESTIVE_TRACT	NA
ccle_broad_2019	SNUC2B_LARGE_INTESTINE	SNUC2B_LARGE_INTESTINE	0.0108022
ccle_broad_2019	SQ1_LUNG	SQ1_LUNG	NA
ccle_broad_2019	ST486_HAEMATOPOIETIC_AND_LYMPHOID_TISSUE	ST486_HAEMATOPOIETIC_AND_LYMPHOID_TISSUE	0.0376651
ccle_broad_2019	STM9101_SOFT_TISSUE	STM9101_SOFT_TISSUE	NA
ccle_broad_2019	STS0421_SOFT_TISSUE	STS0421_SOFT_TISSUE	NA
ccle_broad_2019	SUDHL10_HAEMATOPOIETIC_AND_LYMPHOID_TISSUE	SUDHL10_HAEMATOPOIETIC_AND_LYMPHOID_TISSUE	NA
ccle_broad_2019	SUDHL16_HAEMATOPOIETIC_AND_LYMPHOID_TISSUE	SUDHL16_HAEMATOPOIETIC_AND_LYMPHOID_TISSUE	0.0727991
ccle_broad_2019	SUDHL4_HAEMATOPOIETIC_AND_LYMPHOID_TISSUE	SUDHL4_HAEMATOPOIETIC_AND_LYMPHOID_TISSUE	0.0474057
ccle_broad_2019	SUDHL6_HAEMATOPOIETIC_AND_LYMPHOID_TISSUE	SUDHL6_HAEMATOPOIETIC_AND_LYMPHOID_TISSUE	0.0306341
ccle_broad_2019	SUIT2_PANCREAS	SUIT2_PANCREAS	NA
ccle_broad_2019	SUM149PT_BREAST	SUM149PT_BREAST	NA
ccle_broad_2019	SUM159PT_BREAST	SUM159PT_BREAST	NA
ccle_broad_2019	SUM229PE_BREAST	SUM229PE_BREAST	NA
ccle_broad_2019	SUM52PE_BREAST	SUM52PE_BREAST	NA
ccle_broad_2019	SUMB002_CENTRAL_NERVOUS_SYSTEM	SUMB002_CENTRAL_NERVOUS_SYSTEM	NA
ccle_broad_2019	SUPB15_HAEMATOPOIETIC_AND_LYMPHOID_TISSUE	SUPB15_HAEMATOPOIETIC_AND_LYMPHOID_TISSUE	0.0669068
ccle_broad_2019	SUPB8_HAEMATOPOIETIC_AND_LYMPHOID_TISSUE	SUPB8_HAEMATOPOIETIC_AND_LYMPHOID_TISSUE	NA
ccle_broad_2019	SUPM2_HAEMATOPOIETIC_AND_LYMPHOID_TISSUE	SUPM2_HAEMATOPOIETIC_AND_LYMPHOID_TISSUE	0.0515533
ccle_broad_2019	SW1353_BONE	SW1353_BONE	NA
ccle_broad_2019	SW13_ADRENAL_CORTEX	SW13_ADRENAL_CORTEX	NA
ccle_broad_2019	SW1463_LARGE_INTESTINE	SW1463_LARGE_INTESTINE	NA
ccle_broad_2019	SW156_KIDNEY	SW156_KIDNEY	NA
ccle_broad_2019	SW1710_URINARY_TRACT	SW1710_URINARY_TRACT	NA
ccle_broad_2019	SW1990_PANCREAS	SW1990_PANCREAS	NA
ccle_broad_2019	SW403_LARGE_INTESTINE	SW403_LARGE_INTESTINE	NA
ccle_broad_2019	SW480_LARGE_INTESTINE	SW480_LARGE_INTESTINE	NA
ccle_broad_2019	SW579_THYROID	SW579_THYROID	NA
ccle_broad_2019	SW620_LARGE_INTESTINE	SW620_LARGE_INTESTINE	NA
ccle_broad_2019	SW626_LARGE_INTESTINE	SW626_LARGE_INTESTINE	NA
ccle_broad_2019	SW626_OVARY	SW626_OVARY	NA
ccle_broad_2019	SW684_SOFT_TISSUE	SW684_SOFT_TISSUE	0.466331
ccle_broad_2019	SW756_CERVIX	SW756_CERVIX	NA
ccle_broad_2019	SW837_LARGE_INTESTINE	SW837_LARGE_INTESTINE	NA
ccle_broad_2019	SW872_SOFT_TISSUE	SW872_SOFT_TISSUE	0.286779
ccle_broad_2019	SW948_LARGE_INTESTINE	SW948_LARGE_INTESTINE	NA
ccle_broad_2019	SW954_CERVIX	SW954_CERVIX	NA
ccle_broad_2019	SW954_VULVA	SW954_VULVA	0.0257601
ccle_broad_2019	SW962_VULVA	SW962_VULVA	0.0758504
ccle_broad_2019	SW982_SOFT_TISSUE	SW982_SOFT_TISSUE	0.044619
ccle_broad_2019	SYO1_SOFT_TISSUE	SYO1_SOFT_TISSUE	NA
ccle_broad_2019	T173_BONE	T173_BONE	NA
ccle_broad_2019	T173_FIBROBLAST	T173_FIBROBLAST	NA
ccle_broad_2019	T24_URINARY_TRACT	T24_URINARY_TRACT	NA
ccle_broad_2019	T3M10_LUNG	T3M10_LUNG	NA
ccle_broad_2019	T3M4_PANCREAS	T3M4_PANCREAS	NA
ccle_broad_2019	T778_SOFT_TISSUE	T778_SOFT_TISSUE	NA
ccle_broad_2019	T98G_CENTRAL_NERVOUS_SYSTEM	T98G_CENTRAL_NERVOUS_SYSTEM	NA
ccle_broad_2019	TASK1_CENTRAL_NERVOUS_SYSTEM	TASK1_CENTRAL_NERVOUS_SYSTEM	NA
ccle_broad_2019	TC106_BONE	TC106_BONE	NA
ccle_broad_2019	TC138_BONE	TC138_BONE	NA
ccle_broad_2019	TC205_BONE	TC205_BONE	NA
ccle_broad_2019	TCCPAN2_PANCREAS	TCCPAN2_PANCREAS	NA
ccle_broad_2019	TCYIK_CERVIX	TCYIK_CERVIX	NA
ccle_broad_2019	TE11_OESOPHAGUS	TE11_OESOPHAGUS	0.0311319
ccle_broad_2019	TE125T_FIBROBLAST	TE125T_FIBROBLAST	NA
ccle_broad_2019	TE125T_SOFT_TISSUE	TE125T_SOFT_TISSUE	NA
ccle_broad_2019	TE12_OESOPHAGUS	TE12_OESOPHAGUS	0.0489517
ccle_broad_2019	TE14_OESOPHAGUS	TE14_OESOPHAGUS	NA
ccle_broad_2019	TE159T_FIBROBLAST	TE159T_FIBROBLAST	NA
ccle_broad_2019	TE159T_SOFT_TISSUE	TE159T_SOFT_TISSUE	NA
ccle_broad_2019	TE15_OESOPHAGUS	TE15_OESOPHAGUS	0.0178078
ccle_broad_2019	TE1_OESOPHAGUS	TE1_OESOPHAGUS	0.0222029
ccle_broad_2019	TE441T_SOFT_TISSUE	TE441T_SOFT_TISSUE	0.342379
ccle_broad_2019	TE5_OESOPHAGUS	TE5_OESOPHAGUS	0.0382607
ccle_broad_2019	TE617T_SOFT_TISSUE	TE617T_SOFT_TISSUE	NA
ccle_broad_2019	TE9_OESOPHAGUS	TE9_OESOPHAGUS	0.0222518
ccle_broad_2019	TEN_ENDOMETRIUM	TEN_ENDOMETRIUM	NA
ccle_broad_2019	TERA1	TERA1	0.142982
ccle_broad_2019	TFK1_BILIARY_TRACT	TFK1_BILIARY_TRACT	NA
ccle_broad_2019	TGBC1TKB_BILIARY_TRACT	TGBC1TKB_BILIARY_TRACT	0.0603527
ccle_broad_2019	TGBC24TKB_BILIARY_TRACT	TGBC24TKB_BILIARY_TRACT	0.0640144
ccle_broad_2019	TGW_AUTONOMIC_GANGLIA	TGW_AUTONOMIC_GANGLIA	0.145388
ccle_broad_2019	TIG3TD_FIBROBLAST	TIG3TD_FIBROBLAST	NA
ccle_broad_2019	TIG3TD_LUNG	TIG3TD_LUNG	NA
ccle_broad_2019	TK10_KIDNEY	TK10_KIDNEY	0.104795
ccle_broad_2019	TK_HAEMATOPOIETIC_AND_LYMPHOID_TISSUE	TK_HAEMATOPOIETIC_AND_LYMPHOID_TISSUE	NA
ccle_broad_2019	TM87_SOFT_TISSUE	TM87_SOFT_TISSUE	NA
ccle_broad_2019	TMK1_STOMACH	TMK1_STOMACH	NA
ccle_broad_2019	TO175T_FIBROBLAST	TO175T_FIBROBLAST	NA
ccle_broad_2019	TO175T_HAEMATOPOIETIC_AND_LYMPHOID_TISSUE	TO175T_HAEMATOPOIETIC_AND_LYMPHOID_TISSUE	NA
ccle_broad_2019	TOV112D_OVARY	TOV112D_OVARY	NA
ccle_broad_2019	TT2609C02_THYROID	TT2609C02_THYROID	NA
ccle_broad_2019	TTC1240_SOFT_TISSUE	TTC1240_SOFT_TISSUE	NA
ccle_broad_2019	TTC442_SOFT_TISSUE	TTC442_SOFT_TISSUE	NA
ccle_broad_2019	TTC466_BONE	TTC466_BONE	NA
ccle_broad_2019	TTC549_SOFT_TISSUE	TTC549_SOFT_TISSUE	NA
ccle_broad_2019	TTC642_SOFT_TISSUE	TTC642_SOFT_TISSUE	NA
ccle_broad_2019	TTC709_SOFT_TISSUE	TTC709_SOFT_TISSUE	NA
ccle_broad_2019	TT_OESOPHAGUS	TT_OESOPHAGUS	NA
ccle_broad_2019	TUHR14TKB_KIDNEY	TUHR14TKB_KIDNEY	NA
ccle_broad_2019	TUHR4TKB_KIDNEY	TUHR4TKB_KIDNEY	NA
ccle_broad_2019	TUR_HAEMATOPOIETIC_AND_LYMPHOID_TISSUE	TUR_HAEMATOPOIETIC_AND_LYMPHOID_TISSUE	2.2209
ccle_broad_2019	U118MG_CENTRAL_NERVOUS_SYSTEM	U118MG_CENTRAL_NERVOUS_SYSTEM	NA
ccle_broad_2019	U138MG_CENTRAL_NERVOUS_SYSTEM	U138MG_CENTRAL_NERVOUS_SYSTEM	NA
ccle_broad_2019	U178_CENTRAL_NERVOUS_SYSTEM	U178_CENTRAL_NERVOUS_SYSTEM	NA
ccle_broad_2019	U266B1_HAEMATOPOIETIC_AND_LYMPHOID_TISSUE	U266B1_HAEMATOPOIETIC_AND_LYMPHOID_TISSUE	NA
ccle_broad_2019	U2OS_BONE	U2OS_BONE	NA
ccle_broad_2019	U343_CENTRAL_NERVOUS_SYSTEM	U343_CENTRAL_NERVOUS_SYSTEM	NA
ccle_broad_2019	U698M_HAEMATOPOIETIC_AND_LYMPHOID_TISSUE	U698M_HAEMATOPOIETIC_AND_LYMPHOID_TISSUE	2.15672
ccle_broad_2019	U937_HAEMATOPOIETIC_AND_LYMPHOID_TISSUE	U937_HAEMATOPOIETIC_AND_LYMPHOID_TISSUE	NA
ccle_broad_2019	UACC257_SKIN	UACC257_SKIN	0.18237
ccle_broad_2019	UACC812_BREAST	UACC812_BREAST	NA
ccle_broad_2019	UACC893_BREAST	UACC893_BREAST	NA
ccle_broad_2019	UBLC1_URINARY_TRACT	UBLC1_URINARY_TRACT	NA
ccle_broad_2019	UCH1_BONE	UCH1_BONE	NA
ccle_broad_2019	UCH2_BONE	UCH2_BONE	NA
ccle_broad_2019	UDSCC2_UPPER_AERODIGESTIVE_TRACT	UDSCC2_UPPER_AERODIGESTIVE_TRACT	NA
ccle_broad_2019	UISOMCC1	UISOMCC1	NA
ccle_broad_2019	UMC11_LUNG	UMC11_LUNG	NA
ccle_broad_2019	UMCHOR1_BONE	UMCHOR1_BONE	NA
ccle_broad_2019	UMRC2_KIDNEY	UMRC2_KIDNEY	NA
ccle_broad_2019	UMRC6_KIDNEY	UMRC6_KIDNEY	NA
ccle_broad_2019	UMUC10_URINARY_TRACT	UMUC10_URINARY_TRACT	NA
ccle_broad_2019	UMUC11_URINARY_TRACT	UMUC11_URINARY_TRACT	NA
ccle_broad_2019	UMUC13_URINARY_TRACT	UMUC13_URINARY_TRACT	NA
ccle_broad_2019	UMUC14_URINARY_TRACT	UMUC14_URINARY_TRACT	NA
ccle_broad_2019	UMUC16_URINARY_TRACT	UMUC16_URINARY_TRACT	NA
ccle_broad_2019	UMUC3_URINARY_TRACT	UMUC3_URINARY_TRACT	NA
ccle_broad_2019	UMUC4_URINARY_TRACT	UMUC4_URINARY_TRACT	NA
ccle_broad_2019	UMUC5_URINARY_TRACT	UMUC5_URINARY_TRACT	NA
ccle_broad_2019	UMUC6_URINARY_TRACT	UMUC6_URINARY_TRACT	NA
ccle_broad_2019	UMUC7_URINARY_TRACT	UMUC7_URINARY_TRACT	NA
ccle_broad_2019	UMUC9_URINARY_TRACT	UMUC9_URINARY_TRACT	NA
ccle_broad_2019	UPCISCC152_UPPER_AERODIGESTIVE_TRACT	UPCISCC152_UPPER_AERODIGESTIVE_TRACT	NA
ccle_broad_2019	UT7_HAEMATOPOIETIC_AND_LYMPHOID_TISSUE	UT7_HAEMATOPOIETIC_AND_LYMPHOID_TISSUE	NA
ccle_broad_2019	UW228_CENTRAL_NERVOUS_SYSTEM	UW228_CENTRAL_NERVOUS_SYSTEM	NA
ccle_broad_2019	UWB1289_OVARY	UWB1289_OVARY	NA
ccle_broad_2019	VAESBJ_SOFT_TISSUE	VAESBJ_SOFT_TISSUE	0.0440501
ccle_broad_2019	VAL_HAEMATOPOIETIC_AND_LYMPHOID_TISSUE	VAL_HAEMATOPOIETIC_AND_LYMPHOID_TISSUE	NA
ccle_broad_2019	VCAP_PROSTATE	VCAP_PROSTATE	0.0811196
ccle_broad_2019	VMCUB1_URINARY_TRACT	VMCUB1_URINARY_TRACT	NA
ccle_broad_2019	VMRCLCP_LUNG	VMRCLCP_LUNG	NA
ccle_broad_2019	VMRCMELG_SKIN	VMRCMELG_SKIN	NA
ccle_broad_2019	VMRCRCW_KIDNEY	VMRCRCW_KIDNEY	NA
ccle_broad_2019	WIL2NS_HAEMATOPOIETIC_AND_LYMPHOID_TISSUE	WIL2NS_HAEMATOPOIETIC_AND_LYMPHOID_TISSUE	0.0708514
ccle_broad_2019	WM115_SKIN	WM115_SKIN	NA
ccle_broad_2019	WM1552C_SKIN	WM1552C_SKIN	NA
ccle_broad_2019	WM1799_SKIN	WM1799_SKIN	NA
ccle_broad_2019	WM239A	WM239A	NA
ccle_broad_2019	WM2664_SKIN	WM2664_SKIN	NA
ccle_broad_2019	WM278_SKIN	WM278_SKIN	NA
ccle_broad_2019	WM35_SKIN	WM35_SKIN	NA
ccle_broad_2019	WM793_SKIN	WM793_SKIN	NA
ccle_broad_2019	WM902B	WM902B	NA
ccle_broad_2019	WS1_SKIN	WS1_SKIN	NA
ccle_broad_2019	WSUNHL_HAEMATOPOIETIC_AND_LYMPHOID_TISSUE	WSUNHL_HAEMATOPOIETIC_AND_LYMPHOID_TISSUE	2.31987
ccle_broad_2019	X1321N1_CENTRAL_NERVOUS_SYSTEM	X1321N1_CENTRAL_NERVOUS_SYSTEM	NA
ccle_broad_2019	X143B_BONE	X143B_BONE	NA
ccle_broad_2019	X22RV1_PROSTATE	X22RV1_PROSTATE	NA
ccle_broad_2019	X2313287_STOMACH	X2313287_STOMACH	NA
ccle_broad_2019	X42MGBA_CENTRAL_NERVOUS_SYSTEM	X42MGBA_CENTRAL_NERVOUS_SYSTEM	NA
ccle_broad_2019	X5637_URINARY_TRACT	X5637_URINARY_TRACT	NA
ccle_broad_2019	X59M_OVARY	X59M_OVARY	NA
ccle_broad_2019	X639V_URINARY_TRACT	X639V_URINARY_TRACT	NA
ccle_broad_2019	X647V_URINARY_TRACT	X647V_URINARY_TRACT	NA
ccle_broad_2019	X697_HAEMATOPOIETIC_AND_LYMPHOID_TISSUE	X697_HAEMATOPOIETIC_AND_LYMPHOID_TISSUE	NA
ccle_broad_2019	X769P_KIDNEY	X769P_KIDNEY	NA
ccle_broad_2019	X786O_KIDNEY	X786O_KIDNEY	NA
ccle_broad_2019	X8305C_THYROID	X8305C_THYROID	NA
ccle_broad_2019	X8505C_THYROID	X8505C_THYROID	NA
ccle_broad_2019	X8MGBA_CENTRAL_NERVOUS_SYSTEM	X8MGBA_CENTRAL_NERVOUS_SYSTEM	NA
ccle_broad_2019	Y79_AUTONOMIC_GANGLIA	Y79_AUTONOMIC_GANGLIA	NA
ccle_broad_2019	YAMATO_SOFT_TISSUE	YAMATO_SOFT_TISSUE	NA
ccle_broad_2019	YAPC_PANCREAS	YAPC_PANCREAS	NA
ccle_broad_2019	YD10B_UPPER_AERODIGESTIVE_TRACT	YD10B_UPPER_AERODIGESTIVE_TRACT	NA
ccle_broad_2019	YH13_CENTRAL_NERVOUS_SYSTEM	YH13_CENTRAL_NERVOUS_SYSTEM	NA
ccle_broad_2019	YKG1_CENTRAL_NERVOUS_SYSTEM	YKG1_CENTRAL_NERVOUS_SYSTEM	NA
ccle_broad_2019	YMB1E_BREAST	YMB1E_BREAST	NA
ccle_broad_2019	YMB1_BREAST	YMB1_BREAST	NA
ccle_broad_2019	YT_HAEMATOPOIETIC_AND_LYMPHOID_TISSUE	YT_HAEMATOPOIETIC_AND_LYMPHOID_TISSUE	2.00382
ccle_broad_2019	Z138_HAEMATOPOIETIC_AND_LYMPHOID_TISSUE	Z138_HAEMATOPOIETIC_AND_LYMPHOID_TISSUE	NA
ccle_broad_2019	ZR751_BREAST	ZR751_BREAST	NA
ccle_broad_2019	ZR7530_BREAST	ZR7530_BREAST	NA

## Sheet: FA mutated
Study ID	Patient ID	Sample ID	BI-2536: Treatment response: IC50
ccle_broad_2019	A1207_CENTRAL_NERVOUS_SYSTEM	A1207_CENTRAL_NERVOUS_SYSTEM	NA
ccle_broad_2019	A253_SALIVARY_GLAND	A253_SALIVARY_GLAND	0.0713787
ccle_broad_2019	A4FUK_HAEMATOPOIETIC_AND_LYMPHOID_TISSUE	A4FUK_HAEMATOPOIETIC_AND_LYMPHOID_TISSUE	0.0197412
ccle_broad_2019	ABC1_LUNG	ABC1_LUNG	NA
ccle_broad_2019	AGS_STOMACH	AGS_STOMACH	NA
ccle_broad_2019	ALLSIL_HAEMATOPOIETIC_AND_LYMPHOID_TISSUE	ALLSIL_HAEMATOPOIETIC_AND_LYMPHOID_TISSUE	0.0110962
ccle_broad_2019	AM38_CENTRAL_NERVOUS_SYSTEM	AM38_CENTRAL_NERVOUS_SYSTEM	4.28405
ccle_broad_2019	AN3CA_ENDOMETRIUM	AN3CA_ENDOMETRIUM	NA
ccle_broad_2019	AU565_BREAST	AU565_BREAST	NA
ccle_broad_2019	BCP1_HAEMATOPOIETIC_AND_LYMPHOID_TISSUE	BCP1_HAEMATOPOIETIC_AND_LYMPHOID_TISSUE	NA
ccle_broad_2019	BCPAP_THYROID	BCPAP_THYROID	NA
ccle_broad_2019	BDCM_HAEMATOPOIETIC_AND_LYMPHOID_TISSUE	BDCM_HAEMATOPOIETIC_AND_LYMPHOID_TISSUE	NA
ccle_broad_2019	BEN_LUNG	BEN_LUNG	NA
ccle_broad_2019	BFTC905_URINARY_TRACT	BFTC905_URINARY_TRACT	NA
ccle_broad_2019	BHY_UPPER_AERODIGESTIVE_TRACT	BHY_UPPER_AERODIGESTIVE_TRACT	NA
ccle_broad_2019	BICR18_UPPER_AERODIGESTIVE_TRACT	BICR18_UPPER_AERODIGESTIVE_TRACT	NA
ccle_broad_2019	BICR31_UPPER_AERODIGESTIVE_TRACT	BICR31_UPPER_AERODIGESTIVE_TRACT	NA
ccle_broad_2019	BL41_HAEMATOPOIETIC_AND_LYMPHOID_TISSUE	BL41_HAEMATOPOIETIC_AND_LYMPHOID_TISSUE	0.0231931
ccle_broad_2019	BT20_BREAST	BT20_BREAST	NA
ccle_broad_2019	BT474_BREAST	BT474_BREAST	0.514302
ccle_broad_2019	BT483_BREAST	BT483_BREAST	NA
ccle_broad_2019	BT549_BREAST	BT549_BREAST	NA
ccle_broad_2019	CADOES1_BONE	CADOES1_BONE	NA
ccle_broad_2019	CAL120_BREAST	CAL120_BREAST	NA
ccle_broad_2019	CAL29_URINARY_TRACT	CAL29_URINARY_TRACT	NA
ccle_broad_2019	CAL51_BREAST	CAL51_BREAST	NA
ccle_broad_2019	CAL78_BONE	CAL78_BONE	NA
ccle_broad_2019	CAMA1_BREAST	CAMA1_BREAST	NA
ccle_broad_2019	CAPAN1_PANCREAS	CAPAN1_PANCREAS	NA
ccle_broad_2019	CAPAN2_PANCREAS	CAPAN2_PANCREAS	NA
ccle_broad_2019	CCK81_LARGE_INTESTINE	CCK81_LARGE_INTESTINE	NA
ccle_broad_2019	CH157MN_CENTRAL_NERVOUS_SYSTEM	CH157MN_CENTRAL_NERVOUS_SYSTEM	NA
ccle_broad_2019	CHAGOK1_LUNG	CHAGOK1_LUNG	NA
ccle_broad_2019	CHL1_SKIN	CHL1_SKIN	NA
ccle_broad_2019	CI1_HAEMATOPOIETIC_AND_LYMPHOID_TISSUE	CI1_HAEMATOPOIETIC_AND_LYMPHOID_TISSUE	NA
ccle_broad_2019	CJM_SKIN	CJM_SKIN	NA
ccle_broad_2019	CL34_LARGE_INTESTINE	CL34_LARGE_INTESTINE	NA
ccle_broad_2019	CMK_HAEMATOPOIETIC_AND_LYMPHOID_TISSUE	CMK_HAEMATOPOIETIC_AND_LYMPHOID_TISSUE	0.0549085
ccle_broad_2019	CMLT1_HAEMATOPOIETIC_AND_LYMPHOID_TISSUE	CMLT1_HAEMATOPOIETIC_AND_LYMPHOID_TISSUE	NA
ccle_broad_2019	COLO668_LUNG	COLO668_LUNG	0.379691
ccle_broad_2019	COLO684_ENDOMETRIUM	COLO684_ENDOMETRIUM	0.0818276
ccle_broad_2019	COLO704_OVARY	COLO704_OVARY	NA
ccle_broad_2019	COLO792_SKIN	COLO792_SKIN	NA
ccle_broad_2019	CORL105_LUNG	CORL105_LUNG	NA
ccle_broad_2019	CORL47_LUNG	CORL47_LUNG	NA
ccle_broad_2019	CORL95_LUNG	CORL95_LUNG	0.720007
ccle_broad_2019	COV362_OVARY	COV362_OVARY	NA
ccle_broad_2019	CPCN_LUNG	CPCN_LUNG	0.0675745
ccle_broad_2019	CW2_LARGE_INTESTINE	CW2_LARGE_INTESTINE	6.07061
ccle_broad_2019	DANG_PANCREAS	DANG_PANCREAS	NA
ccle_broad_2019	DAUDI_HAEMATOPOIETIC_AND_LYMPHOID_TISSUE	DAUDI_HAEMATOPOIETIC_AND_LYMPHOID_TISSUE	0.0831411
ccle_broad_2019	DKMG_CENTRAL_NERVOUS_SYSTEM	DKMG_CENTRAL_NERVOUS_SYSTEM	NA
ccle_broad_2019	DMS273_LUNG	DMS273_LUNG	NA
ccle_broad_2019	DMS53_LUNG	DMS53_LUNG	NA
ccle_broad_2019	DMS79_LUNG	DMS79_LUNG	0.849953
ccle_broad_2019	DND41_HAEMATOPOIETIC_AND_LYMPHOID_TISSUE	DND41_HAEMATOPOIETIC_AND_LYMPHOID_TISSUE	0.030982
ccle_broad_2019	DOHH2_HAEMATOPOIETIC_AND_LYMPHOID_TISSUE	DOHH2_HAEMATOPOIETIC_AND_LYMPHOID_TISSUE	0.085299
ccle_broad_2019	DOV13_OVARY	DOV13_OVARY	NA
ccle_broad_2019	DU145_PROSTATE	DU145_PROSTATE	NA
ccle_broad_2019	DV90_LUNG	DV90_LUNG	NA
ccle_broad_2019	EB1_HAEMATOPOIETIC_AND_LYMPHOID_TISSUE	EB1_HAEMATOPOIETIC_AND_LYMPHOID_TISSUE	NA
ccle_broad_2019	EB2_HAEMATOPOIETIC_AND_LYMPHOID_TISSUE	EB2_HAEMATOPOIETIC_AND_LYMPHOID_TISSUE	1.13993
ccle_broad_2019	EBC1_LUNG	EBC1_LUNG	NA
ccle_broad_2019	ECC12_STOMACH	ECC12_STOMACH	NA
ccle_broad_2019	EFO27_OVARY	EFO27_OVARY	NA
ccle_broad_2019	EKVX_LUNG	EKVX_LUNG	2.38775
ccle_broad_2019	EN_ENDOMETRIUM	EN_ENDOMETRIUM	NA
ccle_broad_2019	EOL1_HAEMATOPOIETIC_AND_LYMPHOID_TISSUE	EOL1_HAEMATOPOIETIC_AND_LYMPHOID_TISSUE	0.0626127
ccle_broad_2019	ESS1_ENDOMETRIUM	ESS1_ENDOMETRIUM	NA
ccle_broad_2019	EW8_BONE	EW8_BONE	NA
ccle_broad_2019	FADU_UPPER_AERODIGESTIVE_TRACT	FADU_UPPER_AERODIGESTIVE_TRACT	NA
ccle_broad_2019	FTC133_THYROID	FTC133_THYROID	NA
ccle_broad_2019	FTC238_THYROID	FTC238_THYROID	NA
ccle_broad_2019	FU97_STOMACH	FU97_STOMACH	NA
ccle_broad_2019	G292CLONEA141B1_BONE	G292CLONEA141B1_BONE	NA
ccle_broad_2019	G402_SOFT_TISSUE	G402_SOFT_TISSUE	NA
ccle_broad_2019	GB1_CENTRAL_NERVOUS_SYSTEM	GB1_CENTRAL_NERVOUS_SYSTEM	0.174512
ccle_broad_2019	GCIY_STOMACH	GCIY_STOMACH	0.465494
ccle_broad_2019	GCT_SOFT_TISSUE	GCT_SOFT_TISSUE	NA
ccle_broad_2019	GI1_CENTRAL_NERVOUS_SYSTEM	GI1_CENTRAL_NERVOUS_SYSTEM	0.0119883
ccle_broad_2019	GMS10_CENTRAL_NERVOUS_SYSTEM	GMS10_CENTRAL_NERVOUS_SYSTEM	NA
ccle_broad_2019	GP2D_LARGE_INTESTINE	GP2D_LARGE_INTESTINE	NA
ccle_broad_2019	GRM_SKIN	GRM_SKIN	NA
ccle_broad_2019	GSU_STOMACH	GSU_STOMACH	NA
ccle_broad_2019	H4_CENTRAL_NERVOUS_SYSTEM	H4_CENTRAL_NERVOUS_SYSTEM	NA
ccle_broad_2019	HARA_LUNG	HARA_LUNG	NA
ccle_broad_2019	HCC1195_LUNG	HCC1195_LUNG	NA
ccle_broad_2019	HCC1359_LUNG	HCC1359_LUNG	NA
ccle_broad_2019	HCC1395_BREAST	HCC1395_BREAST	NA
ccle_broad_2019	HCC1428_BREAST	HCC1428_BREAST	NA
ccle_broad_2019	HCC1500_BREAST	HCC1500_BREAST	NA
ccle_broad_2019	HCC1569_BREAST	HCC1569_BREAST	NA
ccle_broad_2019	HCC1599_BREAST	HCC1599_BREAST	0.0495957
ccle_broad_2019	HCC1806_BREAST	HCC1806_BREAST	NA
ccle_broad_2019	HCC1954_BREAST	HCC1954_BREAST	NA
ccle_broad_2019	HCC202_BREAST	HCC202_BREAST	NA
ccle_broad_2019	HCC2157_BREAST	HCC2157_BREAST	0.841236
ccle_broad_2019	HCC2814_LUNG	HCC2814_LUNG	NA
ccle_broad_2019	HCC2935_LUNG	HCC2935_LUNG	NA
ccle_broad_2019	HCC366_LUNG	HCC366_LUNG	NA
ccle_broad_2019	HCC56_LARGE_INTESTINE	HCC56_LARGE_INTESTINE	NA
ccle_broad_2019	HCC78_LUNG	HCC78_LUNG	NA
ccle_broad_2019	HCC95_LUNG	HCC95_LUNG	NA
ccle_broad_2019	HCT116_LARGE_INTESTINE	HCT116_LARGE_INTESTINE	NA
ccle_broad_2019	HCT15_LARGE_INTESTINE	HCT15_LARGE_INTESTINE	NA
ccle_broad_2019	HDLM2_HAEMATOPOIETIC_AND_LYMPHOID_TISSUE	HDLM2_HAEMATOPOIETIC_AND_LYMPHOID_TISSUE	0.186232
ccle_broad_2019	HEC108_ENDOMETRIUM	HEC108_ENDOMETRIUM	NA
ccle_broad_2019	HEC151_ENDOMETRIUM	HEC151_ENDOMETRIUM	NA
ccle_broad_2019	HEC1A_ENDOMETRIUM	HEC1A_ENDOMETRIUM	NA
ccle_broad_2019	HEC1B_ENDOMETRIUM	HEC1B_ENDOMETRIUM	NA
ccle_broad_2019	HEC251_ENDOMETRIUM	HEC251_ENDOMETRIUM	NA
ccle_broad_2019	HEC265_ENDOMETRIUM	HEC265_ENDOMETRIUM	NA
ccle_broad_2019	HEC59_ENDOMETRIUM	HEC59_ENDOMETRIUM	NA
ccle_broad_2019	HEC6_ENDOMETRIUM	HEC6_ENDOMETRIUM	NA
ccle_broad_2019	HEKTE_KIDNEY	HEKTE_KIDNEY	NA
ccle_broad_2019	HEP3B217_LIVER	HEP3B217_LIVER	NA
ccle_broad_2019	HGC27_STOMACH	HGC27_STOMACH	NA
ccle_broad_2019	HMCB_SKIN	HMCB_SKIN	NA
ccle_broad_2019	HOP92_LUNG	HOP92_LUNG	NA
ccle_broad_2019	HOS_BONE	HOS_BONE	NA
ccle_broad_2019	HPAC_PANCREAS	HPAC_PANCREAS	NA
ccle_broad_2019	HPBALL_HAEMATOPOIETIC_AND_LYMPHOID_TISSUE	HPBALL_HAEMATOPOIETIC_AND_LYMPHOID_TISSUE	NA
ccle_broad_2019	HRT18_LARGE_INTESTINE	HRT18_LARGE_INTESTINE	NA
ccle_broad_2019	HS695T_SKIN	HS695T_SKIN	NA
ccle_broad_2019	HS706T_BONE	HS706T_BONE	NA
ccle_broad_2019	HS729_SOFT_TISSUE	HS729_SOFT_TISSUE	NA
ccle_broad_2019	HS746T_STOMACH	HS746T_STOMACH	NA
ccle_broad_2019	HS766T_PANCREAS	HS766T_PANCREAS	NA
ccle_broad_2019	HS852T_SKIN	HS852T_SKIN	NA
ccle_broad_2019	HS936T_SKIN	HS936T_SKIN	NA
ccle_broad_2019	HS939T_SKIN	HS939T_SKIN	NA
ccle_broad_2019	HS944T_SKIN	HS944T_SKIN	NA
ccle_broad_2019	HSC2_UPPER_AERODIGESTIVE_TRACT	HSC2_UPPER_AERODIGESTIVE_TRACT	NA
ccle_broad_2019	HSC3_UPPER_AERODIGESTIVE_TRACT	HSC3_UPPER_AERODIGESTIVE_TRACT	NA
ccle_broad_2019	HT115_LARGE_INTESTINE	HT115_LARGE_INTESTINE	NA
ccle_broad_2019	HT144_SKIN	HT144_SKIN	0.0565565
ccle_broad_2019	HT55_LARGE_INTESTINE	HT55_LARGE_INTESTINE	NA
ccle_broad_2019	HT_HAEMATOPOIETIC_AND_LYMPHOID_TISSUE	HT_HAEMATOPOIETIC_AND_LYMPHOID_TISSUE	0.178177
ccle_broad_2019	HUCCT1_BILIARY_TRACT	HUCCT1_BILIARY_TRACT	NA
ccle_broad_2019	HUG1N_STOMACH	HUG1N_STOMACH	NA
ccle_broad_2019	HUH1_LIVER	HUH1_LIVER	NA
ccle_broad_2019	HUH6_LIVER	HUH6_LIVER	NA
ccle_broad_2019	HUH7_LIVER	HUH7_LIVER	NA
ccle_broad_2019	HUNS1_HAEMATOPOIETIC_AND_LYMPHOID_TISSUE	HUNS1_HAEMATOPOIETIC_AND_LYMPHOID_TISSUE	NA
ccle_broad_2019	HUPT3_PANCREAS	HUPT3_PANCREAS	NA
ccle_broad_2019	HUT102_HAEMATOPOIETIC_AND_LYMPHOID_TISSUE	HUT102_HAEMATOPOIETIC_AND_LYMPHOID_TISSUE	NA
ccle_broad_2019	HUTU80_SMALL_INTESTINE	HUTU80_SMALL_INTESTINE	0.0415608
ccle_broad_2019	IGR1_SKIN	IGR1_SKIN	NA
ccle_broad_2019	IGR37_SKIN	IGR37_SKIN	NA
ccle_broad_2019	IGR39_SKIN	IGR39_SKIN	NA
ccle_broad_2019	IGROV1_OVARY	IGROV1_OVARY	NA
ccle_broad_2019	IM95_STOMACH	IM95_STOMACH	NA
ccle_broad_2019	ISHIKAWAHERAKLIO02ER_ENDOMETRIUM	ISHIKAWAHERAKLIO02ER_ENDOMETRIUM	NA
ccle_broad_2019	J82_URINARY_TRACT	J82_URINARY_TRACT	NA
ccle_broad_2019	JEKO1_HAEMATOPOIETIC_AND_LYMPHOID_TISSUE	JEKO1_HAEMATOPOIETIC_AND_LYMPHOID_TISSUE	NA
ccle_broad_2019	JHH1_LIVER	JHH1_LIVER	NA
ccle_broad_2019	JHH4_LIVER	JHH4_LIVER	NA
ccle_broad_2019	JHH5_LIVER	JHH5_LIVER	NA
ccle_broad_2019	JHH6_LIVER	JHH6_LIVER	NA
ccle_broad_2019	JHH7_LIVER	JHH7_LIVER	NA
ccle_broad_2019	JHOC5_OVARY	JHOC5_OVARY	NA
ccle_broad_2019	JHOM1_OVARY	JHOM1_OVARY	NA
ccle_broad_2019	JHOS2_OVARY	JHOS2_OVARY	NA
ccle_broad_2019	JHOS4_OVARY	JHOS4_OVARY	NA
ccle_broad_2019	JHUEM1_ENDOMETRIUM	JHUEM1_ENDOMETRIUM	NA
ccle_broad_2019	JHUEM2_ENDOMETRIUM	JHUEM2_ENDOMETRIUM	NA
ccle_broad_2019	JHUEM7_ENDOMETRIUM	JHUEM7_ENDOMETRIUM	NA
ccle_broad_2019	JJN3_HAEMATOPOIETIC_AND_LYMPHOID_TISSUE	JJN3_HAEMATOPOIETIC_AND_LYMPHOID_TISSUE	0.0350018
ccle_broad_2019	JMSU1_URINARY_TRACT	JMSU1_URINARY_TRACT	NA
ccle_broad_2019	JURKAT_HAEMATOPOIETIC_AND_LYMPHOID_TISSUE	JURKAT_HAEMATOPOIETIC_AND_LYMPHOID_TISSUE	NA
ccle_broad_2019	KALS1_CENTRAL_NERVOUS_SYSTEM	KALS1_CENTRAL_NERVOUS_SYSTEM	0.0305741
ccle_broad_2019	KARPAS422_HAEMATOPOIETIC_AND_LYMPHOID_TISSUE	KARPAS422_HAEMATOPOIETIC_AND_LYMPHOID_TISSUE	0.19642
ccle_broad_2019	KARPAS620_HAEMATOPOIETIC_AND_LYMPHOID_TISSUE	KARPAS620_HAEMATOPOIETIC_AND_LYMPHOID_TISSUE	0.0147691
ccle_broad_2019	KCL22_HAEMATOPOIETIC_AND_LYMPHOID_TISSUE	KCL22_HAEMATOPOIETIC_AND_LYMPHOID_TISSUE	0.0473945
ccle_broad_2019	KE37_HAEMATOPOIETIC_AND_LYMPHOID_TISSUE	KE37_HAEMATOPOIETIC_AND_LYMPHOID_TISSUE	0.0134137
ccle_broad_2019	KE39_STOMACH	KE39_STOMACH	NA
ccle_broad_2019	KELLY_AUTONOMIC_GANGLIA	KELLY_AUTONOMIC_GANGLIA	0.21201
ccle_broad_2019	KG1_HAEMATOPOIETIC_AND_LYMPHOID_TISSUE	KG1_HAEMATOPOIETIC_AND_LYMPHOID_TISSUE	2.3891
ccle_broad_2019	KIJK_HAEMATOPOIETIC_AND_LYMPHOID_TISSUE	KIJK_HAEMATOPOIETIC_AND_LYMPHOID_TISSUE	NA
ccle_broad_2019	KM12_LARGE_INTESTINE	KM12_LARGE_INTESTINE	0.0142345
ccle_broad_2019	KMBC2_URINARY_TRACT	KMBC2_URINARY_TRACT	NA
ccle_broad_2019	KMH2_HAEMATOPOIETIC_AND_LYMPHOID_TISSUE	KMH2_HAEMATOPOIETIC_AND_LYMPHOID_TISSUE	0.0533109
ccle_broad_2019	KMM1_HAEMATOPOIETIC_AND_LYMPHOID_TISSUE	KMM1_HAEMATOPOIETIC_AND_LYMPHOID_TISSUE	NA
ccle_broad_2019	KMRC20_KIDNEY	KMRC20_KIDNEY	NA
ccle_broad_2019	KMS11_HAEMATOPOIETIC_AND_LYMPHOID_TISSUE	KMS11_HAEMATOPOIETIC_AND_LYMPHOID_TISSUE	NA
ccle_broad_2019	KMS20_HAEMATOPOIETIC_AND_LYMPHOID_TISSUE	KMS20_HAEMATOPOIETIC_AND_LYMPHOID_TISSUE	NA
ccle_broad_2019	KMS21BM_HAEMATOPOIETIC_AND_LYMPHOID_TISSUE	KMS21BM_HAEMATOPOIETIC_AND_LYMPHOID_TISSUE	NA
ccle_broad_2019	KMS34_HAEMATOPOIETIC_AND_LYMPHOID_TISSUE	KMS34_HAEMATOPOIETIC_AND_LYMPHOID_TISSUE	NA
ccle_broad_2019	KNS42_CENTRAL_NERVOUS_SYSTEM	KNS42_CENTRAL_NERVOUS_SYSTEM	0.0492466
ccle_broad_2019	KO52_HAEMATOPOIETIC_AND_LYMPHOID_TISSUE	KO52_HAEMATOPOIETIC_AND_LYMPHOID_TISSUE	0.0782004
ccle_broad_2019	KOPN8_HAEMATOPOIETIC_AND_LYMPHOID_TISSUE	KOPN8_HAEMATOPOIETIC_AND_LYMPHOID_TISSUE	0.0408948
ccle_broad_2019	KP4_PANCREAS	KP4_PANCREAS	NA
ccle_broad_2019	KPNRTBM1_AUTONOMIC_GANGLIA	KPNRTBM1_AUTONOMIC_GANGLIA	0.109029
ccle_broad_2019	KU1919_URINARY_TRACT	KU1919_URINARY_TRACT	NA
ccle_broad_2019	KURAMOCHI_OVARY	KURAMOCHI_OVARY	0.0268028
ccle_broad_2019	KYM1_SOFT_TISSUE	KYM1_SOFT_TISSUE	NA
ccle_broad_2019	KYO1_HAEMATOPOIETIC_AND_LYMPHOID_TISSUE	KYO1_HAEMATOPOIETIC_AND_LYMPHOID_TISSUE	NA
ccle_broad_2019	KYSE140_OESOPHAGUS	KYSE140_OESOPHAGUS	NA
ccle_broad_2019	KYSE150_OESOPHAGUS	KYSE150_OESOPHAGUS	NA
ccle_broad_2019	KYSE180_OESOPHAGUS	KYSE180_OESOPHAGUS	NA
ccle_broad_2019	KYSE270_OESOPHAGUS	KYSE270_OESOPHAGUS	NA
ccle_broad_2019	KYSE30_OESOPHAGUS	KYSE30_OESOPHAGUS	NA
ccle_broad_2019	KYSE410_OESOPHAGUS	KYSE410_OESOPHAGUS	NA
ccle_broad_2019	KYSE450_OESOPHAGUS	KYSE450_OESOPHAGUS	NA
ccle_broad_2019	KYSE510_OESOPHAGUS	KYSE510_OESOPHAGUS	NA
ccle_broad_2019	L1236_HAEMATOPOIETIC_AND_LYMPHOID_TISSUE	L1236_HAEMATOPOIETIC_AND_LYMPHOID_TISSUE	0.368296
ccle_broad_2019	L363_HAEMATOPOIETIC_AND_LYMPHOID_TISSUE	L363_HAEMATOPOIETIC_AND_LYMPHOID_TISSUE	0.0642507
ccle_broad_2019	L428_HAEMATOPOIETIC_AND_LYMPHOID_TISSUE	L428_HAEMATOPOIETIC_AND_LYMPHOID_TISSUE	0.233681
ccle_broad_2019	LAMA84_HAEMATOPOIETIC_AND_LYMPHOID_TISSUE	LAMA84_HAEMATOPOIETIC_AND_LYMPHOID_TISSUE	0.1529
ccle_broad_2019	LC1F_LUNG	LC1F_LUNG	0.665605
ccle_broad_2019	LCLC97TM1_LUNG	LCLC97TM1_LUNG	NA
ccle_broad_2019	LI7_LIVER	LI7_LIVER	NA
ccle_broad_2019	LK2_LUNG	LK2_LUNG	NA
ccle_broad_2019	LMSU_STOMACH	LMSU_STOMACH	NA
ccle_broad_2019	LN18_CENTRAL_NERVOUS_SYSTEM	LN18_CENTRAL_NERVOUS_SYSTEM	NA
ccle_broad_2019	LN229_CENTRAL_NERVOUS_SYSTEM	LN229_CENTRAL_NERVOUS_SYSTEM	NA
ccle_broad_2019	LN235_CENTRAL_NERVOUS_SYSTEM	LN235_CENTRAL_NERVOUS_SYSTEM	NA
ccle_broad_2019	LN382_CENTRAL_NERVOUS_SYSTEM	LN382_CENTRAL_NERVOUS_SYSTEM	NA
ccle_broad_2019	LNCAPCLONEFGC_PROSTATE	LNCAPCLONEFGC_PROSTATE	4.92861
ccle_broad_2019	LOVO_LARGE_INTESTINE	LOVO_LARGE_INTESTINE	NA
ccle_broad_2019	LOXIMVI_SKIN	LOXIMVI_SKIN	0.0887743
ccle_broad_2019	LP1_HAEMATOPOIETIC_AND_LYMPHOID_TISSUE	LP1_HAEMATOPOIETIC_AND_LYMPHOID_TISSUE	0.107803
ccle_broad_2019	LS1034_LARGE_INTESTINE	LS1034_LARGE_INTESTINE	0.248202
ccle_broad_2019	LS180_LARGE_INTESTINE	LS180_LARGE_INTESTINE	NA
ccle_broad_2019	LS411N_LARGE_INTESTINE	LS411N_LARGE_INTESTINE	0.0176206
ccle_broad_2019	LS513_LARGE_INTESTINE	LS513_LARGE_INTESTINE	0.794127
ccle_broad_2019	LU99_LUNG	LU99_LUNG	NA
ccle_broad_2019	LXF289_LUNG	LXF289_LUNG	0.0158298
ccle_broad_2019	M07E_HAEMATOPOIETIC_AND_LYMPHOID_TISSUE	M07E_HAEMATOPOIETIC_AND_LYMPHOID_TISSUE	NA
ccle_broad_2019	MCF7_BREAST	MCF7_BREAST	NA
ccle_broad_2019	MDAMB175VII_BREAST	MDAMB175VII_BREAST	NA
ccle_broad_2019	MDAMB361_BREAST	MDAMB361_BREAST	NA
ccle_broad_2019	MDAMB415_BREAST	MDAMB415_BREAST	NA
ccle_broad_2019	MDAMB435S_SKIN	MDAMB435S_SKIN	NA
ccle_broad_2019	MDAMB436_BREAST	MDAMB436_BREAST	NA
ccle_broad_2019	MDAMB453_BREAST	MDAMB453_BREAST	NA
ccle_broad_2019	MDAMB468_BREAST	MDAMB468_BREAST	NA
ccle_broad_2019	MDAPCA2B_PROSTATE	MDAPCA2B_PROSTATE	NA
ccle_broad_2019	MDST8_LARGE_INTESTINE	MDST8_LARGE_INTESTINE	0.287454
ccle_broad_2019	MELHO_SKIN	MELHO_SKIN	NA
ccle_broad_2019	MEWO_SKIN	MEWO_SKIN	NA
ccle_broad_2019	MFE296_ENDOMETRIUM	MFE296_ENDOMETRIUM	NA
ccle_broad_2019	MFE319_ENDOMETRIUM	MFE319_ENDOMETRIUM	NA
ccle_broad_2019	MHHCALL3_HAEMATOPOIETIC_AND_LYMPHOID_TISSUE	MHHCALL3_HAEMATOPOIETIC_AND_LYMPHOID_TISSUE	NA
ccle_broad_2019	MIAPACA2_PANCREAS	MIAPACA2_PANCREAS	NA
ccle_broad_2019	MKN1_STOMACH	MKN1_STOMACH	NA
ccle_broad_2019	MKN45_STOMACH	MKN45_STOMACH	NA
ccle_broad_2019	MKN7_STOMACH	MKN7_STOMACH	NA
ccle_broad_2019	ML1_THYROID	ML1_THYROID	NA
ccle_broad_2019	MOLP2_HAEMATOPOIETIC_AND_LYMPHOID_TISSUE	MOLP2_HAEMATOPOIETIC_AND_LYMPHOID_TISSUE	NA
ccle_broad_2019	MOLT13_HAEMATOPOIETIC_AND_LYMPHOID_TISSUE	MOLT13_HAEMATOPOIETIC_AND_LYMPHOID_TISSUE	0.0274185
ccle_broad_2019	MOLT16_HAEMATOPOIETIC_AND_LYMPHOID_TISSUE	MOLT16_HAEMATOPOIETIC_AND_LYMPHOID_TISSUE	NA
ccle_broad_2019	MOLT4_HAEMATOPOIETIC_AND_LYMPHOID_TISSUE	MOLT4_HAEMATOPOIETIC_AND_LYMPHOID_TISSUE	0.0222551
ccle_broad_2019	MONOMAC6_HAEMATOPOIETIC_AND_LYMPHOID_TISSUE	MONOMAC6_HAEMATOPOIETIC_AND_LYMPHOID_TISSUE	0.0591705
ccle_broad_2019	MORCPR_LUNG	MORCPR_LUNG	NA
ccle_broad_2019	MOTN1_HAEMATOPOIETIC_AND_LYMPHOID_TISSUE	MOTN1_HAEMATOPOIETIC_AND_LYMPHOID_TISSUE	NA
ccle_broad_2019	MV411_HAEMATOPOIETIC_AND_LYMPHOID_TISSUE	MV411_HAEMATOPOIETIC_AND_LYMPHOID_TISSUE	0.0674383
ccle_broad_2019	NALM19_HAEMATOPOIETIC_AND_LYMPHOID_TISSUE	NALM19_HAEMATOPOIETIC_AND_LYMPHOID_TISSUE	NA
ccle_broad_2019	NALM6_HAEMATOPOIETIC_AND_LYMPHOID_TISSUE	NALM6_HAEMATOPOIETIC_AND_LYMPHOID_TISSUE	0.0286846
ccle_broad_2019	NAMALWA_HAEMATOPOIETIC_AND_LYMPHOID_TISSUE	NAMALWA_HAEMATOPOIETIC_AND_LYMPHOID_TISSUE	0.0227304
ccle_broad_2019	NB1_AUTONOMIC_GANGLIA	NB1_AUTONOMIC_GANGLIA	0.0602948
ccle_broad_2019	NCCSTCK140_STOMACH	NCCSTCK140_STOMACH	NA
ccle_broad_2019	NCIH1092_LUNG	NCIH1092_LUNG	0.404415
ccle_broad_2019	NCIH1105_LUNG	NCIH1105_LUNG	NA
ccle_broad_2019	NCIH1155_LUNG	NCIH1155_LUNG	0.201227
ccle_broad_2019	NCIH1184_LUNG	NCIH1184_LUNG	NA
ccle_broad_2019	NCIH1355_LUNG	NCIH1355_LUNG	0.0252184
ccle_broad_2019	NCIH1385_LUNG	NCIH1385_LUNG	3.01529
ccle_broad_2019	NCIH1395_LUNG	NCIH1395_LUNG	1.1184
ccle_broad_2019	NCIH1435_LUNG	NCIH1435_LUNG	NA
ccle_broad_2019	NCIH1437_LUNG	NCIH1437_LUNG	NA
ccle_broad_2019	NCIH146_LUNG	NCIH146_LUNG	NA
ccle_broad_2019	NCIH1563_LUNG	NCIH1563_LUNG	NA
ccle_broad_2019	NCIH1573_LUNG	NCIH1573_LUNG	NA
ccle_broad_2019	NCIH1623_LUNG	NCIH1623_LUNG	NA
ccle_broad_2019	NCIH1648_LUNG	NCIH1648_LUNG	0.0148445
ccle_broad_2019	NCIH1651_LUNG	NCIH1651_LUNG	NA
ccle_broad_2019	NCIH1703_LUNG	NCIH1703_LUNG	NA
ccle_broad_2019	NCIH1734_LUNG	NCIH1734_LUNG	NA
ccle_broad_2019	NCIH1781_LUNG	NCIH1781_LUNG	NA
ccle_broad_2019	NCIH1836_LUNG	NCIH1836_LUNG	0.194237
ccle_broad_2019	NCIH1838_LUNG	NCIH1838_LUNG	4.85955
ccle_broad_2019	NCIH1930_LUNG	NCIH1930_LUNG	NA
ccle_broad_2019	NCIH1944_LUNG	NCIH1944_LUNG	NA
ccle_broad_2019	NCIH2009_LUNG	NCIH2009_LUNG	NA
ccle_broad_2019	NCIH2030_LUNG	NCIH2030_LUNG	NA
ccle_broad_2019	NCIH2066_LUNG	NCIH2066_LUNG	NA
ccle_broad_2019	NCIH2081_LUNG	NCIH2081_LUNG	0.536845
ccle_broad_2019	NCIH2106_LUNG	NCIH2106_LUNG	NA
ccle_broad_2019	NCIH2110_LUNG	NCIH2110_LUNG	NA
ccle_broad_2019	NCIH211_LUNG	NCIH211_LUNG	0.020915
ccle_broad_2019	NCIH2170_LUNG	NCIH2170_LUNG	NA
ccle_broad_2019	NCIH2172_LUNG	NCIH2172_LUNG	NA
ccle_broad_2019	NCIH2227_LUNG	NCIH2227_LUNG	NA
ccle_broad_2019	NCIH2286_LUNG	NCIH2286_LUNG	NA
ccle_broad_2019	NCIH2291_LUNG	NCIH2291_LUNG	NA
ccle_broad_2019	NCIH2342_LUNG	NCIH2342_LUNG	NA
ccle_broad_2019	NCIH2347_LUNG	NCIH2347_LUNG	NA
ccle_broad_2019	NCIH23_LUNG	NCIH23_LUNG	1.67759
ccle_broad_2019	NCIH322_LUNG	NCIH322_LUNG	NA
ccle_broad_2019	NCIH3255_LUNG	NCIH3255_LUNG	NA
ccle_broad_2019	NCIH358_LUNG	NCIH358_LUNG	NA
ccle_broad_2019	NCIH441_LUNG	NCIH441_LUNG	NA
ccle_broad_2019	NCIH446_LUNG	NCIH446_LUNG	0.0401312
ccle_broad_2019	NCIH508_LARGE_INTESTINE	NCIH508_LARGE_INTESTINE	NA
ccle_broad_2019	NCIH510_LUNG	NCIH510_LUNG	0.035127
ccle_broad_2019	NCIH596_LUNG	NCIH596_LUNG	NA
ccle_broad_2019	NCIH647_LUNG	NCIH647_LUNG	NA
ccle_broad_2019	NCIH650_LUNG	NCIH650_LUNG	NA
ccle_broad_2019	NCIH661_LUNG	NCIH661_LUNG	NA
ccle_broad_2019	NCIH727_LUNG	NCIH727_LUNG	NA
ccle_broad_2019	NCIH810_LUNG	NCIH810_LUNG	NA
ccle_broad_2019	NCIH889_LUNG	NCIH889_LUNG	NA
ccle_broad_2019	NCIH929_HAEMATOPOIETIC_AND_LYMPHOID_TISSUE	NCIH929_HAEMATOPOIETIC_AND_LYMPHOID_TISSUE	NA
ccle_broad_2019	NCIN87_STOMACH	NCIN87_STOMACH	NA
ccle_broad_2019	NCO2_HAEMATOPOIETIC_AND_LYMPHOID_TISSUE	NCO2_HAEMATOPOIETIC_AND_LYMPHOID_TISSUE	NA
ccle_broad_2019	NH6_AUTONOMIC_GANGLIA	NH6_AUTONOMIC_GANGLIA	NA
ccle_broad_2019	NIHOVCAR3_OVARY	NIHOVCAR3_OVARY	NA
ccle_broad_2019	NOMO1_HAEMATOPOIETIC_AND_LYMPHOID_TISSUE	NOMO1_HAEMATOPOIETIC_AND_LYMPHOID_TISSUE	0.247476
ccle_broad_2019	NUDHL1_HAEMATOPOIETIC_AND_LYMPHOID_TISSUE	NUDHL1_HAEMATOPOIETIC_AND_LYMPHOID_TISSUE	NA
ccle_broad_2019	NUGC3_STOMACH	NUGC3_STOMACH	NA
ccle_broad_2019	NUGC4_STOMACH	NUGC4_STOMACH	NA
ccle_broad_2019	OAW42_OVARY	OAW42_OVARY	NA
ccle_broad_2019	OC314_OVARY	OC314_OVARY	NA
ccle_broad_2019	OC316_OVARY	OC316_OVARY	NA
ccle_broad_2019	OCIAML2_HAEMATOPOIETIC_AND_LYMPHOID_TISSUE	OCIAML2_HAEMATOPOIETIC_AND_LYMPHOID_TISSUE	0.0590461
ccle_broad_2019	OCIAML3_HAEMATOPOIETIC_AND_LYMPHOID_TISSUE	OCIAML3_HAEMATOPOIETIC_AND_LYMPHOID_TISSUE	0.0590218
ccle_broad_2019	OCILY3_HAEMATOPOIETIC_AND_LYMPHOID_TISSUE	OCILY3_HAEMATOPOIETIC_AND_LYMPHOID_TISSUE	NA
ccle_broad_2019	OCIM1_HAEMATOPOIETIC_AND_LYMPHOID_TISSUE	OCIM1_HAEMATOPOIETIC_AND_LYMPHOID_TISSUE	0.107338
ccle_broad_2019	OCUM1_STOMACH	OCUM1_STOMACH	NA
ccle_broad_2019	OE19_OESOPHAGUS	OE19_OESOPHAGUS	NA
ccle_broad_2019	OE21_OESOPHAGUS	OE21_OESOPHAGUS	NA
ccle_broad_2019	OE33_OESOPHAGUS	OE33_OESOPHAGUS	NA
ccle_broad_2019	ONS76_CENTRAL_NERVOUS_SYSTEM	ONS76_CENTRAL_NERVOUS_SYSTEM	0.071414
ccle_broad_2019	OV56_OVARY	OV56_OVARY	NA
ccle_broad_2019	OVISE_OVARY	OVISE_OVARY	NA
ccle_broad_2019	OVK18_OVARY	OVK18_OVARY	NA
ccle_broad_2019	OVKATE_OVARY	OVKATE_OVARY	NA
ccle_broad_2019	OVTOKO_OVARY	OVTOKO_OVARY	NA
ccle_broad_2019	PANC0403_PANCREAS	PANC0403_PANCREAS	NA
ccle_broad_2019	PANC1005_PANCREAS	PANC1005_PANCREAS	NA
ccle_broad_2019	PATU8988S_PANCREAS	PATU8988S_PANCREAS	NA
ccle_broad_2019	PATU8988T_PANCREAS	PATU8988T_PANCREAS	NA
ccle_broad_2019	PC14_LUNG	PC14_LUNG	NA
ccle_broad_2019	PECAPJ15_UPPER_AERODIGESTIVE_TRACT	PECAPJ15_UPPER_AERODIGESTIVE_TRACT	NA
ccle_broad_2019	PECAPJ49_UPPER_AERODIGESTIVE_TRACT	PECAPJ49_UPPER_AERODIGESTIVE_TRACT	NA
ccle_broad_2019	PF382_HAEMATOPOIETIC_AND_LYMPHOID_TISSUE	PF382_HAEMATOPOIETIC_AND_LYMPHOID_TISSUE	0.0218231
ccle_broad_2019	PK1_PANCREAS	PK1_PANCREAS	NA
ccle_broad_2019	PK45H_PANCREAS	PK45H_PANCREAS	NA
ccle_broad_2019	PK59_PANCREAS	PK59_PANCREAS	NA
ccle_broad_2019	PLCPRF5_LIVER	PLCPRF5_LIVER	NA
ccle_broad_2019	PSN1_PANCREAS	PSN1_PANCREAS	0.010523
ccle_broad_2019	RAJI_HAEMATOPOIETIC_AND_LYMPHOID_TISSUE	RAJI_HAEMATOPOIETIC_AND_LYMPHOID_TISSUE	0.600381
ccle_broad_2019	RCC10RGB_KIDNEY	RCC10RGB_KIDNEY	2.99519
ccle_broad_2019	RCHACV_HAEMATOPOIETIC_AND_LYMPHOID_TISSUE	RCHACV_HAEMATOPOIETIC_AND_LYMPHOID_TISSUE	NA
ccle_broad_2019	RCM1_LARGE_INTESTINE	RCM1_LARGE_INTESTINE	NA
ccle_broad_2019	REH_HAEMATOPOIETIC_AND_LYMPHOID_TISSUE	REH_HAEMATOPOIETIC_AND_LYMPHOID_TISSUE	0.825877
ccle_broad_2019	RERFGC1B_STOMACH	RERFGC1B_STOMACH	NA
ccle_broad_2019	RERFLCAD1_LUNG	RERFLCAD1_LUNG	NA
ccle_broad_2019	RERFLCAD2_LUNG	RERFLCAD2_LUNG	NA
ccle_broad_2019	RERFLCMS_LUNG	RERFLCMS_LUNG	NA
ccle_broad_2019	RERFLCSQ1_LUNG	RERFLCSQ1_LUNG	NA
ccle_broad_2019	RH41_SOFT_TISSUE	RH41_SOFT_TISSUE	NA
ccle_broad_2019	RKN_SOFT_TISSUE	RKN_SOFT_TISSUE	NA
ccle_broad_2019	RKO_LARGE_INTESTINE	RKO_LARGE_INTESTINE	0.0148922
ccle_broad_2019	RL952_ENDOMETRIUM	RL952_ENDOMETRIUM	0.0197232
ccle_broad_2019	RMGI_OVARY	RMGI_OVARY	NA
ccle_broad_2019	RPMI7951_SKIN	RPMI7951_SKIN	NA
ccle_broad_2019	RPMI8402_HAEMATOPOIETIC_AND_LYMPHOID_TISSUE	RPMI8402_HAEMATOPOIETIC_AND_LYMPHOID_TISSUE	0.0119757
ccle_broad_2019	RVH421_SKIN	RVH421_SKIN	NA
ccle_broad_2019	SCABER_URINARY_TRACT	SCABER_URINARY_TRACT	NA
ccle_broad_2019	SCC9_UPPER_AERODIGESTIVE_TRACT	SCC9_UPPER_AERODIGESTIVE_TRACT	NA
ccle_broad_2019	SCLC21H_LUNG	SCLC21H_LUNG	0.0957256
ccle_broad_2019	SET2_HAEMATOPOIETIC_AND_LYMPHOID_TISSUE	SET2_HAEMATOPOIETIC_AND_LYMPHOID_TISSUE	NA
ccle_broad_2019	SF172_CENTRAL_NERVOUS_SYSTEM	SF172_CENTRAL_NERVOUS_SYSTEM	NA
ccle_broad_2019	SF295_CENTRAL_NERVOUS_SYSTEM	SF295_CENTRAL_NERVOUS_SYSTEM	NA
ccle_broad_2019	SH10TC_STOMACH	SH10TC_STOMACH	NA
ccle_broad_2019	SH4_SKIN	SH4_SKIN	0.150363
ccle_broad_2019	SKLU1_LUNG	SKLU1_LUNG	NA
ccle_broad_2019	SKM1_HAEMATOPOIETIC_AND_LYMPHOID_TISSUE	SKM1_HAEMATOPOIETIC_AND_LYMPHOID_TISSUE	4.46717
ccle_broad_2019	SKMEL2_SKIN	SKMEL2_SKIN	0.825696
ccle_broad_2019	SKMES1_LUNG	SKMES1_LUNG	NA
ccle_broad_2019	SKNBE2_AUTONOMIC_GANGLIA	SKNBE2_AUTONOMIC_GANGLIA	NA
ccle_broad_2019	SKNDZ_AUTONOMIC_GANGLIA	SKNDZ_AUTONOMIC_GANGLIA	0.181118
ccle_broad_2019	SKNO1_HAEMATOPOIETIC_AND_LYMPHOID_TISSUE	SKNO1_HAEMATOPOIETIC_AND_LYMPHOID_TISSUE	NA
ccle_broad_2019	SKOV3_OVARY	SKOV3_OVARY	NA
ccle_broad_2019	SKUT1_SOFT_TISSUE	SKUT1_SOFT_TISSUE	0.0416548
ccle_broad_2019	SLR25_KIDNEY	SLR25_KIDNEY	NA
ccle_broad_2019	SLR26_KIDNEY	SLR26_KIDNEY	NA
ccle_broad_2019	SNB75_CENTRAL_NERVOUS_SYSTEM	SNB75_CENTRAL_NERVOUS_SYSTEM	0.198808
ccle_broad_2019	SNGM_ENDOMETRIUM	SNGM_ENDOMETRIUM	NA
ccle_broad_2019	SNU1040_LARGE_INTESTINE	SNU1040_LARGE_INTESTINE	NA
ccle_broad_2019	SNU1077_ENDOMETRIUM	SNU1077_ENDOMETRIUM	NA
ccle_broad_2019	SNU1079_BILIARY_TRACT	SNU1079_BILIARY_TRACT	NA
ccle_broad_2019	SNU1197_LARGE_INTESTINE	SNU1197_LARGE_INTESTINE	NA
ccle_broad_2019	SNU1214_UPPER_AERODIGESTIVE_TRACT	SNU1214_UPPER_AERODIGESTIVE_TRACT	NA
ccle_broad_2019	SNU16_STOMACH	SNU16_STOMACH	0.0292755
ccle_broad_2019	SNU175_LARGE_INTESTINE	SNU175_LARGE_INTESTINE	NA
ccle_broad_2019	SNU182_LIVER	SNU182_LIVER	NA
ccle_broad_2019	SNU1_STOMACH	SNU1_STOMACH	1.61631
ccle_broad_2019	SNU201_CENTRAL_NERVOUS_SYSTEM	SNU201_CENTRAL_NERVOUS_SYSTEM	NA
ccle_broad_2019	SNU216_STOMACH	SNU216_STOMACH	NA
ccle_broad_2019	SNU245_BILIARY_TRACT	SNU245_BILIARY_TRACT	NA
ccle_broad_2019	SNU349_KIDNEY	SNU349_KIDNEY	NA
ccle_broad_2019	SNU387_LIVER	SNU387_LIVER	NA
ccle_broad_2019	SNU398_LIVER	SNU398_LIVER	NA
ccle_broad_2019	SNU407_LARGE_INTESTINE	SNU407_LARGE_INTESTINE	NA
ccle_broad_2019	SNU410_PANCREAS	SNU410_PANCREAS	NA
ccle_broad_2019	SNU423_LIVER	SNU423_LIVER	NA
ccle_broad_2019	SNU449_LIVER	SNU449_LIVER	NA
ccle_broad_2019	SNU520_STOMACH	SNU520_STOMACH	NA
ccle_broad_2019	SNU626_CENTRAL_NERVOUS_SYSTEM	SNU626_CENTRAL_NERVOUS_SYSTEM	NA
ccle_broad_2019	SNU668_STOMACH	SNU668_STOMACH	NA
ccle_broad_2019	SNU685_ENDOMETRIUM	SNU685_ENDOMETRIUM	NA
ccle_broad_2019	SNU719_STOMACH	SNU719_STOMACH	NA
ccle_broad_2019	SNU738_CENTRAL_NERVOUS_SYSTEM	SNU738_CENTRAL_NERVOUS_SYSTEM	NA
ccle_broad_2019	SNU81_LARGE_INTESTINE	SNU81_LARGE_INTESTINE	NA
ccle_broad_2019	SNU840_OVARY	SNU840_OVARY	NA
ccle_broad_2019	SNU886_LIVER	SNU886_LIVER	NA
ccle_broad_2019	SNU8_OVARY	SNU8_OVARY	NA
ccle_broad_2019	SNUC1_LARGE_INTESTINE	SNUC1_LARGE_INTESTINE	0.835627
ccle_broad_2019	SNUC2A_LARGE_INTESTINE	SNUC2A_LARGE_INTESTINE	NA
ccle_broad_2019	SNUC4_LARGE_INTESTINE	SNUC4_LARGE_INTESTINE	NA
ccle_broad_2019	SNUC5_LARGE_INTESTINE	SNUC5_LARGE_INTESTINE	NA
ccle_broad_2019	SR786_HAEMATOPOIETIC_AND_LYMPHOID_TISSUE	SR786_HAEMATOPOIETIC_AND_LYMPHOID_TISSUE	0.0244306
ccle_broad_2019	SU8686_PANCREAS	SU8686_PANCREAS	NA
ccle_broad_2019	SUDHL1_HAEMATOPOIETIC_AND_LYMPHOID_TISSUE	SUDHL1_HAEMATOPOIETIC_AND_LYMPHOID_TISSUE	0.14808
ccle_broad_2019	SUDHL5_HAEMATOPOIETIC_AND_LYMPHOID_TISSUE	SUDHL5_HAEMATOPOIETIC_AND_LYMPHOID_TISSUE	NA
ccle_broad_2019	SUDHL8_HAEMATOPOIETIC_AND_LYMPHOID_TISSUE	SUDHL8_HAEMATOPOIETIC_AND_LYMPHOID_TISSUE	0.0141666
ccle_broad_2019	SUPHD1_HAEMATOPOIETIC_AND_LYMPHOID_TISSUE	SUPHD1_HAEMATOPOIETIC_AND_LYMPHOID_TISSUE	0.161048
ccle_broad_2019	SUPT11_HAEMATOPOIETIC_AND_LYMPHOID_TISSUE	SUPT11_HAEMATOPOIETIC_AND_LYMPHOID_TISSUE	NA
ccle_broad_2019	SUPT1_HAEMATOPOIETIC_AND_LYMPHOID_TISSUE	SUPT1_HAEMATOPOIETIC_AND_LYMPHOID_TISSUE	2.54801
ccle_broad_2019	SW1088_CENTRAL_NERVOUS_SYSTEM	SW1088_CENTRAL_NERVOUS_SYSTEM	NA
ccle_broad_2019	SW1116_LARGE_INTESTINE	SW1116_LARGE_INTESTINE	NA
ccle_broad_2019	SW1271_LUNG	SW1271_LUNG	NA
ccle_broad_2019	SW1417_LARGE_INTESTINE	SW1417_LARGE_INTESTINE	NA
ccle_broad_2019	SW1573_LUNG	SW1573_LUNG	NA
ccle_broad_2019	SW1783_CENTRAL_NERVOUS_SYSTEM	SW1783_CENTRAL_NERVOUS_SYSTEM	NA
ccle_broad_2019	SW48_LARGE_INTESTINE	SW48_LARGE_INTESTINE	NA
ccle_broad_2019	SW780_URINARY_TRACT	SW780_URINARY_TRACT	NA
ccle_broad_2019	SW900_LUNG	SW900_LUNG	NA
ccle_broad_2019	T47D_BREAST	T47D_BREAST	NA
ccle_broad_2019	T84_LARGE_INTESTINE	T84_LARGE_INTESTINE	NA
ccle_broad_2019	TALL1_HAEMATOPOIETIC_AND_LYMPHOID_TISSUE	TALL1_HAEMATOPOIETIC_AND_LYMPHOID_TISSUE	0.0477139
ccle_broad_2019	TC32_BONE	TC32_BONE	NA
ccle_broad_2019	TC71_BONE	TC71_BONE	0.155853
ccle_broad_2019	TCCSUP_URINARY_TRACT	TCCSUP_URINARY_TRACT	NA
ccle_broad_2019	TE10_OESOPHAGUS	TE10_OESOPHAGUS	0.0229176
ccle_broad_2019	TE4_OESOPHAGUS	TE4_OESOPHAGUS	NA
ccle_broad_2019	TE6_OESOPHAGUS	TE6_OESOPHAGUS	0.0395664
ccle_broad_2019	TE8_OESOPHAGUS	TE8_OESOPHAGUS	0.00965146
ccle_broad_2019	TF1_HAEMATOPOIETIC_AND_LYMPHOID_TISSUE	TF1_HAEMATOPOIETIC_AND_LYMPHOID_TISSUE	0.117441
ccle_broad_2019	TGBC11TKB_STOMACH	TGBC11TKB_STOMACH	NA
ccle_broad_2019	THP1_HAEMATOPOIETIC_AND_LYMPHOID_TISSUE	THP1_HAEMATOPOIETIC_AND_LYMPHOID_TISSUE	1.12206
ccle_broad_2019	TM31_CENTRAL_NERVOUS_SYSTEM	TM31_CENTRAL_NERVOUS_SYSTEM	NA
ccle_broad_2019	TOLEDO_HAEMATOPOIETIC_AND_LYMPHOID_TISSUE	TOLEDO_HAEMATOPOIETIC_AND_LYMPHOID_TISSUE	0.0448811
ccle_broad_2019	TOV21G_OVARY	TOV21G_OVARY	NA
ccle_broad_2019	TT_THYROID	TT_THYROID	NA
ccle_broad_2019	TUHR10TKB_KIDNEY	TUHR10TKB_KIDNEY	NA
ccle_broad_2019	TYKNU_OVARY	TYKNU_OVARY	NA
ccle_broad_2019	U251MG_CENTRAL_NERVOUS_SYSTEM	U251MG_CENTRAL_NERVOUS_SYSTEM	NA
ccle_broad_2019	U87MG_CENTRAL_NERVOUS_SYSTEM	U87MG_CENTRAL_NERVOUS_SYSTEM	4.88057
ccle_broad_2019	UACC62_SKIN	UACC62_SKIN	NA
ccle_broad_2019	UMUC1_URINARY_TRACT	UMUC1_URINARY_TRACT	NA
ccle_broad_2019	UO31_KIDNEY	UO31_KIDNEY	NA
ccle_broad_2019	UOK101_KIDNEY	UOK101_KIDNEY	NA
ccle_broad_2019	VMRCLCD_LUNG	VMRCLCD_LUNG	NA
ccle_broad_2019	VMRCRCZ_KIDNEY	VMRCRCZ_KIDNEY	NA
ccle_broad_2019	WM88_SKIN	WM88_SKIN	NA
ccle_broad_2019	WM983B_SKIN	WM983B_SKIN	NA
ccle_broad_2019	WSUDLCL2_HAEMATOPOIETIC_AND_LYMPHOID_TISSUE	WSUDLCL2_HAEMATOPOIETIC_AND_LYMPHOID_TISSUE	0.247712
ccle_broad_2019	YD15_SALIVARY_GLAND	YD15_SALIVARY_GLAND	NA
ccle_broad_2019	YD38_UPPER_AERODIGESTIVE_TRACT	YD38_UPPER_AERODIGESTIVE_TRACT	NA
ccle_broad_2019	YD8_UPPER_AERODIGESTIVE_TRACT	YD8_UPPER_AERODIGESTIVE_TRACT	NA
