# Supplementary material for: PLK1 Inhibition Induces Synthetic Lethality in Fanconi Anemia Pathway–Deficient Acute Myeloid Leukemia
Source: Cancer Res Commun. 2025 Apr 21;5(4):648–67. doi: 10.1158/2767-9764.CRC-24-0260 (PMC12011380; doi:10.1158/2767-9764.CRC-24-0260)
Supplement: Supplementary Data — Supp Dataset 3 [file crc-24-0260_supplementary_data_suppsd3.xlsx]

## Sheet: GW843682X__Treatment_response__
Study ID	Patient ID	Sample ID	GW843682X: Treatment response: IC50	Sample ID	GW843682X: Treatment response: IC50
ccle_broad_2019	201T_LUNG	201T_LUNG	NA	22RV1_PROSTATE	NA
ccle_broad_2019	22RV1_PROSTATE	22RV1_PROSTATE	NA	451LU_SKIN	NA
ccle_broad_2019	2313287_STOMACH	2313287_STOMACH	NA	5637_URINARY_TRACT	NA
ccle_broad_2019	42MGBA_CENTRAL_NERVOUS_SYSTEM	42MGBA_CENTRAL_NERVOUS_SYSTEM	NA	639V_URINARY_TRACT	NA
ccle_broad_2019	451LU_SKIN	451LU_SKIN	NA	769P_KIDNEY	NA
ccle_broad_2019	5637_URINARY_TRACT	5637_URINARY_TRACT	NA	8305C_THYROID	NA
ccle_broad_2019	639V_URINARY_TRACT	639V_URINARY_TRACT	NA	A253_SALIVARY_GLAND	0.059244
ccle_broad_2019	647V_URINARY_TRACT	647V_URINARY_TRACT	NA	A4FUK_HAEMATOPOIETIC_AND_LYMPHOID_TISSUE	0.0154286
ccle_broad_2019	697_HAEMATOPOIETIC_AND_LYMPHOID_TISSUE	697_HAEMATOPOIETIC_AND_LYMPHOID_TISSUE	0.0103579	ABC1_LUNG	NA
ccle_broad_2019	769P_KIDNEY	769P_KIDNEY	NA	AGS_STOMACH	NA
ccle_broad_2019	786O_KIDNEY	786O_KIDNEY	NA	ALLPO_HAEMATOPOIETIC_AND_LYMPHOID_TISSUE	0.00516721
ccle_broad_2019	8305C_THYROID	8305C_THYROID	NA	ALLSIL_HAEMATOPOIETIC_AND_LYMPHOID_TISSUE	0.010006
ccle_broad_2019	8505C_THYROID	8505C_THYROID	NA	AM38_CENTRAL_NERVOUS_SYSTEM	4.1365
ccle_broad_2019	8MGBA_CENTRAL_NERVOUS_SYSTEM	8MGBA_CENTRAL_NERVOUS_SYSTEM	0.0202861	AN3CA_ENDOMETRIUM	NA
ccle_broad_2019	A101D_SKIN	A101D_SKIN	0.0147502	ASH3_THYROID	NA
ccle_broad_2019	A172_CENTRAL_NERVOUS_SYSTEM	A172_CENTRAL_NERVOUS_SYSTEM	NA	ATN1_HAEMATOPOIETIC_AND_LYMPHOID_TISSUE	0.0141918
ccle_broad_2019	A204_SOFT_TISSUE	A204_SOFT_TISSUE	NA	AU565_BREAST	NA
ccle_broad_2019	A2058_SKIN	A2058_SKIN	NA	BC3_HAEMATOPOIETIC_AND_LYMPHOID_TISSUE	0.206711
ccle_broad_2019	A253_SALIVARY_GLAND	A253_SALIVARY_GLAND	0.059244	BCPAP_THYROID	NA
ccle_broad_2019	A2780_OVARY	A2780_OVARY	NA	BE13_HAEMATOPOIETIC_AND_LYMPHOID_TISSUE	0.00282779
ccle_broad_2019	A375_SKIN	A375_SKIN	NA	BE2M17_AUTONOMIC_GANGLIA	0.0185998
ccle_broad_2019	A388_SKIN	A388_SKIN	0.0141204	BEN_LUNG	NA
ccle_broad_2019	A3KAW_HAEMATOPOIETIC_AND_LYMPHOID_TISSUE	A3KAW_HAEMATOPOIETIC_AND_LYMPHOID_TISSUE	0.0443902	BFTC905_URINARY_TRACT	NA
ccle_broad_2019	A427_LUNG	A427_LUNG	NA	BHY_UPPER_AERODIGESTIVE_TRACT	NA
ccle_broad_2019	A431_SKIN	A431_SKIN	NA	BICR31_UPPER_AERODIGESTIVE_TRACT	NA
ccle_broad_2019	A498_KIDNEY	A498_KIDNEY	0.839167	BL41_HAEMATOPOIETIC_AND_LYMPHOID_TISSUE	0.00988831
ccle_broad_2019	A4FUK_HAEMATOPOIETIC_AND_LYMPHOID_TISSUE	A4FUK_HAEMATOPOIETIC_AND_LYMPHOID_TISSUE	0.0154286	BT20_BREAST	NA
ccle_broad_2019	A549_LUNG	A549_LUNG	NA	BT474_BREAST	0.993451
ccle_broad_2019	A673_BONE	A673_BONE	NA	BT483_BREAST	NA
ccle_broad_2019	A704_KIDNEY	A704_KIDNEY	0.734281	BT549_BREAST	NA
ccle_broad_2019	ABC1_LUNG	ABC1_LUNG	NA	C33A_CERVIX	NA
ccle_broad_2019	ACHN_KIDNEY	ACHN_KIDNEY	NA	C4I_CERVIX	NA
ccle_broad_2019	ACN_AUTONOMIC_GANGLIA	ACN_AUTONOMIC_GANGLIA	0.0148013	CA922_UPPER_AERODIGESTIVE_TRACT	NA
ccle_broad_2019	AGS_STOMACH	AGS_STOMACH	NA	CADOES1_BONE	NA
ccle_broad_2019	ALLPO_HAEMATOPOIETIC_AND_LYMPHOID_TISSUE	ALLPO_HAEMATOPOIETIC_AND_LYMPHOID_TISSUE	0.00516721	CAL120_BREAST	NA
ccle_broad_2019	ALLSIL_HAEMATOPOIETIC_AND_LYMPHOID_TISSUE	ALLSIL_HAEMATOPOIETIC_AND_LYMPHOID_TISSUE	0.010006	CAL29_URINARY_TRACT	NA
ccle_broad_2019	AM38_CENTRAL_NERVOUS_SYSTEM	AM38_CENTRAL_NERVOUS_SYSTEM	4.1365	CAL39_VULVA	NA
ccle_broad_2019	AMO1_HAEMATOPOIETIC_AND_LYMPHOID_TISSUE	AMO1_HAEMATOPOIETIC_AND_LYMPHOID_TISSUE	0.0146715	CAL51_BREAST	NA
ccle_broad_2019	AN3CA_ENDOMETRIUM	AN3CA_ENDOMETRIUM	NA	CAL78_BONE	NA
ccle_broad_2019	ARH77_HAEMATOPOIETIC_AND_LYMPHOID_TISSUE	ARH77_HAEMATOPOIETIC_AND_LYMPHOID_TISSUE	0.036452	CAL851_BREAST	NA
ccle_broad_2019	ASH3_THYROID	ASH3_THYROID	NA	CALU6_LUNG	0.0292518
ccle_broad_2019	ASPC1_PANCREAS	ASPC1_PANCREAS	NA	CAMA1_BREAST	NA
ccle_broad_2019	ATN1_HAEMATOPOIETIC_AND_LYMPHOID_TISSUE	ATN1_HAEMATOPOIETIC_AND_LYMPHOID_TISSUE	0.0141918	CAPAN1_PANCREAS	NA
ccle_broad_2019	AU565_BREAST	AU565_BREAST	NA	CAPAN2_PANCREAS	NA
ccle_broad_2019	BALL1_HAEMATOPOIETIC_AND_LYMPHOID_TISSUE	BALL1_HAEMATOPOIETIC_AND_LYMPHOID_TISSUE	NA	CASKI_CERVIX	NA
ccle_broad_2019	BB30HNC_UPPER_AERODIGESTIVE_TRACT	BB30HNC_UPPER_AERODIGESTIVE_TRACT	0.0236935	CCK81_LARGE_INTESTINE	NA
ccle_broad_2019	BB49HNC_UPPER_AERODIGESTIVE_TRACT	BB49HNC_UPPER_AERODIGESTIVE_TRACT	0.327414	CCRFCEM_HAEMATOPOIETIC_AND_LYMPHOID_TISSUE	0.00861058
ccle_broad_2019	BB65RCC_KIDNEY	BB65RCC_KIDNEY	0.0688319	CESS_HAEMATOPOIETIC_AND_LYMPHOID_TISSUE	0.00663089
ccle_broad_2019	BC1_HAEMATOPOIETIC_AND_LYMPHOID_TISSUE	BC1_HAEMATOPOIETIC_AND_LYMPHOID_TISSUE	0.161148	CHAGOK1_LUNG	NA
ccle_broad_2019	BC2	BC2	NA	CHL1_SKIN	NA
ccle_broad_2019	BC3_HAEMATOPOIETIC_AND_LYMPHOID_TISSUE	BC3_HAEMATOPOIETIC_AND_LYMPHOID_TISSUE	0.206711	CHP134_AUTONOMIC_GANGLIA	NA
ccle_broad_2019	BCPAP_THYROID	BCPAP_THYROID	NA	CHSA0108_BONE	NA
ccle_broad_2019	BE13_HAEMATOPOIETIC_AND_LYMPHOID_TISSUE	BE13_HAEMATOPOIETIC_AND_LYMPHOID_TISSUE	0.00282779	CL34_LARGE_INTESTINE	NA
ccle_broad_2019	BE2M17_AUTONOMIC_GANGLIA	BE2M17_AUTONOMIC_GANGLIA	0.0185998	CMK_HAEMATOPOIETIC_AND_LYMPHOID_TISSUE	0.0167487
ccle_broad_2019	BECKER_CENTRAL_NERVOUS_SYSTEM	BECKER_CENTRAL_NERVOUS_SYSTEM	0.0317016	CMLT1_HAEMATOPOIETIC_AND_LYMPHOID_TISSUE	NA
ccle_broad_2019	BEN_LUNG	BEN_LUNG	NA	COLO668_LUNG	0.152093
ccle_broad_2019	BFTC905_URINARY_TRACT	BFTC905_URINARY_TRACT	NA	COLO679_SKIN	NA
ccle_broad_2019	BFTC909_KIDNEY	BFTC909_KIDNEY	NA	COLO684_ENDOMETRIUM	0.0500441
ccle_broad_2019	BHT101_THYROID	BHT101_THYROID	NA	COLO741_SKIN	NA
ccle_broad_2019	BHY_UPPER_AERODIGESTIVE_TRACT	BHY_UPPER_AERODIGESTIVE_TRACT	NA	COLO783_SKIN	NA
ccle_broad_2019	BICR10_UPPER_AERODIGESTIVE_TRACT	BICR10_UPPER_AERODIGESTIVE_TRACT	NA	COLO792_SKIN	NA
ccle_broad_2019	BICR22_UPPER_AERODIGESTIVE_TRACT	BICR22_UPPER_AERODIGESTIVE_TRACT	NA	COLO800_SKIN	3.17463
ccle_broad_2019	BICR31_UPPER_AERODIGESTIVE_TRACT	BICR31_UPPER_AERODIGESTIVE_TRACT	NA	CORL105_LUNG	NA
ccle_broad_2019	BICR78_UPPER_AERODIGESTIVE_TRACT	BICR78_UPPER_AERODIGESTIVE_TRACT	NA	CORL303_LUNG	NA
ccle_broad_2019	BL41_HAEMATOPOIETIC_AND_LYMPHOID_TISSUE	BL41_HAEMATOPOIETIC_AND_LYMPHOID_TISSUE	0.00988831	CORL321_PLEURA	NA
ccle_broad_2019	BL70_HAEMATOPOIETIC_AND_LYMPHOID_TISSUE	BL70_HAEMATOPOIETIC_AND_LYMPHOID_TISSUE	0.00783052	CORL32_LUNG	NA
ccle_broad_2019	BOKU	BOKU	0.0876453	CORL88_LUNG	0.0636745
ccle_broad_2019	BPH1_PROSTATE	BPH1_PROSTATE	NA	CORL95_LUNG	0.649398
ccle_broad_2019	BT20_BREAST	BT20_BREAST	NA	CP66MEL_SKIN	0.139673
ccle_broad_2019	BT474_BREAST	BT474_BREAST	0.993451	CPCN_LUNG	0.0437775
ccle_broad_2019	BT483_BREAST	BT483_BREAST	NA	CROAP2_HAEMATOPOIETIC_AND_LYMPHOID_TISSUE	NA
ccle_broad_2019	BT549_BREAST	BT549_BREAST	NA	CROAP3_HAEMATOPOIETIC_AND_LYMPHOID_TISSUE	NA
ccle_broad_2019	BV173_HAEMATOPOIETIC_AND_LYMPHOID_TISSUE	BV173_HAEMATOPOIETIC_AND_LYMPHOID_TISSUE	0.0182582	CTV1_HAEMATOPOIETIC_AND_LYMPHOID_TISSUE	0.00997019
ccle_broad_2019	BXPC3_PANCREAS	BXPC3_PANCREAS	NA	CW2_LARGE_INTESTINE	6.03759
ccle_broad_2019	C2BBE1_LARGE_INTESTINE	C2BBE1_LARGE_INTESTINE	1.40662	D542MG_CENTRAL_NERVOUS_SYSTEM	NA
ccle_broad_2019	C32_SKIN	C32_SKIN	NA	DANG_PANCREAS	NA
ccle_broad_2019	C33A_CERVIX	C33A_CERVIX	NA	DAUDI_HAEMATOPOIETIC_AND_LYMPHOID_TISSUE	0.0336939
ccle_broad_2019	C3A_LIVER	C3A_LIVER	NA	DG75_HAEMATOPOIETIC_AND_LYMPHOID_TISSUE	0.0476115
ccle_broad_2019	C4I_CERVIX	C4I_CERVIX	NA	DIFI_LARGE_INTESTINE	NA
ccle_broad_2019	CA46_HAEMATOPOIETIC_AND_LYMPHOID_TISSUE	CA46_HAEMATOPOIETIC_AND_LYMPHOID_TISSUE	0.42516	DJM1_SKIN	0.0358922
ccle_broad_2019	CA922_UPPER_AERODIGESTIVE_TRACT	CA922_UPPER_AERODIGESTIVE_TRACT	NA	DKMG_CENTRAL_NERVOUS_SYSTEM	NA
ccle_broad_2019	CADOES1_BONE	CADOES1_BONE	NA	DMS273_LUNG	NA
ccle_broad_2019	CAKI1_KIDNEY	CAKI1_KIDNEY	NA	DMS53_LUNG	NA
ccle_broad_2019	CAL120_BREAST	CAL120_BREAST	NA	DMS79_LUNG	0.697578
ccle_broad_2019	CAL12T_LUNG	CAL12T_LUNG	NA	DND41_HAEMATOPOIETIC_AND_LYMPHOID_TISSUE	0.0252947
ccle_broad_2019	CAL148_BREAST	CAL148_BREAST	0.0626008	DOHH2_HAEMATOPOIETIC_AND_LYMPHOID_TISSUE	0.035223
ccle_broad_2019	CAL27_UPPER_AERODIGESTIVE_TRACT	CAL27_UPPER_AERODIGESTIVE_TRACT	NA	DOTC24510_CERVIX	NA
ccle_broad_2019	CAL29_URINARY_TRACT	CAL29_URINARY_TRACT	NA	DOV13_OVARY	NA
ccle_broad_2019	CAL33_UPPER_AERODIGESTIVE_TRACT	CAL33_UPPER_AERODIGESTIVE_TRACT	NA	DSH1_URINARY_TRACT	1.85478
ccle_broad_2019	CAL39_VULVA	CAL39_VULVA	NA	DU145_PROSTATE	NA
ccle_broad_2019	CAL51_BREAST	CAL51_BREAST	NA	DV90_LUNG	NA
ccle_broad_2019	CAL54_KIDNEY	CAL54_KIDNEY	NA	EB2_HAEMATOPOIETIC_AND_LYMPHOID_TISSUE	0.734941
ccle_broad_2019	CAL62_THYROID	CAL62_THYROID	NA	EBC1_LUNG	NA
ccle_broad_2019	CAL72_BONE	CAL72_BONE	NA	ECC12_STOMACH	NA
ccle_broad_2019	CAL78_BONE	CAL78_BONE	NA	EFO27_OVARY	NA
ccle_broad_2019	CAL851_BREAST	CAL851_BREAST	NA	EGI1_BILIARY_TRACT	NA
ccle_broad_2019	CALU1_LUNG	CALU1_LUNG	NA	EHEB_HAEMATOPOIETIC_AND_LYMPHOID_TISSUE	0.941379
ccle_broad_2019	CALU3_LUNG	CALU3_LUNG	NA	EKVX_LUNG	10.5371
ccle_broad_2019	CALU6_LUNG	CALU6_LUNG	0.0292518	EN_ENDOMETRIUM	NA
ccle_broad_2019	CAMA1_BREAST	CAMA1_BREAST	NA	EOL1_HAEMATOPOIETIC_AND_LYMPHOID_TISSUE	0.0296274
ccle_broad_2019	CAOV3_OVARY	CAOV3_OVARY	NA	ES7_BONE	1.03611
ccle_broad_2019	CAOV4_OVARY	CAOV4_OVARY	NA	ES8_BONE	0.00924588
ccle_broad_2019	CAPAN1_PANCREAS	CAPAN1_PANCREAS	NA	ESS1_ENDOMETRIUM	NA
ccle_broad_2019	CAPAN2_PANCREAS	CAPAN2_PANCREAS	NA	EW12_BONE	18.3634
ccle_broad_2019	CAR1_LARGE_INTESTINE	CAR1_LARGE_INTESTINE	NA	EW13_BONE	1.96101
ccle_broad_2019	CAS1_CENTRAL_NERVOUS_SYSTEM	CAS1_CENTRAL_NERVOUS_SYSTEM	2.65203	EW18_BONE	4.16234
ccle_broad_2019	CASKI_CERVIX	CASKI_CERVIX	NA	FADU_UPPER_AERODIGESTIVE_TRACT	NA
ccle_broad_2019	CCFSTTG1_CENTRAL_NERVOUS_SYSTEM	CCFSTTG1_CENTRAL_NERVOUS_SYSTEM	NA	FARAGE_HAEMATOPOIETIC_AND_LYMPHOID_TISSUE	0.0280166
ccle_broad_2019	CCK81_LARGE_INTESTINE	CCK81_LARGE_INTESTINE	NA	FLO1_OESOPHAGUS	NA
ccle_broad_2019	CCRFCEM_HAEMATOPOIETIC_AND_LYMPHOID_TISSUE	CCRFCEM_HAEMATOPOIETIC_AND_LYMPHOID_TISSUE	0.00861058	FTC133_THYROID	NA
ccle_broad_2019	CESS_HAEMATOPOIETIC_AND_LYMPHOID_TISSUE	CESS_HAEMATOPOIETIC_AND_LYMPHOID_TISSUE	0.00663089	FU97_STOMACH	NA
ccle_broad_2019	CFPAC1_PANCREAS	CFPAC1_PANCREAS	NA	G292CLONEA141B1_BONE	NA
ccle_broad_2019	CGTHW1_THYROID	CGTHW1_THYROID	0.509686	G402_SOFT_TISSUE	NA
ccle_broad_2019	CHAGOK1_LUNG	CHAGOK1_LUNG	NA	GAK_SKIN	0.156917
ccle_broad_2019	CHL1_SKIN	CHL1_SKIN	NA	GB1_CENTRAL_NERVOUS_SYSTEM	0.0241408
ccle_broad_2019	CHP126_AUTONOMIC_GANGLIA	CHP126_AUTONOMIC_GANGLIA	1.7094	GCT_SOFT_TISSUE	NA
ccle_broad_2019	CHP134_AUTONOMIC_GANGLIA	CHP134_AUTONOMIC_GANGLIA	NA	GEO_LARGE_INTESTINE	NA
ccle_broad_2019	CHP212_AUTONOMIC_GANGLIA	CHP212_AUTONOMIC_GANGLIA	NA	GI1_CENTRAL_NERVOUS_SYSTEM	0.00591429
ccle_broad_2019	CHSA0011_BONE	CHSA0011_BONE	NA	GIMEN_AUTONOMIC_GANGLIA	0.087169
ccle_broad_2019	CHSA0108_BONE	CHSA0108_BONE	NA	GMEL_SKIN	NA
ccle_broad_2019	CHSA8926_BONE	CHSA8926_BONE	NA	GMS10_CENTRAL_NERVOUS_SYSTEM	NA
ccle_broad_2019	CL11_LARGE_INTESTINE	CL11_LARGE_INTESTINE	0.920174	GOTO_AUTONOMIC_GANGLIA	0.244055
ccle_broad_2019	CL34_LARGE_INTESTINE	CL34_LARGE_INTESTINE	NA	GP5D_LARGE_INTESTINE	NA
ccle_broad_2019	CL40_LARGE_INTESTINE	CL40_LARGE_INTESTINE	NA	GRANTA519_HAEMATOPOIETIC_AND_LYMPHOID_TISSUE	0.0505665
ccle_broad_2019	CMK_HAEMATOPOIETIC_AND_LYMPHOID_TISSUE	CMK_HAEMATOPOIETIC_AND_LYMPHOID_TISSUE	0.0167487	GRST_HAEMATOPOIETIC_AND_LYMPHOID_TISSUE	0.0460489
ccle_broad_2019	CMLT1_HAEMATOPOIETIC_AND_LYMPHOID_TISSUE	CMLT1_HAEMATOPOIETIC_AND_LYMPHOID_TISSUE	NA	H290_PLEURA	NA
ccle_broad_2019	COLO205_LARGE_INTESTINE	COLO205_LARGE_INTESTINE	NA	H4_CENTRAL_NERVOUS_SYSTEM	NA
ccle_broad_2019	COLO320HSR_LARGE_INTESTINE	COLO320HSR_LARGE_INTESTINE	0.0278295	HA7RCC_KIDNEY	0.0461089
ccle_broad_2019	COLO668_LUNG	COLO668_LUNG	0.152093	HAL01_HAEMATOPOIETIC_AND_LYMPHOID_TISSUE	0.0454712
ccle_broad_2019	COLO678_LARGE_INTESTINE	COLO678_LARGE_INTESTINE	NA	HARA_LUNG	NA
ccle_broad_2019	COLO679_SKIN	COLO679_SKIN	NA	HCC1395_BREAST	NA
ccle_broad_2019	COLO680N_OESOPHAGUS	COLO680N_OESOPHAGUS	NA	HCC1428_BREAST	NA
ccle_broad_2019	COLO684_ENDOMETRIUM	COLO684_ENDOMETRIUM	0.0500441	HCC1500_BREAST	NA
ccle_broad_2019	COLO741_SKIN	COLO741_SKIN	NA	HCC1569_BREAST	NA
ccle_broad_2019	COLO783_SKIN	COLO783_SKIN	NA	HCC1599_BREAST	0.0205466
ccle_broad_2019	COLO792_SKIN	COLO792_SKIN	NA	HCC1806_BREAST	NA
ccle_broad_2019	COLO800_SKIN	COLO800_SKIN	3.17463	HCC1954_BREAST	NA
ccle_broad_2019	COLO824_BREAST	COLO824_BREAST	2.00093	HCC202_BREAST	NA
ccle_broad_2019	COLO829_MATCHED_NORMAL_TISSUE	COLO829_MATCHED_NORMAL_TISSUE	2.38345	HCC2157_BREAST	1.19558
ccle_broad_2019	CORL105_LUNG	CORL105_LUNG	NA	HCC2998_LARGE_INTESTINE	NA
ccle_broad_2019	CORL23_LUNG	CORL23_LUNG	NA	HCC38_BREAST	NA
ccle_broad_2019	CORL279_LUNG	CORL279_LUNG	0.0643553	HCC56_LARGE_INTESTINE	NA
ccle_broad_2019	CORL303_LUNG	CORL303_LUNG	NA	HCC78_LUNG	NA
ccle_broad_2019	CORL311_LUNG	CORL311_LUNG	NA	HCE4_OESOPHAGUS	0.0161414
ccle_broad_2019	CORL321_PLEURA	CORL321_PLEURA	NA	HCT116_LARGE_INTESTINE	NA
ccle_broad_2019	CORL32_LUNG	CORL32_LUNG	NA	HCT15_LARGE_INTESTINE	NA
ccle_broad_2019	CORL88_LUNG	CORL88_LUNG	0.0636745	HDLM2_HAEMATOPOIETIC_AND_LYMPHOID_TISSUE	0.0634831
ccle_broad_2019	CORL95_LUNG	CORL95_LUNG	0.649398	HEC1_ENDOMETRIUM	NA
ccle_broad_2019	CP50MELB_SKIN	CP50MELB_SKIN	NA	HELA_CERVIX	NA
ccle_broad_2019	CP66MEL_SKIN	CP66MEL_SKIN	0.139673	HEP3B217_LIVER	NA
ccle_broad_2019	CP67MEL_SKIN	CP67MEL_SKIN	0.282716	HGC27_STOMACH	NA
ccle_broad_2019	CPCN_LUNG	CPCN_LUNG	0.0437775	HMVII_SKIN	NA
ccle_broad_2019	CROAP2_HAEMATOPOIETIC_AND_LYMPHOID_TISSUE	CROAP2_HAEMATOPOIETIC_AND_LYMPHOID_TISSUE	NA	HOP92_LUNG	NA
ccle_broad_2019	CROAP3_HAEMATOPOIETIC_AND_LYMPHOID_TISSUE	CROAP3_HAEMATOPOIETIC_AND_LYMPHOID_TISSUE	NA	HOS_BONE	NA
ccle_broad_2019	CS1_BONE	CS1_BONE	NA	HPAC_PANCREAS	NA
ccle_broad_2019	CTB1_HAEMATOPOIETIC_AND_LYMPHOID_TISSUE	CTB1_HAEMATOPOIETIC_AND_LYMPHOID_TISSUE	0.163827	HS746T_STOMACH	NA
ccle_broad_2019	CTV1_HAEMATOPOIETIC_AND_LYMPHOID_TISSUE	CTV1_HAEMATOPOIETIC_AND_LYMPHOID_TISSUE	0.00997019	HS766T_PANCREAS	NA
ccle_broad_2019	CW2_LARGE_INTESTINE	CW2_LARGE_INTESTINE	6.03759	HS939T_SKIN	NA
ccle_broad_2019	D247MG_CENTRAL_NERVOUS_SYSTEM	D247MG_CENTRAL_NERVOUS_SYSTEM	0.559718	HSC3_UPPER_AERODIGESTIVE_TRACT	NA
ccle_broad_2019	D263MG_CENTRAL_NERVOUS_SYSTEM	D263MG_CENTRAL_NERVOUS_SYSTEM	0.646028	HT115_LARGE_INTESTINE	NA
ccle_broad_2019	D283MED_CENTRAL_NERVOUS_SYSTEM	D283MED_CENTRAL_NERVOUS_SYSTEM	3.01501	HT144_SKIN	0.0154939
ccle_broad_2019	D336MG_CENTRAL_NERVOUS_SYSTEM	D336MG_CENTRAL_NERVOUS_SYSTEM	0.224528	HT55_LARGE_INTESTINE	NA
ccle_broad_2019	D392MG_CENTRAL_NERVOUS_SYSTEM	D392MG_CENTRAL_NERVOUS_SYSTEM	NA	HT_HAEMATOPOIETIC_AND_LYMPHOID_TISSUE	0.121614
ccle_broad_2019	D423MG_CENTRAL_NERVOUS_SYSTEM	D423MG_CENTRAL_NERVOUS_SYSTEM	NA	HUCCT1_BILIARY_TRACT	NA
ccle_broad_2019	D502MG_CENTRAL_NERVOUS_SYSTEM	D502MG_CENTRAL_NERVOUS_SYSTEM	5.36144	HUH1_LIVER	NA
ccle_broad_2019	D542MG_CENTRAL_NERVOUS_SYSTEM	D542MG_CENTRAL_NERVOUS_SYSTEM	NA	HUH7_LIVER	NA
ccle_broad_2019	D566MG_CENTRAL_NERVOUS_SYSTEM	D566MG_CENTRAL_NERVOUS_SYSTEM	NA	HUO9_BONE	NA
ccle_broad_2019	DANG_PANCREAS	DANG_PANCREAS	NA	HUPT3_PANCREAS	NA
ccle_broad_2019	DAOY_CENTRAL_NERVOUS_SYSTEM	DAOY_CENTRAL_NERVOUS_SYSTEM	NA	HUTU80_SMALL_INTESTINE	0.0246073
ccle_broad_2019	DAUDI_HAEMATOPOIETIC_AND_LYMPHOID_TISSUE	DAUDI_HAEMATOPOIETIC_AND_LYMPHOID_TISSUE	0.0336939	IALM_LUNG	0.0123093
ccle_broad_2019	DBTRG05MG_CENTRAL_NERVOUS_SYSTEM	DBTRG05MG_CENTRAL_NERVOUS_SYSTEM	NA	IGR1_SKIN	NA
ccle_broad_2019	DB_HAEMATOPOIETIC_AND_LYMPHOID_TISSUE	DB_HAEMATOPOIETIC_AND_LYMPHOID_TISSUE	0.255977	IGR37_SKIN	NA
ccle_broad_2019	DEL_HAEMATOPOIETIC_AND_LYMPHOID_TISSUE	DEL_HAEMATOPOIETIC_AND_LYMPHOID_TISSUE	0.0207995	IGROV1_OVARY	NA
ccle_broad_2019	DETROIT562_UPPER_AERODIGESTIVE_TRACT	DETROIT562_UPPER_AERODIGESTIVE_TRACT	NA	IM95_STOMACH	NA
ccle_broad_2019	DG75_HAEMATOPOIETIC_AND_LYMPHOID_TISSUE	DG75_HAEMATOPOIETIC_AND_LYMPHOID_TISSUE	0.0476115	IM9_HAEMATOPOIETIC_AND_LYMPHOID_TISSUE	1.29033
ccle_broad_2019	DIFI_LARGE_INTESTINE	DIFI_LARGE_INTESTINE	NA	ISHIKAWAHERAKLIO02ER_ENDOMETRIUM	NA
ccle_broad_2019	DJM1_SKIN	DJM1_SKIN	0.0358922	JAR_PLACENTA	0.0254352
ccle_broad_2019	DKMG_CENTRAL_NERVOUS_SYSTEM	DKMG_CENTRAL_NERVOUS_SYSTEM	NA	JEKO1_HAEMATOPOIETIC_AND_LYMPHOID_TISSUE	NA
ccle_broad_2019	DMS114_LUNG	DMS114_LUNG	0.0743634	JHH2_LIVER	NA
ccle_broad_2019	DMS153_LUNG	DMS153_LUNG	3.11038	JHH4_LIVER	NA
ccle_broad_2019	DMS273_LUNG	DMS273_LUNG	NA	JHH6_LIVER	NA
ccle_broad_2019	DMS53_LUNG	DMS53_LUNG	NA	JHH7_LIVER	NA
ccle_broad_2019	DMS79_LUNG	DMS79_LUNG	0.697578	JHOS2_OVARY	NA
ccle_broad_2019	DND41_HAEMATOPOIETIC_AND_LYMPHOID_TISSUE	DND41_HAEMATOPOIETIC_AND_LYMPHOID_TISSUE	0.0252947	JHOS3_OVARY	NA
ccle_broad_2019	DOHH2_HAEMATOPOIETIC_AND_LYMPHOID_TISSUE	DOHH2_HAEMATOPOIETIC_AND_LYMPHOID_TISSUE	0.035223	JHOS4_OVARY	NA
ccle_broad_2019	DOK_UPPER_AERODIGESTIVE_TRACT	DOK_UPPER_AERODIGESTIVE_TRACT	NA	JHU028_LUNG	NA
ccle_broad_2019	DOTC24510_CERVIX	DOTC24510_CERVIX	NA	JHU029_UPPER_AERODIGESTIVE_TRACT	NA
ccle_broad_2019	DOV13_OVARY	DOV13_OVARY	NA	JJN3_HAEMATOPOIETIC_AND_LYMPHOID_TISSUE	0.0118785
ccle_broad_2019	DSH1_URINARY_TRACT	DSH1_URINARY_TRACT	1.85478	JSC1_HAEMATOPOIETIC_AND_LYMPHOID_TISSUE	0.012782
ccle_broad_2019	DU145_PROSTATE	DU145_PROSTATE	NA	JURKAT_HAEMATOPOIETIC_AND_LYMPHOID_TISSUE	NA
ccle_broad_2019	DU4475_BREAST	DU4475_BREAST	0.047372	K5_THYROID	0.0726087
ccle_broad_2019	DV90_LUNG	DV90_LUNG	NA	KALS1_CENTRAL_NERVOUS_SYSTEM	0.0278501
ccle_broad_2019	EB2_HAEMATOPOIETIC_AND_LYMPHOID_TISSUE	EB2_HAEMATOPOIETIC_AND_LYMPHOID_TISSUE	0.734941	KARPAS422_HAEMATOPOIETIC_AND_LYMPHOID_TISSUE	0.165427
ccle_broad_2019	EB3_HAEMATOPOIETIC_AND_LYMPHOID_TISSUE	EB3_HAEMATOPOIETIC_AND_LYMPHOID_TISSUE	0.229297	KARPAS45_HAEMATOPOIETIC_AND_LYMPHOID_TISSUE	0.00468571
ccle_broad_2019	EBC1_LUNG	EBC1_LUNG	NA	KARPAS620_HAEMATOPOIETIC_AND_LYMPHOID_TISSUE	0.00374066
ccle_broad_2019	ECC10_STOMACH	ECC10_STOMACH	NA	KATOIII_STOMACH	NA
ccle_broad_2019	ECC12_STOMACH	ECC12_STOMACH	NA	KCL22_HAEMATOPOIETIC_AND_LYMPHOID_TISSUE	0.0206843
ccle_broad_2019	ECC4	ECC4	0.666102	KG1_HAEMATOPOIETIC_AND_LYMPHOID_TISSUE	2.3885
ccle_broad_2019	ECGI10_OESOPHAGUS	ECGI10_OESOPHAGUS	0.296396	KM12_LARGE_INTESTINE	0.0107967
ccle_broad_2019	EFE184_ENDOMETRIUM	EFE184_ENDOMETRIUM	NA	KMH2_HAEMATOPOIETIC_AND_LYMPHOID_TISSUE	0.0137639
ccle_broad_2019	EFM192A_BREAST	EFM192A_BREAST	NA	KMH2_THYROID	NA
ccle_broad_2019	EFM19_BREAST	EFM19_BREAST	NA	KMOE2_HAEMATOPOIETIC_AND_LYMPHOID_TISSUE	0.255737
ccle_broad_2019	EFO21_OVARY	EFO21_OVARY	NA	KMRC20_KIDNEY	NA
ccle_broad_2019	EFO27_OVARY	EFO27_OVARY	NA	KMS11_HAEMATOPOIETIC_AND_LYMPHOID_TISSUE	NA
ccle_broad_2019	EGI1_BILIARY_TRACT	EGI1_BILIARY_TRACT	NA	KNS81FD_CENTRAL_NERVOUS_SYSTEM	0.583181
ccle_broad_2019	EHEB_HAEMATOPOIETIC_AND_LYMPHOID_TISSUE	EHEB_HAEMATOPOIETIC_AND_LYMPHOID_TISSUE	0.941379	KO52_HAEMATOPOIETIC_AND_LYMPHOID_TISSUE	0.0209112
ccle_broad_2019	EJM_HAEMATOPOIETIC_AND_LYMPHOID_TISSUE	EJM_HAEMATOPOIETIC_AND_LYMPHOID_TISSUE	0.111228	KON_UPPER_AERODIGESTIVE_TRACT	NA
ccle_broad_2019	EKVX_LUNG	EKVX_LUNG	10.5371	KOPN8_HAEMATOPOIETIC_AND_LYMPHOID_TISSUE	0.0262488
ccle_broad_2019	EM2_HAEMATOPOIETIC_AND_LYMPHOID_TISSUE	EM2_HAEMATOPOIETIC_AND_LYMPHOID_TISSUE	0.0434098	KP4_PANCREAS	NA
ccle_broad_2019	EMCBAC1_LUNG	EMCBAC1_LUNG	NA	KPNRTBM1_AUTONOMIC_GANGLIA	0.110544
ccle_broad_2019	EMCBAC2_LUNG	EMCBAC2_LUNG	NA	KU1919_URINARY_TRACT	NA
ccle_broad_2019	EN_ENDOMETRIUM	EN_ENDOMETRIUM	NA	KURAMOCHI_OVARY	0.0218237
ccle_broad_2019	EOL1_HAEMATOPOIETIC_AND_LYMPHOID_TISSUE	EOL1_HAEMATOPOIETIC_AND_LYMPHOID_TISSUE	0.0296274	KY821_HAEMATOPOIETIC_AND_LYMPHOID_TISSUE	0.0115344
ccle_broad_2019	EPLC272H_LUNG	EPLC272H_LUNG	NA	KYSE140_OESOPHAGUS	NA
ccle_broad_2019	ES1_BONE	ES1_BONE	0.0464815	KYSE150_OESOPHAGUS	NA
ccle_broad_2019	ES2_OVARY	ES2_OVARY	0.0682958	KYSE180_OESOPHAGUS	NA
ccle_broad_2019	ES3_BONE	ES3_BONE	1.26815	KYSE220_OESOPHAGUS	NA
ccle_broad_2019	ES4_BONE	ES4_BONE	0.0259928	KYSE270_OESOPHAGUS	NA
ccle_broad_2019	ES5_BONE	ES5_BONE	1.45256	KYSE30_OESOPHAGUS	NA
ccle_broad_2019	ES6_BONE	ES6_BONE	0.0072506	KYSE410_OESOPHAGUS	NA
ccle_broad_2019	ES7_BONE	ES7_BONE	1.03611	KYSE450_OESOPHAGUS	NA
ccle_broad_2019	ES8_BONE	ES8_BONE	0.00924588	KYSE50_OESOPHAGUS	NA
ccle_broad_2019	ESO26_OESOPHAGUS	ESO26_OESOPHAGUS	NA	KYSE510_OESOPHAGUS	NA
ccle_broad_2019	ESO51_OESOPHAGUS	ESO51_OESOPHAGUS	NA	L1236_HAEMATOPOIETIC_AND_LYMPHOID_TISSUE	0.40799
ccle_broad_2019	ESS1_ENDOMETRIUM	ESS1_ENDOMETRIUM	NA	L363_HAEMATOPOIETIC_AND_LYMPHOID_TISSUE	0.0340349
ccle_broad_2019	ETK1_BILIARY_TRACT	ETK1_BILIARY_TRACT	0.0166892	L428_HAEMATOPOIETIC_AND_LYMPHOID_TISSUE	0.0612391
ccle_broad_2019	EVSAT_BREAST	EVSAT_BREAST	0.173557	LAMA84_HAEMATOPOIETIC_AND_LYMPHOID_TISSUE	0.0432022
ccle_broad_2019	EW11_BONE	EW11_BONE	6.65164	LB1047RCC_KIDNEY	0.0440684
ccle_broad_2019	EW12_BONE	EW12_BONE	18.3634	LB2518MEL_SKIN	0.0540598
ccle_broad_2019	EW13_BONE	EW13_BONE	1.96101	LB771HNC_UPPER_AERODIGESTIVE_TRACT	0.0729474
ccle_broad_2019	EW16_BONE	EW16_BONE	0.0145405	LB996RCC_KIDNEY	0.12699
ccle_broad_2019	EW18_BONE	EW18_BONE	4.16234	LC1F_LUNG	0.244756
ccle_broad_2019	EW1_BONE	EW1_BONE	0.011026	LC2AD_LUNG	0.00590222
ccle_broad_2019	EW22_BONE	EW22_BONE	NA	LCLC97TM1_LUNG	NA
ccle_broad_2019	EW24_BONE	EW24_BONE	0.281575	LIM1215_LARGE_INTESTINE	NA
ccle_broad_2019	EW3_BONE	EW3_BONE	0.083222	LK2_LUNG	NA
ccle_broad_2019	EW7476	EW7476	NA	LN18_CENTRAL_NERVOUS_SYSTEM	NA
ccle_broad_2019	EW7_BONE	EW7_BONE	NA	LN229_CENTRAL_NERVOUS_SYSTEM	NA
ccle_broad_2019	FADU_UPPER_AERODIGESTIVE_TRACT	FADU_UPPER_AERODIGESTIVE_TRACT	NA	LNCAPCLONEFGC_PROSTATE	5.09526
ccle_broad_2019	FARAGE_HAEMATOPOIETIC_AND_LYMPHOID_TISSUE	FARAGE_HAEMATOPOIETIC_AND_LYMPHOID_TISSUE	0.0280166	LNZTA3WT4_CENTRAL_NERVOUS_SYSTEM	NA
ccle_broad_2019	FLO1_OESOPHAGUS	FLO1_OESOPHAGUS	NA	LOVO_LARGE_INTESTINE	NA
ccle_broad_2019	FTC133_THYROID	FTC133_THYROID	NA	LOXIMVI_SKIN	0.0618281
ccle_broad_2019	FU97_STOMACH	FU97_STOMACH	NA	LP1_HAEMATOPOIETIC_AND_LYMPHOID_TISSUE	0.0510946
ccle_broad_2019	FUOV1_OVARY	FUOV1_OVARY	NA	LS1034_LARGE_INTESTINE	0.0435583
ccle_broad_2019	G292CLONEA141B1_BONE	G292CLONEA141B1_BONE	NA	LS180_LARGE_INTESTINE	NA
ccle_broad_2019	G361_SKIN	G361_SKIN	NA	LS411N_LARGE_INTESTINE	0.00623723
ccle_broad_2019	G401_SOFT_TISSUE	G401_SOFT_TISSUE	NA	LS513_LARGE_INTESTINE	0.162914
ccle_broad_2019	G402_SOFT_TISSUE	G402_SOFT_TISSUE	NA	LU134A_LUNG	0.0479613
ccle_broad_2019	GA10_HAEMATOPOIETIC_AND_LYMPHOID_TISSUE	GA10_HAEMATOPOIETIC_AND_LYMPHOID_TISSUE	0.0157949	LU135_LUNG	NA
ccle_broad_2019	GAK_SKIN	GAK_SKIN	0.156917	LU139_LUNG	0.0462865
ccle_broad_2019	GAMG_CENTRAL_NERVOUS_SYSTEM	GAMG_CENTRAL_NERVOUS_SYSTEM	NA	LU165_LUNG	0.6914
ccle_broad_2019	GB1_CENTRAL_NERVOUS_SYSTEM	GB1_CENTRAL_NERVOUS_SYSTEM	0.0241408	LXF289_LUNG	0.0139179
ccle_broad_2019	GCIY_STOMACH	GCIY_STOMACH	0.0584463	M14_SKIN	NA
ccle_broad_2019	GCT_SOFT_TISSUE	GCT_SOFT_TISSUE	NA	MCC13_SKIN	NA
ccle_broad_2019	GDM1_HAEMATOPOIETIC_AND_LYMPHOID_TISSUE	GDM1_HAEMATOPOIETIC_AND_LYMPHOID_TISSUE	0.00581462	MCCAR_HAEMATOPOIETIC_AND_LYMPHOID_TISSUE	0.0478805
ccle_broad_2019	GEO_LARGE_INTESTINE	GEO_LARGE_INTESTINE	NA	MCF7_BREAST	NA
ccle_broad_2019	GI1_CENTRAL_NERVOUS_SYSTEM	GI1_CENTRAL_NERVOUS_SYSTEM	0.00591429	MDAMB175VII_BREAST	NA
ccle_broad_2019	GIMEN_AUTONOMIC_GANGLIA	GIMEN_AUTONOMIC_GANGLIA	0.087169	MDAMB361_BREAST	NA
ccle_broad_2019	GMEL_SKIN	GMEL_SKIN	NA	MDAMB415_BREAST	NA
ccle_broad_2019	GMS10_CENTRAL_NERVOUS_SYSTEM	GMS10_CENTRAL_NERVOUS_SYSTEM	NA	MDAMB436_BREAST	NA
ccle_broad_2019	GOTO_AUTONOMIC_GANGLIA	GOTO_AUTONOMIC_GANGLIA	0.244055	MDAMB453_BREAST	NA
ccle_broad_2019	GP5D_LARGE_INTESTINE	GP5D_LARGE_INTESTINE	NA	MDAMB468_BREAST	NA
ccle_broad_2019	GRANTA519_HAEMATOPOIETIC_AND_LYMPHOID_TISSUE	GRANTA519_HAEMATOPOIETIC_AND_LYMPHOID_TISSUE	0.0505665	MDST8_LARGE_INTESTINE	0.387035
ccle_broad_2019	GRST_HAEMATOPOIETIC_AND_LYMPHOID_TISSUE	GRST_HAEMATOPOIETIC_AND_LYMPHOID_TISSUE	0.0460489	MELHO_SKIN	NA
ccle_broad_2019	H2369_PLEURA	H2369_PLEURA	NA	MELJUSO_SKIN	NA
ccle_broad_2019	H2596	H2596	NA	MEWO_SKIN	NA
ccle_broad_2019	H290_PLEURA	H290_PLEURA	NA	MFE296_ENDOMETRIUM	NA
ccle_broad_2019	H3118_UPPER_AERODIGESTIVE_TRACT	H3118_UPPER_AERODIGESTIVE_TRACT	NA	MFE319_ENDOMETRIUM	NA
ccle_broad_2019	H4_CENTRAL_NERVOUS_SYSTEM	H4_CENTRAL_NERVOUS_SYSTEM	NA	MFHINO_SOFT_TISSUE	0.0295963
ccle_broad_2019	H9_HAEMATOPOIETIC_AND_LYMPHOID_TISSUE	H9_HAEMATOPOIETIC_AND_LYMPHOID_TISSUE	0.0346452	MFM223_BREAST	1.59435
ccle_broad_2019	HA7RCC_KIDNEY	HA7RCC_KIDNEY	0.0461089	MHHPREB1_HAEMATOPOIETIC_AND_LYMPHOID_TISSUE	0.0200827
ccle_broad_2019	HAL01_HAEMATOPOIETIC_AND_LYMPHOID_TISSUE	HAL01_HAEMATOPOIETIC_AND_LYMPHOID_TISSUE	0.0454712	MIAPACA2_PANCREAS	NA
ccle_broad_2019	HARA_LUNG	HARA_LUNG	NA	MKN45_STOMACH	NA
ccle_broad_2019	HC1_HAEMATOPOIETIC_AND_LYMPHOID_TISSUE	HC1_HAEMATOPOIETIC_AND_LYMPHOID_TISSUE	0.00931953	MKN7_STOMACH	NA
ccle_broad_2019	HCC1143_BREAST	HCC1143_BREAST	NA	ML1_THYROID	NA
ccle_broad_2019	HCC1187_BREAST	HCC1187_BREAST	0.048901	MLMA_HAEMATOPOIETIC_AND_LYMPHOID_TISSUE	0.0381632
ccle_broad_2019	HCC1395_BREAST	HCC1395_BREAST	NA	MN60_HAEMATOPOIETIC_AND_LYMPHOID_TISSUE	1.27937
ccle_broad_2019	HCC1419_BREAST	HCC1419_BREAST	NA	MOLM13_HAEMATOPOIETIC_AND_LYMPHOID_TISSUE	0.0135351
ccle_broad_2019	HCC1428_BREAST	HCC1428_BREAST	NA	MOLT13_HAEMATOPOIETIC_AND_LYMPHOID_TISSUE	0.00884056
ccle_broad_2019	HCC1500_BREAST	HCC1500_BREAST	NA	MOLT4_HAEMATOPOIETIC_AND_LYMPHOID_TISSUE	0.0116407
ccle_broad_2019	HCC1569_BREAST	HCC1569_BREAST	NA	MONOMAC6_HAEMATOPOIETIC_AND_LYMPHOID_TISSUE	0.0255487
ccle_broad_2019	HCC1599_BREAST	HCC1599_BREAST	0.0205466	MRKNU1_BREAST	0.0141405
ccle_broad_2019	HCC15_LUNG	HCC15_LUNG	NA	MS751_CERVIX	NA
ccle_broad_2019	HCC1806_BREAST	HCC1806_BREAST	NA	MV411_HAEMATOPOIETIC_AND_LYMPHOID_TISSUE	0.0250539
ccle_broad_2019	HCC1937_BREAST	HCC1937_BREAST	NA	MYM12_HAEMATOPOIETIC_AND_LYMPHOID_TISSUE	0.00553666
ccle_broad_2019	HCC1954_BREAST	HCC1954_BREAST	NA	MZ7MEL_SKIN	0.0783578
ccle_broad_2019	HCC202_BREAST	HCC202_BREAST	NA	NALM6_HAEMATOPOIETIC_AND_LYMPHOID_TISSUE	0.0160467
ccle_broad_2019	HCC2157_BREAST	HCC2157_BREAST	1.19558	NAMALWA_HAEMATOPOIETIC_AND_LYMPHOID_TISSUE	0.00892794
ccle_broad_2019	HCC2218_BREAST	HCC2218_BREAST	0.344368	NB10_AUTONOMIC_GANGLIA	0.779056
ccle_broad_2019	HCC2998_LARGE_INTESTINE	HCC2998_LARGE_INTESTINE	NA	NB13_AUTONOMIC_GANGLIA	0.0147682
ccle_broad_2019	HCC33_LUNG	HCC33_LUNG	0.134664	NB14_AUTONOMIC_GANGLIA	1.49751
ccle_broad_2019	HCC38_BREAST	HCC38_BREAST	NA	NB17_AUTONOMIC_GANGLIA	0.0517245
ccle_broad_2019	HCC44_LUNG	HCC44_LUNG	NA	NB1_AUTONOMIC_GANGLIA	0.0344269
ccle_broad_2019	HCC56_LARGE_INTESTINE	HCC56_LARGE_INTESTINE	NA	NB5_AUTONOMIC_GANGLIA	0.0416523
ccle_broad_2019	HCC70_BREAST	HCC70_BREAST	NA	NB7_AUTONOMIC_GANGLIA	3.54557
ccle_broad_2019	HCC78_LUNG	HCC78_LUNG	NA	NBSUSSR_AUTONOMIC_GANGLIA	0.0120586
ccle_broad_2019	HCC827_LUNG	HCC827_LUNG	NA	NBTU110_AUTONOMIC_GANGLIA	0.0919453
ccle_broad_2019	HCE4_OESOPHAGUS	HCE4_OESOPHAGUS	0.0161414	NCC021_KIDNEY	NA
ccle_broad_2019	HCT116_LARGE_INTESTINE	HCT116_LARGE_INTESTINE	NA	NCIH1105_LUNG	NA
ccle_broad_2019	HCT15_LARGE_INTESTINE	HCT15_LARGE_INTESTINE	NA	NCIH1155_LUNG	0.0515952
ccle_broad_2019	HDLM2_HAEMATOPOIETIC_AND_LYMPHOID_TISSUE	HDLM2_HAEMATOPOIETIC_AND_LYMPHOID_TISSUE	0.0634831	NCIH1184_LUNG	NA
ccle_broad_2019	HDMYZ_HAEMATOPOIETIC_AND_LYMPHOID_TISSUE	HDMYZ_HAEMATOPOIETIC_AND_LYMPHOID_TISSUE	0.029847	NCIH128_LUNG	10.9172
ccle_broad_2019	HDQP1_BREAST	HDQP1_BREAST	NA	NCIH1355_LUNG	0.0129904
ccle_broad_2019	HEC1_ENDOMETRIUM	HEC1_ENDOMETRIUM	NA	NCIH1385_LUNG	0.887535
ccle_broad_2019	HELA_CERVIX	HELA_CERVIX	NA	NCIH1395_LUNG	0.275776
ccle_broad_2019	HEL_HAEMATOPOIETIC_AND_LYMPHOID_TISSUE	HEL_HAEMATOPOIETIC_AND_LYMPHOID_TISSUE	0.0148454	NCIH1435_LUNG	NA
ccle_broad_2019	HEMCSS_BONE	HEMCSS_BONE	0.481652	NCIH1437_LUNG	NA
ccle_broad_2019	HEP3B217_LIVER	HEP3B217_LIVER	NA	NCIH1563_LUNG	NA
ccle_broad_2019	HEY_OVARY	HEY_OVARY	NA	NCIH1573_LUNG	NA
ccle_broad_2019	HGC27_STOMACH	HGC27_STOMACH	NA	NCIH1623_LUNG	NA
ccle_broad_2019	HH_HAEMATOPOIETIC_AND_LYMPHOID_TISSUE	HH_HAEMATOPOIETIC_AND_LYMPHOID_TISSUE	0.0879245	NCIH1648_LUNG	0.00862067
ccle_broad_2019	HL60_HAEMATOPOIETIC_AND_LYMPHOID_TISSUE	HL60_HAEMATOPOIETIC_AND_LYMPHOID_TISSUE	0.0298329	NCIH1651_LUNG	NA
ccle_broad_2019	HLE_LIVER	HLE_LIVER	NA	NCIH1688_LUNG	NA
ccle_broad_2019	HMVII_SKIN	HMVII_SKIN	NA	NCIH1693_LUNG	NA
ccle_broad_2019	HN_UPPER_AERODIGESTIVE_TRACT	HN_UPPER_AERODIGESTIVE_TRACT	NA	NCIH1703_LUNG	NA
ccle_broad_2019	HO1N1_UPPER_AERODIGESTIVE_TRACT	HO1N1_UPPER_AERODIGESTIVE_TRACT	NA	NCIH1734_LUNG	NA
ccle_broad_2019	HO1U1_UPPER_AERODIGESTIVE_TRACT	HO1U1_UPPER_AERODIGESTIVE_TRACT	NA	NCIH1770_LUNG	0.325747
ccle_broad_2019	HOP62_LUNG	HOP62_LUNG	0.0163162	NCIH1781_LUNG	NA
ccle_broad_2019	HOP92_LUNG	HOP92_LUNG	NA	NCIH1836_LUNG	0.12615
ccle_broad_2019	HOS_BONE	HOS_BONE	NA	NCIH1838_LUNG	3.74399
ccle_broad_2019	HPAC_PANCREAS	HPAC_PANCREAS	NA	NCIH1869_LUNG	0.706962
ccle_broad_2019	HPAFII_PANCREAS	HPAFII_PANCREAS	NA	NCIH187_LUNG	0.0423157
ccle_broad_2019	HS445_HAEMATOPOIETIC_AND_LYMPHOID_TISSUE	HS445_HAEMATOPOIETIC_AND_LYMPHOID_TISSUE	0.0552544	NCIH1944_LUNG	NA
ccle_broad_2019	HS578T_BREAST	HS578T_BREAST	NA	NCIH1993_LUNG	NA
ccle_broad_2019	HS633T_SOFT_TISSUE	HS633T_SOFT_TISSUE	NA	NCIH2009_LUNG	NA
ccle_broad_2019	HS683_CENTRAL_NERVOUS_SYSTEM	HS683_CENTRAL_NERVOUS_SYSTEM	NA	NCIH2030_LUNG	NA
ccle_broad_2019	HS746T_STOMACH	HS746T_STOMACH	NA	NCIH2066_LUNG	NA
ccle_broad_2019	HS766T_PANCREAS	HS766T_PANCREAS	NA	NCIH2081_LUNG	0.578317
ccle_broad_2019	HS939T_SKIN	HS939T_SKIN	NA	NCIH2110_LUNG	NA
ccle_broad_2019	HS940T_FIBROBLAST	HS940T_FIBROBLAST	NA	NCIH211_LUNG	0.0126086
ccle_broad_2019	HSC2_UPPER_AERODIGESTIVE_TRACT	HSC2_UPPER_AERODIGESTIVE_TRACT	NA	NCIH2135_LUNG	0.280063
ccle_broad_2019	HSC39_STOMACH	HSC39_STOMACH	0.0494391	NCIH2170_LUNG	NA
ccle_broad_2019	HSC3_UPPER_AERODIGESTIVE_TRACT	HSC3_UPPER_AERODIGESTIVE_TRACT	NA	NCIH2172_LUNG	NA
ccle_broad_2019	HSC4_UPPER_AERODIGESTIVE_TRACT	HSC4_UPPER_AERODIGESTIVE_TRACT	NA	NCIH2227_LUNG	NA
ccle_broad_2019	HT1080_SOFT_TISSUE	HT1080_SOFT_TISSUE	NA	NCIH2286_LUNG	NA
ccle_broad_2019	HT115_LARGE_INTESTINE	HT115_LARGE_INTESTINE	NA	NCIH2291_LUNG	NA
ccle_broad_2019	HT1197_URINARY_TRACT	HT1197_URINARY_TRACT	NA	NCIH2342_LUNG	NA
ccle_broad_2019	HT1376_URINARY_TRACT	HT1376_URINARY_TRACT	NA	NCIH2347_LUNG	NA
ccle_broad_2019	HT144_SKIN	HT144_SKIN	0.0154939	NCIH23_LUNG	1.06863
ccle_broad_2019	HT29_LARGE_INTESTINE	HT29_LARGE_INTESTINE	NA	NCIH2731_PLEURA	NA
ccle_broad_2019	HT3_CERVIX	HT3_CERVIX	NA	NCIH28_PLEURA	NA
ccle_broad_2019	HT55_LARGE_INTESTINE	HT55_LARGE_INTESTINE	NA	NCIH3122_LUNG	NA
ccle_broad_2019	HTCC3_THYROID	HTCC3_THYROID	NA	NCIH3255_LUNG	NA
ccle_broad_2019	HT_HAEMATOPOIETIC_AND_LYMPHOID_TISSUE	HT_HAEMATOPOIETIC_AND_LYMPHOID_TISSUE	0.121614	NCIH345_LUNG	0.208555
ccle_broad_2019	HUCCT1_BILIARY_TRACT	HUCCT1_BILIARY_TRACT	NA	NCIH358_LUNG	NA
ccle_broad_2019	HUH1_LIVER	HUH1_LIVER	NA	NCIH441_LUNG	NA
ccle_broad_2019	HUH6CLONE5_LIVER	HUH6CLONE5_LIVER	NA	NCIH446_LUNG	0.0104871
ccle_broad_2019	HUH7_LIVER	HUH7_LIVER	NA	NCIH508_LARGE_INTESTINE	NA
ccle_broad_2019	HUO3N1_BONE	HUO3N1_BONE	NA	NCIH510_LUNG	0.0139867
ccle_broad_2019	HUO9_BONE	HUO9_BONE	NA	NCIH513_PLEURA	NA
ccle_broad_2019	HUPT3_PANCREAS	HUPT3_PANCREAS	NA	NCIH630_LARGE_INTESTINE	NA
ccle_broad_2019	HUPT4_PANCREAS	HUPT4_PANCREAS	NA	NCIH647_LUNG	NA
ccle_broad_2019	HUTU80_SMALL_INTESTINE	HUTU80_SMALL_INTESTINE	0.0246073	NCIH650_LUNG	NA
ccle_broad_2019	IALM_LUNG	IALM_LUNG	0.0123093	NCIH661_LUNG	NA
ccle_broad_2019	IGR1_SKIN	IGR1_SKIN	NA	NCIH720_LUNG	0.348942
ccle_broad_2019	IGR37_SKIN	IGR37_SKIN	NA	NCIH727_LUNG	NA
ccle_broad_2019	IGROV1_OVARY	IGROV1_OVARY	NA	NCIH747_LARGE_INTESTINE	0.0615731
ccle_broad_2019	IHH4_THYROID	IHH4_THYROID	NA	NCIH748_LUNG	0.469642
ccle_broad_2019	IM95_STOMACH	IM95_STOMACH	NA	NCIH810_LUNG	NA
ccle_broad_2019	IM9_HAEMATOPOIETIC_AND_LYMPHOID_TISSUE	IM9_HAEMATOPOIETIC_AND_LYMPHOID_TISSUE	1.29033	NCIH835_LUNG	NA
ccle_broad_2019	IMR5_AUTONOMIC_GANGLIA	IMR5_AUTONOMIC_GANGLIA	0.0202281	NCIH847_LUNG	0.0136136
ccle_broad_2019	IOSE364	IOSE364	NA	NCIH929_HAEMATOPOIETIC_AND_LYMPHOID_TISSUE	NA
ccle_broad_2019	IOSE397	IOSE397	NA	NCIN87_STOMACH	NA
ccle_broad_2019	IOSE523	IOSE523	NA	NIHOVCAR3_OVARY	NA
ccle_broad_2019	IOSE7516SV40	IOSE7516SV40	NA	NK92MI_HAEMATOPOIETIC_AND_LYMPHOID_TISSUE	0.0701275
ccle_broad_2019	IPC298_SKIN	IPC298_SKIN	NA	NKM1_HAEMATOPOIETIC_AND_LYMPHOID_TISSUE	0.129827
ccle_broad_2019	ISHIKAWAHERAKLIO02ER_ENDOMETRIUM	ISHIKAWAHERAKLIO02ER_ENDOMETRIUM	NA	NOMO1_HAEMATOPOIETIC_AND_LYMPHOID_TISSUE	0.2013
ccle_broad_2019	ISTMEL1_SKIN	ISTMEL1_SKIN	0.0353155	NUGC3_STOMACH	NA
ccle_broad_2019	ISTMES1_PLEURA	ISTMES1_PLEURA	0.17414	NUGC4_STOMACH	NA
ccle_broad_2019	ISTSL1_LUNG	ISTSL1_LUNG	0.170156	OC314_OVARY	NA
ccle_broad_2019	ISTSL2_LUNG	ISTSL2_LUNG	0.0442541	OCIAML2_HAEMATOPOIETIC_AND_LYMPHOID_TISSUE	0.0263683
ccle_broad_2019	J82_MATCHED_NORMAL_TISSUE	J82_MATCHED_NORMAL_TISSUE	NA	OCIAML3_HAEMATOPOIETIC_AND_LYMPHOID_TISSUE	0.0286472
ccle_broad_2019	JAR_PLACENTA	JAR_PLACENTA	0.0254352	OCIM1_HAEMATOPOIETIC_AND_LYMPHOID_TISSUE	0.0337865
ccle_broad_2019	JEG3_PLACENTA	JEG3_PLACENTA	NA	OCUM1_STOMACH	NA
ccle_broad_2019	JEKO1_HAEMATOPOIETIC_AND_LYMPHOID_TISSUE	JEKO1_HAEMATOPOIETIC_AND_LYMPHOID_TISSUE	NA	OE19_OESOPHAGUS	NA
ccle_broad_2019	JHH1_LIVER	JHH1_LIVER	NA	OE21_OESOPHAGUS	NA
ccle_broad_2019	JHH2_LIVER	JHH2_LIVER	NA	OE33_OESOPHAGUS	NA
ccle_broad_2019	JHH4_LIVER	JHH4_LIVER	NA	ONS76_CENTRAL_NERVOUS_SYSTEM	0.0615206
ccle_broad_2019	JHH6_LIVER	JHH6_LIVER	NA	OSC20_UPPER_AERODIGESTIVE_TRACT	NA
ccle_broad_2019	JHH7_LIVER	JHH7_LIVER	NA	OV56_OVARY	NA
ccle_broad_2019	JHOS2_OVARY	JHOS2_OVARY	NA	OVCAR4_OVARY	0.0415246
ccle_broad_2019	JHOS3_OVARY	JHOS3_OVARY	NA	OVISE_OVARY	NA
ccle_broad_2019	JHOS4_OVARY	JHOS4_OVARY	NA	OVK18_OVARY	NA
ccle_broad_2019	JHU011_UPPER_AERODIGESTIVE_TRACT	JHU011_UPPER_AERODIGESTIVE_TRACT	NA	OVKATE_OVARY	NA
ccle_broad_2019	JHU022_UPPER_AERODIGESTIVE_TRACT	JHU022_UPPER_AERODIGESTIVE_TRACT	NA	OVMIU_OVARY	NA
ccle_broad_2019	JHU028_LUNG	JHU028_LUNG	NA	OVTOKO_OVARY	NA
ccle_broad_2019	JHU029_UPPER_AERODIGESTIVE_TRACT	JHU029_UPPER_AERODIGESTIVE_TRACT	NA	P30OHK_HAEMATOPOIETIC_AND_LYMPHOID_TISSUE	0.400462
ccle_broad_2019	JIMT1_BREAST	JIMT1_BREAST	NA	P3HR1_HAEMATOPOIETIC_AND_LYMPHOID_TISSUE	0.042992
ccle_broad_2019	JIYOYEP2003_HAEMATOPOIETIC_AND_LYMPHOID_TISSUE	JIYOYEP2003_HAEMATOPOIETIC_AND_LYMPHOID_TISSUE	0.135269	PA1_OVARY	NA
ccle_broad_2019	JJN3_HAEMATOPOIETIC_AND_LYMPHOID_TISSUE	JJN3_HAEMATOPOIETIC_AND_LYMPHOID_TISSUE	0.0118785	PANC0403_PANCREAS	NA
ccle_broad_2019	JM1_HAEMATOPOIETIC_AND_LYMPHOID_TISSUE	JM1_HAEMATOPOIETIC_AND_LYMPHOID_TISSUE	0.0146409	PANC1005_PANCREAS	NA
ccle_broad_2019	JRT3T35	JRT3T35	0.0176145	PATU8988T_PANCREAS	NA
ccle_broad_2019	JSC1_HAEMATOPOIETIC_AND_LYMPHOID_TISSUE	JSC1_HAEMATOPOIETIC_AND_LYMPHOID_TISSUE	0.012782	PC14_LUNG	NA
ccle_broad_2019	JURKAT_HAEMATOPOIETIC_AND_LYMPHOID_TISSUE	JURKAT_HAEMATOPOIETIC_AND_LYMPHOID_TISSUE	NA	PCI30_UPPER_AERODIGESTIVE_TRACT	NA
ccle_broad_2019	JURLMK1_HAEMATOPOIETIC_AND_LYMPHOID_TISSUE	JURLMK1_HAEMATOPOIETIC_AND_LYMPHOID_TISSUE	NA	PCI4B_UPPER_AERODIGESTIVE_TRACT	NA
ccle_broad_2019	JVM2_HAEMATOPOIETIC_AND_LYMPHOID_TISSUE	JVM2_HAEMATOPOIETIC_AND_LYMPHOID_TISSUE	2.57199	PECAPJ15_UPPER_AERODIGESTIVE_TRACT	NA
ccle_broad_2019	JVM3_HAEMATOPOIETIC_AND_LYMPHOID_TISSUE	JVM3_HAEMATOPOIETIC_AND_LYMPHOID_TISSUE	0.952301	PEO1_OVARY	NA
ccle_broad_2019	K19	K19	NA	PF382_HAEMATOPOIETIC_AND_LYMPHOID_TISSUE	0.0107358
ccle_broad_2019	K2_SKIN	K2_SKIN	NA	PL4_PANCREAS	NA
ccle_broad_2019	K562_HAEMATOPOIETIC_AND_LYMPHOID_TISSUE	K562_HAEMATOPOIETIC_AND_LYMPHOID_TISSUE	0.0444843	PLCPRF5_LIVER	NA
ccle_broad_2019	K5_THYROID	K5_THYROID	0.0726087	PSN1_PANCREAS	0.00654452
ccle_broad_2019	K8	K8	NA	PWR1E_PROSTATE	NA
ccle_broad_2019	KALS1_CENTRAL_NERVOUS_SYSTEM	KALS1_CENTRAL_NERVOUS_SYSTEM	0.0278501	RAJI_HAEMATOPOIETIC_AND_LYMPHOID_TISSUE	0.220749
ccle_broad_2019	KARPAS1106P_HAEMATOPOIETIC_AND_LYMPHOID_TISSUE	KARPAS1106P_HAEMATOPOIETIC_AND_LYMPHOID_TISSUE	NA	RCC10RGB_KIDNEY	2.76466
ccle_broad_2019	KARPAS231_HAEMATOPOIETIC_AND_LYMPHOID_TISSUE	KARPAS231_HAEMATOPOIETIC_AND_LYMPHOID_TISSUE	0.00898862	RCCFG2_KIDNEY	NA
ccle_broad_2019	KARPAS299_HAEMATOPOIETIC_AND_LYMPHOID_TISSUE	KARPAS299_HAEMATOPOIETIC_AND_LYMPHOID_TISSUE	0.0869629	RCCJW_KIDNEY	NA
ccle_broad_2019	KARPAS422_HAEMATOPOIETIC_AND_LYMPHOID_TISSUE	KARPAS422_HAEMATOPOIETIC_AND_LYMPHOID_TISSUE	0.165427	RCHACV_HAEMATOPOIETIC_AND_LYMPHOID_TISSUE	NA
ccle_broad_2019	KARPAS45_HAEMATOPOIETIC_AND_LYMPHOID_TISSUE	KARPAS45_HAEMATOPOIETIC_AND_LYMPHOID_TISSUE	0.00468571	RCK8_HAEMATOPOIETIC_AND_LYMPHOID_TISSUE	NA
ccle_broad_2019	KARPAS620_HAEMATOPOIETIC_AND_LYMPHOID_TISSUE	KARPAS620_HAEMATOPOIETIC_AND_LYMPHOID_TISSUE	0.00374066	RCM1_LARGE_INTESTINE	NA
ccle_broad_2019	KASUMI1_HAEMATOPOIETIC_AND_LYMPHOID_TISSUE	KASUMI1_HAEMATOPOIETIC_AND_LYMPHOID_TISSUE	0.548281	REH_HAEMATOPOIETIC_AND_LYMPHOID_TISSUE	0.473247
ccle_broad_2019	KASUMI3	KASUMI3	NA	RERFGC1B_STOMACH	NA
ccle_broad_2019	KATOIII_STOMACH	KATOIII_STOMACH	NA	RERFLCSQ1_LUNG	NA
ccle_broad_2019	KCL22_HAEMATOPOIETIC_AND_LYMPHOID_TISSUE	KCL22_HAEMATOPOIETIC_AND_LYMPHOID_TISSUE	0.0206843	RF48_STOMACH	0.0602556
ccle_broad_2019	KE37_HAEMATOPOIETIC_AND_LYMPHOID_TISSUE	KE37_HAEMATOPOIETIC_AND_LYMPHOID_TISSUE	0.00547515	RH1_SOFT_TISSUE	0.067282
ccle_broad_2019	KELLY_AUTONOMIC_GANGLIA	KELLY_AUTONOMIC_GANGLIA	0.0606659	RH41_SOFT_TISSUE	NA
ccle_broad_2019	KG1C_CENTRAL_NERVOUS_SYSTEM	KG1C_CENTRAL_NERVOUS_SYSTEM	NA	RKN_SOFT_TISSUE	NA
ccle_broad_2019	KG1_HAEMATOPOIETIC_AND_LYMPHOID_TISSUE	KG1_HAEMATOPOIETIC_AND_LYMPHOID_TISSUE	2.3885	RKO_LARGE_INTESTINE	0.00961489
ccle_broad_2019	KGN_OVARY	KGN_OVARY	0.0446729	RL952_ENDOMETRIUM	0.0117343
ccle_broad_2019	KINGS1_CENTRAL_NERVOUS_SYSTEM	KINGS1_CENTRAL_NERVOUS_SYSTEM	0.109937	RMGI_OVARY	NA
ccle_broad_2019	KLE_ENDOMETRIUM	KLE_ENDOMETRIUM	0.142383	ROS50_HAEMATOPOIETIC_AND_LYMPHOID_TISSUE	0.794724
ccle_broad_2019	KM12_LARGE_INTESTINE	KM12_LARGE_INTESTINE	0.0107967	RPMI7951_SKIN	NA
ccle_broad_2019	KMH2_HAEMATOPOIETIC_AND_LYMPHOID_TISSUE	KMH2_HAEMATOPOIETIC_AND_LYMPHOID_TISSUE	0.0137639	RPMI8402_HAEMATOPOIETIC_AND_LYMPHOID_TISSUE	0.00418498
ccle_broad_2019	KMH2_THYROID	KMH2_THYROID	NA	RVH421_SKIN	NA
ccle_broad_2019	KMOE2_HAEMATOPOIETIC_AND_LYMPHOID_TISSUE	KMOE2_HAEMATOPOIETIC_AND_LYMPHOID_TISSUE	0.255737	SAOS2_BONE	NA
ccle_broad_2019	KMRC1_KIDNEY	KMRC1_KIDNEY	NA	SARC9371_BONE	NA
ccle_broad_2019	KMRC20_KIDNEY	KMRC20_KIDNEY	NA	SAS_UPPER_AERODIGESTIVE_TRACT	NA
ccle_broad_2019	KMS11_HAEMATOPOIETIC_AND_LYMPHOID_TISSUE	KMS11_HAEMATOPOIETIC_AND_LYMPHOID_TISSUE	NA	SBC3_LUNG	NA
ccle_broad_2019	KMS12BM_HAEMATOPOIETIC_AND_LYMPHOID_TISSUE	KMS12BM_HAEMATOPOIETIC_AND_LYMPHOID_TISSUE	0.0115664	SCABER_URINARY_TRACT	NA
ccle_broad_2019	KNS42_CENTRAL_NERVOUS_SYSTEM	KNS42_CENTRAL_NERVOUS_SYSTEM	0.0294091	SCC9_UPPER_AERODIGESTIVE_TRACT	NA
ccle_broad_2019	KNS62_LUNG	KNS62_LUNG	NA	SCH_STOMACH	0.803043
ccle_broad_2019	KNS81FD_CENTRAL_NERVOUS_SYSTEM	KNS81FD_CENTRAL_NERVOUS_SYSTEM	0.583181	SCI1_HAEMATOPOIETIC_AND_LYMPHOID_TISSUE	NA
ccle_broad_2019	KO52_HAEMATOPOIETIC_AND_LYMPHOID_TISSUE	KO52_HAEMATOPOIETIC_AND_LYMPHOID_TISSUE	0.0209112	SCLC21H_LUNG	0.0610445
ccle_broad_2019	KON_UPPER_AERODIGESTIVE_TRACT	KON_UPPER_AERODIGESTIVE_TRACT	NA	SET2_HAEMATOPOIETIC_AND_LYMPHOID_TISSUE	NA
ccle_broad_2019	KOPN8_HAEMATOPOIETIC_AND_LYMPHOID_TISSUE	KOPN8_HAEMATOPOIETIC_AND_LYMPHOID_TISSUE	0.0262488	SF295_CENTRAL_NERVOUS_SYSTEM	NA
ccle_broad_2019	KOSC2_UPPER_AERODIGESTIVE_TRACT	KOSC2_UPPER_AERODIGESTIVE_TRACT	NA	SH4_SKIN	0.0955383
ccle_broad_2019	KP1N_PANCREAS	KP1N_PANCREAS	NA	SIHA_CERVIX	NA
ccle_broad_2019	KP2_PANCREAS	KP2_PANCREAS	NA	SIMA_AUTONOMIC_GANGLIA	0.636801
ccle_broad_2019	KP3_PANCREAS	KP3_PANCREAS	NA	SISO_CERVIX	NA
ccle_broad_2019	KP4_PANCREAS	KP4_PANCREAS	NA	SKGIIIA_CERVIX	NA
ccle_broad_2019	KPNRTBM1_AUTONOMIC_GANGLIA	KPNRTBM1_AUTONOMIC_GANGLIA	0.110544	SKLU1_LUNG	NA
ccle_broad_2019	KPNYN_AUTONOMIC_GANGLIA	KPNYN_AUTONOMIC_GANGLIA	1.78938	SKM1_HAEMATOPOIETIC_AND_LYMPHOID_TISSUE	4.46428
ccle_broad_2019	KPNYS_AUTONOMIC_GANGLIA	KPNYS_AUTONOMIC_GANGLIA	0.0157355	SKMEL1_SKIN	0.471543
ccle_broad_2019	KS1_CENTRAL_NERVOUS_SYSTEM	KS1_CENTRAL_NERVOUS_SYSTEM	0.031822	SKMEL2_SKIN	0.386619
ccle_broad_2019	KU1919_URINARY_TRACT	KU1919_URINARY_TRACT	NA	SKMES1_LUNG	NA
ccle_broad_2019	KU812_HAEMATOPOIETIC_AND_LYMPHOID_TISSUE	KU812_HAEMATOPOIETIC_AND_LYMPHOID_TISSUE	0.0242541	SKNDZ_AUTONOMIC_GANGLIA	0.0293504
ccle_broad_2019	KURAMOCHI_OVARY	KURAMOCHI_OVARY	0.0218237	SKNEP1_BONE	0.018963
ccle_broad_2019	KY821_HAEMATOPOIETIC_AND_LYMPHOID_TISSUE	KY821_HAEMATOPOIETIC_AND_LYMPHOID_TISSUE	0.0115344	SKOV3_OVARY	NA
ccle_broad_2019	KYAE1_OESOPHAGUS	KYAE1_OESOPHAGUS	NA	SKPNDW_BONE	0.0452633
ccle_broad_2019	KYM1_SOFT_TISSUE	KYM1_SOFT_TISSUE	NA	SKUT1_SOFT_TISSUE	0.022592
ccle_broad_2019	KYSE140_OESOPHAGUS	KYSE140_OESOPHAGUS	NA	SLVL_HAEMATOPOIETIC_AND_LYMPHOID_TISSUE	0.0760042
ccle_broad_2019	KYSE150_OESOPHAGUS	KYSE150_OESOPHAGUS	NA	SNB75_CENTRAL_NERVOUS_SYSTEM	0.0796631
ccle_broad_2019	KYSE180_OESOPHAGUS	KYSE180_OESOPHAGUS	NA	SNGM_ENDOMETRIUM	NA
ccle_broad_2019	KYSE220_OESOPHAGUS	KYSE220_OESOPHAGUS	NA	SNU1040_LARGE_INTESTINE	NA
ccle_broad_2019	KYSE270_OESOPHAGUS	KYSE270_OESOPHAGUS	NA	SNU16_STOMACH	0.0117318
ccle_broad_2019	KYSE30_OESOPHAGUS	KYSE30_OESOPHAGUS	NA	SNU175_LARGE_INTESTINE	NA
ccle_broad_2019	KYSE410_OESOPHAGUS	KYSE410_OESOPHAGUS	NA	SNU182_LIVER	NA
ccle_broad_2019	KYSE450_OESOPHAGUS	KYSE450_OESOPHAGUS	NA	SNU1_STOMACH	0.768973
ccle_broad_2019	KYSE50_OESOPHAGUS	KYSE50_OESOPHAGUS	NA	SNU387_LIVER	NA
ccle_broad_2019	KYSE510_OESOPHAGUS	KYSE510_OESOPHAGUS	NA	SNU398_LIVER	NA
ccle_broad_2019	KYSE520_OESOPHAGUS	KYSE520_OESOPHAGUS	NA	SNU407_LARGE_INTESTINE	NA
ccle_broad_2019	KYSE70_OESOPHAGUS	KYSE70_OESOPHAGUS	NA	SNU423_LIVER	NA
ccle_broad_2019	L1236_HAEMATOPOIETIC_AND_LYMPHOID_TISSUE	L1236_HAEMATOPOIETIC_AND_LYMPHOID_TISSUE	0.40799	SNU449_LIVER	NA
ccle_broad_2019	L363_HAEMATOPOIETIC_AND_LYMPHOID_TISSUE	L363_HAEMATOPOIETIC_AND_LYMPHOID_TISSUE	0.0340349	SNU5_STOMACH	0.0528587
ccle_broad_2019	L428_HAEMATOPOIETIC_AND_LYMPHOID_TISSUE	L428_HAEMATOPOIETIC_AND_LYMPHOID_TISSUE	0.0612391	SNU81_LARGE_INTESTINE	NA
ccle_broad_2019	L540_HAEMATOPOIETIC_AND_LYMPHOID_TISSUE	L540_HAEMATOPOIETIC_AND_LYMPHOID_TISSUE	0.106928	SNUC1_LARGE_INTESTINE	0.437952
ccle_broad_2019	LAMA84_HAEMATOPOIETIC_AND_LYMPHOID_TISSUE	LAMA84_HAEMATOPOIETIC_AND_LYMPHOID_TISSUE	0.0432022	SNUC2B_LARGE_INTESTINE	0.0101717
ccle_broad_2019	LAN6_AUTONOMIC_GANGLIA	LAN6_AUTONOMIC_GANGLIA	0.203576	SNUC5_LARGE_INTESTINE	NA
ccle_broad_2019	LB1047RCC_KIDNEY	LB1047RCC_KIDNEY	0.0440684	SR786_HAEMATOPOIETIC_AND_LYMPHOID_TISSUE	0.00934818
ccle_broad_2019	LB2241RCC_KIDNEY	LB2241RCC_KIDNEY	0.843654	SU8686_PANCREAS	NA
ccle_broad_2019	LB2518MEL_SKIN	LB2518MEL_SKIN	0.0540598	SUDHL16_HAEMATOPOIETIC_AND_LYMPHOID_TISSUE	0.0307734
ccle_broad_2019	LB373MELD_SKIN	LB373MELD_SKIN	0.118867	SUDHL1_HAEMATOPOIETIC_AND_LYMPHOID_TISSUE	0.0888683
ccle_broad_2019	LB647SCLC_LUNG	LB647SCLC_LUNG	0.022922	SUDHL5_HAEMATOPOIETIC_AND_LYMPHOID_TISSUE	NA
ccle_broad_2019	LB771HNC_UPPER_AERODIGESTIVE_TRACT	LB771HNC_UPPER_AERODIGESTIVE_TRACT	0.0729474	SUDHL8_HAEMATOPOIETIC_AND_LYMPHOID_TISSUE	0.00863882
ccle_broad_2019	LB831BLC_URINARY_TRACT	LB831BLC_URINARY_TRACT	0.162023	SUPHD1_HAEMATOPOIETIC_AND_LYMPHOID_TISSUE	0.143202
ccle_broad_2019	LB996RCC_KIDNEY	LB996RCC_KIDNEY	0.12699	SUPT1_HAEMATOPOIETIC_AND_LYMPHOID_TISSUE	2.32448
ccle_broad_2019	LC1F_LUNG	LC1F_LUNG	0.244756	SW1088_CENTRAL_NERVOUS_SYSTEM	NA
ccle_broad_2019	LC1SQ_LUNG	LC1SQ_LUNG	NA	SW1116_LARGE_INTESTINE	NA
ccle_broad_2019	LC2AD_LUNG	LC2AD_LUNG	0.00590222	SW1271_LUNG	NA
ccle_broad_2019	LC41_HAEMATOPOIETIC_AND_LYMPHOID_TISSUE	LC41_HAEMATOPOIETIC_AND_LYMPHOID_TISSUE	0.0468295	SW1417_LARGE_INTESTINE	NA
ccle_broad_2019	LCLC103H_LUNG	LCLC103H_LUNG	NA	SW156_KIDNEY	NA
ccle_broad_2019	LCLC97TM1_LUNG	LCLC97TM1_LUNG	NA	SW1573_LUNG	NA
ccle_broad_2019	LIM1215_LARGE_INTESTINE	LIM1215_LARGE_INTESTINE	NA	SW1783_CENTRAL_NERVOUS_SYSTEM	NA
ccle_broad_2019	LK2_LUNG	LK2_LUNG	NA	SW403_LARGE_INTESTINE	NA
ccle_broad_2019	LN18_CENTRAL_NERVOUS_SYSTEM	LN18_CENTRAL_NERVOUS_SYSTEM	NA	SW48_LARGE_INTESTINE	NA
ccle_broad_2019	LN229_CENTRAL_NERVOUS_SYSTEM	LN229_CENTRAL_NERVOUS_SYSTEM	NA	SW626_OVARY	NA
ccle_broad_2019	LN405_CENTRAL_NERVOUS_SYSTEM	LN405_CENTRAL_NERVOUS_SYSTEM	NA	SW684_SOFT_TISSUE	1.53368
ccle_broad_2019	LNCAPCLONEFGC_PROSTATE	LNCAPCLONEFGC_PROSTATE	5.09526	SW900_LUNG	NA
ccle_broad_2019	LNZTA3WT4_CENTRAL_NERVOUS_SYSTEM	LNZTA3WT4_CENTRAL_NERVOUS_SYSTEM	NA	SW962_VULVA	0.0396478
ccle_broad_2019	LOUCY_HAEMATOPOIETIC_AND_LYMPHOID_TISSUE	LOUCY_HAEMATOPOIETIC_AND_LYMPHOID_TISSUE	0.00781315	SW982_SOFT_TISSUE	0.0255601
ccle_broad_2019	LOUNH91_LUNG	LOUNH91_LUNG	NA	T47D_BREAST	NA
ccle_broad_2019	LOVO_LARGE_INTESTINE	LOVO_LARGE_INTESTINE	NA	T84_LARGE_INTESTINE	NA
ccle_broad_2019	LOXIMVI_SKIN	LOXIMVI_SKIN	0.0618281	TALL1_HAEMATOPOIETIC_AND_LYMPHOID_TISSUE	0.0131642
ccle_broad_2019	LP1_HAEMATOPOIETIC_AND_LYMPHOID_TISSUE	LP1_HAEMATOPOIETIC_AND_LYMPHOID_TISSUE	0.0510946	TC71_BONE	0.0925878
ccle_broad_2019	LS1034_LARGE_INTESTINE	LS1034_LARGE_INTESTINE	0.0435583	TCCSUP_URINARY_TRACT	NA
ccle_broad_2019	LS123_LARGE_INTESTINE	LS123_LARGE_INTESTINE	0.147192	TE10_OESOPHAGUS	0.0106694
ccle_broad_2019	LS180_LARGE_INTESTINE	LS180_LARGE_INTESTINE	NA	TE12_OESOPHAGUS	0.0324032
ccle_broad_2019	LS411N_LARGE_INTESTINE	LS411N_LARGE_INTESTINE	0.00623723	TE4_OESOPHAGUS	NA
ccle_broad_2019	LS513_LARGE_INTESTINE	LS513_LARGE_INTESTINE	0.162914	TE6_OESOPHAGUS	0.0165379
ccle_broad_2019	LU134A_LUNG	LU134A_LUNG	0.0479613	TE8_OESOPHAGUS	0.00615263
ccle_broad_2019	LU135_LUNG	LU135_LUNG	NA	TE9_OESOPHAGUS	0.0117051
ccle_broad_2019	LU139_LUNG	LU139_LUNG	0.0462865	TF1_HAEMATOPOIETIC_AND_LYMPHOID_TISSUE	0.0642741
ccle_broad_2019	LU165_LUNG	LU165_LUNG	0.6914	TGBC11TKB_STOMACH	NA
ccle_broad_2019	LU65_LUNG	LU65_LUNG	0.263843	TGBC1TKB_BILIARY_TRACT	0.0364693
ccle_broad_2019	LU99A_LUNG	LU99A_LUNG	NA	TGBC24TKB_BILIARY_TRACT	0.0248088
ccle_broad_2019	LXF289_LUNG	LXF289_LUNG	0.0139179	THP1_HAEMATOPOIETIC_AND_LYMPHOID_TISSUE	0.984326
ccle_broad_2019	M059J_CENTRAL_NERVOUS_SYSTEM	M059J_CENTRAL_NERVOUS_SYSTEM	NA	TMK1_STOMACH	NA
ccle_broad_2019	M14_SKIN	M14_SKIN	NA	TOLEDO_HAEMATOPOIETIC_AND_LYMPHOID_TISSUE	0.0441712
ccle_broad_2019	MC1010_HAEMATOPOIETIC_AND_LYMPHOID_TISSUE	MC1010_HAEMATOPOIETIC_AND_LYMPHOID_TISSUE	NA	TOV21G_OVARY	NA
ccle_broad_2019	MC116_HAEMATOPOIETIC_AND_LYMPHOID_TISSUE	MC116_HAEMATOPOIETIC_AND_LYMPHOID_TISSUE	0.0381375	TT_THYROID	NA
ccle_broad_2019	MCAS_OVARY	MCAS_OVARY	NA	TYKNU_OVARY	NA
ccle_broad_2019	MCC13_SKIN	MCC13_SKIN	NA	U251MG_CENTRAL_NERVOUS_SYSTEM	NA
ccle_broad_2019	MCC26_SKIN	MCC26_SKIN	NA	U87MG_CENTRAL_NERVOUS_SYSTEM	4.50901
ccle_broad_2019	MCCAR_HAEMATOPOIETIC_AND_LYMPHOID_TISSUE	MCCAR_HAEMATOPOIETIC_AND_LYMPHOID_TISSUE	0.0478805	UACC257_SKIN	0.128962
ccle_broad_2019	MCF7_BREAST	MCF7_BREAST	NA	UACC62_SKIN	NA
ccle_broad_2019	MCIXC_AUTONOMIC_GANGLIA	MCIXC_AUTONOMIC_GANGLIA	NA	UO31_KIDNEY	NA
ccle_broad_2019	MDAMB134VI_BREAST	MDAMB134VI_BREAST	0.588	UWB1289_OVARY	NA
ccle_broad_2019	MDAMB157_BREAST	MDAMB157_BREAST	NA	VAL_HAEMATOPOIETIC_AND_LYMPHOID_TISSUE	NA
ccle_broad_2019	MDAMB175VII_BREAST	MDAMB175VII_BREAST	NA	VMRCLCD_LUNG	NA
ccle_broad_2019	MDAMB231_BREAST	MDAMB231_BREAST	NA	VMRCMELG_SKIN	NA
ccle_broad_2019	MDAMB330_BREAST	MDAMB330_BREAST	NA	VMRCRCZ_KIDNEY	NA
ccle_broad_2019	MDAMB361_BREAST	MDAMB361_BREAST	NA	WSUDLCL2_HAEMATOPOIETIC_AND_LYMPHOID_TISSUE	0.20171
ccle_broad_2019	MDAMB415_BREAST	MDAMB415_BREAST	NA	WSUNHL_HAEMATOPOIETIC_AND_LYMPHOID_TISSUE	2.28735
ccle_broad_2019	MDAMB436_BREAST	MDAMB436_BREAST	NA	YT_HAEMATOPOIETIC_AND_LYMPHOID_TISSUE	2.08039
ccle_broad_2019	MDAMB453_BREAST	MDAMB453_BREAST	NA	ZR7530_BREAST	NA
ccle_broad_2019	MDAMB468_BREAST	MDAMB468_BREAST	NA
ccle_broad_2019	MDST8_LARGE_INTESTINE	MDST8_LARGE_INTESTINE	0.387035
ccle_broad_2019	ME180_CERVIX	ME180_CERVIX	NA
ccle_broad_2019	ME1_HAEMATOPOIETIC_AND_LYMPHOID_TISSUE	ME1_HAEMATOPOIETIC_AND_LYMPHOID_TISSUE	0.305898
ccle_broad_2019	MEC1_HAEMATOPOIETIC_AND_LYMPHOID_TISSUE	MEC1_HAEMATOPOIETIC_AND_LYMPHOID_TISSUE	0.0280432
ccle_broad_2019	MEG01_HAEMATOPOIETIC_AND_LYMPHOID_TISSUE	MEG01_HAEMATOPOIETIC_AND_LYMPHOID_TISSUE	0.0452761
ccle_broad_2019	MELHO_SKIN	MELHO_SKIN	NA
ccle_broad_2019	MELJUSO_SKIN	MELJUSO_SKIN	NA
ccle_broad_2019	MESSA_SOFT_TISSUE	MESSA_SOFT_TISSUE	NA
ccle_broad_2019	MEWO_SKIN	MEWO_SKIN	NA
ccle_broad_2019	MFE280_ENDOMETRIUM	MFE280_ENDOMETRIUM	NA
ccle_broad_2019	MFE296_ENDOMETRIUM	MFE296_ENDOMETRIUM	NA
ccle_broad_2019	MFE319_ENDOMETRIUM	MFE319_ENDOMETRIUM	NA
ccle_broad_2019	MFHINO_SOFT_TISSUE	MFHINO_SOFT_TISSUE	0.0295963
ccle_broad_2019	MFM223_BREAST	MFM223_BREAST	1.59435
ccle_broad_2019	MG63_BONE	MG63_BONE	NA
ccle_broad_2019	MHHCALL2_HAEMATOPOIETIC_AND_LYMPHOID_TISSUE	MHHCALL2_HAEMATOPOIETIC_AND_LYMPHOID_TISSUE	NA
ccle_broad_2019	MHHES1_BONE	MHHES1_BONE	NA
ccle_broad_2019	MHHNB11_AUTONOMIC_GANGLIA	MHHNB11_AUTONOMIC_GANGLIA	0.121534
ccle_broad_2019	MHHPREB1_HAEMATOPOIETIC_AND_LYMPHOID_TISSUE	MHHPREB1_HAEMATOPOIETIC_AND_LYMPHOID_TISSUE	0.0200827
ccle_broad_2019	MIAPACA2_PANCREAS	MIAPACA2_PANCREAS	NA
ccle_broad_2019	MKL1SUBCLONE2	MKL1SUBCLONE2	0.0411701
ccle_broad_2019	MKL2_SKIN	MKL2_SKIN	0.0273475
ccle_broad_2019	MKN1_STOMACH	MKN1_STOMACH	NA
ccle_broad_2019	MKN28_STOMACH	MKN28_STOMACH	NA
ccle_broad_2019	MKN45_STOMACH	MKN45_STOMACH	NA
ccle_broad_2019	MKN7_STOMACH	MKN7_STOMACH	NA
ccle_broad_2019	ML1_THYROID	ML1_THYROID	NA
ccle_broad_2019	ML2_HAEMATOPOIETIC_AND_LYMPHOID_TISSUE	ML2_HAEMATOPOIETIC_AND_LYMPHOID_TISSUE	0.00779512
ccle_broad_2019	MLMA_HAEMATOPOIETIC_AND_LYMPHOID_TISSUE	MLMA_HAEMATOPOIETIC_AND_LYMPHOID_TISSUE	0.0381632
ccle_broad_2019	MM1S_HAEMATOPOIETIC_AND_LYMPHOID_TISSUE	MM1S_HAEMATOPOIETIC_AND_LYMPHOID_TISSUE	NA
ccle_broad_2019	MMACSF_SKIN	MMACSF_SKIN	0.644724
ccle_broad_2019	MN60_HAEMATOPOIETIC_AND_LYMPHOID_TISSUE	MN60_HAEMATOPOIETIC_AND_LYMPHOID_TISSUE	1.27937
ccle_broad_2019	MOGGCCM_CENTRAL_NERVOUS_SYSTEM	MOGGCCM_CENTRAL_NERVOUS_SYSTEM	NA
ccle_broad_2019	MOGGUVW_CENTRAL_NERVOUS_SYSTEM	MOGGUVW_CENTRAL_NERVOUS_SYSTEM	NA
ccle_broad_2019	MOLM13_HAEMATOPOIETIC_AND_LYMPHOID_TISSUE	MOLM13_HAEMATOPOIETIC_AND_LYMPHOID_TISSUE	0.0135351
ccle_broad_2019	MOLM16_HAEMATOPOIETIC_AND_LYMPHOID_TISSUE	MOLM16_HAEMATOPOIETIC_AND_LYMPHOID_TISSUE	NA
ccle_broad_2019	MOLP8_HAEMATOPOIETIC_AND_LYMPHOID_TISSUE	MOLP8_HAEMATOPOIETIC_AND_LYMPHOID_TISSUE	0.0589222
ccle_broad_2019	MOLT13_HAEMATOPOIETIC_AND_LYMPHOID_TISSUE	MOLT13_HAEMATOPOIETIC_AND_LYMPHOID_TISSUE	0.00884056
ccle_broad_2019	MOLT16_HAEMATOPOIETIC_AND_LYMPHOID_TISSUE	MOLT16_HAEMATOPOIETIC_AND_LYMPHOID_TISSUE	NA
ccle_broad_2019	MOLT4_HAEMATOPOIETIC_AND_LYMPHOID_TISSUE	MOLT4_HAEMATOPOIETIC_AND_LYMPHOID_TISSUE	0.0116407
ccle_broad_2019	MONOMAC6_HAEMATOPOIETIC_AND_LYMPHOID_TISSUE	MONOMAC6_HAEMATOPOIETIC_AND_LYMPHOID_TISSUE	0.0255487
ccle_broad_2019	MOT_HAEMATOPOIETIC_AND_LYMPHOID_TISSUE	MOT_HAEMATOPOIETIC_AND_LYMPHOID_TISSUE	3.8855
ccle_broad_2019	MPP89_PLEURA	MPP89_PLEURA	0.165024
ccle_broad_2019	MRKNU1_BREAST	MRKNU1_BREAST	0.0141405
ccle_broad_2019	MS1_LUNG	MS1_LUNG	0.0151803
ccle_broad_2019	MS751_CERVIX	MS751_CERVIX	NA
ccle_broad_2019	MSTO211H_PLEURA	MSTO211H_PLEURA	0.436821
ccle_broad_2019	MV411_HAEMATOPOIETIC_AND_LYMPHOID_TISSUE	MV411_HAEMATOPOIETIC_AND_LYMPHOID_TISSUE	0.0250539
ccle_broad_2019	MYM12_HAEMATOPOIETIC_AND_LYMPHOID_TISSUE	MYM12_HAEMATOPOIETIC_AND_LYMPHOID_TISSUE	0.00553666
ccle_broad_2019	MZ1PC_PANCREAS	MZ1PC_PANCREAS	0.00796767
ccle_broad_2019	MZ2MEL_SKIN	MZ2MEL_SKIN	0.124803
ccle_broad_2019	MZ7MEL_SKIN	MZ7MEL_SKIN	0.0783578
ccle_broad_2019	NALM6_HAEMATOPOIETIC_AND_LYMPHOID_TISSUE	NALM6_HAEMATOPOIETIC_AND_LYMPHOID_TISSUE	0.0160467
ccle_broad_2019	NAMALWA_HAEMATOPOIETIC_AND_LYMPHOID_TISSUE	NAMALWA_HAEMATOPOIETIC_AND_LYMPHOID_TISSUE	0.00892794
ccle_broad_2019	NB10_AUTONOMIC_GANGLIA	NB10_AUTONOMIC_GANGLIA	0.779056
ccle_broad_2019	NB12_AUTONOMIC_GANGLIA	NB12_AUTONOMIC_GANGLIA	NA
ccle_broad_2019	NB13_AUTONOMIC_GANGLIA	NB13_AUTONOMIC_GANGLIA	0.0147682
ccle_broad_2019	NB14_AUTONOMIC_GANGLIA	NB14_AUTONOMIC_GANGLIA	1.49751
ccle_broad_2019	NB17_AUTONOMIC_GANGLIA	NB17_AUTONOMIC_GANGLIA	0.0517245
ccle_broad_2019	NB1_AUTONOMIC_GANGLIA	NB1_AUTONOMIC_GANGLIA	0.0344269
ccle_broad_2019	NB4_HAEMATOPOIETIC_AND_LYMPHOID_TISSUE	NB4_HAEMATOPOIETIC_AND_LYMPHOID_TISSUE	0.00331649
ccle_broad_2019	NB5_AUTONOMIC_GANGLIA	NB5_AUTONOMIC_GANGLIA	0.0416523
ccle_broad_2019	NB69_AUTONOMIC_GANGLIA	NB69_AUTONOMIC_GANGLIA	0.0613207
ccle_broad_2019	NB6_AUTONOMIC_GANGLIA	NB6_AUTONOMIC_GANGLIA	0.101764
ccle_broad_2019	NB7_AUTONOMIC_GANGLIA	NB7_AUTONOMIC_GANGLIA	3.54557
ccle_broad_2019	NBSUSSR_AUTONOMIC_GANGLIA	NBSUSSR_AUTONOMIC_GANGLIA	0.0120586
ccle_broad_2019	NBTU110_AUTONOMIC_GANGLIA	NBTU110_AUTONOMIC_GANGLIA	0.0919453
ccle_broad_2019	NCC010_KIDNEY	NCC010_KIDNEY	NA
ccle_broad_2019	NCC021_KIDNEY	NCC021_KIDNEY	NA
ccle_broad_2019	NCIH1048_LUNG	NCIH1048_LUNG	NA
ccle_broad_2019	NCIH1092_LUNG	NCIH1092_LUNG	0.230656
ccle_broad_2019	NCIH1105_LUNG	NCIH1105_LUNG	NA
ccle_broad_2019	NCIH1155_LUNG	NCIH1155_LUNG	0.0515952
ccle_broad_2019	NCIH1184_LUNG	NCIH1184_LUNG	NA
ccle_broad_2019	NCIH128_LUNG	NCIH128_LUNG	10.9172
ccle_broad_2019	NCIH1299_LUNG	NCIH1299_LUNG	NA
ccle_broad_2019	NCIH1304_LUNG	NCIH1304_LUNG	0.0440333
ccle_broad_2019	NCIH1341_LUNG	NCIH1341_LUNG	NA
ccle_broad_2019	NCIH1355_LUNG	NCIH1355_LUNG	0.0129904
ccle_broad_2019	NCIH1385_LUNG	NCIH1385_LUNG	0.887535
ccle_broad_2019	NCIH1395_LUNG	NCIH1395_LUNG	0.275776
ccle_broad_2019	NCIH1404	NCIH1404	NA
ccle_broad_2019	NCIH1417_LUNG	NCIH1417_LUNG	0.260558
ccle_broad_2019	NCIH1435_LUNG	NCIH1435_LUNG	NA
ccle_broad_2019	NCIH1436_LUNG	NCIH1436_LUNG	0.146073
ccle_broad_2019	NCIH1437_LUNG	NCIH1437_LUNG	NA
ccle_broad_2019	NCIH146_LUNG	NCIH146_LUNG	NA
ccle_broad_2019	NCIH1522	NCIH1522	0.381708
ccle_broad_2019	NCIH1563_LUNG	NCIH1563_LUNG	NA
ccle_broad_2019	NCIH1568_LUNG	NCIH1568_LUNG	NA
ccle_broad_2019	NCIH1573_LUNG	NCIH1573_LUNG	NA
ccle_broad_2019	NCIH1581_LUNG	NCIH1581_LUNG	0.036191
ccle_broad_2019	NCIH1618_LUNG	NCIH1618_LUNG	NA
ccle_broad_2019	NCIH1623_LUNG	NCIH1623_LUNG	NA
ccle_broad_2019	NCIH1648_LUNG	NCIH1648_LUNG	0.00862067
ccle_broad_2019	NCIH1650_LUNG	NCIH1650_LUNG	NA
ccle_broad_2019	NCIH1651_LUNG	NCIH1651_LUNG	NA
ccle_broad_2019	NCIH1666_LUNG	NCIH1666_LUNG	5.16866
ccle_broad_2019	NCIH1688_LUNG	NCIH1688_LUNG	NA
ccle_broad_2019	NCIH1693_LUNG	NCIH1693_LUNG	NA
ccle_broad_2019	NCIH1694_LUNG	NCIH1694_LUNG	0.0484743
ccle_broad_2019	NCIH1703_LUNG	NCIH1703_LUNG	NA
ccle_broad_2019	NCIH1734_LUNG	NCIH1734_LUNG	NA
ccle_broad_2019	NCIH1755_LUNG	NCIH1755_LUNG	NA
ccle_broad_2019	NCIH1770_LUNG	NCIH1770_LUNG	0.325747
ccle_broad_2019	NCIH1781_LUNG	NCIH1781_LUNG	NA
ccle_broad_2019	NCIH1792_LUNG	NCIH1792_LUNG	NA
ccle_broad_2019	NCIH1793_LUNG	NCIH1793_LUNG	NA
ccle_broad_2019	NCIH1836_LUNG	NCIH1836_LUNG	0.12615
ccle_broad_2019	NCIH1838_LUNG	NCIH1838_LUNG	3.74399
ccle_broad_2019	NCIH1869_LUNG	NCIH1869_LUNG	0.706962
ccle_broad_2019	NCIH1876_LUNG	NCIH1876_LUNG	0.0135534
ccle_broad_2019	NCIH187_LUNG	NCIH187_LUNG	0.0423157
ccle_broad_2019	NCIH1915_LUNG	NCIH1915_LUNG	NA
ccle_broad_2019	NCIH1926	NCIH1926	NA
ccle_broad_2019	NCIH1944_LUNG	NCIH1944_LUNG	NA
ccle_broad_2019	NCIH1963_LUNG	NCIH1963_LUNG	0.0080354
ccle_broad_2019	NCIH196_LUNG	NCIH196_LUNG	NA
ccle_broad_2019	NCIH1975_LUNG	NCIH1975_LUNG	0.0467455
ccle_broad_2019	NCIH1993_LUNG	NCIH1993_LUNG	NA
ccle_broad_2019	NCIH2009_LUNG	NCIH2009_LUNG	NA
ccle_broad_2019	NCIH2023_LUNG	NCIH2023_LUNG	NA
ccle_broad_2019	NCIH2029_LUNG	NCIH2029_LUNG	NA
ccle_broad_2019	NCIH2030_LUNG	NCIH2030_LUNG	NA
ccle_broad_2019	NCIH2052_PLEURA	NCIH2052_PLEURA	NA
ccle_broad_2019	NCIH2066_LUNG	NCIH2066_LUNG	NA
ccle_broad_2019	NCIH2081_LUNG	NCIH2081_LUNG	0.578317
ccle_broad_2019	NCIH2085_LUNG	NCIH2085_LUNG	NA
ccle_broad_2019	NCIH2087_LUNG	NCIH2087_LUNG	NA
ccle_broad_2019	NCIH209_LUNG	NCIH209_LUNG	0.133659
ccle_broad_2019	NCIH2107	NCIH2107	1.38803
ccle_broad_2019	NCIH2110_LUNG	NCIH2110_LUNG	NA
ccle_broad_2019	NCIH211_LUNG	NCIH211_LUNG	0.0126086
ccle_broad_2019	NCIH2122_LUNG	NCIH2122_LUNG	NA
ccle_broad_2019	NCIH2126_LUNG	NCIH2126_LUNG	0.0578756
ccle_broad_2019	NCIH2135_LUNG	NCIH2135_LUNG	0.280063
ccle_broad_2019	NCIH2141_LUNG	NCIH2141_LUNG	0.104062
ccle_broad_2019	NCIH2170_LUNG	NCIH2170_LUNG	NA
ccle_broad_2019	NCIH2171_LUNG	NCIH2171_LUNG	0.833567
ccle_broad_2019	NCIH2172_LUNG	NCIH2172_LUNG	NA
ccle_broad_2019	NCIH2196_LUNG	NCIH2196_LUNG	0.559807
ccle_broad_2019	NCIH220	NCIH220	0.232497
ccle_broad_2019	NCIH2227_LUNG	NCIH2227_LUNG	NA
ccle_broad_2019	NCIH2228_LUNG	NCIH2228_LUNG	NA
ccle_broad_2019	NCIH226_LUNG	NCIH226_LUNG	1.73147
ccle_broad_2019	NCIH2286_LUNG	NCIH2286_LUNG	NA
ccle_broad_2019	NCIH2291_LUNG	NCIH2291_LUNG	NA
ccle_broad_2019	NCIH2342_LUNG	NCIH2342_LUNG	NA
ccle_broad_2019	NCIH2347_LUNG	NCIH2347_LUNG	NA
ccle_broad_2019	NCIH2373_PLEURA	NCIH2373_PLEURA	NA
ccle_broad_2019	NCIH23_LUNG	NCIH23_LUNG	1.06863
ccle_broad_2019	NCIH2405_LUNG	NCIH2405_LUNG	NA
ccle_broad_2019	NCIH2444_LUNG	NCIH2444_LUNG	NA
ccle_broad_2019	NCIH2452_PLEURA	NCIH2452_PLEURA	NA
ccle_broad_2019	NCIH2461_PLEURA	NCIH2461_PLEURA	NA
ccle_broad_2019	NCIH250_LUNG	NCIH250_LUNG	NA
ccle_broad_2019	NCIH2591_PLEURA	NCIH2591_PLEURA	NA
ccle_broad_2019	NCIH2595_PLEURA	NCIH2595_PLEURA	NA
ccle_broad_2019	NCIH2722_PLEURA	NCIH2722_PLEURA	NA
ccle_broad_2019	NCIH2731_PLEURA	NCIH2731_PLEURA	NA
ccle_broad_2019	NCIH2795_PLEURA	NCIH2795_PLEURA	NA
ccle_broad_2019	NCIH2803_PLEURA	NCIH2803_PLEURA	NA
ccle_broad_2019	NCIH2804_PLEURA	NCIH2804_PLEURA	NA
ccle_broad_2019	NCIH2810_PLEURA	NCIH2810_PLEURA	NA
ccle_broad_2019	NCIH2818_PLEURA	NCIH2818_PLEURA	NA
ccle_broad_2019	NCIH2869_PLEURA	NCIH2869_PLEURA	NA
ccle_broad_2019	NCIH28_PLEURA	NCIH28_PLEURA	NA
ccle_broad_2019	NCIH292_LUNG	NCIH292_LUNG	NA
ccle_broad_2019	NCIH3122_LUNG	NCIH3122_LUNG	NA
ccle_broad_2019	NCIH322M_LUNG	NCIH322M_LUNG	4.17389
ccle_broad_2019	NCIH3255_LUNG	NCIH3255_LUNG	NA
ccle_broad_2019	NCIH345_LUNG	NCIH345_LUNG	0.208555
ccle_broad_2019	NCIH358_LUNG	NCIH358_LUNG	NA
ccle_broad_2019	NCIH378_LUNG	NCIH378_LUNG	NA
ccle_broad_2019	NCIH441_LUNG	NCIH441_LUNG	NA
ccle_broad_2019	NCIH446_LUNG	NCIH446_LUNG	0.0104871
ccle_broad_2019	NCIH460_LUNG	NCIH460_LUNG	NA
ccle_broad_2019	NCIH508_LARGE_INTESTINE	NCIH508_LARGE_INTESTINE	NA
ccle_broad_2019	NCIH510_LUNG	NCIH510_LUNG	0.0139867
ccle_broad_2019	NCIH513_PLEURA	NCIH513_PLEURA	NA
ccle_broad_2019	NCIH520_LUNG	NCIH520_LUNG	NA
ccle_broad_2019	NCIH522_LUNG	NCIH522_LUNG	NA
ccle_broad_2019	NCIH524_LUNG	NCIH524_LUNG	0.0238987
ccle_broad_2019	NCIH526_LUNG	NCIH526_LUNG	0.0264358
ccle_broad_2019	NCIH596_LUNG	NCIH596_LUNG	NA
ccle_broad_2019	NCIH630_LARGE_INTESTINE	NCIH630_LARGE_INTESTINE	NA
ccle_broad_2019	NCIH647_LUNG	NCIH647_LUNG	NA
ccle_broad_2019	NCIH64_LUNG	NCIH64_LUNG	0.0378602
ccle_broad_2019	NCIH650_LUNG	NCIH650_LUNG	NA
ccle_broad_2019	NCIH661_LUNG	NCIH661_LUNG	NA
ccle_broad_2019	NCIH69_LUNG	NCIH69_LUNG	0.0694256
ccle_broad_2019	NCIH716_LARGE_INTESTINE	NCIH716_LARGE_INTESTINE	4.10219
ccle_broad_2019	NCIH719	NCIH719	0.577421
ccle_broad_2019	NCIH720_LUNG	NCIH720_LUNG	0.348942
ccle_broad_2019	NCIH727_LUNG	NCIH727_LUNG	NA
ccle_broad_2019	NCIH735	NCIH735	NA
ccle_broad_2019	NCIH747_LARGE_INTESTINE	NCIH747_LARGE_INTESTINE	0.0615731
ccle_broad_2019	NCIH748_LUNG	NCIH748_LUNG	0.469642
ccle_broad_2019	NCIH810_LUNG	NCIH810_LUNG	NA
ccle_broad_2019	NCIH82_LUNG	NCIH82_LUNG	0.0128717
ccle_broad_2019	NCIH835_LUNG	NCIH835_LUNG	NA
ccle_broad_2019	NCIH838_LUNG	NCIH838_LUNG	NA
ccle_broad_2019	NCIH841_LUNG	NCIH841_LUNG	NA
ccle_broad_2019	NCIH847_LUNG	NCIH847_LUNG	0.0136136
ccle_broad_2019	NCIH865	NCIH865	NA
ccle_broad_2019	NCIH929_HAEMATOPOIETIC_AND_LYMPHOID_TISSUE	NCIH929_HAEMATOPOIETIC_AND_LYMPHOID_TISSUE	NA
ccle_broad_2019	NCIN87_STOMACH	NCIN87_STOMACH	NA
ccle_broad_2019	NEC8_TESTIS	NEC8_TESTIS	0.0491584
ccle_broad_2019	NH12_AUTONOMIC_GANGLIA	NH12_AUTONOMIC_GANGLIA	1.8534
ccle_broad_2019	NIHOVCAR3_OVARY	NIHOVCAR3_OVARY	NA
ccle_broad_2019	NK92MI_HAEMATOPOIETIC_AND_LYMPHOID_TISSUE	NK92MI_HAEMATOPOIETIC_AND_LYMPHOID_TISSUE	0.0701275
ccle_broad_2019	NKM1_HAEMATOPOIETIC_AND_LYMPHOID_TISSUE	NKM1_HAEMATOPOIETIC_AND_LYMPHOID_TISSUE	0.129827
ccle_broad_2019	NMCG1_CENTRAL_NERVOUS_SYSTEM	NMCG1_CENTRAL_NERVOUS_SYSTEM	0.135052
ccle_broad_2019	NO10_CENTRAL_NERVOUS_SYSTEM	NO10_CENTRAL_NERVOUS_SYSTEM	0.0256923
ccle_broad_2019	NO11_CENTRAL_NERVOUS_SYSTEM	NO11_CENTRAL_NERVOUS_SYSTEM	0.155822
ccle_broad_2019	NOMO1_HAEMATOPOIETIC_AND_LYMPHOID_TISSUE	NOMO1_HAEMATOPOIETIC_AND_LYMPHOID_TISSUE	0.2013
ccle_broad_2019	NOS1_BONE	NOS1_BONE	0.0156119
ccle_broad_2019	NTERASCLD1	NTERASCLD1	0.021717
ccle_broad_2019	NUDUL1_HAEMATOPOIETIC_AND_LYMPHOID_TISSUE	NUDUL1_HAEMATOPOIETIC_AND_LYMPHOID_TISSUE	0.0156895
ccle_broad_2019	NUGC3_STOMACH	NUGC3_STOMACH	NA
ccle_broad_2019	NUGC4_STOMACH	NUGC4_STOMACH	NA
ccle_broad_2019	NY_BONE	NY_BONE	NA
ccle_broad_2019	OACM51_OESOPHAGUS	OACM51_OESOPHAGUS	NA
ccle_broad_2019	OACP4C_OESOPHAGUS	OACP4C_OESOPHAGUS	NA
ccle_broad_2019	OAW28_OVARY	OAW28_OVARY	NA
ccle_broad_2019	OAW42_OVARY	OAW42_OVARY	NA
ccle_broad_2019	OC314_OVARY	OC314_OVARY	NA
ccle_broad_2019	OCIAML2_HAEMATOPOIETIC_AND_LYMPHOID_TISSUE	OCIAML2_HAEMATOPOIETIC_AND_LYMPHOID_TISSUE	0.0263683
ccle_broad_2019	OCIAML3_HAEMATOPOIETIC_AND_LYMPHOID_TISSUE	OCIAML3_HAEMATOPOIETIC_AND_LYMPHOID_TISSUE	0.0286472
ccle_broad_2019	OCIAML5_HAEMATOPOIETIC_AND_LYMPHOID_TISSUE	OCIAML5_HAEMATOPOIETIC_AND_LYMPHOID_TISSUE	0.0232495
ccle_broad_2019	OCILY19_HAEMATOPOIETIC_AND_LYMPHOID_TISSUE	OCILY19_HAEMATOPOIETIC_AND_LYMPHOID_TISSUE	0.0137499
ccle_broad_2019	OCILY7_HAEMATOPOIETIC_AND_LYMPHOID_TISSUE	OCILY7_HAEMATOPOIETIC_AND_LYMPHOID_TISSUE	NA
ccle_broad_2019	OCIM1_HAEMATOPOIETIC_AND_LYMPHOID_TISSUE	OCIM1_HAEMATOPOIETIC_AND_LYMPHOID_TISSUE	0.0337865
ccle_broad_2019	OCUBM_BREAST	OCUBM_BREAST	0.011618
ccle_broad_2019	OCUM1_STOMACH	OCUM1_STOMACH	NA
ccle_broad_2019	OE19_OESOPHAGUS	OE19_OESOPHAGUS	NA
ccle_broad_2019	OE21_OESOPHAGUS	OE21_OESOPHAGUS	NA
ccle_broad_2019	OE33_OESOPHAGUS	OE33_OESOPHAGUS	NA
ccle_broad_2019	OMC1_CERVIX	OMC1_CERVIX	0.455947
ccle_broad_2019	ONS76_CENTRAL_NERVOUS_SYSTEM	ONS76_CENTRAL_NERVOUS_SYSTEM	0.0615206
ccle_broad_2019	OPM2_HAEMATOPOIETIC_AND_LYMPHOID_TISSUE	OPM2_HAEMATOPOIETIC_AND_LYMPHOID_TISSUE	0.106292
ccle_broad_2019	OSA80	OSA80	NA
ccle_broad_2019	OSC19_UPPER_AERODIGESTIVE_TRACT	OSC19_UPPER_AERODIGESTIVE_TRACT	NA
ccle_broad_2019	OSC20_UPPER_AERODIGESTIVE_TRACT	OSC20_UPPER_AERODIGESTIVE_TRACT	NA
ccle_broad_2019	OSRC2_KIDNEY	OSRC2_KIDNEY	0.147362
ccle_broad_2019	OUMS23_LARGE_INTESTINE	OUMS23_LARGE_INTESTINE	NA
ccle_broad_2019	OV17R_OVARY	OV17R_OVARY	NA
ccle_broad_2019	OV56_OVARY	OV56_OVARY	NA
ccle_broad_2019	OV7_OVARY	OV7_OVARY	NA
ccle_broad_2019	OV90_OVARY	OV90_OVARY	NA
ccle_broad_2019	OVCA420_OVARY	OVCA420_OVARY	NA
ccle_broad_2019	OVCA432	OVCA432	NA
ccle_broad_2019	OVCA433_OVARY	OVCA433_OVARY	NA
ccle_broad_2019	OVCAR4_OVARY	OVCAR4_OVARY	0.0415246
ccle_broad_2019	OVCAR5_OVARY	OVCAR5_OVARY	NA
ccle_broad_2019	OVCAR8_OVARY	OVCAR8_OVARY	NA
ccle_broad_2019	OVISE_OVARY	OVISE_OVARY	NA
ccle_broad_2019	OVK18_OVARY	OVK18_OVARY	NA
ccle_broad_2019	OVKATE_OVARY	OVKATE_OVARY	NA
ccle_broad_2019	OVMIU_OVARY	OVMIU_OVARY	NA
ccle_broad_2019	OVTOKO_OVARY	OVTOKO_OVARY	NA
ccle_broad_2019	P116	P116	NA
ccle_broad_2019	P12ICHIKAWA_HAEMATOPOIETIC_AND_LYMPHOID_TISSUE	P12ICHIKAWA_HAEMATOPOIETIC_AND_LYMPHOID_TISSUE	NA
ccle_broad_2019	P30OHK_HAEMATOPOIETIC_AND_LYMPHOID_TISSUE	P30OHK_HAEMATOPOIETIC_AND_LYMPHOID_TISSUE	0.400462
ccle_broad_2019	P31FUJ_HAEMATOPOIETIC_AND_LYMPHOID_TISSUE	P31FUJ_HAEMATOPOIETIC_AND_LYMPHOID_TISSUE	1.51411
ccle_broad_2019	P32ISH_HAEMATOPOIETIC_AND_LYMPHOID_TISSUE	P32ISH_HAEMATOPOIETIC_AND_LYMPHOID_TISSUE	0.00953771
ccle_broad_2019	P3HR1_HAEMATOPOIETIC_AND_LYMPHOID_TISSUE	P3HR1_HAEMATOPOIETIC_AND_LYMPHOID_TISSUE	0.042992
ccle_broad_2019	PA1_OVARY	PA1_OVARY	NA
ccle_broad_2019	PANC0203_PANCREAS	PANC0203_PANCREAS	NA
ccle_broad_2019	PANC0327_PANCREAS	PANC0327_PANCREAS	NA
ccle_broad_2019	PANC0403_PANCREAS	PANC0403_PANCREAS	NA
ccle_broad_2019	PANC0813_PANCREAS	PANC0813_PANCREAS	NA
ccle_broad_2019	PANC1005_PANCREAS	PANC1005_PANCREAS	NA
ccle_broad_2019	PATU8902_PANCREAS	PATU8902_PANCREAS	NA
ccle_broad_2019	PATU8988T_PANCREAS	PATU8988T_PANCREAS	NA
ccle_broad_2019	PC14_LUNG	PC14_LUNG	NA
ccle_broad_2019	PC3JPC3_LUNG	PC3JPC3_LUNG	NA
ccle_broad_2019	PC3_PROSTATE	PC3_PROSTATE	NA
ccle_broad_2019	PCI15A_UPPER_AERODIGESTIVE_TRACT	PCI15A_UPPER_AERODIGESTIVE_TRACT	NA
ccle_broad_2019	PCI30_UPPER_AERODIGESTIVE_TRACT	PCI30_UPPER_AERODIGESTIVE_TRACT	NA
ccle_broad_2019	PCI38_UPPER_AERODIGESTIVE_TRACT	PCI38_UPPER_AERODIGESTIVE_TRACT	NA
ccle_broad_2019	PCI4B_UPPER_AERODIGESTIVE_TRACT	PCI4B_UPPER_AERODIGESTIVE_TRACT	NA
ccle_broad_2019	PCI6A_UPPER_AERODIGESTIVE_TRACT	PCI6A_UPPER_AERODIGESTIVE_TRACT	NA
ccle_broad_2019	PECAPJ15_UPPER_AERODIGESTIVE_TRACT	PECAPJ15_UPPER_AERODIGESTIVE_TRACT	NA
ccle_broad_2019	PEO1_OVARY	PEO1_OVARY	NA
ccle_broad_2019	PF382_HAEMATOPOIETIC_AND_LYMPHOID_TISSUE	PF382_HAEMATOPOIETIC_AND_LYMPHOID_TISSUE	0.0107358
ccle_broad_2019	PFSK1_CENTRAL_NERVOUS_SYSTEM	PFSK1_CENTRAL_NERVOUS_SYSTEM	NA
ccle_broad_2019	PL18_PANCREAS	PL18_PANCREAS	NA
ccle_broad_2019	PL21_HAEMATOPOIETIC_AND_LYMPHOID_TISSUE	PL21_HAEMATOPOIETIC_AND_LYMPHOID_TISSUE	0.0195527
ccle_broad_2019	PL4_PANCREAS	PL4_PANCREAS	NA
ccle_broad_2019	PLCPRF5_LIVER	PLCPRF5_LIVER	NA
ccle_broad_2019	PSN1_PANCREAS	PSN1_PANCREAS	0.00654452
ccle_broad_2019	PWR1E_PROSTATE	PWR1E_PROSTATE	NA
ccle_broad_2019	QGP1_PANCREAS	QGP1_PANCREAS	NA
ccle_broad_2019	QIMRWIL_HAEMATOPOIETIC_AND_LYMPHOID_TISSUE	QIMRWIL_HAEMATOPOIETIC_AND_LYMPHOID_TISSUE	0.0329174
ccle_broad_2019	RAJI_HAEMATOPOIETIC_AND_LYMPHOID_TISSUE	RAJI_HAEMATOPOIETIC_AND_LYMPHOID_TISSUE	0.220749
ccle_broad_2019	RAMOS2G64C10_HAEMATOPOIETIC_AND_LYMPHOID_TISSUE	RAMOS2G64C10_HAEMATOPOIETIC_AND_LYMPHOID_TISSUE	0.0160865
ccle_broad_2019	RCC10RGB_KIDNEY	RCC10RGB_KIDNEY	2.76466
ccle_broad_2019	RCCAB_KIDNEY	RCCAB_KIDNEY	NA
ccle_broad_2019	RCCER_KIDNEY	RCCER_KIDNEY	NA
ccle_broad_2019	RCCFG2_KIDNEY	RCCFG2_KIDNEY	NA
ccle_broad_2019	RCCJF_KIDNEY	RCCJF_KIDNEY	NA
ccle_broad_2019	RCCJW_KIDNEY	RCCJW_KIDNEY	NA
ccle_broad_2019	RCCMF_KIDNEY	RCCMF_KIDNEY	NA
ccle_broad_2019	RCHACV_HAEMATOPOIETIC_AND_LYMPHOID_TISSUE	RCHACV_HAEMATOPOIETIC_AND_LYMPHOID_TISSUE	NA
ccle_broad_2019	RCK8_HAEMATOPOIETIC_AND_LYMPHOID_TISSUE	RCK8_HAEMATOPOIETIC_AND_LYMPHOID_TISSUE	NA
ccle_broad_2019	RCM1_LARGE_INTESTINE	RCM1_LARGE_INTESTINE	NA
ccle_broad_2019	RDES_BONE	RDES_BONE	NA
ccle_broad_2019	RD_SOFT_TISSUE	RD_SOFT_TISSUE	NA
ccle_broad_2019	REH_HAEMATOPOIETIC_AND_LYMPHOID_TISSUE	REH_HAEMATOPOIETIC_AND_LYMPHOID_TISSUE	0.473247
ccle_broad_2019	RERFGC1B_STOMACH	RERFGC1B_STOMACH	NA
ccle_broad_2019	RERFLCKJ_LUNG	RERFLCKJ_LUNG	NA
ccle_broad_2019	RERFLCMS_LUNG	RERFLCMS_LUNG	NA
ccle_broad_2019	RERFLCSQ1_LUNG	RERFLCSQ1_LUNG	NA
ccle_broad_2019	RF48_STOMACH	RF48_STOMACH	0.0602556
ccle_broad_2019	RH18_SOFT_TISSUE	RH18_SOFT_TISSUE	NA
ccle_broad_2019	RH1_SOFT_TISSUE	RH1_SOFT_TISSUE	0.067282
ccle_broad_2019	RH41_SOFT_TISSUE	RH41_SOFT_TISSUE	NA
ccle_broad_2019	RKN_SOFT_TISSUE	RKN_SOFT_TISSUE	NA
ccle_broad_2019	RKO_LARGE_INTESTINE	RKO_LARGE_INTESTINE	0.00961489
ccle_broad_2019	RL952_ENDOMETRIUM	RL952_ENDOMETRIUM	0.0117343
ccle_broad_2019	RL_HAEMATOPOIETIC_AND_LYMPHOID_TISSUE	RL_HAEMATOPOIETIC_AND_LYMPHOID_TISSUE	1.92101
ccle_broad_2019	RMGI_OVARY	RMGI_OVARY	NA
ccle_broad_2019	RO82W1_THYROID	RO82W1_THYROID	NA
ccle_broad_2019	ROS50_HAEMATOPOIETIC_AND_LYMPHOID_TISSUE	ROS50_HAEMATOPOIETIC_AND_LYMPHOID_TISSUE	0.794724
ccle_broad_2019	RPMI2650_UPPER_AERODIGESTIVE_TRACT	RPMI2650_UPPER_AERODIGESTIVE_TRACT	NA
ccle_broad_2019	RPMI6666_HAEMATOPOIETIC_AND_LYMPHOID_TISSUE	RPMI6666_HAEMATOPOIETIC_AND_LYMPHOID_TISSUE	0.0415316
ccle_broad_2019	RPMI7951_SKIN	RPMI7951_SKIN	NA
ccle_broad_2019	RPMI8226_HAEMATOPOIETIC_AND_LYMPHOID_TISSUE	RPMI8226_HAEMATOPOIETIC_AND_LYMPHOID_TISSUE	0.0274708
ccle_broad_2019	RPMI8402_HAEMATOPOIETIC_AND_LYMPHOID_TISSUE	RPMI8402_HAEMATOPOIETIC_AND_LYMPHOID_TISSUE	0.00418498
ccle_broad_2019	RPMI8866_HAEMATOPOIETIC_AND_LYMPHOID_TISSUE	RPMI8866_HAEMATOPOIETIC_AND_LYMPHOID_TISSUE	0.0666055
ccle_broad_2019	RS411_HAEMATOPOIETIC_AND_LYMPHOID_TISSUE	RS411_HAEMATOPOIETIC_AND_LYMPHOID_TISSUE	0.0102354
ccle_broad_2019	RT112_URINARY_TRACT	RT112_URINARY_TRACT	NA
ccle_broad_2019	RT4_URINARY_TRACT	RT4_URINARY_TRACT	NA
ccle_broad_2019	RVH421_SKIN	RVH421_SKIN	NA
ccle_broad_2019	RXF393_KIDNEY	RXF393_KIDNEY	0.0634706
ccle_broad_2019	S117_SOFT_TISSUE	S117_SOFT_TISSUE	NA
ccle_broad_2019	SAOS2_BONE	SAOS2_BONE	NA
ccle_broad_2019	SARC9371_BONE	SARC9371_BONE	NA
ccle_broad_2019	SAS_UPPER_AERODIGESTIVE_TRACT	SAS_UPPER_AERODIGESTIVE_TRACT	NA
ccle_broad_2019	SAT_UPPER_AERODIGESTIVE_TRACT	SAT_UPPER_AERODIGESTIVE_TRACT	NA
ccle_broad_2019	SBC1_LUNG	SBC1_LUNG	0.212236
ccle_broad_2019	SBC3_LUNG	SBC3_LUNG	NA
ccle_broad_2019	SBC5_LUNG	SBC5_LUNG	NA
ccle_broad_2019	SCABER_URINARY_TRACT	SCABER_URINARY_TRACT	NA
ccle_broad_2019	SCC15_UPPER_AERODIGESTIVE_TRACT	SCC15_UPPER_AERODIGESTIVE_TRACT	0.674902
ccle_broad_2019	SCC25_UPPER_AERODIGESTIVE_TRACT	SCC25_UPPER_AERODIGESTIVE_TRACT	NA
ccle_broad_2019	SCC3_HAEMATOPOIETIC_AND_LYMPHOID_TISSUE	SCC3_HAEMATOPOIETIC_AND_LYMPHOID_TISSUE	0.0491748
ccle_broad_2019	SCC4_UPPER_AERODIGESTIVE_TRACT	SCC4_UPPER_AERODIGESTIVE_TRACT	NA
ccle_broad_2019	SCC90_UPPER_AERODIGESTIVE_TRACT	SCC90_UPPER_AERODIGESTIVE_TRACT	NA
ccle_broad_2019	SCC9_UPPER_AERODIGESTIVE_TRACT	SCC9_UPPER_AERODIGESTIVE_TRACT	NA
ccle_broad_2019	SCH_STOMACH	SCH_STOMACH	0.803043
ccle_broad_2019	SCI1_HAEMATOPOIETIC_AND_LYMPHOID_TISSUE	SCI1_HAEMATOPOIETIC_AND_LYMPHOID_TISSUE	NA
ccle_broad_2019	SCLC21H_LUNG	SCLC21H_LUNG	0.0610445
ccle_broad_2019	SET2_HAEMATOPOIETIC_AND_LYMPHOID_TISSUE	SET2_HAEMATOPOIETIC_AND_LYMPHOID_TISSUE	NA
ccle_broad_2019	SF126_CENTRAL_NERVOUS_SYSTEM	SF126_CENTRAL_NERVOUS_SYSTEM	0.0669473
ccle_broad_2019	SF268_CENTRAL_NERVOUS_SYSTEM	SF268_CENTRAL_NERVOUS_SYSTEM	0.0607631
ccle_broad_2019	SF295_CENTRAL_NERVOUS_SYSTEM	SF295_CENTRAL_NERVOUS_SYSTEM	NA
ccle_broad_2019	SF539_CENTRAL_NERVOUS_SYSTEM	SF539_CENTRAL_NERVOUS_SYSTEM	0.25633
ccle_broad_2019	SH4_SKIN	SH4_SKIN	0.0955383
ccle_broad_2019	SHP77_LUNG	SHP77_LUNG	0.0385112
ccle_broad_2019	SIGM5_HAEMATOPOIETIC_AND_LYMPHOID_TISSUE	SIGM5_HAEMATOPOIETIC_AND_LYMPHOID_TISSUE	0.0222837
ccle_broad_2019	SIHA_CERVIX	SIHA_CERVIX	NA
ccle_broad_2019	SIMA_AUTONOMIC_GANGLIA	SIMA_AUTONOMIC_GANGLIA	0.636801
ccle_broad_2019	SISO_CERVIX	SISO_CERVIX	NA
ccle_broad_2019	SJRH30_SOFT_TISSUE	SJRH30_SOFT_TISSUE	NA
ccle_broad_2019	SJSA1_BONE	SJSA1_BONE	0.0264655
ccle_broad_2019	SKCO1_LARGE_INTESTINE	SKCO1_LARGE_INTESTINE	NA
ccle_broad_2019	SKES1_BONE	SKES1_BONE	0.0374318
ccle_broad_2019	SKGIIIA_CERVIX	SKGIIIA_CERVIX	NA
ccle_broad_2019	SKGT2_STOMACH	SKGT2_STOMACH	NA
ccle_broad_2019	SKGT4_OESOPHAGUS	SKGT4_OESOPHAGUS	NA
ccle_broad_2019	SKHEP1_LIVER	SKHEP1_LIVER	NA
ccle_broad_2019	SKLMS1_SOFT_TISSUE	SKLMS1_SOFT_TISSUE	0.0305601
ccle_broad_2019	SKLU1_LUNG	SKLU1_LUNG	NA
ccle_broad_2019	SKM1_HAEMATOPOIETIC_AND_LYMPHOID_TISSUE	SKM1_HAEMATOPOIETIC_AND_LYMPHOID_TISSUE	4.46428
ccle_broad_2019	SKMEL1_SKIN	SKMEL1_SKIN	0.471543
ccle_broad_2019	SKMEL24_SKIN	SKMEL24_SKIN	NA
ccle_broad_2019	SKMEL28_SKIN	SKMEL28_SKIN	NA
ccle_broad_2019	SKMEL2_SKIN	SKMEL2_SKIN	0.386619
ccle_broad_2019	SKMEL30_SKIN	SKMEL30_SKIN	NA
ccle_broad_2019	SKMEL31_SKIN	SKMEL31_SKIN	NA
ccle_broad_2019	SKMEL3_SKIN	SKMEL3_SKIN	NA
ccle_broad_2019	SKMEL5_SKIN	SKMEL5_SKIN	NA
ccle_broad_2019	SKMES1_LUNG	SKMES1_LUNG	NA
ccle_broad_2019	SKMG1_CENTRAL_NERVOUS_SYSTEM	SKMG1_CENTRAL_NERVOUS_SYSTEM	NA
ccle_broad_2019	SKMM2_HAEMATOPOIETIC_AND_LYMPHOID_TISSUE	SKMM2_HAEMATOPOIETIC_AND_LYMPHOID_TISSUE	0.237196
ccle_broad_2019	SKN3_UPPER_AERODIGESTIVE_TRACT	SKN3_UPPER_AERODIGESTIVE_TRACT	NA
ccle_broad_2019	SKNAS_AUTONOMIC_GANGLIA	SKNAS_AUTONOMIC_GANGLIA	NA
ccle_broad_2019	SKNDZ_AUTONOMIC_GANGLIA	SKNDZ_AUTONOMIC_GANGLIA	0.0293504
ccle_broad_2019	SKNEP1_BONE	SKNEP1_BONE	0.018963
ccle_broad_2019	SKNFI_AUTONOMIC_GANGLIA	SKNFI_AUTONOMIC_GANGLIA	0.178814
ccle_broad_2019	SKNSH_AUTONOMIC_GANGLIA	SKNSH_AUTONOMIC_GANGLIA	NA
ccle_broad_2019	SKN_ENDOMETRIUM	SKN_ENDOMETRIUM	NA
ccle_broad_2019	SKOV3_OVARY	SKOV3_OVARY	NA
ccle_broad_2019	SKPNDW_BONE	SKPNDW_BONE	0.0452633
ccle_broad_2019	SKUT1_SOFT_TISSUE	SKUT1_SOFT_TISSUE	0.022592
ccle_broad_2019	SLVL_HAEMATOPOIETIC_AND_LYMPHOID_TISSUE	SLVL_HAEMATOPOIETIC_AND_LYMPHOID_TISSUE	0.0760042
ccle_broad_2019	SN12C_KIDNEY	SN12C_KIDNEY	NA
ccle_broad_2019	SNB75_CENTRAL_NERVOUS_SYSTEM	SNB75_CENTRAL_NERVOUS_SYSTEM	0.0796631
ccle_broad_2019	SNGM_ENDOMETRIUM	SNGM_ENDOMETRIUM	NA
ccle_broad_2019	SNU1040_LARGE_INTESTINE	SNU1040_LARGE_INTESTINE	NA
ccle_broad_2019	SNU16_STOMACH	SNU16_STOMACH	0.0117318
ccle_broad_2019	SNU175_LARGE_INTESTINE	SNU175_LARGE_INTESTINE	NA
ccle_broad_2019	SNU182_LIVER	SNU182_LIVER	NA
ccle_broad_2019	SNU1_STOMACH	SNU1_STOMACH	0.768973
ccle_broad_2019	SNU387_LIVER	SNU387_LIVER	NA
ccle_broad_2019	SNU398_LIVER	SNU398_LIVER	NA
ccle_broad_2019	SNU407_LARGE_INTESTINE	SNU407_LARGE_INTESTINE	NA
ccle_broad_2019	SNU423_LIVER	SNU423_LIVER	NA
ccle_broad_2019	SNU449_LIVER	SNU449_LIVER	NA
ccle_broad_2019	SNU475_LIVER	SNU475_LIVER	NA
ccle_broad_2019	SNU5_STOMACH	SNU5_STOMACH	0.0528587
ccle_broad_2019	SNU61_LARGE_INTESTINE	SNU61_LARGE_INTESTINE	NA
ccle_broad_2019	SNU81_LARGE_INTESTINE	SNU81_LARGE_INTESTINE	NA
ccle_broad_2019	SNUC1_LARGE_INTESTINE	SNUC1_LARGE_INTESTINE	0.437952
ccle_broad_2019	SNUC2B_LARGE_INTESTINE	SNUC2B_LARGE_INTESTINE	0.0101717
ccle_broad_2019	SNUC5_LARGE_INTESTINE	SNUC5_LARGE_INTESTINE	NA
ccle_broad_2019	SR786_HAEMATOPOIETIC_AND_LYMPHOID_TISSUE	SR786_HAEMATOPOIETIC_AND_LYMPHOID_TISSUE	0.00934818
ccle_broad_2019	ST486_HAEMATOPOIETIC_AND_LYMPHOID_TISSUE	ST486_HAEMATOPOIETIC_AND_LYMPHOID_TISSUE	0.0128561
ccle_broad_2019	STS0421_SOFT_TISSUE	STS0421_SOFT_TISSUE	NA
ccle_broad_2019	SU8686_PANCREAS	SU8686_PANCREAS	NA
ccle_broad_2019	SUDHL10_HAEMATOPOIETIC_AND_LYMPHOID_TISSUE	SUDHL10_HAEMATOPOIETIC_AND_LYMPHOID_TISSUE	NA
ccle_broad_2019	SUDHL16_HAEMATOPOIETIC_AND_LYMPHOID_TISSUE	SUDHL16_HAEMATOPOIETIC_AND_LYMPHOID_TISSUE	0.0307734
ccle_broad_2019	SUDHL1_HAEMATOPOIETIC_AND_LYMPHOID_TISSUE	SUDHL1_HAEMATOPOIETIC_AND_LYMPHOID_TISSUE	0.0888683
ccle_broad_2019	SUDHL4_HAEMATOPOIETIC_AND_LYMPHOID_TISSUE	SUDHL4_HAEMATOPOIETIC_AND_LYMPHOID_TISSUE	0.0295944
ccle_broad_2019	SUDHL5_HAEMATOPOIETIC_AND_LYMPHOID_TISSUE	SUDHL5_HAEMATOPOIETIC_AND_LYMPHOID_TISSUE	NA
ccle_broad_2019	SUDHL6_HAEMATOPOIETIC_AND_LYMPHOID_TISSUE	SUDHL6_HAEMATOPOIETIC_AND_LYMPHOID_TISSUE	0.0164188
ccle_broad_2019	SUDHL8_HAEMATOPOIETIC_AND_LYMPHOID_TISSUE	SUDHL8_HAEMATOPOIETIC_AND_LYMPHOID_TISSUE	0.00863882
ccle_broad_2019	SUIT2_PANCREAS	SUIT2_PANCREAS	NA
ccle_broad_2019	SUPB15_HAEMATOPOIETIC_AND_LYMPHOID_TISSUE	SUPB15_HAEMATOPOIETIC_AND_LYMPHOID_TISSUE	0.0383473
ccle_broad_2019	SUPB8_HAEMATOPOIETIC_AND_LYMPHOID_TISSUE	SUPB8_HAEMATOPOIETIC_AND_LYMPHOID_TISSUE	NA
ccle_broad_2019	SUPHD1_HAEMATOPOIETIC_AND_LYMPHOID_TISSUE	SUPHD1_HAEMATOPOIETIC_AND_LYMPHOID_TISSUE	0.143202
ccle_broad_2019	SUPM2_HAEMATOPOIETIC_AND_LYMPHOID_TISSUE	SUPM2_HAEMATOPOIETIC_AND_LYMPHOID_TISSUE	0.0276284
ccle_broad_2019	SUPT1_HAEMATOPOIETIC_AND_LYMPHOID_TISSUE	SUPT1_HAEMATOPOIETIC_AND_LYMPHOID_TISSUE	2.32448
ccle_broad_2019	SW1088_CENTRAL_NERVOUS_SYSTEM	SW1088_CENTRAL_NERVOUS_SYSTEM	NA
ccle_broad_2019	SW1116_LARGE_INTESTINE	SW1116_LARGE_INTESTINE	NA
ccle_broad_2019	SW1271_LUNG	SW1271_LUNG	NA
ccle_broad_2019	SW13_ADRENAL_CORTEX	SW13_ADRENAL_CORTEX	NA
ccle_broad_2019	SW1417_LARGE_INTESTINE	SW1417_LARGE_INTESTINE	NA
ccle_broad_2019	SW1463_LARGE_INTESTINE	SW1463_LARGE_INTESTINE	NA
ccle_broad_2019	SW156_KIDNEY	SW156_KIDNEY	NA
ccle_broad_2019	SW1573_LUNG	SW1573_LUNG	NA
ccle_broad_2019	SW1710_URINARY_TRACT	SW1710_URINARY_TRACT	NA
ccle_broad_2019	SW1783_CENTRAL_NERVOUS_SYSTEM	SW1783_CENTRAL_NERVOUS_SYSTEM	NA
ccle_broad_2019	SW1990_PANCREAS	SW1990_PANCREAS	NA
ccle_broad_2019	SW403_LARGE_INTESTINE	SW403_LARGE_INTESTINE	NA
ccle_broad_2019	SW48_LARGE_INTESTINE	SW48_LARGE_INTESTINE	NA
ccle_broad_2019	SW620_LARGE_INTESTINE	SW620_LARGE_INTESTINE	NA
ccle_broad_2019	SW626_OVARY	SW626_OVARY	NA
ccle_broad_2019	SW684_SOFT_TISSUE	SW684_SOFT_TISSUE	1.53368
ccle_broad_2019	SW756_CERVIX	SW756_CERVIX	NA
ccle_broad_2019	SW780_URINARY_TRACT	SW780_URINARY_TRACT	NA
ccle_broad_2019	SW837_LARGE_INTESTINE	SW837_LARGE_INTESTINE	NA
ccle_broad_2019	SW872_SOFT_TISSUE	SW872_SOFT_TISSUE	0.0280693
ccle_broad_2019	SW900_LUNG	SW900_LUNG	NA
ccle_broad_2019	SW948_LARGE_INTESTINE	SW948_LARGE_INTESTINE	NA
ccle_broad_2019	SW954_VULVA	SW954_VULVA	0.0124155
ccle_broad_2019	SW962_VULVA	SW962_VULVA	0.0396478
ccle_broad_2019	SW982_SOFT_TISSUE	SW982_SOFT_TISSUE	0.0255601
ccle_broad_2019	T173_BONE	T173_BONE	NA
ccle_broad_2019	T24_URINARY_TRACT	T24_URINARY_TRACT	NA
ccle_broad_2019	T47D_BREAST	T47D_BREAST	NA
ccle_broad_2019	T84_LARGE_INTESTINE	T84_LARGE_INTESTINE	NA
ccle_broad_2019	T98G_CENTRAL_NERVOUS_SYSTEM	T98G_CENTRAL_NERVOUS_SYSTEM	NA
ccle_broad_2019	TALL1_HAEMATOPOIETIC_AND_LYMPHOID_TISSUE	TALL1_HAEMATOPOIETIC_AND_LYMPHOID_TISSUE	0.0131642
ccle_broad_2019	TASK1_CENTRAL_NERVOUS_SYSTEM	TASK1_CENTRAL_NERVOUS_SYSTEM	NA
ccle_broad_2019	TC71_BONE	TC71_BONE	0.0925878
ccle_broad_2019	TCCSUP_URINARY_TRACT	TCCSUP_URINARY_TRACT	NA
ccle_broad_2019	TCYIK_CERVIX	TCYIK_CERVIX	NA
ccle_broad_2019	TE10_OESOPHAGUS	TE10_OESOPHAGUS	0.0106694
ccle_broad_2019	TE11_OESOPHAGUS	TE11_OESOPHAGUS	0.0104363
ccle_broad_2019	TE12_OESOPHAGUS	TE12_OESOPHAGUS	0.0324032
ccle_broad_2019	TE15_OESOPHAGUS	TE15_OESOPHAGUS	0.00771289
ccle_broad_2019	TE1_OESOPHAGUS	TE1_OESOPHAGUS	0.0164979
ccle_broad_2019	TE441T_SOFT_TISSUE	TE441T_SOFT_TISSUE	0.303295
ccle_broad_2019	TE4_OESOPHAGUS	TE4_OESOPHAGUS	NA
ccle_broad_2019	TE5_OESOPHAGUS	TE5_OESOPHAGUS	0.0237637
ccle_broad_2019	TE6_OESOPHAGUS	TE6_OESOPHAGUS	0.0165379
ccle_broad_2019	TE8_OESOPHAGUS	TE8_OESOPHAGUS	0.00615263
ccle_broad_2019	TE9_OESOPHAGUS	TE9_OESOPHAGUS	0.0117051
ccle_broad_2019	TERA1	TERA1	0.0958724
ccle_broad_2019	TF1_HAEMATOPOIETIC_AND_LYMPHOID_TISSUE	TF1_HAEMATOPOIETIC_AND_LYMPHOID_TISSUE	0.0642741
ccle_broad_2019	TGBC11TKB_STOMACH	TGBC11TKB_STOMACH	NA
ccle_broad_2019	TGBC1TKB_BILIARY_TRACT	TGBC1TKB_BILIARY_TRACT	0.0364693
ccle_broad_2019	TGBC24TKB_BILIARY_TRACT	TGBC24TKB_BILIARY_TRACT	0.0248088
ccle_broad_2019	TGW_AUTONOMIC_GANGLIA	TGW_AUTONOMIC_GANGLIA	0.01525
ccle_broad_2019	THP1_HAEMATOPOIETIC_AND_LYMPHOID_TISSUE	THP1_HAEMATOPOIETIC_AND_LYMPHOID_TISSUE	0.984326
ccle_broad_2019	TK10_KIDNEY	TK10_KIDNEY	0.075814
ccle_broad_2019	TK_HAEMATOPOIETIC_AND_LYMPHOID_TISSUE	TK_HAEMATOPOIETIC_AND_LYMPHOID_TISSUE	NA
ccle_broad_2019	TMK1_STOMACH	TMK1_STOMACH	NA
ccle_broad_2019	TOLEDO_HAEMATOPOIETIC_AND_LYMPHOID_TISSUE	TOLEDO_HAEMATOPOIETIC_AND_LYMPHOID_TISSUE	0.0441712
ccle_broad_2019	TOV112D_OVARY	TOV112D_OVARY	NA
ccle_broad_2019	TOV21G_OVARY	TOV21G_OVARY	NA
ccle_broad_2019	TT2609C02_THYROID	TT2609C02_THYROID	NA
ccle_broad_2019	TT_OESOPHAGUS	TT_OESOPHAGUS	NA
ccle_broad_2019	TT_THYROID	TT_THYROID	NA
ccle_broad_2019	TUR_HAEMATOPOIETIC_AND_LYMPHOID_TISSUE	TUR_HAEMATOPOIETIC_AND_LYMPHOID_TISSUE	1.9504
ccle_broad_2019	TYKNU_OVARY	TYKNU_OVARY	NA
ccle_broad_2019	U118MG_CENTRAL_NERVOUS_SYSTEM	U118MG_CENTRAL_NERVOUS_SYSTEM	NA
ccle_broad_2019	U251MG_CENTRAL_NERVOUS_SYSTEM	U251MG_CENTRAL_NERVOUS_SYSTEM	NA
ccle_broad_2019	U266B1_HAEMATOPOIETIC_AND_LYMPHOID_TISSUE	U266B1_HAEMATOPOIETIC_AND_LYMPHOID_TISSUE	NA
ccle_broad_2019	U2OS_BONE	U2OS_BONE	NA
ccle_broad_2019	U698M_HAEMATOPOIETIC_AND_LYMPHOID_TISSUE	U698M_HAEMATOPOIETIC_AND_LYMPHOID_TISSUE	1.35463
ccle_broad_2019	U87MG_CENTRAL_NERVOUS_SYSTEM	U87MG_CENTRAL_NERVOUS_SYSTEM	4.50901
ccle_broad_2019	UACC257_SKIN	UACC257_SKIN	0.128962
ccle_broad_2019	UACC62_SKIN	UACC62_SKIN	NA
ccle_broad_2019	UACC812_BREAST	UACC812_BREAST	NA
ccle_broad_2019	UACC893_BREAST	UACC893_BREAST	NA
ccle_broad_2019	UCH1_BONE	UCH1_BONE	NA
ccle_broad_2019	UDSCC2_UPPER_AERODIGESTIVE_TRACT	UDSCC2_UPPER_AERODIGESTIVE_TRACT	NA
ccle_broad_2019	UISOMCC1	UISOMCC1	NA
ccle_broad_2019	UMC11_LUNG	UMC11_LUNG	NA
ccle_broad_2019	UMUC3_URINARY_TRACT	UMUC3_URINARY_TRACT	NA
ccle_broad_2019	UO31_KIDNEY	UO31_KIDNEY	NA
ccle_broad_2019	UWB1289_OVARY	UWB1289_OVARY	NA
ccle_broad_2019	VAESBJ_SOFT_TISSUE	VAESBJ_SOFT_TISSUE	0.0324997
ccle_broad_2019	VAL_HAEMATOPOIETIC_AND_LYMPHOID_TISSUE	VAL_HAEMATOPOIETIC_AND_LYMPHOID_TISSUE	NA
ccle_broad_2019	VCAP_PROSTATE	VCAP_PROSTATE	0.0627189
ccle_broad_2019	VMCUB1_URINARY_TRACT	VMCUB1_URINARY_TRACT	NA
ccle_broad_2019	VMRCLCD_LUNG	VMRCLCD_LUNG	NA
ccle_broad_2019	VMRCMELG_SKIN	VMRCMELG_SKIN	NA
ccle_broad_2019	VMRCRCW_KIDNEY	VMRCRCW_KIDNEY	NA
ccle_broad_2019	VMRCRCZ_KIDNEY	VMRCRCZ_KIDNEY	NA
ccle_broad_2019	WIL2NS_HAEMATOPOIETIC_AND_LYMPHOID_TISSUE	WIL2NS_HAEMATOPOIETIC_AND_LYMPHOID_TISSUE	0.0361645
ccle_broad_2019	WM115_SKIN	WM115_SKIN	NA
ccle_broad_2019	WM1552C_SKIN	WM1552C_SKIN	NA
ccle_broad_2019	WM239A	WM239A	NA
ccle_broad_2019	WM278_SKIN	WM278_SKIN	NA
ccle_broad_2019	WM35_SKIN	WM35_SKIN	NA
ccle_broad_2019	WM793_SKIN	WM793_SKIN	NA
ccle_broad_2019	WM902B	WM902B	NA
ccle_broad_2019	WSUDLCL2_HAEMATOPOIETIC_AND_LYMPHOID_TISSUE	WSUDLCL2_HAEMATOPOIETIC_AND_LYMPHOID_TISSUE	0.20171
ccle_broad_2019	WSUNHL_HAEMATOPOIETIC_AND_LYMPHOID_TISSUE	WSUNHL_HAEMATOPOIETIC_AND_LYMPHOID_TISSUE	2.28735
ccle_broad_2019	YAPC_PANCREAS	YAPC_PANCREAS	NA
ccle_broad_2019	YH13_CENTRAL_NERVOUS_SYSTEM	YH13_CENTRAL_NERVOUS_SYSTEM	NA
ccle_broad_2019	YKG1_CENTRAL_NERVOUS_SYSTEM	YKG1_CENTRAL_NERVOUS_SYSTEM	NA
ccle_broad_2019	YMB1E_BREAST	YMB1E_BREAST	NA
ccle_broad_2019	YT_HAEMATOPOIETIC_AND_LYMPHOID_TISSUE	YT_HAEMATOPOIETIC_AND_LYMPHOID_TISSUE	2.08039
ccle_broad_2019	ZR7530_BREAST	ZR7530_BREAST	NA

## Sheet: WT
Sample ID	GW843682X: Treatment response: IC50
697_HAEMATOPOIETIC_AND_LYMPHOID_TISSUE	0.0103579
8MGBA_CENTRAL_NERVOUS_SYSTEM	0.0202861
A101D_SKIN	0.0147502
A388_SKIN	0.0141204
A3KAW_HAEMATOPOIETIC_AND_LYMPHOID_TISSUE	0.0443902
A498_KIDNEY	0.839167
A704_KIDNEY	0.734281
ACN_AUTONOMIC_GANGLIA	0.0148013
AMO1_HAEMATOPOIETIC_AND_LYMPHOID_TISSUE	0.0146715
ARH77_HAEMATOPOIETIC_AND_LYMPHOID_TISSUE	0.036452
BB30HNC_UPPER_AERODIGESTIVE_TRACT	0.0236935
BB49HNC_UPPER_AERODIGESTIVE_TRACT	0.327414
BB65RCC_KIDNEY	0.0688319
BC1_HAEMATOPOIETIC_AND_LYMPHOID_TISSUE	0.161148
BECKER_CENTRAL_NERVOUS_SYSTEM	0.0317016
BL70_HAEMATOPOIETIC_AND_LYMPHOID_TISSUE	0.00783052
BOKU	0.0876453
BV173_HAEMATOPOIETIC_AND_LYMPHOID_TISSUE	0.0182582
C2BBE1_LARGE_INTESTINE	1.40662
CA46_HAEMATOPOIETIC_AND_LYMPHOID_TISSUE	0.42516
CAL148_BREAST	0.0626008
CAS1_CENTRAL_NERVOUS_SYSTEM	2.65203
CGTHW1_THYROID	0.509686
CHP126_AUTONOMIC_GANGLIA	1.7094
CL11_LARGE_INTESTINE	0.920174
COLO320HSR_LARGE_INTESTINE	0.0278295
COLO824_BREAST	2.00093
COLO829_MATCHED_NORMAL_TISSUE	2.38345
CORL279_LUNG	0.0643553
CP67MEL_SKIN	0.282716
CTB1_HAEMATOPOIETIC_AND_LYMPHOID_TISSUE	0.163827
D247MG_CENTRAL_NERVOUS_SYSTEM	0.559718
D263MG_CENTRAL_NERVOUS_SYSTEM	0.646028
D283MED_CENTRAL_NERVOUS_SYSTEM	3.01501
D336MG_CENTRAL_NERVOUS_SYSTEM	0.224528
D502MG_CENTRAL_NERVOUS_SYSTEM	5.36144
DB_HAEMATOPOIETIC_AND_LYMPHOID_TISSUE	0.255977
DEL_HAEMATOPOIETIC_AND_LYMPHOID_TISSUE	0.0207995
DMS114_LUNG	0.0743634
DMS153_LUNG	3.11038
DU4475_BREAST	0.047372
EB3_HAEMATOPOIETIC_AND_LYMPHOID_TISSUE	0.229297
ECC4	0.666102
ECGI10_OESOPHAGUS	0.296396
EJM_HAEMATOPOIETIC_AND_LYMPHOID_TISSUE	0.111228
EM2_HAEMATOPOIETIC_AND_LYMPHOID_TISSUE	0.0434098
ES1_BONE	0.0464815
ES2_OVARY	0.0682958
ES3_BONE	1.26815
ES4_BONE	0.0259928
ES5_BONE	1.45256
ES6_BONE	0.0072506
ETK1_BILIARY_TRACT	0.0166892
EVSAT_BREAST	0.173557
EW11_BONE	6.65164
EW16_BONE	0.0145405
EW1_BONE	0.011026
EW24_BONE	0.281575
EW3_BONE	0.083222
GA10_HAEMATOPOIETIC_AND_LYMPHOID_TISSUE	0.0157949
GCIY_STOMACH	0.0584463
GDM1_HAEMATOPOIETIC_AND_LYMPHOID_TISSUE	0.00581462
H9_HAEMATOPOIETIC_AND_LYMPHOID_TISSUE	0.0346452
HC1_HAEMATOPOIETIC_AND_LYMPHOID_TISSUE	0.00931953
HCC1187_BREAST	0.048901
HCC2218_BREAST	0.344368
HCC33_LUNG	0.134664
HDMYZ_HAEMATOPOIETIC_AND_LYMPHOID_TISSUE	0.029847
HEL_HAEMATOPOIETIC_AND_LYMPHOID_TISSUE	0.0148454
HEMCSS_BONE	0.481652
HH_HAEMATOPOIETIC_AND_LYMPHOID_TISSUE	0.0879245
HL60_HAEMATOPOIETIC_AND_LYMPHOID_TISSUE	0.0298329
HOP62_LUNG	0.0163162
HS445_HAEMATOPOIETIC_AND_LYMPHOID_TISSUE	0.0552544
HSC39_STOMACH	0.0494391
IMR5_AUTONOMIC_GANGLIA	0.0202281
ISTMEL1_SKIN	0.0353155
ISTMES1_PLEURA	0.17414
ISTSL1_LUNG	0.170156
ISTSL2_LUNG	0.0442541
JIYOYEP2003_HAEMATOPOIETIC_AND_LYMPHOID_TISSUE	0.135269
JM1_HAEMATOPOIETIC_AND_LYMPHOID_TISSUE	0.0146409
JRT3T35	0.0176145
JVM2_HAEMATOPOIETIC_AND_LYMPHOID_TISSUE	2.57199
JVM3_HAEMATOPOIETIC_AND_LYMPHOID_TISSUE	0.952301
K562_HAEMATOPOIETIC_AND_LYMPHOID_TISSUE	0.0444843
KARPAS231_HAEMATOPOIETIC_AND_LYMPHOID_TISSUE	0.00898862
KARPAS299_HAEMATOPOIETIC_AND_LYMPHOID_TISSUE	0.0869629
KASUMI1_HAEMATOPOIETIC_AND_LYMPHOID_TISSUE	0.548281
KE37_HAEMATOPOIETIC_AND_LYMPHOID_TISSUE	0.00547515
KELLY_AUTONOMIC_GANGLIA	0.0606659
KGN_OVARY	0.0446729
KINGS1_CENTRAL_NERVOUS_SYSTEM	0.109937
KLE_ENDOMETRIUM	0.142383
KMS12BM_HAEMATOPOIETIC_AND_LYMPHOID_TISSUE	0.0115664
KNS42_CENTRAL_NERVOUS_SYSTEM	0.0294091
KPNYN_AUTONOMIC_GANGLIA	1.78938
KPNYS_AUTONOMIC_GANGLIA	0.0157355
KS1_CENTRAL_NERVOUS_SYSTEM	0.031822
KU812_HAEMATOPOIETIC_AND_LYMPHOID_TISSUE	0.0242541
L540_HAEMATOPOIETIC_AND_LYMPHOID_TISSUE	0.106928
LAN6_AUTONOMIC_GANGLIA	0.203576
LB2241RCC_KIDNEY	0.843654
LB373MELD_SKIN	0.118867
LB647SCLC_LUNG	0.022922
LB831BLC_URINARY_TRACT	0.162023
LC41_HAEMATOPOIETIC_AND_LYMPHOID_TISSUE	0.0468295
LOUCY_HAEMATOPOIETIC_AND_LYMPHOID_TISSUE	0.00781315
LS123_LARGE_INTESTINE	0.147192
LU65_LUNG	0.263843
MC116_HAEMATOPOIETIC_AND_LYMPHOID_TISSUE	0.0381375
MDAMB134VI_BREAST	0.588
ME1_HAEMATOPOIETIC_AND_LYMPHOID_TISSUE	0.305898
MEC1_HAEMATOPOIETIC_AND_LYMPHOID_TISSUE	0.0280432
MEG01_HAEMATOPOIETIC_AND_LYMPHOID_TISSUE	0.0452761
MHHNB11_AUTONOMIC_GANGLIA	0.121534
MKL1SUBCLONE2	0.0411701
MKL2_SKIN	0.0273475
ML2_HAEMATOPOIETIC_AND_LYMPHOID_TISSUE	0.00779512
MMACSF_SKIN	0.644724
MOLP8_HAEMATOPOIETIC_AND_LYMPHOID_TISSUE	0.0589222
MOT_HAEMATOPOIETIC_AND_LYMPHOID_TISSUE	3.8855
MPP89_PLEURA	0.165024
MS1_LUNG	0.0151803
MSTO211H_PLEURA	0.436821
MZ1PC_PANCREAS	0.00796767
MZ2MEL_SKIN	0.124803
NB4_HAEMATOPOIETIC_AND_LYMPHOID_TISSUE	0.00331649
NB69_AUTONOMIC_GANGLIA	0.0613207
NB6_AUTONOMIC_GANGLIA	0.101764
NCIH1092_LUNG	0.230656
NCIH1304_LUNG	0.0440333
NCIH1417_LUNG	0.260558
NCIH1436_LUNG	0.146073
NCIH1522	0.381708
NCIH1581_LUNG	0.036191
NCIH1666_LUNG	5.16866
NCIH1694_LUNG	0.0484743
NCIH1876_LUNG	0.0135534
NCIH1963_LUNG	0.0080354
NCIH1975_LUNG	0.0467455
NCIH209_LUNG	0.133659
NCIH2107	1.38803
NCIH2126_LUNG	0.0578756
NCIH2141_LUNG	0.104062
NCIH2171_LUNG	0.833567
NCIH2196_LUNG	0.559807
NCIH220	0.232497
NCIH226_LUNG	1.73147
NCIH322M_LUNG	4.17389
NCIH524_LUNG	0.0238987
NCIH526_LUNG	0.0264358
NCIH64_LUNG	0.0378602
NCIH69_LUNG	0.0694256
NCIH716_LARGE_INTESTINE	4.10219
NCIH719	0.577421
NCIH82_LUNG	0.0128717
NEC8_TESTIS	0.0491584
NH12_AUTONOMIC_GANGLIA	1.8534
NMCG1_CENTRAL_NERVOUS_SYSTEM	0.135052
NO10_CENTRAL_NERVOUS_SYSTEM	0.0256923
NO11_CENTRAL_NERVOUS_SYSTEM	0.155822
NOS1_BONE	0.0156119
NTERASCLD1	0.021717
NUDUL1_HAEMATOPOIETIC_AND_LYMPHOID_TISSUE	0.0156895
OCIAML5_HAEMATOPOIETIC_AND_LYMPHOID_TISSUE	0.0232495
OCILY19_HAEMATOPOIETIC_AND_LYMPHOID_TISSUE	0.0137499
OCUBM_BREAST	0.011618
OMC1_CERVIX	0.455947
OPM2_HAEMATOPOIETIC_AND_LYMPHOID_TISSUE	0.106292
OSRC2_KIDNEY	0.147362
P31FUJ_HAEMATOPOIETIC_AND_LYMPHOID_TISSUE	1.51411
P32ISH_HAEMATOPOIETIC_AND_LYMPHOID_TISSUE	0.00953771
PL21_HAEMATOPOIETIC_AND_LYMPHOID_TISSUE	0.0195527
QIMRWIL_HAEMATOPOIETIC_AND_LYMPHOID_TISSUE	0.0329174
RAMOS2G64C10_HAEMATOPOIETIC_AND_LYMPHOID_TISSUE	0.0160865
RL_HAEMATOPOIETIC_AND_LYMPHOID_TISSUE	1.92101
RPMI6666_HAEMATOPOIETIC_AND_LYMPHOID_TISSUE	0.0415316
RPMI8226_HAEMATOPOIETIC_AND_LYMPHOID_TISSUE	0.0274708
RPMI8866_HAEMATOPOIETIC_AND_LYMPHOID_TISSUE	0.0666055
RS411_HAEMATOPOIETIC_AND_LYMPHOID_TISSUE	0.0102354
RXF393_KIDNEY	0.0634706
SBC1_LUNG	0.212236
SCC15_UPPER_AERODIGESTIVE_TRACT	0.674902
SCC3_HAEMATOPOIETIC_AND_LYMPHOID_TISSUE	0.0491748
SF126_CENTRAL_NERVOUS_SYSTEM	0.0669473
SF268_CENTRAL_NERVOUS_SYSTEM	0.0607631
SF539_CENTRAL_NERVOUS_SYSTEM	0.25633
SHP77_LUNG	0.0385112
SIGM5_HAEMATOPOIETIC_AND_LYMPHOID_TISSUE	0.0222837
SJSA1_BONE	0.0264655
SKES1_BONE	0.0374318
SKLMS1_SOFT_TISSUE	0.0305601
SKMM2_HAEMATOPOIETIC_AND_LYMPHOID_TISSUE	0.237196
SKNFI_AUTONOMIC_GANGLIA	0.178814
ST486_HAEMATOPOIETIC_AND_LYMPHOID_TISSUE	0.0128561
SUDHL4_HAEMATOPOIETIC_AND_LYMPHOID_TISSUE	0.0295944
SUDHL6_HAEMATOPOIETIC_AND_LYMPHOID_TISSUE	0.0164188
SUPB15_HAEMATOPOIETIC_AND_LYMPHOID_TISSUE	0.0383473
SUPM2_HAEMATOPOIETIC_AND_LYMPHOID_TISSUE	0.0276284
SW872_SOFT_TISSUE	0.0280693
SW954_VULVA	0.0124155
TE11_OESOPHAGUS	0.0104363
TE15_OESOPHAGUS	0.00771289
TE1_OESOPHAGUS	0.0164979
TE441T_SOFT_TISSUE	0.303295
TE5_OESOPHAGUS	0.0237637
TERA1	0.0958724
TGW_AUTONOMIC_GANGLIA	0.01525
TK10_KIDNEY	0.075814
TUR_HAEMATOPOIETIC_AND_LYMPHOID_TISSUE	1.9504
U698M_HAEMATOPOIETIC_AND_LYMPHOID_TISSUE	1.35463
VAESBJ_SOFT_TISSUE	0.0324997
VCAP_PROSTATE	0.0627189
WIL2NS_HAEMATOPOIETIC_AND_LYMPHOID_TISSUE	0.0361645

## Sheet: FA pathway
Sample ID	GW843682X: Treatment response: IC50
A253_SALIVARY_GLAND	0.059244
A4FUK_HAEMATOPOIETIC_AND_LYMPHOID_TISSUE	0.0154286
ALLPO_HAEMATOPOIETIC_AND_LYMPHOID_TISSUE	0.00516721
ALLSIL_HAEMATOPOIETIC_AND_LYMPHOID_TISSUE	0.010006
AM38_CENTRAL_NERVOUS_SYSTEM	4.1365
ATN1_HAEMATOPOIETIC_AND_LYMPHOID_TISSUE	0.0141918
BC3_HAEMATOPOIETIC_AND_LYMPHOID_TISSUE	0.206711
BE13_HAEMATOPOIETIC_AND_LYMPHOID_TISSUE	0.00282779
BE2M17_AUTONOMIC_GANGLIA	0.0185998
BL41_HAEMATOPOIETIC_AND_LYMPHOID_TISSUE	0.00988831
BT474_BREAST	0.993451
CALU6_LUNG	0.0292518
CCRFCEM_HAEMATOPOIETIC_AND_LYMPHOID_TISSUE	0.00861058
CESS_HAEMATOPOIETIC_AND_LYMPHOID_TISSUE	0.00663089
CMK_HAEMATOPOIETIC_AND_LYMPHOID_TISSUE	0.0167487
COLO668_LUNG	0.152093
COLO684_ENDOMETRIUM	0.0500441
COLO800_SKIN	3.17463
CORL88_LUNG	0.0636745
CORL95_LUNG	0.649398
CP66MEL_SKIN	0.139673
CPCN_LUNG	0.0437775
CTV1_HAEMATOPOIETIC_AND_LYMPHOID_TISSUE	0.00997019
CW2_LARGE_INTESTINE	6.03759
DAUDI_HAEMATOPOIETIC_AND_LYMPHOID_TISSUE	0.0336939
DG75_HAEMATOPOIETIC_AND_LYMPHOID_TISSUE	0.0476115
DJM1_SKIN	0.0358922
DMS79_LUNG	0.697578
DND41_HAEMATOPOIETIC_AND_LYMPHOID_TISSUE	0.0252947
DOHH2_HAEMATOPOIETIC_AND_LYMPHOID_TISSUE	0.035223
DSH1_URINARY_TRACT	1.85478
EB2_HAEMATOPOIETIC_AND_LYMPHOID_TISSUE	0.734941
EHEB_HAEMATOPOIETIC_AND_LYMPHOID_TISSUE	0.941379
EKVX_LUNG	10.5371
EOL1_HAEMATOPOIETIC_AND_LYMPHOID_TISSUE	0.0296274
ES7_BONE	1.03611
ES8_BONE	0.00924588
EW12_BONE	18.3634
EW13_BONE	1.96101
EW18_BONE	4.16234
FARAGE_HAEMATOPOIETIC_AND_LYMPHOID_TISSUE	0.0280166
GAK_SKIN	0.156917
GB1_CENTRAL_NERVOUS_SYSTEM	0.0241408
GI1_CENTRAL_NERVOUS_SYSTEM	0.00591429
GIMEN_AUTONOMIC_GANGLIA	0.087169
GOTO_AUTONOMIC_GANGLIA	0.244055
GRANTA519_HAEMATOPOIETIC_AND_LYMPHOID_TISSUE	0.0505665
GRST_HAEMATOPOIETIC_AND_LYMPHOID_TISSUE	0.0460489
HA7RCC_KIDNEY	0.0461089
HAL01_HAEMATOPOIETIC_AND_LYMPHOID_TISSUE	0.0454712
HCC1599_BREAST	0.0205466
HCC2157_BREAST	1.19558
HCE4_OESOPHAGUS	0.0161414
HDLM2_HAEMATOPOIETIC_AND_LYMPHOID_TISSUE	0.0634831
HT144_SKIN	0.0154939
HT_HAEMATOPOIETIC_AND_LYMPHOID_TISSUE	0.121614
HUTU80_SMALL_INTESTINE	0.0246073
IALM_LUNG	0.0123093
IM9_HAEMATOPOIETIC_AND_LYMPHOID_TISSUE	1.29033
JAR_PLACENTA	0.0254352
JJN3_HAEMATOPOIETIC_AND_LYMPHOID_TISSUE	0.0118785
JSC1_HAEMATOPOIETIC_AND_LYMPHOID_TISSUE	0.012782
K5_THYROID	0.0726087
KALS1_CENTRAL_NERVOUS_SYSTEM	0.0278501
KARPAS422_HAEMATOPOIETIC_AND_LYMPHOID_TISSUE	0.165427
KARPAS45_HAEMATOPOIETIC_AND_LYMPHOID_TISSUE	0.00468571
KARPAS620_HAEMATOPOIETIC_AND_LYMPHOID_TISSUE	0.00374066
KCL22_HAEMATOPOIETIC_AND_LYMPHOID_TISSUE	0.0206843
KG1_HAEMATOPOIETIC_AND_LYMPHOID_TISSUE	2.3885
KM12_LARGE_INTESTINE	0.0107967
KMH2_HAEMATOPOIETIC_AND_LYMPHOID_TISSUE	0.0137639
KMOE2_HAEMATOPOIETIC_AND_LYMPHOID_TISSUE	0.255737
KNS81FD_CENTRAL_NERVOUS_SYSTEM	0.583181
KO52_HAEMATOPOIETIC_AND_LYMPHOID_TISSUE	0.0209112
KOPN8_HAEMATOPOIETIC_AND_LYMPHOID_TISSUE	0.0262488
KPNRTBM1_AUTONOMIC_GANGLIA	0.110544
KURAMOCHI_OVARY	0.0218237
KY821_HAEMATOPOIETIC_AND_LYMPHOID_TISSUE	0.0115344
L1236_HAEMATOPOIETIC_AND_LYMPHOID_TISSUE	0.40799
L363_HAEMATOPOIETIC_AND_LYMPHOID_TISSUE	0.0340349
L428_HAEMATOPOIETIC_AND_LYMPHOID_TISSUE	0.0612391
LAMA84_HAEMATOPOIETIC_AND_LYMPHOID_TISSUE	0.0432022
LB1047RCC_KIDNEY	0.0440684
LB2518MEL_SKIN	0.0540598
LB771HNC_UPPER_AERODIGESTIVE_TRACT	0.0729474
LB996RCC_KIDNEY	0.12699
LC1F_LUNG	0.244756
LC2AD_LUNG	0.00590222
LNCAPCLONEFGC_PROSTATE	5.09526
LOXIMVI_SKIN	0.0618281
LP1_HAEMATOPOIETIC_AND_LYMPHOID_TISSUE	0.0510946
LS1034_LARGE_INTESTINE	0.0435583
LS411N_LARGE_INTESTINE	0.00623723
LS513_LARGE_INTESTINE	0.162914
LU134A_LUNG	0.0479613
LU139_LUNG	0.0462865
LU165_LUNG	0.6914
LXF289_LUNG	0.0139179
MCCAR_HAEMATOPOIETIC_AND_LYMPHOID_TISSUE	0.0478805
MDST8_LARGE_INTESTINE	0.387035
MFHINO_SOFT_TISSUE	0.0295963
MFM223_BREAST	1.59435
MHHPREB1_HAEMATOPOIETIC_AND_LYMPHOID_TISSUE	0.0200827
MLMA_HAEMATOPOIETIC_AND_LYMPHOID_TISSUE	0.0381632
MN60_HAEMATOPOIETIC_AND_LYMPHOID_TISSUE	1.27937
MOLM13_HAEMATOPOIETIC_AND_LYMPHOID_TISSUE	0.0135351
MOLT13_HAEMATOPOIETIC_AND_LYMPHOID_TISSUE	0.00884056
MOLT4_HAEMATOPOIETIC_AND_LYMPHOID_TISSUE	0.0116407
MONOMAC6_HAEMATOPOIETIC_AND_LYMPHOID_TISSUE	0.0255487
MRKNU1_BREAST	0.0141405
MV411_HAEMATOPOIETIC_AND_LYMPHOID_TISSUE	0.0250539
MYM12_HAEMATOPOIETIC_AND_LYMPHOID_TISSUE	0.00553666
MZ7MEL_SKIN	0.0783578
NALM6_HAEMATOPOIETIC_AND_LYMPHOID_TISSUE	0.0160467
NAMALWA_HAEMATOPOIETIC_AND_LYMPHOID_TISSUE	0.00892794
NB10_AUTONOMIC_GANGLIA	0.779056
NB13_AUTONOMIC_GANGLIA	0.0147682
NB14_AUTONOMIC_GANGLIA	1.49751
NB17_AUTONOMIC_GANGLIA	0.0517245
NB1_AUTONOMIC_GANGLIA	0.0344269
NB5_AUTONOMIC_GANGLIA	0.0416523
NB7_AUTONOMIC_GANGLIA	3.54557
NBSUSSR_AUTONOMIC_GANGLIA	0.0120586
NBTU110_AUTONOMIC_GANGLIA	0.0919453
NCIH1155_LUNG	0.0515952
NCIH128_LUNG	10.9172
NCIH1355_LUNG	0.0129904
NCIH1385_LUNG	0.887535
NCIH1395_LUNG	0.275776
NCIH1648_LUNG	0.00862067
NCIH1770_LUNG	0.325747
NCIH1836_LUNG	0.12615
NCIH1838_LUNG	3.74399
NCIH1869_LUNG	0.706962
NCIH187_LUNG	0.0423157
NCIH2081_LUNG	0.578317
NCIH211_LUNG	0.0126086
NCIH2135_LUNG	0.280063
NCIH23_LUNG	1.06863
NCIH345_LUNG	0.208555
NCIH446_LUNG	0.0104871
NCIH510_LUNG	0.0139867
NCIH720_LUNG	0.348942
NCIH747_LARGE_INTESTINE	0.0615731
NCIH748_LUNG	0.469642
NCIH847_LUNG	0.0136136
NK92MI_HAEMATOPOIETIC_AND_LYMPHOID_TISSUE	0.0701275
NKM1_HAEMATOPOIETIC_AND_LYMPHOID_TISSUE	0.129827
NOMO1_HAEMATOPOIETIC_AND_LYMPHOID_TISSUE	0.2013
OCIAML2_HAEMATOPOIETIC_AND_LYMPHOID_TISSUE	0.0263683
OCIAML3_HAEMATOPOIETIC_AND_LYMPHOID_TISSUE	0.0286472
OCIM1_HAEMATOPOIETIC_AND_LYMPHOID_TISSUE	0.0337865
ONS76_CENTRAL_NERVOUS_SYSTEM	0.0615206
OVCAR4_OVARY	0.0415246
P30OHK_HAEMATOPOIETIC_AND_LYMPHOID_TISSUE	0.400462
P3HR1_HAEMATOPOIETIC_AND_LYMPHOID_TISSUE	0.042992
PF382_HAEMATOPOIETIC_AND_LYMPHOID_TISSUE	0.0107358
PSN1_PANCREAS	0.00654452
RAJI_HAEMATOPOIETIC_AND_LYMPHOID_TISSUE	0.220749
RCC10RGB_KIDNEY	2.76466
REH_HAEMATOPOIETIC_AND_LYMPHOID_TISSUE	0.473247
RF48_STOMACH	0.0602556
RH1_SOFT_TISSUE	0.067282
RKO_LARGE_INTESTINE	0.00961489
RL952_ENDOMETRIUM	0.0117343
ROS50_HAEMATOPOIETIC_AND_LYMPHOID_TISSUE	0.794724
RPMI8402_HAEMATOPOIETIC_AND_LYMPHOID_TISSUE	0.00418498
SCH_STOMACH	0.803043
SCLC21H_LUNG	0.0610445
SH4_SKIN	0.0955383
SIMA_AUTONOMIC_GANGLIA	0.636801
SKM1_HAEMATOPOIETIC_AND_LYMPHOID_TISSUE	4.46428
SKMEL1_SKIN	0.471543
SKMEL2_SKIN	0.386619
SKNDZ_AUTONOMIC_GANGLIA	0.0293504
SKNEP1_BONE	0.018963
SKPNDW_BONE	0.0452633
SKUT1_SOFT_TISSUE	0.022592
SLVL_HAEMATOPOIETIC_AND_LYMPHOID_TISSUE	0.0760042
SNB75_CENTRAL_NERVOUS_SYSTEM	0.0796631
SNU16_STOMACH	0.0117318
SNU1_STOMACH	0.768973
SNU5_STOMACH	0.0528587
SNUC1_LARGE_INTESTINE	0.437952
SNUC2B_LARGE_INTESTINE	0.0101717
SR786_HAEMATOPOIETIC_AND_LYMPHOID_TISSUE	0.00934818
SUDHL16_HAEMATOPOIETIC_AND_LYMPHOID_TISSUE	0.0307734
SUDHL1_HAEMATOPOIETIC_AND_LYMPHOID_TISSUE	0.0888683
SUDHL8_HAEMATOPOIETIC_AND_LYMPHOID_TISSUE	0.00863882
SUPHD1_HAEMATOPOIETIC_AND_LYMPHOID_TISSUE	0.143202
SUPT1_HAEMATOPOIETIC_AND_LYMPHOID_TISSUE	2.32448
SW684_SOFT_TISSUE	1.53368
SW962_VULVA	0.0396478
SW982_SOFT_TISSUE	0.0255601
TALL1_HAEMATOPOIETIC_AND_LYMPHOID_TISSUE	0.0131642
TC71_BONE	0.0925878
TE10_OESOPHAGUS	0.0106694
TE12_OESOPHAGUS	0.0324032
TE6_OESOPHAGUS	0.0165379
TE8_OESOPHAGUS	0.00615263
TE9_OESOPHAGUS	0.0117051
TF1_HAEMATOPOIETIC_AND_LYMPHOID_TISSUE	0.0642741
TGBC1TKB_BILIARY_TRACT	0.0364693
TGBC24TKB_BILIARY_TRACT	0.0248088
THP1_HAEMATOPOIETIC_AND_LYMPHOID_TISSUE	0.984326
TOLEDO_HAEMATOPOIETIC_AND_LYMPHOID_TISSUE	0.0441712
U87MG_CENTRAL_NERVOUS_SYSTEM	4.50901
UACC257_SKIN	0.128962
WSUDLCL2_HAEMATOPOIETIC_AND_LYMPHOID_TISSUE	0.20171
WSUNHL_HAEMATOPOIETIC_AND_LYMPHOID_TISSUE	2.28735
YT_HAEMATOPOIETIC_AND_LYMPHOID_TISSUE	2.08039
