# Supplementary material for: PLK1 Inhibition Induces Synthetic Lethality in Fanconi Anemia Pathway–Deficient Acute Myeloid Leukemia
Source: Cancer Res Commun. 2025 Apr 21;5(4):648–67. doi: 10.1158/2767-9764.CRC-24-0260 (PMC12011380; doi:10.1158/2767-9764.CRC-24-0260)
Supplement: Supplementary Data — Supp Dataset 4 [file crc-24-0260_supplementary_data_suppsd4.xlsx]

## Sheet: FA Mutated
Study ID	Sample ID	Patient ID	Altered	FANCA: MUT	FANCB: MUT	FANCC: MUT	BRCA1: MUT	FANCD2: MUT	FANCE: MUT	FANCF: MUT	FANCG: MUT	FANCI: MUT	BRIP1: MUT	FANCL: MUT	FANCM: MUT	PALB2: MUT	RAD51C: MUT	RAD51: MUT	SLX4: MUT	ERCC4: MUT	UBE2T: MUT	XRCC2: MUT	MAD2L2: MUT	RFWD3: MUT	FAN1: MUT	CENPX: MUT	FAAP20: MUT	FAAP24: MUT	FAAP100: MUT
ccle_broad_2019	BICR18_UPPER_AERODIGESTIVE_TRACT	BICR18_UPPER_AERODIGESTIVE_TRACT	1	no alteration	no alteration	L90V	no alteration	no alteration	no alteration	no alteration	no alteration	no alteration	no alteration	no alteration	no alteration	no alteration	no alteration	X214_splice (driver)	no alteration	X70_splice (driver)	no alteration	no alteration	no alteration	no alteration	C44F	no alteration	no alteration	no alteration	no alteration
ccle_broad_2019	SNU407_LARGE_INTESTINE	SNU407_LARGE_INTESTINE	1	S75G	no alteration	I89Ffs*2 (driver)	no alteration	no alteration	no alteration	no alteration	L445P	no alteration	no alteration	no alteration	E63G	no alteration	no alteration	T87A	no alteration	V870I	no alteration	I271Yfs*8 (driver)	no alteration	no alteration	L380I, L380H, L380N	no alteration	no alteration	no alteration	no alteration
ccle_broad_2019	SNU719_STOMACH	SNU719_STOMACH	1	no alteration	no alteration	no alteration	no alteration	V1232G	no alteration	no alteration	no alteration	no alteration	no alteration	no alteration	G1292V	S682P	no alteration	no alteration	no alteration	V870G	no alteration	no alteration	no alteration	no alteration	no alteration	no alteration	no alteration	no alteration	no alteration
ccle_broad_2019	DV90_LUNG	DV90_LUNG	1	no alteration	no alteration	no alteration	no alteration	no alteration	no alteration	no alteration	no alteration	no alteration	no alteration	no alteration	no alteration	C520Y	no alteration	no alteration	G142Vfs*52 (driver)	V578M	no alteration	L117Wfs*17 (driver)	no alteration	no alteration	no alteration	no alteration	no alteration	no alteration	no alteration
ccle_broad_2019	HRT18_LARGE_INTESTINE	HRT18_LARGE_INTESTINE	1	E1178* (driver)	no alteration	no alteration	no alteration	L249I, R1273Q	no alteration	no alteration	no alteration	G296*, L934M	no alteration	no alteration	C110R, Q1757H	G964V	no alteration	no alteration	no alteration	T837I	no alteration	no alteration	no alteration	no alteration	no alteration	no alteration	no alteration	no alteration	no alteration
ccle_broad_2019	FTC133_THYROID	FTC133_THYROID	1	V580M	no alteration	no alteration	no alteration	no alteration	no alteration	no alteration	no alteration	no alteration	no alteration	no alteration	no alteration	no alteration	no alteration	no alteration	T1291M, K1552del	T809M	no alteration	no alteration	no alteration	no alteration	no alteration	no alteration	no alteration	no alteration	no alteration
ccle_broad_2019	HCT116_LARGE_INTESTINE	HCT116_LARGE_INTESTINE	1	P615Hfs*25 (driver)	no alteration	no alteration	no alteration	no alteration	no alteration	no alteration	no alteration	no alteration	no alteration	no alteration	no alteration	no alteration	no alteration	no alteration	A1461Pfs*2 (driver), G1494_S1508del	T221A	no alteration	no alteration	no alteration	no alteration	no alteration	no alteration	X151_splice	no alteration	no alteration
ccle_broad_2019	KMH2_HAEMATOPOIETIC_AND_LYMPHOID_TISSUE	KMH2_HAEMATOPOIETIC_AND_LYMPHOID_TISSUE	1	no alteration	no alteration	no alteration	no alteration	no alteration	no alteration	T56Rfs*25 (driver)	no alteration	no alteration	no alteration	no alteration	no alteration	no alteration	no alteration	no alteration	no alteration	S540L	no alteration	no alteration	no alteration	no alteration	no alteration	no alteration	no alteration	no alteration	no alteration
ccle_broad_2019	KYSE140_OESOPHAGUS	KYSE140_OESOPHAGUS	1	no alteration	I42V	no alteration	I1058V	no alteration	no alteration	no alteration	no alteration	no alteration	no alteration	no alteration	no alteration	R753Efs*11 (driver)	no alteration	no alteration	no alteration	S412N	no alteration	no alteration	no alteration	no alteration	no alteration	no alteration	no alteration	no alteration	no alteration
ccle_broad_2019	BDCM_HAEMATOPOIETIC_AND_LYMPHOID_TISSUE	BDCM_HAEMATOPOIETIC_AND_LYMPHOID_TISSUE	1	no alteration	no alteration	no alteration	no alteration	no alteration	no alteration	no alteration	no alteration	no alteration	no alteration	no alteration	no alteration	no alteration	no alteration	no alteration	no alteration	S312A	no alteration	no alteration	no alteration	no alteration	no alteration	no alteration	no alteration	no alteration	no alteration
ccle_broad_2019	SNU1040_LARGE_INTESTINE	SNU1040_LARGE_INTESTINE	1	Y462* (driver), Q742* (driver)	no alteration	A289V, T319M	no alteration	V845A, S1345F	A243T, A360V	H51Y, E18K	S540G	L1087F, S464L	R762C, K141E	T229K	T643I	V932A, P758L	no alteration	M5T, A293T	W1025* (driver)	R740C, A826V, A67T	no alteration	no alteration	no alteration	R306H, S125N	no alteration	no alteration	A123T	no alteration	A835T
ccle_broad_2019	TYKNU_OVARY	TYKNU_OVARY	1	no alteration	no alteration	no alteration	no alteration	no alteration	no alteration	no alteration	no alteration	no alteration	no alteration	no alteration	no alteration	no alteration	no alteration	no alteration	no alteration	R670Q	no alteration	no alteration	no alteration	no alteration	no alteration	no alteration	no alteration	no alteration	no alteration
ccle_broad_2019	OVISE_OVARY	OVISE_OVARY	1	no alteration	no alteration	no alteration	no alteration	no alteration	no alteration	no alteration	no alteration	no alteration	no alteration	no alteration	no alteration	no alteration	no alteration	no alteration	no alteration	R463K	no alteration	no alteration	no alteration	no alteration	no alteration	no alteration	no alteration	no alteration	no alteration
ccle_broad_2019	HARA_LUNG	HARA_LUNG	1	no alteration	no alteration	no alteration	no alteration	no alteration	no alteration	no alteration	no alteration	no alteration	no alteration	no alteration	no alteration	no alteration	no alteration	no alteration	no alteration	R180T	no alteration	no alteration	no alteration	no alteration	no alteration	no alteration	no alteration	no alteration	K333R
ccle_broad_2019	TE4_OESOPHAGUS	TE4_OESOPHAGUS	1	no alteration	no alteration	no alteration	no alteration	E1011Q	no alteration	no alteration	no alteration	G1188R	no alteration	no alteration	no alteration	no alteration	no alteration	no alteration	no alteration	R158C	no alteration	no alteration	no alteration	no alteration	no alteration	no alteration	no alteration	no alteration	no alteration
ccle_broad_2019	JHOC5_OVARY	JHOC5_OVARY	1	no alteration	no alteration	no alteration	no alteration	no alteration	no alteration	no alteration	no alteration	E1118D	no alteration	no alteration	no alteration	no alteration	no alteration	no alteration	no alteration	Q496E	no alteration	no alteration	no alteration	no alteration	no alteration	no alteration	no alteration	no alteration	no alteration
ccle_broad_2019	HEC108_ENDOMETRIUM	HEC108_ENDOMETRIUM	1	no alteration	no alteration	no alteration	T37I (driver), M1324V	D255G	no alteration	no alteration	no alteration	no alteration	Q169R	L343S	A1942T, F311I, R1645H, V1336Kfs*3	D584E, E373G	no alteration	no alteration	no alteration	P755L	no alteration	no alteration	A156T	A723T	no alteration	no alteration	no alteration	no alteration	T646I
ccle_broad_2019	SW1116_LARGE_INTESTINE	SW1116_LARGE_INTESTINE	1	no alteration	no alteration	no alteration	no alteration	no alteration	no alteration	no alteration	no alteration	no alteration	no alteration	no alteration	no alteration	no alteration	no alteration	no alteration	no alteration	P14S	no alteration	no alteration	V33L	no alteration	no alteration	no alteration	no alteration	no alteration	no alteration
ccle_broad_2019	SUPT1_HAEMATOPOIETIC_AND_LYMPHOID_TISSUE	SUPT1_HAEMATOPOIETIC_AND_LYMPHOID_TISSUE	1	no alteration	no alteration	no alteration	R1762K	no alteration	no alteration	no alteration	no alteration	no alteration	no alteration	no alteration	no alteration	no alteration	L134S	no alteration	S1185N	no alteration	A105T	no alteration	no alteration	no alteration	no alteration	no alteration	no alteration	no alteration	A816T
ccle_broad_2019	SKNO1_HAEMATOPOIETIC_AND_LYMPHOID_TISSUE	SKNO1_HAEMATOPOIETIC_AND_LYMPHOID_TISSUE	1	no alteration	no alteration	no alteration	no alteration	W792C	no alteration	no alteration	no alteration	no alteration	no alteration	no alteration	no alteration	no alteration	no alteration	no alteration	no alteration	no alteration	no alteration	no alteration	no alteration	no alteration	no alteration	no alteration	no alteration	no alteration	D127N
ccle_broad_2019	HEC59_ENDOMETRIUM	HEC59_ENDOMETRIUM	1	A23V	no alteration	X229_splice (driver)	K1079Nfs*2 (driver), N1272D	V41I	E227del	no alteration	no alteration	no alteration	Q645* (driver)	no alteration	no alteration	C756Y	Q11* (driver)	R250L	P260Lfs*11 (driver), R204H, A440S	no alteration	no alteration	Y119C	P142Qfs*45	no alteration	T609M, A773V	no alteration	no alteration	no alteration	D824E
ccle_broad_2019	TCCSUP_URINARY_TRACT	TCCSUP_URINARY_TRACT	1	no alteration	no alteration	no alteration	no alteration	no alteration	no alteration	no alteration	no alteration	no alteration	no alteration	no alteration	V1336Sfs*8, S19L	no alteration	no alteration	no alteration	no alteration	no alteration	no alteration	no alteration	no alteration	no alteration	no alteration	no alteration	no alteration	no alteration	E636A
ccle_broad_2019	MDAPCA2B_PROSTATE	MDAPCA2B_PROSTATE	1	no alteration	no alteration	no alteration	no alteration	no alteration	P310Qfs*54 (driver)	no alteration	L591Cfs*3 (driver)	no alteration	no alteration	no alteration	no alteration	K445Rfs*7 (driver)	no alteration	no alteration	A1765T	no alteration	no alteration	no alteration	no alteration	no alteration	no alteration	no alteration	no alteration	no alteration	G355Vfs*45
ccle_broad_2019	LS180_LARGE_INTESTINE	LS180_LARGE_INTESTINE	1	R1084C	no alteration	no alteration	N810T	no alteration	no alteration	A353S	no alteration	no alteration	no alteration	no alteration	M1566T	no alteration	no alteration	no alteration	no alteration	no alteration	no alteration	no alteration	P142Qfs*45	no alteration	no alteration	no alteration	no alteration	no alteration	H192Tfs*62
ccle_broad_2019	EB2_HAEMATOPOIETIC_AND_LYMPHOID_TISSUE	EB2_HAEMATOPOIETIC_AND_LYMPHOID_TISSUE	1	no alteration	no alteration	no alteration	no alteration	no alteration	no alteration	no alteration	no alteration	no alteration	no alteration	no alteration	no alteration	no alteration	no alteration	no alteration	no alteration	no alteration	no alteration	no alteration	no alteration	no alteration	no alteration	no alteration	no alteration	no alteration	H414R
ccle_broad_2019	EB1_HAEMATOPOIETIC_AND_LYMPHOID_TISSUE	EB1_HAEMATOPOIETIC_AND_LYMPHOID_TISSUE	1	no alteration	no alteration	no alteration	no alteration	no alteration	no alteration	no alteration	no alteration	no alteration	no alteration	no alteration	no alteration	no alteration	no alteration	no alteration	no alteration	no alteration	no alteration	no alteration	no alteration	no alteration	no alteration	no alteration	no alteration	no alteration	H414R
ccle_broad_2019	KMBC2_URINARY_TRACT	KMBC2_URINARY_TRACT	1	no alteration	no alteration	no alteration	no alteration	no alteration	no alteration	no alteration	no alteration	no alteration	no alteration	no alteration	no alteration	no alteration	no alteration	no alteration	no alteration	no alteration	no alteration	no alteration	no alteration	no alteration	no alteration	no alteration	no alteration	no alteration	K333R
ccle_broad_2019	PK1_PANCREAS	PK1_PANCREAS	1	no alteration	no alteration	no alteration	no alteration	no alteration	no alteration	no alteration	no alteration	no alteration	no alteration	no alteration	no alteration	no alteration	no alteration	no alteration	no alteration	no alteration	no alteration	no alteration	no alteration	no alteration	no alteration	no alteration	no alteration	no alteration	K333R
ccle_broad_2019	SKM1_HAEMATOPOIETIC_AND_LYMPHOID_TISSUE	SKM1_HAEMATOPOIETIC_AND_LYMPHOID_TISSUE	1	no alteration	no alteration	no alteration	no alteration	Y468H	no alteration	no alteration	no alteration	no alteration	no alteration	no alteration	no alteration	no alteration	no alteration	no alteration	no alteration	no alteration	no alteration	no alteration	no alteration	no alteration	no alteration	no alteration	no alteration	no alteration	K333R
ccle_broad_2019	JHOS4_OVARY	JHOS4_OVARY	1	no alteration	no alteration	no alteration	X1760_splice (driver)	no alteration	no alteration	no alteration	no alteration	no alteration	no alteration	no alteration	no alteration	no alteration	no alteration	no alteration	no alteration	no alteration	no alteration	no alteration	no alteration	M487R	no alteration	no alteration	no alteration	no alteration	L497V
ccle_broad_2019	DU145_PROSTATE	DU145_PROSTATE	1	no alteration	R121C, G702W	no alteration	E962K	no alteration	no alteration	no alteration	no alteration	H1278Qfs*2	T132N	no alteration	no alteration	no alteration	no alteration	no alteration	no alteration	no alteration	no alteration	K267Nfs*30 (driver)	no alteration	no alteration	no alteration	no alteration	no alteration	no alteration	L841Q
ccle_broad_2019	HPBALL_HAEMATOPOIETIC_AND_LYMPHOID_TISSUE	HPBALL_HAEMATOPOIETIC_AND_LYMPHOID_TISSUE	1	no alteration	no alteration	no alteration	no alteration	no alteration	no alteration	no alteration	no alteration	no alteration	no alteration	no alteration	no alteration	no alteration	no alteration	no alteration	H976R, R669L	no alteration	no alteration	no alteration	no alteration	no alteration	no alteration	no alteration	no alteration	no alteration	M811I, P114L
ccle_broad_2019	NCIH358_LUNG	NCIH358_LUNG	1	no alteration	no alteration	S57C	no alteration	no alteration	no alteration	no alteration	no alteration	no alteration	no alteration	no alteration	no alteration	no alteration	no alteration	no alteration	A728S	no alteration	no alteration	no alteration	no alteration	no alteration	no alteration	no alteration	no alteration	E2K	no alteration
ccle_broad_2019	HEC265_ENDOMETRIUM	HEC265_ENDOMETRIUM	1	no alteration	no alteration	no alteration	F989L	no alteration	no alteration	no alteration	no alteration	no alteration	L477S	no alteration	N1317Kfs*2	no alteration	no alteration	no alteration	no alteration	no alteration	no alteration	no alteration	no alteration	no alteration	no alteration	no alteration	no alteration	I19V	no alteration
ccle_broad_2019	TE10_OESOPHAGUS	TE10_OESOPHAGUS	1	no alteration	no alteration	no alteration	no alteration	no alteration	no alteration	no alteration	no alteration	no alteration	no alteration	no alteration	no alteration	no alteration	no alteration	no alteration	no alteration	no alteration	no alteration	no alteration	no alteration	no alteration	no alteration	no alteration	no alteration	K180R	no alteration
ccle_broad_2019	BT474_BREAST	BT474_BREAST	1	S1114Lfs*3 (driver)	no alteration	no alteration	no alteration	no alteration	no alteration	no alteration	no alteration	no alteration	no alteration	no alteration	no alteration	no alteration	no alteration	no alteration	R394T	no alteration	no alteration	no alteration	no alteration	no alteration	no alteration	no alteration	no alteration	M123V	no alteration
ccle_broad_2019	EFO27_OVARY	EFO27_OVARY	1	V411M	no alteration	no alteration	no alteration	no alteration	no alteration	no alteration	no alteration	M1296L	no alteration	no alteration	no alteration	no alteration	R368Q	no alteration	P1327T	no alteration	no alteration	no alteration	no alteration	no alteration	G622V	no alteration	no alteration	N143D	no alteration
ccle_broad_2019	CL34_LARGE_INTESTINE	CL34_LARGE_INTESTINE	1	no alteration	no alteration	no alteration	no alteration	no alteration	no alteration	no alteration	no alteration	no alteration	no alteration	no alteration	no alteration	no alteration	no alteration	no alteration	no alteration	no alteration	no alteration	no alteration	no alteration	no alteration	no alteration	no alteration	C127R	no alteration	no alteration
ccle_broad_2019	SNU520_STOMACH	SNU520_STOMACH	1	no alteration	no alteration	no alteration	no alteration	no alteration	no alteration	no alteration	no alteration	no alteration	no alteration	no alteration	no alteration	E554K	no alteration	no alteration	no alteration	no alteration	no alteration	L117Wfs*17 (driver)	no alteration	no alteration	no alteration	no alteration	C127Y	no alteration	no alteration
ccle_broad_2019	NCIH650_LUNG	NCIH650_LUNG	1	no alteration	no alteration	no alteration	no alteration	no alteration	L173Pfs*15 (driver)	no alteration	no alteration	no alteration	no alteration	no alteration	M322I	no alteration	no alteration	no alteration	no alteration	no alteration	no alteration	no alteration	no alteration	no alteration	G567C, G567D, G567Y	no alteration	E176Q	no alteration	no alteration
ccle_broad_2019	HUH1_LIVER	HUH1_LIVER	1	no alteration	no alteration	no alteration	no alteration	no alteration	no alteration	no alteration	no alteration	no alteration	no alteration	no alteration	N1317Kfs*2	no alteration	no alteration	no alteration	no alteration	no alteration	no alteration	no alteration	no alteration	no alteration	no alteration	A34V	no alteration	no alteration	no alteration
ccle_broad_2019	AM38_CENTRAL_NERVOUS_SYSTEM	AM38_CENTRAL_NERVOUS_SYSTEM	1	no alteration	no alteration	no alteration	no alteration	no alteration	no alteration	no alteration	no alteration	no alteration	no alteration	no alteration	no alteration	no alteration	no alteration	no alteration	no alteration	no alteration	no alteration	no alteration	no alteration	no alteration	no alteration	D80E	no alteration	no alteration	no alteration
ccle_broad_2019	SCC9_UPPER_AERODIGESTIVE_TRACT	SCC9_UPPER_AERODIGESTIVE_TRACT	1	no alteration	no alteration	no alteration	no alteration	no alteration	no alteration	no alteration	no alteration	no alteration	no alteration	no alteration	no alteration	no alteration	no alteration	no alteration	no alteration	no alteration	G40V	no alteration	no alteration	no alteration	no alteration	M38del	no alteration	no alteration	no alteration
ccle_broad_2019	SNU1079_BILIARY_TRACT	SNU1079_BILIARY_TRACT	1	no alteration	no alteration	no alteration	no alteration	no alteration	no alteration	no alteration	no alteration	no alteration	no alteration	no alteration	no alteration	no alteration	no alteration	no alteration	no alteration	no alteration	no alteration	no alteration	no alteration	no alteration	A261V	no alteration	no alteration	no alteration	no alteration
ccle_broad_2019	NCIH2030_LUNG	NCIH2030_LUNG	1	no alteration	no alteration	no alteration	no alteration	no alteration	no alteration	no alteration	no alteration	no alteration	no alteration	no alteration	no alteration	no alteration	no alteration	no alteration	no alteration	no alteration	no alteration	no alteration	no alteration	no alteration	D259H	no alteration	no alteration	no alteration	no alteration
ccle_broad_2019	HT_HAEMATOPOIETIC_AND_LYMPHOID_TISSUE	HT_HAEMATOPOIETIC_AND_LYMPHOID_TISSUE	1	M262Cfs*13 (driver)	no alteration	no alteration	Q687P	T566A	no alteration	no alteration	no alteration	no alteration	no alteration	no alteration	no alteration	A590V	L205P	E50D	no alteration	no alteration	no alteration	no alteration	no alteration	no alteration	D614G	no alteration	no alteration	no alteration	no alteration
ccle_broad_2019	ESS1_ENDOMETRIUM	ESS1_ENDOMETRIUM	1	no alteration	S368L	E521K	no alteration	F96V	no alteration	no alteration	no alteration	no alteration	no alteration	no alteration	no alteration	no alteration	no alteration	no alteration	no alteration	no alteration	no alteration	no alteration	no alteration	no alteration	D73N	no alteration	no alteration	no alteration	no alteration
ccle_broad_2019	NCIH647_LUNG	NCIH647_LUNG	1	no alteration	no alteration	no alteration	no alteration	no alteration	no alteration	no alteration	no alteration	no alteration	no alteration	no alteration	no alteration	no alteration	no alteration	no alteration	K1307del	no alteration	no alteration	no alteration	no alteration	no alteration	D73Y	no alteration	no alteration	no alteration	no alteration
ccle_broad_2019	OCIAML3_HAEMATOPOIETIC_AND_LYMPHOID_TISSUE	OCIAML3_HAEMATOPOIETIC_AND_LYMPHOID_TISSUE	1	no alteration	no alteration	no alteration	no alteration	no alteration	no alteration	no alteration	no alteration	no alteration	no alteration	no alteration	no alteration	no alteration	no alteration	no alteration	no alteration	no alteration	no alteration	no alteration	no alteration	no alteration	D828A	no alteration	no alteration	no alteration	no alteration
ccle_broad_2019	A4FUK_HAEMATOPOIETIC_AND_LYMPHOID_TISSUE	A4FUK_HAEMATOPOIETIC_AND_LYMPHOID_TISSUE	1	no alteration	no alteration	no alteration	no alteration	no alteration	no alteration	no alteration	no alteration	no alteration	no alteration	no alteration	no alteration	no alteration	no alteration	no alteration	no alteration	no alteration	no alteration	no alteration	no alteration	no alteration	D857Y	no alteration	no alteration	no alteration	no alteration
ccle_broad_2019	LP1_HAEMATOPOIETIC_AND_LYMPHOID_TISSUE	LP1_HAEMATOPOIETIC_AND_LYMPHOID_TISSUE	1	no alteration	no alteration	no alteration	no alteration	no alteration	no alteration	no alteration	no alteration	no alteration	no alteration	no alteration	no alteration	no alteration	no alteration	no alteration	G1516E	no alteration	no alteration	no alteration	no alteration	no alteration	E583K	no alteration	no alteration	no alteration	no alteration
ccle_broad_2019	SF295_CENTRAL_NERVOUS_SYSTEM	SF295_CENTRAL_NERVOUS_SYSTEM	1	E1451Q	no alteration	no alteration	no alteration	no alteration	no alteration	no alteration	no alteration	no alteration	no alteration	no alteration	no alteration	no alteration	no alteration	no alteration	no alteration	no alteration	no alteration	no alteration	no alteration	no alteration	E755V	no alteration	no alteration	no alteration	no alteration
ccle_broad_2019	NCIH1437_LUNG	NCIH1437_LUNG	1	no alteration	no alteration	no alteration	no alteration	no alteration	no alteration	no alteration	no alteration	no alteration	no alteration	no alteration	no alteration	no alteration	no alteration	no alteration	no alteration	no alteration	no alteration	no alteration	no alteration	no alteration	F827I	no alteration	no alteration	no alteration	no alteration
ccle_broad_2019	HCC95_LUNG	HCC95_LUNG	1	A1141S	no alteration	no alteration	no alteration	no alteration	no alteration	no alteration	no alteration	no alteration	no alteration	no alteration	no alteration	no alteration	no alteration	no alteration	no alteration	no alteration	no alteration	no alteration	no alteration	no alteration	G1010E	no alteration	no alteration	no alteration	no alteration
ccle_broad_2019	HOS_BONE	HOS_BONE	1	no alteration	no alteration	no alteration	no alteration	no alteration	no alteration	no alteration	no alteration	no alteration	no alteration	no alteration	no alteration	no alteration	no alteration	no alteration	no alteration	no alteration	no alteration	no alteration	no alteration	no alteration	H1005R	no alteration	no alteration	no alteration	no alteration
ccle_broad_2019	BEN_LUNG	BEN_LUNG	1	no alteration	no alteration	no alteration	no alteration	no alteration	no alteration	no alteration	no alteration	no alteration	no alteration	no alteration	no alteration	no alteration	no alteration	no alteration	no alteration	no alteration	no alteration	no alteration	no alteration	no alteration	H324D	no alteration	no alteration	no alteration	no alteration
ccle_broad_2019	HCC1954_BREAST	HCC1954_BREAST	1	no alteration	no alteration	no alteration	V1809Cfs*20 (driver)	no alteration	no alteration	no alteration	no alteration	no alteration	no alteration	no alteration	no alteration	no alteration	no alteration	no alteration	no alteration	no alteration	no alteration	no alteration	no alteration	no alteration	I19Afs*37	no alteration	no alteration	no alteration	no alteration
ccle_broad_2019	RPMI8402_HAEMATOPOIETIC_AND_LYMPHOID_TISSUE	RPMI8402_HAEMATOPOIETIC_AND_LYMPHOID_TISSUE	1	no alteration	no alteration	no alteration	no alteration	no alteration	no alteration	no alteration	no alteration	no alteration	no alteration	no alteration	no alteration	no alteration	no alteration	no alteration	no alteration	no alteration	no alteration	no alteration	no alteration	no alteration	I589V	no alteration	no alteration	no alteration	no alteration
ccle_broad_2019	HCC2814_LUNG	HCC2814_LUNG	1	no alteration	N99Kfs*2	no alteration	no alteration	no alteration	no alteration	no alteration	no alteration	no alteration	no alteration	no alteration	no alteration	no alteration	no alteration	no alteration	no alteration	no alteration	no alteration	no alteration	no alteration	no alteration	L1016P	no alteration	no alteration	no alteration	no alteration
ccle_broad_2019	NCIH1155_LUNG	NCIH1155_LUNG	1	no alteration	no alteration	no alteration	no alteration	no alteration	T384I	no alteration	no alteration	no alteration	no alteration	no alteration	no alteration	no alteration	no alteration	no alteration	no alteration	no alteration	no alteration	no alteration	no alteration	R756H	L253I, A412T	no alteration	no alteration	no alteration	no alteration
ccle_broad_2019	NCIH2110_LUNG	NCIH2110_LUNG	1	no alteration	no alteration	R535C	no alteration	no alteration	no alteration	no alteration	no alteration	no alteration	no alteration	no alteration	no alteration	no alteration	no alteration	no alteration	no alteration	no alteration	no alteration	no alteration	no alteration	A447G	no alteration	no alteration	no alteration	no alteration	no alteration
ccle_broad_2019	WM88_SKIN	WM88_SKIN	1	no alteration	no alteration	no alteration	no alteration	no alteration	no alteration	no alteration	no alteration	no alteration	no alteration	no alteration	no alteration	no alteration	no alteration	no alteration	P364L	no alteration	no alteration	no alteration	no alteration	A731G, L291V	no alteration	no alteration	no alteration	no alteration	no alteration
ccle_broad_2019	RCC10RGB_KIDNEY	RCC10RGB_KIDNEY	1	no alteration	no alteration	no alteration	no alteration	no alteration	no alteration	no alteration	no alteration	no alteration	no alteration	no alteration	no alteration	no alteration	no alteration	no alteration	no alteration	no alteration	no alteration	no alteration	no alteration	A732G	no alteration	no alteration	no alteration	no alteration	no alteration
ccle_broad_2019	KPNRTBM1_AUTONOMIC_GANGLIA	KPNRTBM1_AUTONOMIC_GANGLIA	1	no alteration	no alteration	no alteration	no alteration	no alteration	no alteration	no alteration	no alteration	no alteration	no alteration	no alteration	no alteration	no alteration	no alteration	no alteration	no alteration	no alteration	no alteration	no alteration	no alteration	A732G	no alteration	no alteration	no alteration	no alteration	no alteration
ccle_broad_2019	KE39_STOMACH	KE39_STOMACH	1	no alteration	no alteration	no alteration	Y1853C (driver)	no alteration	no alteration	no alteration	no alteration	no alteration	no alteration	no alteration	no alteration	no alteration	no alteration	no alteration	no alteration	no alteration	no alteration	no alteration	no alteration	A732G	no alteration	no alteration	no alteration	no alteration	no alteration
ccle_broad_2019	RMGI_OVARY	RMGI_OVARY	1	no alteration	no alteration	no alteration	no alteration	no alteration	no alteration	no alteration	no alteration	no alteration	no alteration	W57* (driver)	no alteration	no alteration	no alteration	no alteration	no alteration	no alteration	no alteration	no alteration	no alteration	A732G	no alteration	no alteration	no alteration	no alteration	no alteration
ccle_broad_2019	AN3CA_ENDOMETRIUM	AN3CA_ENDOMETRIUM	1	no alteration	no alteration	no alteration	no alteration	no alteration	no alteration	no alteration	no alteration	P1251S	no alteration	no alteration	no alteration	no alteration	no alteration	no alteration	no alteration	no alteration	no alteration	no alteration	no alteration	D568G	no alteration	no alteration	no alteration	no alteration	no alteration
ccle_broad_2019	NCIH441_LUNG	NCIH441_LUNG	1	no alteration	no alteration	no alteration	no alteration	no alteration	no alteration	no alteration	no alteration	no alteration	no alteration	no alteration	no alteration	Q343* (driver)	no alteration	no alteration	no alteration	no alteration	no alteration	no alteration	no alteration	D79H	no alteration	no alteration	no alteration	no alteration	no alteration
ccle_broad_2019	T47D_BREAST	T47D_BREAST	1	no alteration	no alteration	no alteration	no alteration	no alteration	no alteration	no alteration	no alteration	no alteration	no alteration	no alteration	no alteration	no alteration	no alteration	no alteration	no alteration	no alteration	no alteration	no alteration	no alteration	E528D	no alteration	no alteration	no alteration	no alteration	no alteration
ccle_broad_2019	TGBC11TKB_STOMACH	TGBC11TKB_STOMACH	1	no alteration	no alteration	no alteration	no alteration	no alteration	no alteration	no alteration	no alteration	no alteration	no alteration	no alteration	no alteration	no alteration	no alteration	no alteration	S1377L	no alteration	no alteration	no alteration	no alteration	L69Pfs*11	no alteration	no alteration	no alteration	no alteration	no alteration
ccle_broad_2019	KYSE270_OESOPHAGUS	KYSE270_OESOPHAGUS	1	no alteration	no alteration	no alteration	no alteration	no alteration	no alteration	no alteration	no alteration	no alteration	no alteration	no alteration	no alteration	H1076Y	no alteration	no alteration	no alteration	no alteration	no alteration	no alteration	no alteration	M487L	no alteration	no alteration	no alteration	no alteration	no alteration
ccle_broad_2019	JHH4_LIVER	JHH4_LIVER	1	no alteration	C374S	no alteration	no alteration	no alteration	no alteration	no alteration	no alteration	no alteration	no alteration	no alteration	no alteration	no alteration	no alteration	no alteration	no alteration	no alteration	no alteration	no alteration	no alteration	M487L	no alteration	no alteration	no alteration	no alteration	no alteration
ccle_broad_2019	KMRC20_KIDNEY	KMRC20_KIDNEY	1	no alteration	no alteration	no alteration	no alteration	no alteration	no alteration	no alteration	no alteration	no alteration	no alteration	no alteration	no alteration	no alteration	no alteration	no alteration	no alteration	no alteration	no alteration	no alteration	no alteration	M487L	no alteration	no alteration	no alteration	no alteration	no alteration
ccle_broad_2019	CMK_HAEMATOPOIETIC_AND_LYMPHOID_TISSUE	CMK_HAEMATOPOIETIC_AND_LYMPHOID_TISSUE	1	no alteration	no alteration	no alteration	no alteration	no alteration	no alteration	no alteration	no alteration	no alteration	no alteration	no alteration	no alteration	no alteration	no alteration	no alteration	no alteration	no alteration	no alteration	no alteration	no alteration	M487L	no alteration	no alteration	no alteration	no alteration	no alteration
ccle_broad_2019	NB1_AUTONOMIC_GANGLIA	NB1_AUTONOMIC_GANGLIA	1	no alteration	no alteration	no alteration	no alteration	no alteration	no alteration	no alteration	no alteration	no alteration	no alteration	no alteration	no alteration	no alteration	no alteration	no alteration	no alteration	no alteration	no alteration	no alteration	no alteration	M487L	no alteration	no alteration	no alteration	no alteration	no alteration
ccle_broad_2019	SNU398_LIVER	SNU398_LIVER	1	no alteration	no alteration	no alteration	no alteration	no alteration	no alteration	no alteration	no alteration	no alteration	no alteration	no alteration	no alteration	no alteration	no alteration	no alteration	no alteration	no alteration	no alteration	no alteration	no alteration	M495L	no alteration	no alteration	no alteration	no alteration	no alteration
ccle_broad_2019	BL41_HAEMATOPOIETIC_AND_LYMPHOID_TISSUE	BL41_HAEMATOPOIETIC_AND_LYMPHOID_TISSUE	1	no alteration	no alteration	no alteration	no alteration	no alteration	no alteration	no alteration	no alteration	no alteration	X700_splice (driver)	no alteration	no alteration	no alteration	no alteration	no alteration	no alteration	no alteration	no alteration	A33T	no alteration	no alteration	no alteration	no alteration	no alteration	no alteration	no alteration
ccle_broad_2019	BHY_UPPER_AERODIGESTIVE_TRACT	BHY_UPPER_AERODIGESTIVE_TRACT	1	no alteration	no alteration	no alteration	G1709* (driver)	no alteration	no alteration	no alteration	no alteration	no alteration	no alteration	no alteration	no alteration	no alteration	no alteration	no alteration	no alteration	no alteration	no alteration	D84N	no alteration	no alteration	no alteration	no alteration	no alteration	no alteration	no alteration
ccle_broad_2019	HEC251_ENDOMETRIUM	HEC251_ENDOMETRIUM	1	R1400C	no alteration	no alteration	E404D	no alteration	no alteration	no alteration	E611* (driver), K19N	K1324N	S1007Y	R73I	K451N, E296*, N429H, D677Y, I1357L	I558M	no alteration	no alteration	no alteration	no alteration	no alteration	F46V	no alteration	no alteration	no alteration	no alteration	no alteration	no alteration	no alteration
ccle_broad_2019	SNUC4_LARGE_INTESTINE	SNUC4_LARGE_INTESTINE	1	no alteration	no alteration	no alteration	K654Sfs*47 (driver)	no alteration	no alteration	no alteration	no alteration	no alteration	Y313Ifs*25 (driver), L385M	no alteration	C1607Vfs*23	no alteration	no alteration	no alteration	no alteration	no alteration	no alteration	L117Ffs*6 (driver)	no alteration	no alteration	no alteration	no alteration	no alteration	no alteration	no alteration
ccle_broad_2019	LOVO_LARGE_INTESTINE	LOVO_LARGE_INTESTINE	1	R350W	no alteration	no alteration	no alteration	no alteration	no alteration	no alteration	no alteration	no alteration	no alteration	no alteration	no alteration	no alteration	no alteration	no alteration	no alteration	no alteration	no alteration	L117Wfs*17 (driver)	no alteration	no alteration	no alteration	no alteration	no alteration	no alteration	no alteration
ccle_broad_2019	CCK81_LARGE_INTESTINE	CCK81_LARGE_INTESTINE	1	A430V	no alteration	no alteration	N976S, H553R, G401E	no alteration	no alteration	no alteration	no alteration	no alteration	no alteration	no alteration	no alteration	F440Lfs*12 (driver), T733A	no alteration	no alteration	P504H	no alteration	no alteration	L117Wfs*17 (driver)	no alteration	no alteration	no alteration	no alteration	no alteration	no alteration	no alteration
ccle_broad_2019	IM95_STOMACH	IM95_STOMACH	1	no alteration	no alteration	no alteration	no alteration	no alteration	no alteration	no alteration	no alteration	no alteration	no alteration	no alteration	no alteration	no alteration	no alteration	no alteration	no alteration	no alteration	E10Afs*18	no alteration	no alteration	no alteration	no alteration	no alteration	no alteration	no alteration	no alteration
ccle_broad_2019	KMS20_HAEMATOPOIETIC_AND_LYMPHOID_TISSUE	KMS20_HAEMATOPOIETIC_AND_LYMPHOID_TISSUE	1	no alteration	no alteration	no alteration	no alteration	no alteration	no alteration	no alteration	no alteration	no alteration	no alteration	no alteration	no alteration	no alteration	no alteration	no alteration	no alteration	no alteration	G170S	no alteration	no alteration	no alteration	no alteration	no alteration	no alteration	no alteration	no alteration
ccle_broad_2019	HS852T_SKIN	HS852T_SKIN	1	no alteration	no alteration	no alteration	no alteration	no alteration	no alteration	no alteration	no alteration	no alteration	no alteration	no alteration	no alteration	no alteration	no alteration	no alteration	no alteration	no alteration	G170V	no alteration	no alteration	no alteration	no alteration	no alteration	no alteration	no alteration	no alteration
ccle_broad_2019	HS936T_SKIN	HS936T_SKIN	1	no alteration	no alteration	no alteration	no alteration	no alteration	M103I	no alteration	no alteration	no alteration	no alteration	no alteration	no alteration	no alteration	no alteration	no alteration	A1462V, A1462V	no alteration	no alteration	no alteration	no alteration	no alteration	no alteration	no alteration	no alteration	no alteration	no alteration
ccle_broad_2019	HUG1N_STOMACH	HUG1N_STOMACH	1	no alteration	no alteration	no alteration	no alteration	no alteration	no alteration	no alteration	no alteration	no alteration	no alteration	no alteration	no alteration	no alteration	no alteration	no alteration	A1750L	no alteration	no alteration	no alteration	no alteration	no alteration	no alteration	no alteration	no alteration	no alteration	no alteration
ccle_broad_2019	RERFLCSQ1_LUNG	RERFLCSQ1_LUNG	1	no alteration	no alteration	no alteration	no alteration	no alteration	no alteration	no alteration	no alteration	no alteration	no alteration	no alteration	no alteration	no alteration	no alteration	no alteration	A236T	no alteration	no alteration	no alteration	no alteration	no alteration	no alteration	no alteration	no alteration	no alteration	no alteration
ccle_broad_2019	HS695T_SKIN	HS695T_SKIN	1	no alteration	no alteration	no alteration	no alteration	no alteration	no alteration	no alteration	no alteration	no alteration	no alteration	no alteration	no alteration	no alteration	no alteration	no alteration	D149N	no alteration	no alteration	no alteration	no alteration	no alteration	no alteration	no alteration	no alteration	no alteration	no alteration
ccle_broad_2019	KYSE150_OESOPHAGUS	KYSE150_OESOPHAGUS	1	no alteration	V430I	no alteration	no alteration	no alteration	no alteration	no alteration	no alteration	no alteration	no alteration	no alteration	no alteration	no alteration	no alteration	no alteration	D1579E	no alteration	no alteration	no alteration	no alteration	no alteration	no alteration	no alteration	no alteration	no alteration	no alteration
ccle_broad_2019	OE21_OESOPHAGUS	OE21_OESOPHAGUS	1	no alteration	no alteration	no alteration	no alteration	no alteration	no alteration	no alteration	no alteration	no alteration	no alteration	no alteration	no alteration	no alteration	no alteration	no alteration	E1005K	no alteration	no alteration	no alteration	no alteration	no alteration	no alteration	no alteration	no alteration	no alteration	no alteration
ccle_broad_2019	NCIH23_LUNG	NCIH23_LUNG	1	no alteration	no alteration	no alteration	no alteration	no alteration	no alteration	no alteration	no alteration	D1048Y	E1054A	no alteration	no alteration	no alteration	no alteration	no alteration	E1148del	no alteration	no alteration	no alteration	no alteration	no alteration	no alteration	no alteration	no alteration	no alteration	no alteration
ccle_broad_2019	SW1573_LUNG	SW1573_LUNG	1	no alteration	no alteration	no alteration	no alteration	no alteration	no alteration	no alteration	no alteration	no alteration	no alteration	no alteration	no alteration	no alteration	no alteration	no alteration	E1178Q	no alteration	no alteration	no alteration	no alteration	no alteration	no alteration	no alteration	no alteration	no alteration	no alteration
ccle_broad_2019	MDAMB468_BREAST	MDAMB468_BREAST	1	Q869* (driver)	no alteration	no alteration	no alteration	no alteration	no alteration	no alteration	no alteration	no alteration	no alteration	no alteration	no alteration	no alteration	no alteration	no alteration	E1784Q	no alteration	no alteration	no alteration	no alteration	no alteration	no alteration	no alteration	no alteration	no alteration	no alteration
ccle_broad_2019	NCIH2342_LUNG	NCIH2342_LUNG	1	no alteration	no alteration	no alteration	no alteration	no alteration	no alteration	no alteration	no alteration	no alteration	no alteration	no alteration	H742Y, R695K	no alteration	no alteration	no alteration	E263D	no alteration	no alteration	no alteration	no alteration	no alteration	no alteration	no alteration	no alteration	no alteration	no alteration
ccle_broad_2019	SNU81_LARGE_INTESTINE	SNU81_LARGE_INTESTINE	1	T1161M, L927V	no alteration	R555Q	E575K	R408* (driver), K396N	no alteration	no alteration	no alteration	K4N, K396N	E387* (driver), F1121V	F257L	no alteration	no alteration	R237* (driver)	no alteration	E53* (driver), S1508L	no alteration	no alteration	no alteration	no alteration	no alteration	no alteration	no alteration	no alteration	no alteration	no alteration
ccle_broad_2019	JHUEM7_ENDOMETRIUM	JHUEM7_ENDOMETRIUM	1	no alteration	no alteration	no alteration	G275D	I862F, K1372E	no alteration	no alteration	no alteration	no alteration	no alteration	no alteration	E1622*, E964K, S954Y	E367* (driver)	R260Q	no alteration	E848* (driver)	no alteration	no alteration	no alteration	no alteration	no alteration	no alteration	no alteration	no alteration	no alteration	no alteration
ccle_broad_2019	KYSE30_OESOPHAGUS	KYSE30_OESOPHAGUS	1	no alteration	no alteration	no alteration	no alteration	no alteration	no alteration	no alteration	A153G	no alteration	no alteration	no alteration	no alteration	no alteration	no alteration	no alteration	E868K	no alteration	no alteration	no alteration	no alteration	no alteration	no alteration	no alteration	no alteration	no alteration	no alteration
ccle_broad_2019	NCIH2227_LUNG	NCIH2227_LUNG	1	no alteration	no alteration	no alteration	no alteration	no alteration	no alteration	no alteration	no alteration	no alteration	no alteration	no alteration	no alteration	no alteration	no alteration	no alteration	E947* (driver)	no alteration	no alteration	no alteration	no alteration	no alteration	no alteration	no alteration	no alteration	no alteration	no alteration
ccle_broad_2019	SNU840_OVARY	SNU840_OVARY	1	no alteration	no alteration	no alteration	no alteration	no alteration	no alteration	no alteration	no alteration	no alteration	I952V	no alteration	no alteration	no alteration	no alteration	no alteration	G1301E	no alteration	no alteration	no alteration	no alteration	no alteration	no alteration	no alteration	no alteration	no alteration	no alteration
ccle_broad_2019	SKMES1_LUNG	SKMES1_LUNG	1	no alteration	no alteration	no alteration	no alteration	no alteration	no alteration	L86F	no alteration	no alteration	no alteration	no alteration	no alteration	no alteration	no alteration	no alteration	G292S	no alteration	no alteration	no alteration	no alteration	no alteration	no alteration	no alteration	no alteration	no alteration	no alteration
ccle_broad_2019	JEKO1_HAEMATOPOIETIC_AND_LYMPHOID_TISSUE	JEKO1_HAEMATOPOIETIC_AND_LYMPHOID_TISSUE	1	no alteration	no alteration	no alteration	N742S	no alteration	no alteration	no alteration	no alteration	no alteration	no alteration	no alteration	no alteration	no alteration	no alteration	no alteration	G395C	no alteration	no alteration	no alteration	no alteration	no alteration	no alteration	no alteration	no alteration	no alteration	no alteration
ccle_broad_2019	NCIH446_LUNG	NCIH446_LUNG	1	no alteration	no alteration	no alteration	no alteration	no alteration	no alteration	no alteration	no alteration	no alteration	no alteration	no alteration	no alteration	no alteration	no alteration	no alteration	G874V	no alteration	no alteration	no alteration	no alteration	no alteration	no alteration	no alteration	no alteration	no alteration	no alteration
ccle_broad_2019	LCLC97TM1_LUNG	LCLC97TM1_LUNG	1	S681C	no alteration	no alteration	no alteration	no alteration	no alteration	no alteration	no alteration	no alteration	no alteration	no alteration	no alteration	no alteration	no alteration	no alteration	G992Efs*9 (driver)	no alteration	no alteration	no alteration	no alteration	no alteration	no alteration	no alteration	no alteration	no alteration	no alteration
ccle_broad_2019	LN382_CENTRAL_NERVOUS_SYSTEM	LN382_CENTRAL_NERVOUS_SYSTEM	1	no alteration	no alteration	no alteration	S265Cfs*21 (driver)	no alteration	no alteration	no alteration	no alteration	no alteration	T733Nfs*4 (driver)	no alteration	no alteration	no alteration	no alteration	no alteration	K1491R	no alteration	no alteration	no alteration	no alteration	no alteration	no alteration	no alteration	no alteration	no alteration	no alteration
ccle_broad_2019	WSUDLCL2_HAEMATOPOIETIC_AND_LYMPHOID_TISSUE	WSUDLCL2_HAEMATOPOIETIC_AND_LYMPHOID_TISSUE	1	no alteration	no alteration	no alteration	no alteration	no alteration	no alteration	no alteration	no alteration	no alteration	no alteration	no alteration	no alteration	no alteration	no alteration	no alteration	K301N	no alteration	no alteration	no alteration	no alteration	no alteration	no alteration	no alteration	no alteration	no alteration	no alteration
ccle_broad_2019	LI7_LIVER	LI7_LIVER	1	no alteration	no alteration	no alteration	no alteration	no alteration	no alteration	no alteration	no alteration	no alteration	no alteration	no alteration	no alteration	no alteration	no alteration	no alteration	K404M	no alteration	no alteration	no alteration	no alteration	no alteration	no alteration	no alteration	no alteration	no alteration	no alteration
ccle_broad_2019	SNU1077_ENDOMETRIUM	SNU1077_ENDOMETRIUM	1	no alteration	no alteration	no alteration	no alteration	no alteration	no alteration	no alteration	no alteration	no alteration	no alteration	no alteration	no alteration	no alteration	no alteration	no alteration	K922_G924delinsR	no alteration	no alteration	no alteration	no alteration	no alteration	no alteration	no alteration	no alteration	no alteration	no alteration
ccle_broad_2019	CHL1_SKIN	CHL1_SKIN	1	no alteration	N350T	no alteration	no alteration	no alteration	no alteration	no alteration	no alteration	S200N	no alteration	no alteration	no alteration	no alteration	no alteration	no alteration	L103F	no alteration	no alteration	no alteration	no alteration	no alteration	no alteration	no alteration	no alteration	no alteration	no alteration
ccle_broad_2019	JHOM1_OVARY	JHOM1_OVARY	1	no alteration	no alteration	no alteration	no alteration	no alteration	no alteration	no alteration	no alteration	no alteration	N1087Kfs*4 (driver)	no alteration	no alteration	no alteration	no alteration	no alteration	L1073S	no alteration	no alteration	no alteration	no alteration	no alteration	no alteration	no alteration	no alteration	no alteration	no alteration
ccle_broad_2019	UO31_KIDNEY	UO31_KIDNEY	1	no alteration	no alteration	no alteration	K110N	no alteration	no alteration	no alteration	no alteration	no alteration	no alteration	no alteration	no alteration	no alteration	no alteration	no alteration	L472S	no alteration	no alteration	no alteration	no alteration	no alteration	no alteration	no alteration	no alteration	no alteration	no alteration
ccle_broad_2019	MV411_HAEMATOPOIETIC_AND_LYMPHOID_TISSUE	MV411_HAEMATOPOIETIC_AND_LYMPHOID_TISSUE	1	no alteration	no alteration	no alteration	no alteration	no alteration	no alteration	no alteration	no alteration	no alteration	no alteration	no alteration	no alteration	no alteration	no alteration	no alteration	L612P	no alteration	no alteration	no alteration	no alteration	no alteration	no alteration	no alteration	no alteration	no alteration	no alteration
ccle_broad_2019	PK45H_PANCREAS	PK45H_PANCREAS	1	no alteration	no alteration	no alteration	no alteration	no alteration	no alteration	no alteration	no alteration	no alteration	no alteration	no alteration	no alteration	no alteration	no alteration	no alteration	N1146K	no alteration	no alteration	no alteration	no alteration	no alteration	no alteration	no alteration	no alteration	no alteration	no alteration
ccle_broad_2019	OCIM1_HAEMATOPOIETIC_AND_LYMPHOID_TISSUE	OCIM1_HAEMATOPOIETIC_AND_LYMPHOID_TISSUE	1	no alteration	no alteration	no alteration	D1778G	no alteration	no alteration	no alteration	no alteration	no alteration	no alteration	no alteration	no alteration	no alteration	no alteration	*340Rext*8 (driver)	no alteration	no alteration	no alteration	no alteration	no alteration	no alteration	no alteration	no alteration	no alteration	no alteration	no alteration
ccle_broad_2019	HCC1359_LUNG	HCC1359_LUNG	1	no alteration	no alteration	no alteration	no alteration	no alteration	no alteration	no alteration	no alteration	Q1128H	no alteration	no alteration	no alteration	no alteration	A295G	no alteration	no alteration	no alteration	no alteration	no alteration	no alteration	no alteration	no alteration	no alteration	no alteration	no alteration	no alteration
ccle_broad_2019	L428_HAEMATOPOIETIC_AND_LYMPHOID_TISSUE	L428_HAEMATOPOIETIC_AND_LYMPHOID_TISSUE	1	no alteration	no alteration	no alteration	no alteration	no alteration	no alteration	no alteration	no alteration	no alteration	no alteration	no alteration	no alteration	no alteration	G112A	no alteration	no alteration	no alteration	no alteration	no alteration	no alteration	no alteration	no alteration	no alteration	no alteration	no alteration	no alteration
ccle_broad_2019	LMSU_STOMACH	LMSU_STOMACH	1	no alteration	no alteration	no alteration	no alteration	no alteration	no alteration	no alteration	no alteration	no alteration	no alteration	no alteration	no alteration	no alteration	M136L	no alteration	no alteration	no alteration	no alteration	no alteration	no alteration	no alteration	no alteration	no alteration	no alteration	no alteration	no alteration
ccle_broad_2019	SNU1_STOMACH	SNU1_STOMACH	1	no alteration	no alteration	no alteration	no alteration	no alteration	no alteration	no alteration	no alteration	no alteration	no alteration	G313E	V1125A, M1990Vfs*12	no alteration	M136L	no alteration	no alteration	no alteration	no alteration	no alteration	no alteration	no alteration	no alteration	no alteration	no alteration	no alteration	no alteration
ccle_broad_2019	SNUC1_LARGE_INTESTINE	SNUC1_LARGE_INTESTINE	1	no alteration	no alteration	no alteration	no alteration	no alteration	no alteration	no alteration	no alteration	no alteration	R1085I	L91* (driver)	no alteration	D277N	no alteration	no alteration	no alteration	no alteration	no alteration	no alteration	no alteration	no alteration	no alteration	no alteration	no alteration	no alteration	no alteration
ccle_broad_2019	HCC56_LARGE_INTESTINE	HCC56_LARGE_INTESTINE	1	no alteration	no alteration	no alteration	no alteration	no alteration	no alteration	no alteration	no alteration	no alteration	no alteration	no alteration	no alteration	E211G	no alteration	no alteration	no alteration	no alteration	no alteration	no alteration	no alteration	no alteration	no alteration	no alteration	no alteration	no alteration	no alteration
ccle_broad_2019	BCP1_HAEMATOPOIETIC_AND_LYMPHOID_TISSUE	BCP1_HAEMATOPOIETIC_AND_LYMPHOID_TISSUE	1	no alteration	no alteration	no alteration	no alteration	X796_splice (driver)	no alteration	no alteration	no alteration	no alteration	no alteration	no alteration	S792T	E617K	no alteration	no alteration	no alteration	no alteration	no alteration	no alteration	no alteration	no alteration	no alteration	no alteration	no alteration	no alteration	no alteration
ccle_broad_2019	HCC78_LUNG	HCC78_LUNG	1	no alteration	no alteration	no alteration	no alteration	no alteration	no alteration	no alteration	no alteration	no alteration	no alteration	no alteration	no alteration	E645K	no alteration	no alteration	no alteration	no alteration	no alteration	no alteration	no alteration	no alteration	no alteration	no alteration	no alteration	no alteration	no alteration
ccle_broad_2019	SCLC21H_LUNG	SCLC21H_LUNG	1	no alteration	no alteration	no alteration	V627Sfs*4 (driver)	no alteration	no alteration	no alteration	no alteration	no alteration	no alteration	no alteration	no alteration	E657* (driver)	no alteration	no alteration	no alteration	no alteration	no alteration	no alteration	no alteration	no alteration	no alteration	no alteration	no alteration	no alteration	no alteration
ccle_broad_2019	NCIH508_LARGE_INTESTINE	NCIH508_LARGE_INTESTINE	1	no alteration	no alteration	no alteration	no alteration	no alteration	no alteration	no alteration	no alteration	no alteration	no alteration	no alteration	no alteration	L273R	no alteration	no alteration	no alteration	no alteration	no alteration	no alteration	no alteration	no alteration	no alteration	no alteration	no alteration	no alteration	no alteration
ccle_broad_2019	KYO1_HAEMATOPOIETIC_AND_LYMPHOID_TISSUE	KYO1_HAEMATOPOIETIC_AND_LYMPHOID_TISSUE	1	no alteration	no alteration	no alteration	L52I	no alteration	no alteration	no alteration	no alteration	no alteration	no alteration	no alteration	no alteration	L88V	no alteration	no alteration	no alteration	no alteration	no alteration	no alteration	no alteration	no alteration	no alteration	no alteration	no alteration	no alteration	no alteration
ccle_broad_2019	JMSU1_URINARY_TRACT	JMSU1_URINARY_TRACT	1	no alteration	no alteration	no alteration	no alteration	no alteration	no alteration	no alteration	no alteration	no alteration	no alteration	no alteration	no alteration	M296Nfs*7 (driver)	no alteration	no alteration	no alteration	no alteration	no alteration	no alteration	no alteration	no alteration	no alteration	no alteration	no alteration	no alteration	no alteration
ccle_broad_2019	NIHOVCAR3_OVARY	NIHOVCAR3_OVARY	1	no alteration	no alteration	no alteration	no alteration	no alteration	no alteration	no alteration	no alteration	no alteration	no alteration	no alteration	A1042T	no alteration	no alteration	no alteration	no alteration	no alteration	no alteration	no alteration	no alteration	no alteration	no alteration	no alteration	no alteration	no alteration	no alteration
ccle_broad_2019	SKOV3_OVARY	SKOV3_OVARY	1	no alteration	no alteration	no alteration	no alteration	no alteration	no alteration	no alteration	no alteration	no alteration	no alteration	no alteration	A205V	no alteration	no alteration	no alteration	no alteration	no alteration	no alteration	no alteration	no alteration	no alteration	no alteration	no alteration	no alteration	no alteration	no alteration
ccle_broad_2019	NCIH1781_LUNG	NCIH1781_LUNG	1	no alteration	no alteration	no alteration	no alteration	no alteration	no alteration	no alteration	no alteration	no alteration	no alteration	no alteration	D1139V	no alteration	no alteration	no alteration	no alteration	no alteration	no alteration	no alteration	no alteration	no alteration	no alteration	no alteration	no alteration	no alteration	no alteration
ccle_broad_2019	COLO668_LUNG	COLO668_LUNG	1	no alteration	no alteration	no alteration	no alteration	no alteration	no alteration	no alteration	no alteration	no alteration	R356L	no alteration	D1205Y	no alteration	no alteration	no alteration	no alteration	no alteration	no alteration	no alteration	no alteration	no alteration	no alteration	no alteration	no alteration	no alteration	no alteration
ccle_broad_2019	NCIH1385_LUNG	NCIH1385_LUNG	1	no alteration	no alteration	no alteration	no alteration	no alteration	no alteration	no alteration	no alteration	no alteration	no alteration	no alteration	D1382Y	no alteration	no alteration	no alteration	no alteration	no alteration	no alteration	no alteration	no alteration	no alteration	no alteration	no alteration	no alteration	no alteration	no alteration
ccle_broad_2019	NCIH1573_LUNG	NCIH1573_LUNG	1	no alteration	no alteration	no alteration	no alteration	no alteration	no alteration	L174M	no alteration	no alteration	Q869Rfs*28 (driver)	no alteration	E272K, E1517Q	no alteration	no alteration	no alteration	no alteration	no alteration	no alteration	no alteration	no alteration	no alteration	no alteration	no alteration	no alteration	no alteration	no alteration
ccle_broad_2019	NCIH1930_LUNG	NCIH1930_LUNG	1	no alteration	no alteration	no alteration	no alteration	no alteration	no alteration	no alteration	no alteration	no alteration	no alteration	no alteration	E287Q	no alteration	no alteration	no alteration	no alteration	no alteration	no alteration	no alteration	no alteration	no alteration	no alteration	no alteration	no alteration	no alteration	no alteration
ccle_broad_2019	GCT_SOFT_TISSUE	GCT_SOFT_TISSUE	1	no alteration	no alteration	no alteration	no alteration	no alteration	no alteration	no alteration	no alteration	no alteration	no alteration	no alteration	E780A, P797A	no alteration	no alteration	no alteration	no alteration	no alteration	no alteration	no alteration	no alteration	no alteration	no alteration	no alteration	no alteration	no alteration	no alteration
ccle_broad_2019	FU97_STOMACH	FU97_STOMACH	1	no alteration	no alteration	no alteration	no alteration	no alteration	no alteration	no alteration	no alteration	no alteration	no alteration	no alteration	F1591I	no alteration	no alteration	no alteration	no alteration	no alteration	no alteration	no alteration	no alteration	no alteration	no alteration	no alteration	no alteration	no alteration	no alteration
ccle_broad_2019	OE33_OESOPHAGUS	OE33_OESOPHAGUS	1	no alteration	no alteration	no alteration	no alteration	no alteration	no alteration	no alteration	no alteration	no alteration	no alteration	no alteration	G1235V	no alteration	no alteration	no alteration	no alteration	no alteration	no alteration	no alteration	no alteration	no alteration	no alteration	no alteration	no alteration	no alteration	no alteration
ccle_broad_2019	ABC1_LUNG	ABC1_LUNG	1	no alteration	no alteration	no alteration	no alteration	no alteration	no alteration	no alteration	no alteration	no alteration	no alteration	no alteration	G1958C	no alteration	no alteration	no alteration	no alteration	no alteration	no alteration	no alteration	no alteration	no alteration	no alteration	no alteration	no alteration	no alteration	no alteration
ccle_broad_2019	PECAPJ49_UPPER_AERODIGESTIVE_TRACT	PECAPJ49_UPPER_AERODIGESTIVE_TRACT	1	no alteration	no alteration	no alteration	no alteration	no alteration	no alteration	no alteration	X59_splice (driver)	no alteration	no alteration	no alteration	I1982V	no alteration	no alteration	no alteration	no alteration	no alteration	no alteration	no alteration	no alteration	no alteration	no alteration	no alteration	no alteration	no alteration	no alteration
ccle_broad_2019	SNU449_LIVER	SNU449_LIVER	1	no alteration	no alteration	no alteration	no alteration	no alteration	no alteration	no alteration	no alteration	no alteration	no alteration	no alteration	I267_E268del	no alteration	no alteration	no alteration	no alteration	no alteration	no alteration	no alteration	no alteration	no alteration	no alteration	no alteration	no alteration	no alteration	no alteration
ccle_broad_2019	PANC1005_PANCREAS	PANC1005_PANCREAS	1	no alteration	no alteration	no alteration	I571T	no alteration	no alteration	no alteration	no alteration	no alteration	no alteration	no alteration	I290T	no alteration	no alteration	no alteration	no alteration	no alteration	no alteration	no alteration	no alteration	no alteration	no alteration	no alteration	no alteration	no alteration	no alteration
ccle_broad_2019	NCIH2347_LUNG	NCIH2347_LUNG	1	no alteration	no alteration	no alteration	C1697F (driver)	no alteration	no alteration	no alteration	no alteration	no alteration	no alteration	no alteration	I818L	no alteration	no alteration	no alteration	no alteration	no alteration	no alteration	no alteration	no alteration	no alteration	no alteration	no alteration	no alteration	no alteration	no alteration
ccle_broad_2019	LC1F_LUNG	LC1F_LUNG	1	no alteration	no alteration	no alteration	no alteration	no alteration	no alteration	no alteration	no alteration	no alteration	no alteration	no alteration	I912V	no alteration	no alteration	no alteration	no alteration	no alteration	no alteration	no alteration	no alteration	no alteration	no alteration	no alteration	no alteration	no alteration	no alteration
ccle_broad_2019	DMS79_LUNG	DMS79_LUNG	1	no alteration	no alteration	no alteration	no alteration	no alteration	no alteration	no alteration	no alteration	no alteration	no alteration	no alteration	K1087I	no alteration	no alteration	no alteration	no alteration	no alteration	no alteration	no alteration	no alteration	no alteration	no alteration	no alteration	no alteration	no alteration	no alteration
ccle_broad_2019	PC14_LUNG	PC14_LUNG	1	no alteration	no alteration	no alteration	no alteration	no alteration	no alteration	no alteration	no alteration	no alteration	no alteration	no alteration	L1785V	no alteration	no alteration	no alteration	no alteration	no alteration	no alteration	no alteration	no alteration	no alteration	no alteration	no alteration	no alteration	no alteration	no alteration
ccle_broad_2019	LN229_CENTRAL_NERVOUS_SYSTEM	LN229_CENTRAL_NERVOUS_SYSTEM	1	no alteration	no alteration	Q3H	no alteration	no alteration	no alteration	no alteration	no alteration	no alteration	no alteration	no alteration	L367S	no alteration	no alteration	no alteration	no alteration	no alteration	no alteration	no alteration	no alteration	no alteration	no alteration	no alteration	no alteration	no alteration	no alteration
ccle_broad_2019	LN235_CENTRAL_NERVOUS_SYSTEM	LN235_CENTRAL_NERVOUS_SYSTEM	1	no alteration	no alteration	no alteration	no alteration	no alteration	no alteration	no alteration	no alteration	no alteration	no alteration	no alteration	N1058S	no alteration	no alteration	no alteration	no alteration	no alteration	no alteration	no alteration	no alteration	no alteration	no alteration	no alteration	no alteration	no alteration	no alteration
ccle_broad_2019	OCILY3_HAEMATOPOIETIC_AND_LYMPHOID_TISSUE	OCILY3_HAEMATOPOIETIC_AND_LYMPHOID_TISSUE	1	no alteration	no alteration	no alteration	no alteration	no alteration	no alteration	no alteration	no alteration	no alteration	no alteration	no alteration	N1114K	no alteration	no alteration	no alteration	no alteration	no alteration	no alteration	no alteration	no alteration	no alteration	no alteration	no alteration	no alteration	no alteration	no alteration
ccle_broad_2019	T84_LARGE_INTESTINE	T84_LARGE_INTESTINE	1	no alteration	G63R	no alteration	no alteration	no alteration	no alteration	no alteration	no alteration	no alteration	no alteration	no alteration	N1317Kfs*2	no alteration	no alteration	no alteration	no alteration	no alteration	no alteration	no alteration	no alteration	no alteration	no alteration	no alteration	no alteration	no alteration	no alteration
ccle_broad_2019	RKN_SOFT_TISSUE	RKN_SOFT_TISSUE	1	no alteration	no alteration	no alteration	no alteration	no alteration	no alteration	no alteration	no alteration	no alteration	no alteration	no alteration	N1317Kfs*2	no alteration	no alteration	no alteration	no alteration	no alteration	no alteration	no alteration	no alteration	no alteration	no alteration	no alteration	no alteration	no alteration	no alteration
ccle_broad_2019	TOLEDO_HAEMATOPOIETIC_AND_LYMPHOID_TISSUE	TOLEDO_HAEMATOPOIETIC_AND_LYMPHOID_TISSUE	1	no alteration	no alteration	no alteration	no alteration	no alteration	no alteration	no alteration	no alteration	no alteration	no alteration	no alteration	N1317Kfs*2	no alteration	no alteration	no alteration	no alteration	no alteration	no alteration	no alteration	no alteration	no alteration	no alteration	no alteration	no alteration	no alteration	no alteration
ccle_broad_2019	RERFGC1B_STOMACH	RERFGC1B_STOMACH	1	no alteration	no alteration	no alteration	no alteration	no alteration	no alteration	no alteration	no alteration	no alteration	no alteration	no alteration	N1317Kfs*2	no alteration	no alteration	no alteration	no alteration	no alteration	no alteration	no alteration	no alteration	no alteration	no alteration	no alteration	no alteration	no alteration	no alteration
ccle_broad_2019	KALS1_CENTRAL_NERVOUS_SYSTEM	KALS1_CENTRAL_NERVOUS_SYSTEM	1	no alteration	no alteration	no alteration	no alteration	no alteration	no alteration	no alteration	no alteration	no alteration	no alteration	no alteration	N1317Kfs*2	no alteration	no alteration	no alteration	no alteration	no alteration	no alteration	no alteration	no alteration	no alteration	no alteration	no alteration	no alteration	no alteration	no alteration
ccle_broad_2019	AU565_BREAST	AU565_BREAST	1	no alteration	no alteration	no alteration	no alteration	no alteration	no alteration	no alteration	no alteration	no alteration	no alteration	no alteration	N1317Kfs*2	no alteration	no alteration	no alteration	no alteration	no alteration	no alteration	no alteration	no alteration	no alteration	no alteration	no alteration	no alteration	no alteration	no alteration
ccle_broad_2019	NCIN87_STOMACH	NCIN87_STOMACH	1	no alteration	no alteration	no alteration	no alteration	no alteration	no alteration	no alteration	no alteration	no alteration	no alteration	no alteration	N1317Kfs*2	no alteration	no alteration	no alteration	no alteration	no alteration	no alteration	no alteration	no alteration	no alteration	no alteration	no alteration	no alteration	no alteration	no alteration
ccle_broad_2019	H4_CENTRAL_NERVOUS_SYSTEM	H4_CENTRAL_NERVOUS_SYSTEM	1	no alteration	no alteration	no alteration	no alteration	no alteration	no alteration	no alteration	no alteration	no alteration	no alteration	no alteration	N1317Kfs*2	no alteration	no alteration	no alteration	no alteration	no alteration	no alteration	no alteration	no alteration	no alteration	no alteration	no alteration	no alteration	no alteration	no alteration
ccle_broad_2019	KURAMOCHI_OVARY	KURAMOCHI_OVARY	1	no alteration	no alteration	no alteration	no alteration	no alteration	no alteration	no alteration	no alteration	no alteration	no alteration	no alteration	N1317Kfs*2	no alteration	no alteration	no alteration	no alteration	no alteration	no alteration	no alteration	no alteration	no alteration	no alteration	no alteration	no alteration	no alteration	no alteration
ccle_broad_2019	SNU410_PANCREAS	SNU410_PANCREAS	1	no alteration	no alteration	no alteration	no alteration	no alteration	no alteration	no alteration	no alteration	no alteration	no alteration	no alteration	N1317Kfs*2	no alteration	no alteration	no alteration	no alteration	no alteration	no alteration	no alteration	no alteration	no alteration	no alteration	no alteration	no alteration	no alteration	no alteration
ccle_broad_2019	OVKATE_OVARY	OVKATE_OVARY	1	no alteration	no alteration	no alteration	no alteration	no alteration	no alteration	no alteration	no alteration	no alteration	no alteration	no alteration	N1317Kfs*2	no alteration	no alteration	no alteration	no alteration	no alteration	no alteration	no alteration	no alteration	no alteration	no alteration	no alteration	no alteration	no alteration	no alteration
ccle_broad_2019	MONOMAC6_HAEMATOPOIETIC_AND_LYMPHOID_TISSUE	MONOMAC6_HAEMATOPOIETIC_AND_LYMPHOID_TISSUE	1	no alteration	no alteration	no alteration	no alteration	no alteration	no alteration	no alteration	no alteration	no alteration	no alteration	no alteration	N1317Kfs*2	no alteration	no alteration	no alteration	no alteration	no alteration	no alteration	no alteration	no alteration	no alteration	no alteration	no alteration	no alteration	no alteration	no alteration
ccle_broad_2019	KARPAS422_HAEMATOPOIETIC_AND_LYMPHOID_TISSUE	KARPAS422_HAEMATOPOIETIC_AND_LYMPHOID_TISSUE	1	no alteration	no alteration	no alteration	no alteration	no alteration	no alteration	no alteration	no alteration	no alteration	no alteration	no alteration	N1317Kfs*2	no alteration	no alteration	no alteration	no alteration	no alteration	no alteration	no alteration	no alteration	no alteration	no alteration	no alteration	no alteration	no alteration	no alteration
ccle_broad_2019	HCC1428_BREAST	HCC1428_BREAST	1	no alteration	no alteration	no alteration	no alteration	no alteration	no alteration	no alteration	no alteration	no alteration	no alteration	no alteration	N1317Kfs*2	no alteration	no alteration	no alteration	no alteration	no alteration	no alteration	no alteration	no alteration	no alteration	no alteration	no alteration	no alteration	no alteration	no alteration
ccle_broad_2019	NCIH1944_LUNG	NCIH1944_LUNG	1	no alteration	no alteration	no alteration	no alteration	no alteration	no alteration	no alteration	no alteration	no alteration	no alteration	no alteration	N1317Kfs*2	no alteration	no alteration	no alteration	no alteration	no alteration	no alteration	no alteration	no alteration	no alteration	no alteration	no alteration	no alteration	no alteration	no alteration
ccle_broad_2019	CAL51_BREAST	CAL51_BREAST	1	no alteration	no alteration	no alteration	no alteration	no alteration	no alteration	no alteration	no alteration	no alteration	no alteration	no alteration	N1317Kfs*2	no alteration	no alteration	no alteration	no alteration	no alteration	no alteration	no alteration	no alteration	no alteration	no alteration	no alteration	no alteration	no alteration	no alteration
ccle_broad_2019	ML1_THYROID	ML1_THYROID	1	no alteration	no alteration	no alteration	no alteration	no alteration	no alteration	no alteration	no alteration	no alteration	no alteration	no alteration	N1317Kfs*2	no alteration	no alteration	no alteration	no alteration	no alteration	no alteration	no alteration	no alteration	no alteration	no alteration	no alteration	no alteration	no alteration	no alteration
ccle_broad_2019	CJM_SKIN	CJM_SKIN	1	no alteration	no alteration	no alteration	V1234L	R302W	no alteration	no alteration	no alteration	no alteration	no alteration	no alteration	N1317Kfs*2	no alteration	no alteration	no alteration	no alteration	no alteration	no alteration	no alteration	no alteration	no alteration	no alteration	no alteration	no alteration	no alteration	no alteration
ccle_broad_2019	CHAGOK1_LUNG	CHAGOK1_LUNG	1	no alteration	no alteration	no alteration	no alteration	no alteration	no alteration	no alteration	no alteration	no alteration	T104I	no alteration	N1317Kfs*2, D1251H	no alteration	no alteration	no alteration	no alteration	no alteration	no alteration	no alteration	no alteration	no alteration	no alteration	no alteration	no alteration	no alteration	no alteration
ccle_broad_2019	A253_SALIVARY_GLAND	A253_SALIVARY_GLAND	1	no alteration	no alteration	no alteration	no alteration	no alteration	no alteration	no alteration	no alteration	no alteration	no alteration	no alteration	N1706T	no alteration	no alteration	no alteration	no alteration	no alteration	no alteration	no alteration	no alteration	no alteration	no alteration	no alteration	no alteration	no alteration	no alteration
ccle_broad_2019	NCCSTCK140_STOMACH	NCCSTCK140_STOMACH	1	no alteration	no alteration	no alteration	no alteration	no alteration	no alteration	no alteration	no alteration	no alteration	no alteration	no alteration	N401Kfs*2	no alteration	no alteration	no alteration	no alteration	no alteration	no alteration	no alteration	no alteration	no alteration	no alteration	no alteration	no alteration	no alteration	no alteration
ccle_broad_2019	SCABER_URINARY_TRACT	SCABER_URINARY_TRACT	1	no alteration	no alteration	no alteration	no alteration	no alteration	no alteration	no alteration	no alteration	no alteration	no alteration	no alteration	N401Kfs*2	no alteration	no alteration	no alteration	no alteration	no alteration	no alteration	no alteration	no alteration	no alteration	no alteration	no alteration	no alteration	no alteration	no alteration
ccle_broad_2019	DANG_PANCREAS	DANG_PANCREAS	1	R1144Q	no alteration	no alteration	no alteration	no alteration	no alteration	no alteration	no alteration	no alteration	no alteration	no alteration	N401Kfs*2	no alteration	no alteration	no alteration	no alteration	no alteration	no alteration	no alteration	no alteration	no alteration	no alteration	no alteration	no alteration	no alteration	no alteration
ccle_broad_2019	TC71_BONE	TC71_BONE	1	no alteration	no alteration	no alteration	no alteration	no alteration	no alteration	no alteration	no alteration	no alteration	no alteration	A317P	no alteration	no alteration	no alteration	no alteration	no alteration	no alteration	no alteration	no alteration	no alteration	no alteration	no alteration	no alteration	no alteration	no alteration	no alteration
ccle_broad_2019	BT549_BREAST	BT549_BREAST	1	no alteration	no alteration	no alteration	no alteration	no alteration	no alteration	no alteration	no alteration	no alteration	no alteration	I136V	no alteration	no alteration	no alteration	no alteration	no alteration	no alteration	no alteration	no alteration	no alteration	no alteration	no alteration	no alteration	no alteration	no alteration	no alteration
ccle_broad_2019	NCIH2081_LUNG	NCIH2081_LUNG	1	no alteration	no alteration	no alteration	no alteration	no alteration	no alteration	no alteration	no alteration	no alteration	no alteration	N275K	no alteration	no alteration	no alteration	no alteration	no alteration	no alteration	no alteration	no alteration	no alteration	no alteration	no alteration	no alteration	no alteration	no alteration	no alteration
ccle_broad_2019	SW1271_LUNG	SW1271_LUNG	1	no alteration	no alteration	no alteration	K1233I	R119P	no alteration	no alteration	no alteration	S950C	A745P	no alteration	no alteration	no alteration	no alteration	no alteration	no alteration	no alteration	no alteration	no alteration	no alteration	no alteration	no alteration	no alteration	no alteration	no alteration	no alteration
ccle_broad_2019	NCIH146_LUNG	NCIH146_LUNG	1	no alteration	no alteration	no alteration	no alteration	no alteration	no alteration	no alteration	no alteration	no alteration	C219R	no alteration	no alteration	no alteration	no alteration	no alteration	no alteration	no alteration	no alteration	no alteration	no alteration	no alteration	no alteration	no alteration	no alteration	no alteration	no alteration
ccle_broad_2019	CH157MN_CENTRAL_NERVOUS_SYSTEM	CH157MN_CENTRAL_NERVOUS_SYSTEM	1	no alteration	no alteration	no alteration	no alteration	no alteration	no alteration	no alteration	no alteration	no alteration	C350S	no alteration	no alteration	no alteration	no alteration	no alteration	no alteration	no alteration	no alteration	no alteration	no alteration	no alteration	no alteration	no alteration	no alteration	no alteration	no alteration
ccle_broad_2019	SNU8_OVARY	SNU8_OVARY	1	no alteration	no alteration	no alteration	no alteration	no alteration	no alteration	no alteration	no alteration	no alteration	D236Y	no alteration	no alteration	no alteration	no alteration	no alteration	no alteration	no alteration	no alteration	no alteration	no alteration	no alteration	no alteration	no alteration	no alteration	no alteration	no alteration
ccle_broad_2019	NCIH1648_LUNG	NCIH1648_LUNG	1	no alteration	no alteration	no alteration	no alteration	no alteration	R69Q	no alteration	no alteration	no alteration	E726* (driver)	no alteration	no alteration	no alteration	no alteration	no alteration	no alteration	no alteration	no alteration	no alteration	no alteration	no alteration	no alteration	no alteration	no alteration	no alteration	no alteration
ccle_broad_2019	KNS42_CENTRAL_NERVOUS_SYSTEM	KNS42_CENTRAL_NERVOUS_SYSTEM	1	no alteration	no alteration	no alteration	no alteration	no alteration	no alteration	no alteration	no alteration	no alteration	G481C	no alteration	no alteration	no alteration	no alteration	no alteration	no alteration	no alteration	no alteration	no alteration	no alteration	no alteration	no alteration	no alteration	no alteration	no alteration	no alteration
ccle_broad_2019	KYM1_SOFT_TISSUE	KYM1_SOFT_TISSUE	1	no alteration	no alteration	no alteration	no alteration	no alteration	no alteration	no alteration	no alteration	no alteration	H107R	no alteration	no alteration	no alteration	no alteration	no alteration	no alteration	no alteration	no alteration	no alteration	no alteration	no alteration	no alteration	no alteration	no alteration	no alteration	no alteration
ccle_broad_2019	TE8_OESOPHAGUS	TE8_OESOPHAGUS	1	no alteration	no alteration	no alteration	no alteration	no alteration	no alteration	no alteration	no alteration	E1131K	H804Y	no alteration	no alteration	no alteration	no alteration	no alteration	no alteration	no alteration	no alteration	no alteration	no alteration	no alteration	no alteration	no alteration	no alteration	no alteration	no alteration
ccle_broad_2019	PATU8988S_PANCREAS	PATU8988S_PANCREAS	1	no alteration	no alteration	no alteration	no alteration	no alteration	no alteration	no alteration	no alteration	no alteration	I275F	no alteration	no alteration	no alteration	no alteration	no alteration	no alteration	no alteration	no alteration	no alteration	no alteration	no alteration	no alteration	no alteration	no alteration	no alteration	no alteration
ccle_broad_2019	NCIH2286_LUNG	NCIH2286_LUNG	1	Q652L	no alteration	no alteration	no alteration	no alteration	no alteration	no alteration	no alteration	no alteration	M28I	no alteration	no alteration	no alteration	no alteration	no alteration	no alteration	no alteration	no alteration	no alteration	no alteration	no alteration	no alteration	no alteration	no alteration	no alteration	no alteration
ccle_broad_2019	GCIY_STOMACH	GCIY_STOMACH	1	no alteration	no alteration	no alteration	no alteration	no alteration	no alteration	no alteration	no alteration	no alteration	M29I	no alteration	no alteration	no alteration	no alteration	no alteration	no alteration	no alteration	no alteration	no alteration	no alteration	no alteration	no alteration	no alteration	no alteration	no alteration	no alteration
ccle_broad_2019	SNU349_KIDNEY	SNU349_KIDNEY	1	A1380V	no alteration	no alteration	no alteration	no alteration	no alteration	no alteration	no alteration	no alteration	N576Ifs*14 (driver)	no alteration	no alteration	no alteration	no alteration	no alteration	no alteration	no alteration	no alteration	no alteration	no alteration	no alteration	no alteration	no alteration	no alteration	no alteration	no alteration
ccle_broad_2019	SW780_URINARY_TRACT	SW780_URINARY_TRACT	1	no alteration	no alteration	no alteration	no alteration	no alteration	no alteration	no alteration	no alteration	no alteration	N576Kfs*2 (driver)	no alteration	no alteration	no alteration	no alteration	no alteration	no alteration	no alteration	no alteration	no alteration	no alteration	no alteration	no alteration	no alteration	no alteration	no alteration	no alteration
ccle_broad_2019	RERFLCMS_LUNG	RERFLCMS_LUNG	1	no alteration	no alteration	no alteration	no alteration	no alteration	no alteration	no alteration	no alteration	no alteration	N666H	no alteration	no alteration	no alteration	no alteration	no alteration	no alteration	no alteration	no alteration	no alteration	no alteration	no alteration	no alteration	no alteration	no alteration	no alteration	no alteration
ccle_broad_2019	HS944T_SKIN	HS944T_SKIN	1	no alteration	no alteration	no alteration	no alteration	no alteration	no alteration	no alteration	no alteration	A1311S	no alteration	no alteration	no alteration	no alteration	no alteration	no alteration	no alteration	no alteration	no alteration	no alteration	no alteration	no alteration	no alteration	no alteration	no alteration	no alteration	no alteration
ccle_broad_2019	NCIH2291_LUNG	NCIH2291_LUNG	1	no alteration	no alteration	no alteration	no alteration	no alteration	no alteration	no alteration	no alteration	K41E	no alteration	no alteration	no alteration	no alteration	no alteration	no alteration	no alteration	no alteration	no alteration	no alteration	no alteration	no alteration	no alteration	no alteration	no alteration	no alteration	no alteration
ccle_broad_2019	TUHR10TKB_KIDNEY	TUHR10TKB_KIDNEY	1	no alteration	no alteration	no alteration	no alteration	no alteration	no alteration	no alteration	no alteration	L164Cfs*11	no alteration	no alteration	no alteration	no alteration	no alteration	no alteration	no alteration	no alteration	no alteration	no alteration	no alteration	no alteration	no alteration	no alteration	no alteration	no alteration	no alteration
ccle_broad_2019	HCC2935_LUNG	HCC2935_LUNG	1	no alteration	M672I	no alteration	no alteration	no alteration	no alteration	no alteration	no alteration	L344del	no alteration	no alteration	no alteration	no alteration	no alteration	no alteration	no alteration	no alteration	no alteration	no alteration	no alteration	no alteration	no alteration	no alteration	no alteration	no alteration	no alteration
ccle_broad_2019	RKO_LARGE_INTESTINE	RKO_LARGE_INTESTINE	1	E345Vfs*63 (driver)	no alteration	no alteration	D435Y	no alteration	S389P	no alteration	no alteration	M807V	no alteration	no alteration	no alteration	no alteration	no alteration	no alteration	no alteration	no alteration	no alteration	no alteration	no alteration	no alteration	no alteration	no alteration	no alteration	no alteration	no alteration
ccle_broad_2019	KP4_PANCREAS	KP4_PANCREAS	1	no alteration	no alteration	no alteration	no alteration	no alteration	no alteration	no alteration	no alteration	N1030Y	no alteration	no alteration	no alteration	no alteration	no alteration	no alteration	no alteration	no alteration	no alteration	no alteration	no alteration	no alteration	no alteration	no alteration	no alteration	no alteration	no alteration
ccle_broad_2019	NCO2_HAEMATOPOIETIC_AND_LYMPHOID_TISSUE	NCO2_HAEMATOPOIETIC_AND_LYMPHOID_TISSUE	1	no alteration	no alteration	no alteration	no alteration	no alteration	no alteration	no alteration	A153G	no alteration	no alteration	no alteration	no alteration	no alteration	no alteration	no alteration	no alteration	no alteration	no alteration	no alteration	no alteration	no alteration	no alteration	no alteration	no alteration	no alteration	no alteration
ccle_broad_2019	THP1_HAEMATOPOIETIC_AND_LYMPHOID_TISSUE	THP1_HAEMATOPOIETIC_AND_LYMPHOID_TISSUE	1	no alteration	no alteration	no alteration	no alteration	Y1117F	no alteration	no alteration	A153G	no alteration	no alteration	no alteration	no alteration	no alteration	no alteration	no alteration	no alteration	no alteration	no alteration	no alteration	no alteration	no alteration	no alteration	no alteration	no alteration	no alteration	no alteration
ccle_broad_2019	HS766T_PANCREAS	HS766T_PANCREAS	1	no alteration	no alteration	no alteration	no alteration	no alteration	no alteration	no alteration	E105* (driver)	no alteration	no alteration	no alteration	no alteration	no alteration	no alteration	no alteration	no alteration	no alteration	no alteration	no alteration	no alteration	no alteration	no alteration	no alteration	no alteration	no alteration	no alteration
ccle_broad_2019	RAJI_HAEMATOPOIETIC_AND_LYMPHOID_TISSUE	RAJI_HAEMATOPOIETIC_AND_LYMPHOID_TISSUE	1	no alteration	no alteration	no alteration	no alteration	no alteration	no alteration	no alteration	E105G	no alteration	no alteration	no alteration	no alteration	no alteration	no alteration	no alteration	no alteration	no alteration	no alteration	no alteration	no alteration	no alteration	no alteration	no alteration	no alteration	no alteration	no alteration
ccle_broad_2019	HS746T_STOMACH	HS746T_STOMACH	1	no alteration	no alteration	no alteration	S186F	no alteration	no alteration	no alteration	K317N	no alteration	no alteration	no alteration	no alteration	no alteration	no alteration	no alteration	no alteration	no alteration	no alteration	no alteration	no alteration	no alteration	no alteration	no alteration	no alteration	no alteration	no alteration
ccle_broad_2019	YD15_SALIVARY_GLAND	YD15_SALIVARY_GLAND	1	no alteration	no alteration	no alteration	no alteration	no alteration	no alteration	A182E	no alteration	no alteration	no alteration	no alteration	no alteration	no alteration	no alteration	no alteration	no alteration	no alteration	no alteration	no alteration	no alteration	no alteration	no alteration	no alteration	no alteration	no alteration	no alteration
ccle_broad_2019	NCIH889_LUNG	NCIH889_LUNG	1	no alteration	no alteration	no alteration	no alteration	no alteration	no alteration	D280H	no alteration	no alteration	no alteration	no alteration	no alteration	no alteration	no alteration	no alteration	no alteration	no alteration	no alteration	no alteration	no alteration	no alteration	no alteration	no alteration	no alteration	no alteration	no alteration
ccle_broad_2019	PK59_PANCREAS	PK59_PANCREAS	1	no alteration	no alteration	no alteration	no alteration	no alteration	no alteration	E2A	no alteration	no alteration	no alteration	no alteration	no alteration	no alteration	no alteration	no alteration	no alteration	no alteration	no alteration	no alteration	no alteration	no alteration	no alteration	no alteration	no alteration	no alteration	no alteration
ccle_broad_2019	SW1088_CENTRAL_NERVOUS_SYSTEM	SW1088_CENTRAL_NERVOUS_SYSTEM	1	no alteration	no alteration	no alteration	no alteration	no alteration	no alteration	G233Efs*32 (driver)	no alteration	no alteration	no alteration	no alteration	no alteration	no alteration	no alteration	no alteration	no alteration	no alteration	no alteration	no alteration	no alteration	no alteration	no alteration	no alteration	no alteration	no alteration	no alteration
ccle_broad_2019	BT20_BREAST	BT20_BREAST	1	no alteration	no alteration	no alteration	no alteration	no alteration	no alteration	G233W	no alteration	no alteration	no alteration	no alteration	no alteration	no alteration	no alteration	no alteration	no alteration	no alteration	no alteration	no alteration	no alteration	no alteration	no alteration	no alteration	no alteration	no alteration	no alteration
ccle_broad_2019	PF382_HAEMATOPOIETIC_AND_LYMPHOID_TISSUE	PF382_HAEMATOPOIETIC_AND_LYMPHOID_TISSUE	1	M569T	no alteration	no alteration	no alteration	Q626R	no alteration	N244D	no alteration	no alteration	no alteration	no alteration	no alteration	no alteration	no alteration	no alteration	no alteration	no alteration	no alteration	no alteration	no alteration	no alteration	no alteration	no alteration	no alteration	no alteration	no alteration
ccle_broad_2019	EOL1_HAEMATOPOIETIC_AND_LYMPHOID_TISSUE	EOL1_HAEMATOPOIETIC_AND_LYMPHOID_TISSUE	1	no alteration	no alteration	no alteration	no alteration	no alteration	C328S	no alteration	no alteration	no alteration	no alteration	no alteration	no alteration	no alteration	no alteration	no alteration	no alteration	no alteration	no alteration	no alteration	no alteration	no alteration	no alteration	no alteration	no alteration	no alteration	no alteration
ccle_broad_2019	JHH7_LIVER	JHH7_LIVER	1	no alteration	no alteration	no alteration	L137I	no alteration	G170W	no alteration	no alteration	no alteration	no alteration	no alteration	no alteration	no alteration	no alteration	no alteration	no alteration	no alteration	no alteration	no alteration	no alteration	no alteration	no alteration	no alteration	no alteration	no alteration	no alteration
ccle_broad_2019	GRM_SKIN	GRM_SKIN	1	no alteration	no alteration	no alteration	no alteration	no alteration	L331V	no alteration	no alteration	no alteration	no alteration	no alteration	no alteration	no alteration	no alteration	no alteration	no alteration	no alteration	no alteration	no alteration	no alteration	no alteration	no alteration	no alteration	no alteration	no alteration	no alteration
ccle_broad_2019	PSN1_PANCREAS	PSN1_PANCREAS	1	no alteration	no alteration	no alteration	no alteration	no alteration	L331V	no alteration	no alteration	no alteration	no alteration	no alteration	no alteration	no alteration	no alteration	no alteration	no alteration	no alteration	no alteration	no alteration	no alteration	no alteration	no alteration	no alteration	no alteration	no alteration	no alteration
ccle_broad_2019	HUNS1_HAEMATOPOIETIC_AND_LYMPHOID_TISSUE	HUNS1_HAEMATOPOIETIC_AND_LYMPHOID_TISSUE	1	no alteration	no alteration	no alteration	no alteration	D849G	no alteration	no alteration	no alteration	no alteration	no alteration	no alteration	no alteration	no alteration	no alteration	no alteration	no alteration	no alteration	no alteration	no alteration	no alteration	no alteration	no alteration	no alteration	no alteration	no alteration	no alteration
ccle_broad_2019	SNU738_CENTRAL_NERVOUS_SYSTEM	SNU738_CENTRAL_NERVOUS_SYSTEM	1	no alteration	no alteration	no alteration	no alteration	K873R	no alteration	no alteration	no alteration	no alteration	no alteration	no alteration	no alteration	no alteration	no alteration	no alteration	no alteration	no alteration	no alteration	no alteration	no alteration	no alteration	no alteration	no alteration	no alteration	no alteration	no alteration
ccle_broad_2019	CAL29_URINARY_TRACT	CAL29_URINARY_TRACT	1	no alteration	no alteration	no alteration	no alteration	L446Rfs*17 (driver)	no alteration	no alteration	no alteration	no alteration	no alteration	no alteration	no alteration	no alteration	no alteration	no alteration	no alteration	no alteration	no alteration	no alteration	no alteration	no alteration	no alteration	no alteration	no alteration	no alteration	no alteration
ccle_broad_2019	LU99_LUNG	LU99_LUNG	1	no alteration	no alteration	no alteration	N343K	L602V	no alteration	no alteration	no alteration	no alteration	no alteration	no alteration	no alteration	no alteration	no alteration	no alteration	no alteration	no alteration	no alteration	no alteration	no alteration	no alteration	no alteration	no alteration	no alteration	no alteration	no alteration
ccle_broad_2019	M07E_HAEMATOPOIETIC_AND_LYMPHOID_TISSUE	M07E_HAEMATOPOIETIC_AND_LYMPHOID_TISSUE	1	no alteration	no alteration	no alteration	no alteration	M1139T	no alteration	no alteration	no alteration	no alteration	no alteration	no alteration	no alteration	no alteration	no alteration	no alteration	no alteration	no alteration	no alteration	no alteration	no alteration	no alteration	no alteration	no alteration	no alteration	no alteration	no alteration
ccle_broad_2019	RCHACV_HAEMATOPOIETIC_AND_LYMPHOID_TISSUE	RCHACV_HAEMATOPOIETIC_AND_LYMPHOID_TISSUE	1	no alteration	no alteration	no alteration	no alteration	M267I	no alteration	no alteration	no alteration	no alteration	no alteration	no alteration	no alteration	no alteration	no alteration	no alteration	no alteration	no alteration	no alteration	no alteration	no alteration	no alteration	no alteration	no alteration	no alteration	no alteration	no alteration
ccle_broad_2019	NCIH1563_LUNG	NCIH1563_LUNG	1	no alteration	no alteration	no alteration	A1453S	M509I	no alteration	no alteration	no alteration	no alteration	no alteration	no alteration	no alteration	no alteration	no alteration	no alteration	no alteration	no alteration	no alteration	no alteration	no alteration	no alteration	no alteration	no alteration	no alteration	no alteration	no alteration
ccle_broad_2019	VMRCLCD_LUNG	VMRCLCD_LUNG	1	no alteration	no alteration	no alteration	A134D	no alteration	no alteration	no alteration	no alteration	no alteration	no alteration	no alteration	no alteration	no alteration	no alteration	no alteration	no alteration	no alteration	no alteration	no alteration	no alteration	no alteration	no alteration	no alteration	no alteration	no alteration	no alteration
ccle_broad_2019	BFTC905_URINARY_TRACT	BFTC905_URINARY_TRACT	1	no alteration	no alteration	no alteration	D1398N	no alteration	no alteration	no alteration	no alteration	no alteration	no alteration	no alteration	no alteration	no alteration	no alteration	no alteration	no alteration	no alteration	no alteration	no alteration	no alteration	no alteration	no alteration	no alteration	no alteration	no alteration	no alteration
ccle_broad_2019	SNU1214_UPPER_AERODIGESTIVE_TRACT	SNU1214_UPPER_AERODIGESTIVE_TRACT	1	no alteration	no alteration	no alteration	E1683Q	no alteration	no alteration	no alteration	no alteration	no alteration	no alteration	no alteration	no alteration	no alteration	no alteration	no alteration	no alteration	no alteration	no alteration	no alteration	no alteration	no alteration	no alteration	no alteration	no alteration	no alteration	no alteration
ccle_broad_2019	MOTN1_HAEMATOPOIETIC_AND_LYMPHOID_TISSUE	MOTN1_HAEMATOPOIETIC_AND_LYMPHOID_TISSUE	1	no alteration	no alteration	no alteration	G401E	no alteration	no alteration	no alteration	no alteration	no alteration	no alteration	no alteration	no alteration	no alteration	no alteration	no alteration	no alteration	no alteration	no alteration	no alteration	no alteration	no alteration	no alteration	no alteration	no alteration	no alteration	no alteration
ccle_broad_2019	PLCPRF5_LIVER	PLCPRF5_LIVER	1	no alteration	no alteration	no alteration	I1026V	no alteration	no alteration	no alteration	no alteration	no alteration	no alteration	no alteration	no alteration	no alteration	no alteration	no alteration	no alteration	no alteration	no alteration	no alteration	no alteration	no alteration	no alteration	no alteration	no alteration	no alteration	no alteration
ccle_broad_2019	VMRCRCZ_KIDNEY	VMRCRCZ_KIDNEY	1	no alteration	no alteration	no alteration	I1044V	no alteration	no alteration	no alteration	no alteration	no alteration	no alteration	no alteration	no alteration	no alteration	no alteration	no alteration	no alteration	no alteration	no alteration	no alteration	no alteration	no alteration	no alteration	no alteration	no alteration	no alteration	no alteration
ccle_broad_2019	NUGC4_STOMACH	NUGC4_STOMACH	1	no alteration	no alteration	no alteration	I456T	no alteration	no alteration	no alteration	no alteration	no alteration	no alteration	no alteration	no alteration	no alteration	no alteration	no alteration	no alteration	no alteration	no alteration	no alteration	no alteration	no alteration	no alteration	no alteration	no alteration	no alteration	no alteration
ccle_broad_2019	HCC2157_BREAST	HCC2157_BREAST	1	no alteration	no alteration	no alteration	L30F	no alteration	no alteration	no alteration	no alteration	no alteration	no alteration	no alteration	no alteration	no alteration	no alteration	no alteration	no alteration	no alteration	no alteration	no alteration	no alteration	no alteration	no alteration	no alteration	no alteration	no alteration	no alteration
ccle_broad_2019	JHOS2_OVARY	JHOS2_OVARY	1	no alteration	no alteration	no alteration	M1? (driver)	no alteration	no alteration	no alteration	no alteration	no alteration	no alteration	no alteration	no alteration	no alteration	no alteration	no alteration	no alteration	no alteration	no alteration	no alteration	no alteration	no alteration	no alteration	no alteration	no alteration	no alteration	no alteration
ccle_broad_2019	NCIH322_LUNG	NCIH322_LUNG	1	Q851H	X368_splice	no alteration	M1014I	no alteration	no alteration	no alteration	no alteration	no alteration	no alteration	no alteration	no alteration	no alteration	no alteration	no alteration	no alteration	no alteration	no alteration	no alteration	no alteration	no alteration	no alteration	no alteration	no alteration	no alteration	no alteration
ccle_broad_2019	TOV21G_OVARY	TOV21G_OVARY	1	no alteration	no alteration	E225K	no alteration	no alteration	no alteration	no alteration	no alteration	no alteration	no alteration	no alteration	no alteration	no alteration	no alteration	no alteration	no alteration	no alteration	no alteration	no alteration	no alteration	no alteration	no alteration	no alteration	no alteration	no alteration	no alteration
ccle_broad_2019	SKMEL2_SKIN	SKMEL2_SKIN	1	no alteration	no alteration	E517V	no alteration	no alteration	no alteration	no alteration	no alteration	no alteration	no alteration	no alteration	no alteration	no alteration	no alteration	no alteration	no alteration	no alteration	no alteration	no alteration	no alteration	no alteration	no alteration	no alteration	no alteration	no alteration	no alteration
ccle_broad_2019	CAPAN2_PANCREAS	CAPAN2_PANCREAS	1	no alteration	no alteration	E521K	no alteration	no alteration	no alteration	no alteration	no alteration	no alteration	no alteration	no alteration	no alteration	no alteration	no alteration	no alteration	no alteration	no alteration	no alteration	no alteration	no alteration	no alteration	no alteration	no alteration	no alteration	no alteration	no alteration
ccle_broad_2019	SNB75_CENTRAL_NERVOUS_SYSTEM	SNB75_CENTRAL_NERVOUS_SYSTEM	1	no alteration	no alteration	L157S	no alteration	no alteration	no alteration	no alteration	no alteration	no alteration	no alteration	no alteration	no alteration	no alteration	no alteration	no alteration	no alteration	no alteration	no alteration	no alteration	no alteration	no alteration	no alteration	no alteration	no alteration	no alteration	no alteration
ccle_broad_2019	NCIH810_LUNG	NCIH810_LUNG	1	no alteration	L554F	no alteration	no alteration	no alteration	no alteration	no alteration	no alteration	no alteration	no alteration	no alteration	no alteration	no alteration	no alteration	no alteration	no alteration	no alteration	no alteration	no alteration	no alteration	no alteration	no alteration	no alteration	no alteration	no alteration	no alteration
ccle_broad_2019	NCIH1105_LUNG	NCIH1105_LUNG	1	no alteration	N99Kfs*2	no alteration	no alteration	no alteration	no alteration	no alteration	no alteration	no alteration	no alteration	no alteration	no alteration	no alteration	no alteration	no alteration	no alteration	no alteration	no alteration	no alteration	no alteration	no alteration	no alteration	no alteration	no alteration	no alteration	no alteration
ccle_broad_2019	KG1_HAEMATOPOIETIC_AND_LYMPHOID_TISSUE	KG1_HAEMATOPOIETIC_AND_LYMPHOID_TISSUE	1	no alteration	N99Kfs*2	no alteration	no alteration	no alteration	no alteration	no alteration	no alteration	no alteration	no alteration	no alteration	no alteration	no alteration	no alteration	no alteration	no alteration	no alteration	no alteration	no alteration	no alteration	no alteration	no alteration	no alteration	no alteration	no alteration	no alteration
ccle_broad_2019	HUTU80_SMALL_INTESTINE	HUTU80_SMALL_INTESTINE	1	no alteration	N99Kfs*2	no alteration	no alteration	no alteration	no alteration	no alteration	no alteration	no alteration	no alteration	no alteration	no alteration	no alteration	no alteration	no alteration	no alteration	no alteration	no alteration	no alteration	no alteration	no alteration	no alteration	no alteration	no alteration	no alteration	no alteration
ccle_broad_2019	SUDHL1_HAEMATOPOIETIC_AND_LYMPHOID_TISSUE	SUDHL1_HAEMATOPOIETIC_AND_LYMPHOID_TISSUE	1	no alteration	N99Kfs*2	no alteration	no alteration	no alteration	no alteration	no alteration	no alteration	no alteration	no alteration	no alteration	no alteration	no alteration	no alteration	no alteration	no alteration	no alteration	no alteration	no alteration	no alteration	no alteration	no alteration	no alteration	no alteration	no alteration	no alteration
ccle_broad_2019	SUPT11_HAEMATOPOIETIC_AND_LYMPHOID_TISSUE	SUPT11_HAEMATOPOIETIC_AND_LYMPHOID_TISSUE	1	T1161M	N99Kfs*2	no alteration	no alteration	no alteration	no alteration	no alteration	no alteration	no alteration	no alteration	no alteration	no alteration	no alteration	no alteration	no alteration	no alteration	no alteration	no alteration	no alteration	no alteration	no alteration	no alteration	no alteration	no alteration	no alteration	no alteration
ccle_broad_2019	MDAMB175VII_BREAST	MDAMB175VII_BREAST	1	A1442G	no alteration	no alteration	no alteration	no alteration	no alteration	no alteration	no alteration	no alteration	no alteration	no alteration	no alteration	no alteration	no alteration	no alteration	no alteration	no alteration	no alteration	no alteration	no alteration	no alteration	no alteration	no alteration	no alteration	no alteration	no alteration
ccle_broad_2019	SNU423_LIVER	SNU423_LIVER	1	A280S	no alteration	no alteration	no alteration	no alteration	no alteration	no alteration	no alteration	no alteration	no alteration	no alteration	no alteration	no alteration	no alteration	no alteration	no alteration	no alteration	no alteration	no alteration	no alteration	no alteration	no alteration	no alteration	no alteration	no alteration	no alteration
ccle_broad_2019	SH10TC_STOMACH	SH10TC_STOMACH	1	A438V	no alteration	no alteration	no alteration	no alteration	no alteration	no alteration	no alteration	no alteration	no alteration	no alteration	no alteration	no alteration	no alteration	no alteration	no alteration	no alteration	no alteration	no alteration	no alteration	no alteration	no alteration	no alteration	no alteration	no alteration	no alteration
ccle_broad_2019	SNU16_STOMACH	SNU16_STOMACH	1	A778T	no alteration	no alteration	no alteration	no alteration	no alteration	no alteration	no alteration	no alteration	no alteration	no alteration	no alteration	no alteration	no alteration	no alteration	no alteration	no alteration	no alteration	no alteration	no alteration	no alteration	no alteration	no alteration	no alteration	no alteration	no alteration
ccle_broad_2019	OCIAML2_HAEMATOPOIETIC_AND_LYMPHOID_TISSUE	OCIAML2_HAEMATOPOIETIC_AND_LYMPHOID_TISSUE	1	E1451K	no alteration	no alteration	no alteration	no alteration	no alteration	no alteration	no alteration	no alteration	no alteration	no alteration	no alteration	no alteration	no alteration	no alteration	no alteration	no alteration	no alteration	no alteration	no alteration	no alteration	no alteration	no alteration	no alteration	no alteration	no alteration
ccle_broad_2019	RCM1_LARGE_INTESTINE	RCM1_LARGE_INTESTINE	1	H463Y	no alteration	no alteration	no alteration	no alteration	no alteration	no alteration	no alteration	no alteration	no alteration	no alteration	no alteration	no alteration	no alteration	no alteration	no alteration	no alteration	no alteration	no alteration	no alteration	no alteration	no alteration	no alteration	no alteration	no alteration	no alteration
ccle_broad_2019	HGC27_STOMACH	HGC27_STOMACH	1	L1339Ffs*25 (driver)	no alteration	no alteration	no alteration	no alteration	no alteration	no alteration	no alteration	no alteration	no alteration	no alteration	no alteration	no alteration	no alteration	no alteration	no alteration	no alteration	no alteration	no alteration	no alteration	no alteration	no alteration	no alteration	no alteration	no alteration	no alteration
ccle_broad_2019	SNU201_CENTRAL_NERVOUS_SYSTEM	SNU201_CENTRAL_NERVOUS_SYSTEM	1	N644K	no alteration	no alteration	no alteration	no alteration	no alteration	no alteration	no alteration	no alteration	no alteration	no alteration	no alteration	no alteration	no alteration	no alteration	no alteration	no alteration	no alteration	no alteration	no alteration	no alteration	no alteration	no alteration	no alteration	no alteration	no alteration
ccle_broad_2019	KO52_HAEMATOPOIETIC_AND_LYMPHOID_TISSUE	KO52_HAEMATOPOIETIC_AND_LYMPHOID_TISSUE	1	P805R	no alteration	no alteration	no alteration	no alteration	no alteration	no alteration	no alteration	no alteration	no alteration	no alteration	no alteration	no alteration	no alteration	no alteration	no alteration	no alteration	no alteration	no alteration	no alteration	no alteration	no alteration	no alteration	no alteration	no alteration	no alteration
ccle_broad_2019	SR786_HAEMATOPOIETIC_AND_LYMPHOID_TISSUE	SR786_HAEMATOPOIETIC_AND_LYMPHOID_TISSUE	1	R1080W	no alteration	no alteration	no alteration	no alteration	no alteration	no alteration	no alteration	no alteration	no alteration	no alteration	no alteration	no alteration	no alteration	no alteration	no alteration	no alteration	no alteration	no alteration	no alteration	no alteration	no alteration	no alteration	no alteration	no alteration	no alteration
ccle_broad_2019	SUDHL5_HAEMATOPOIETIC_AND_LYMPHOID_TISSUE	SUDHL5_HAEMATOPOIETIC_AND_LYMPHOID_TISSUE	1	R1400H	no alteration	no alteration	no alteration	no alteration	no alteration	no alteration	no alteration	no alteration	no alteration	no alteration	no alteration	no alteration	no alteration	no alteration	no alteration	no alteration	no alteration	no alteration	no alteration	no alteration	no alteration	no alteration	no alteration	no alteration	no alteration
ccle_broad_2019	JJN3_HAEMATOPOIETIC_AND_LYMPHOID_TISSUE	JJN3_HAEMATOPOIETIC_AND_LYMPHOID_TISSUE	1	R914K	no alteration	no alteration	no alteration	no alteration	no alteration	no alteration	no alteration	no alteration	no alteration	no alteration	no alteration	no alteration	no alteration	no alteration	no alteration	no alteration	no alteration	no alteration	no alteration	no alteration	no alteration	no alteration	no alteration	no alteration	no alteration
ccle_broad_2019	A1207_CENTRAL_NERVOUS_SYSTEM	A1207_CENTRAL_NERVOUS_SYSTEM	1	S46* (driver)	no alteration	no alteration	no alteration	no alteration	no alteration	no alteration	no alteration	no alteration	no alteration	no alteration	no alteration	no alteration	no alteration	no alteration	no alteration	no alteration	no alteration	no alteration	no alteration	no alteration	no alteration	no alteration	no alteration	no alteration	no alteration
ccle_broad_2019	IGR1_SKIN	IGR1_SKIN	1	V672G	no alteration	no alteration	no alteration	no alteration	no alteration	no alteration	no alteration	no alteration	no alteration	no alteration	no alteration	no alteration	no alteration	no alteration	no alteration	no alteration	no alteration	no alteration	no alteration	no alteration	no alteration	no alteration	no alteration	no alteration	no alteration
ccle_broad_2019	L363_HAEMATOPOIETIC_AND_LYMPHOID_TISSUE	L363_HAEMATOPOIETIC_AND_LYMPHOID_TISSUE	1	X1255_splice (driver)	no alteration	no alteration	no alteration	no alteration	no alteration	no alteration	no alteration	no alteration	no alteration	no alteration	no alteration	no alteration	no alteration	no alteration	no alteration	no alteration	no alteration	no alteration	no alteration	no alteration	no alteration	no alteration	no alteration	no alteration	no alteration
ccle_broad_2019	GP2D_LARGE_INTESTINE	GP2D_LARGE_INTESTINE	1	no alteration	R406W	no alteration	no alteration	no alteration	no alteration	no alteration	no alteration	no alteration	no alteration	no alteration	no alteration	no alteration	no alteration	no alteration	no alteration	no alteration	no alteration	no alteration	no alteration	no alteration	no alteration	no alteration	no alteration	no alteration	no alteration
ccle_broad_2019	KMS21BM_HAEMATOPOIETIC_AND_LYMPHOID_TISSUE	KMS21BM_HAEMATOPOIETIC_AND_LYMPHOID_TISSUE	1	no alteration	V147L	no alteration	no alteration	no alteration	no alteration	no alteration	no alteration	no alteration	no alteration	no alteration	no alteration	no alteration	no alteration	no alteration	no alteration	no alteration	no alteration	no alteration	no alteration	no alteration	no alteration	no alteration	no alteration	no alteration	no alteration
ccle_broad_2019	LAMA84_HAEMATOPOIETIC_AND_LYMPHOID_TISSUE	LAMA84_HAEMATOPOIETIC_AND_LYMPHOID_TISSUE	1	no alteration	Y18F	no alteration	no alteration	no alteration	no alteration	no alteration	no alteration	no alteration	no alteration	no alteration	no alteration	no alteration	no alteration	no alteration	no alteration	no alteration	no alteration	no alteration	no alteration	no alteration	no alteration	no alteration	no alteration	no alteration	no alteration
ccle_broad_2019	SLR26_KIDNEY	SLR26_KIDNEY	1	no alteration	V797Ifs*42	P419R	no alteration	no alteration	no alteration	no alteration	no alteration	no alteration	no alteration	no alteration	no alteration	no alteration	no alteration	no alteration	no alteration	no alteration	no alteration	no alteration	no alteration	no alteration	no alteration	no alteration	no alteration	no alteration	no alteration
ccle_broad_2019	HUH7_LIVER	HUH7_LIVER	1	no alteration	no alteration	R185* (driver)	no alteration	no alteration	no alteration	no alteration	no alteration	no alteration	no alteration	no alteration	no alteration	no alteration	no alteration	no alteration	no alteration	no alteration	no alteration	no alteration	no alteration	no alteration	no alteration	no alteration	no alteration	no alteration	no alteration
ccle_broad_2019	KYSE450_OESOPHAGUS	KYSE450_OESOPHAGUS	1	no alteration	no alteration	R245W	no alteration	no alteration	no alteration	no alteration	no alteration	no alteration	no alteration	no alteration	no alteration	no alteration	no alteration	no alteration	no alteration	no alteration	no alteration	no alteration	no alteration	no alteration	no alteration	no alteration	no alteration	no alteration	no alteration
ccle_broad_2019	SNU387_LIVER	SNU387_LIVER	1	no alteration	no alteration	T503M	no alteration	no alteration	no alteration	no alteration	no alteration	no alteration	no alteration	no alteration	no alteration	no alteration	no alteration	no alteration	no alteration	no alteration	no alteration	no alteration	no alteration	no alteration	no alteration	no alteration	no alteration	no alteration	no alteration
ccle_broad_2019	SKNDZ_AUTONOMIC_GANGLIA	SKNDZ_AUTONOMIC_GANGLIA	1	no alteration	no alteration	X282_splice (driver)	no alteration	no alteration	no alteration	no alteration	no alteration	no alteration	no alteration	no alteration	no alteration	no alteration	no alteration	no alteration	no alteration	no alteration	no alteration	no alteration	no alteration	no alteration	no alteration	no alteration	no alteration	no alteration	no alteration
ccle_broad_2019	NCIH2172_LUNG	NCIH2172_LUNG	1	no alteration	no alteration	no alteration	Q1299H	no alteration	no alteration	no alteration	no alteration	no alteration	no alteration	no alteration	no alteration	no alteration	no alteration	no alteration	no alteration	no alteration	no alteration	no alteration	no alteration	no alteration	no alteration	no alteration	no alteration	no alteration	no alteration
ccle_broad_2019	SNU668_STOMACH	SNU668_STOMACH	1	no alteration	no alteration	no alteration	Q541* (driver)	no alteration	no alteration	no alteration	no alteration	no alteration	no alteration	no alteration	no alteration	no alteration	no alteration	no alteration	no alteration	no alteration	no alteration	no alteration	no alteration	no alteration	no alteration	no alteration	no alteration	no alteration	no alteration
ccle_broad_2019	DMS273_LUNG	DMS273_LUNG	1	no alteration	no alteration	no alteration	R1699Q (driver)	no alteration	no alteration	no alteration	no alteration	no alteration	no alteration	no alteration	no alteration	no alteration	no alteration	no alteration	no alteration	no alteration	no alteration	no alteration	no alteration	no alteration	no alteration	no alteration	no alteration	no alteration	no alteration
ccle_broad_2019	HCC1395_BREAST	HCC1395_BREAST	1	no alteration	no alteration	no alteration	R1751* (driver)	no alteration	no alteration	no alteration	no alteration	no alteration	no alteration	no alteration	no alteration	no alteration	no alteration	no alteration	no alteration	no alteration	no alteration	no alteration	no alteration	no alteration	no alteration	no alteration	no alteration	no alteration	no alteration
ccle_broad_2019	J82_URINARY_TRACT	J82_URINARY_TRACT	1	no alteration	no alteration	no alteration	S114T	no alteration	no alteration	no alteration	no alteration	no alteration	no alteration	no alteration	no alteration	no alteration	no alteration	no alteration	no alteration	no alteration	no alteration	no alteration	no alteration	no alteration	no alteration	no alteration	no alteration	no alteration	no alteration
ccle_broad_2019	MKN45_STOMACH	MKN45_STOMACH	1	A636V, T508A	no alteration	no alteration	S1577P	no alteration	no alteration	no alteration	no alteration	no alteration	no alteration	no alteration	no alteration	no alteration	no alteration	no alteration	no alteration	no alteration	no alteration	no alteration	no alteration	no alteration	no alteration	no alteration	no alteration	no alteration	no alteration
ccle_broad_2019	HCC1195_LUNG	HCC1195_LUNG	1	no alteration	no alteration	no alteration	T1394I	no alteration	no alteration	no alteration	no alteration	no alteration	no alteration	no alteration	no alteration	no alteration	no alteration	no alteration	no alteration	no alteration	no alteration	no alteration	no alteration	no alteration	no alteration	no alteration	no alteration	no alteration	no alteration
ccle_broad_2019	MKN7_STOMACH	MKN7_STOMACH	1	no alteration	no alteration	no alteration	V939L	no alteration	no alteration	no alteration	no alteration	no alteration	no alteration	no alteration	no alteration	no alteration	no alteration	no alteration	no alteration	no alteration	no alteration	no alteration	no alteration	no alteration	no alteration	no alteration	no alteration	no alteration	no alteration
ccle_broad_2019	NCIH727_LUNG	NCIH727_LUNG	1	no alteration	no alteration	no alteration	W1815C	no alteration	no alteration	no alteration	no alteration	no alteration	no alteration	no alteration	no alteration	no alteration	no alteration	no alteration	no alteration	no alteration	no alteration	no alteration	no alteration	no alteration	no alteration	no alteration	no alteration	no alteration	no alteration
ccle_broad_2019	EKVX_LUNG	EKVX_LUNG	1	no alteration	no alteration	no alteration	no alteration	P672L	no alteration	no alteration	no alteration	no alteration	no alteration	no alteration	no alteration	no alteration	no alteration	no alteration	no alteration	no alteration	no alteration	no alteration	no alteration	no alteration	no alteration	no alteration	no alteration	no alteration	no alteration
ccle_broad_2019	OV56_OVARY	OV56_OVARY	1	no alteration	no alteration	no alteration	no alteration	P87L	no alteration	no alteration	no alteration	no alteration	no alteration	no alteration	no alteration	no alteration	no alteration	no alteration	no alteration	no alteration	no alteration	no alteration	no alteration	no alteration	no alteration	no alteration	no alteration	no alteration	no alteration
ccle_broad_2019	ALLSIL_HAEMATOPOIETIC_AND_LYMPHOID_TISSUE	ALLSIL_HAEMATOPOIETIC_AND_LYMPHOID_TISSUE	1	no alteration	no alteration	no alteration	no alteration	R1097Q	no alteration	no alteration	no alteration	no alteration	no alteration	no alteration	no alteration	no alteration	no alteration	no alteration	no alteration	no alteration	no alteration	no alteration	no alteration	no alteration	no alteration	no alteration	no alteration	no alteration	no alteration
ccle_broad_2019	RVH421_SKIN	RVH421_SKIN	1	no alteration	N99Kfs*2	no alteration	no alteration	R1392W	no alteration	no alteration	no alteration	no alteration	no alteration	no alteration	no alteration	no alteration	no alteration	no alteration	no alteration	no alteration	no alteration	no alteration	no alteration	no alteration	no alteration	no alteration	no alteration	no alteration	no alteration
ccle_broad_2019	NCIH1623_LUNG	NCIH1623_LUNG	1	no alteration	no alteration	no alteration	no alteration	R401S	no alteration	no alteration	no alteration	no alteration	no alteration	no alteration	no alteration	no alteration	no alteration	no alteration	no alteration	no alteration	no alteration	no alteration	no alteration	no alteration	no alteration	no alteration	no alteration	no alteration	no alteration
ccle_broad_2019	CAL78_BONE	CAL78_BONE	1	no alteration	no alteration	no alteration	no alteration	S271L	no alteration	no alteration	no alteration	no alteration	no alteration	no alteration	no alteration	no alteration	no alteration	no alteration	no alteration	no alteration	no alteration	no alteration	no alteration	no alteration	no alteration	no alteration	no alteration	no alteration	no alteration
ccle_broad_2019	HT144_SKIN	HT144_SKIN	1	M664I	no alteration	no alteration	no alteration	S525Y	no alteration	no alteration	no alteration	no alteration	no alteration	no alteration	no alteration	no alteration	no alteration	no alteration	no alteration	no alteration	no alteration	no alteration	no alteration	no alteration	no alteration	no alteration	no alteration	no alteration	no alteration
ccle_broad_2019	HEKTE_KIDNEY	HEKTE_KIDNEY	1	no alteration	no alteration	no alteration	no alteration	V427I	no alteration	no alteration	no alteration	no alteration	no alteration	no alteration	no alteration	no alteration	no alteration	no alteration	no alteration	no alteration	no alteration	no alteration	no alteration	no alteration	no alteration	no alteration	no alteration	no alteration	no alteration
ccle_broad_2019	NCIH1703_LUNG	NCIH1703_LUNG	1	no alteration	no alteration	no alteration	G890V	V97I	no alteration	no alteration	no alteration	no alteration	no alteration	no alteration	no alteration	no alteration	no alteration	no alteration	no alteration	no alteration	no alteration	no alteration	no alteration	no alteration	no alteration	no alteration	no alteration	no alteration	no alteration
ccle_broad_2019	NALM19_HAEMATOPOIETIC_AND_LYMPHOID_TISSUE	NALM19_HAEMATOPOIETIC_AND_LYMPHOID_TISSUE	1	no alteration	no alteration	no alteration	no alteration	W364S	no alteration	no alteration	no alteration	no alteration	no alteration	no alteration	no alteration	no alteration	no alteration	no alteration	no alteration	no alteration	no alteration	no alteration	no alteration	no alteration	no alteration	no alteration	no alteration	no alteration	no alteration
ccle_broad_2019	KOPN8_HAEMATOPOIETIC_AND_LYMPHOID_TISSUE	KOPN8_HAEMATOPOIETIC_AND_LYMPHOID_TISSUE	1	no alteration	no alteration	no alteration	no alteration	Y1117F	no alteration	no alteration	no alteration	no alteration	no alteration	no alteration	no alteration	no alteration	no alteration	no alteration	no alteration	no alteration	no alteration	no alteration	no alteration	no alteration	no alteration	no alteration	no alteration	no alteration	no alteration
ccle_broad_2019	SET2_HAEMATOPOIETIC_AND_LYMPHOID_TISSUE	SET2_HAEMATOPOIETIC_AND_LYMPHOID_TISSUE	1	no alteration	no alteration	no alteration	no alteration	Y468H	no alteration	no alteration	no alteration	no alteration	no alteration	no alteration	no alteration	no alteration	no alteration	no alteration	no alteration	no alteration	no alteration	no alteration	no alteration	no alteration	no alteration	no alteration	no alteration	no alteration	no alteration
ccle_broad_2019	CPCN_LUNG	CPCN_LUNG	1	no alteration	no alteration	no alteration	no alteration	no alteration	Q119P	no alteration	no alteration	no alteration	no alteration	no alteration	no alteration	no alteration	no alteration	no alteration	no alteration	no alteration	no alteration	no alteration	no alteration	no alteration	no alteration	no alteration	no alteration	no alteration	no alteration
ccle_broad_2019	NCIH1651_LUNG	NCIH1651_LUNG	1	no alteration	no alteration	no alteration	no alteration	no alteration	Q161E	no alteration	no alteration	no alteration	no alteration	no alteration	no alteration	no alteration	no alteration	no alteration	no alteration	no alteration	no alteration	no alteration	no alteration	no alteration	no alteration	no alteration	no alteration	no alteration	no alteration
ccle_broad_2019	HUPT3_PANCREAS	HUPT3_PANCREAS	1	no alteration	no alteration	no alteration	no alteration	no alteration	R134H	no alteration	no alteration	no alteration	no alteration	no alteration	no alteration	no alteration	no alteration	no alteration	no alteration	no alteration	no alteration	no alteration	no alteration	no alteration	no alteration	no alteration	no alteration	no alteration	no alteration
ccle_broad_2019	CAMA1_BREAST	CAMA1_BREAST	1	no alteration	no alteration	no alteration	no alteration	no alteration	R41Q, E225K	no alteration	no alteration	no alteration	no alteration	no alteration	no alteration	no alteration	no alteration	no alteration	no alteration	no alteration	no alteration	no alteration	no alteration	no alteration	no alteration	no alteration	no alteration	no alteration	no alteration
ccle_broad_2019	HEP3B217_LIVER	HEP3B217_LIVER	1	no alteration	no alteration	no alteration	no alteration	no alteration	R69Q	no alteration	no alteration	no alteration	no alteration	no alteration	no alteration	no alteration	no alteration	no alteration	no alteration	no alteration	no alteration	no alteration	no alteration	no alteration	no alteration	no alteration	no alteration	no alteration	no alteration
ccle_broad_2019	MDAMB453_BREAST	MDAMB453_BREAST	1	no alteration	Q198*	no alteration	no alteration	no alteration	S337L	no alteration	no alteration	no alteration	no alteration	no alteration	no alteration	no alteration	no alteration	no alteration	no alteration	no alteration	no alteration	no alteration	no alteration	no alteration	no alteration	no alteration	no alteration	no alteration	no alteration
ccle_broad_2019	JHH6_LIVER	JHH6_LIVER	1	no alteration	no alteration	no alteration	no alteration	no alteration	no alteration	S372T	no alteration	no alteration	no alteration	no alteration	no alteration	no alteration	no alteration	no alteration	no alteration	no alteration	no alteration	no alteration	no alteration	no alteration	no alteration	no alteration	no alteration	no alteration	no alteration
ccle_broad_2019	HUH6_LIVER	HUH6_LIVER	1	no alteration	no alteration	no alteration	no alteration	no alteration	no alteration	V121A	no alteration	no alteration	no alteration	no alteration	no alteration	no alteration	no alteration	no alteration	no alteration	no alteration	no alteration	no alteration	no alteration	no alteration	no alteration	no alteration	no alteration	no alteration	no alteration
ccle_broad_2019	NCIH1184_LUNG	NCIH1184_LUNG	1	no alteration	no alteration	no alteration	no alteration	no alteration	no alteration	W347C	no alteration	no alteration	no alteration	no alteration	no alteration	no alteration	no alteration	no alteration	no alteration	no alteration	no alteration	no alteration	no alteration	no alteration	no alteration	no alteration	no alteration	no alteration	no alteration
ccle_broad_2019	JHH5_LIVER	JHH5_LIVER	1	no alteration	no alteration	no alteration	no alteration	no alteration	no alteration	M1? (driver), E232G	P187Q	no alteration	no alteration	no alteration	no alteration	no alteration	no alteration	no alteration	no alteration	no alteration	no alteration	no alteration	no alteration	no alteration	no alteration	no alteration	no alteration	no alteration	no alteration
ccle_broad_2019	NCIH1395_LUNG	NCIH1395_LUNG	1	M1? (driver)	no alteration	no alteration	no alteration	no alteration	no alteration	no alteration	P61S	no alteration	no alteration	no alteration	no alteration	no alteration	no alteration	no alteration	no alteration	no alteration	no alteration	no alteration	no alteration	no alteration	no alteration	no alteration	no alteration	no alteration	no alteration
ccle_broad_2019	NH6_AUTONOMIC_GANGLIA	NH6_AUTONOMIC_GANGLIA	1	no alteration	no alteration	no alteration	no alteration	no alteration	no alteration	no alteration	Q356* (driver)	no alteration	no alteration	no alteration	no alteration	no alteration	no alteration	no alteration	no alteration	no alteration	no alteration	no alteration	no alteration	no alteration	no alteration	no alteration	no alteration	no alteration	no alteration
ccle_broad_2019	HT55_LARGE_INTESTINE	HT55_LARGE_INTESTINE	1	no alteration	no alteration	no alteration	no alteration	no alteration	no alteration	no alteration	R102* (driver)	no alteration	no alteration	no alteration	no alteration	no alteration	no alteration	no alteration	no alteration	no alteration	no alteration	no alteration	no alteration	no alteration	no alteration	no alteration	no alteration	no alteration	no alteration
ccle_broad_2019	GSU_STOMACH	GSU_STOMACH	1	no alteration	no alteration	no alteration	no alteration	no alteration	no alteration	no alteration	R127H	no alteration	no alteration	no alteration	no alteration	no alteration	no alteration	no alteration	no alteration	no alteration	no alteration	no alteration	no alteration	no alteration	no alteration	no alteration	no alteration	no alteration	no alteration
ccle_broad_2019	SNU886_LIVER	SNU886_LIVER	1	no alteration	no alteration	no alteration	no alteration	no alteration	no alteration	no alteration	S315N	no alteration	no alteration	no alteration	no alteration	no alteration	no alteration	no alteration	no alteration	no alteration	no alteration	no alteration	no alteration	no alteration	no alteration	no alteration	no alteration	no alteration	no alteration
ccle_broad_2019	UACC62_SKIN	UACC62_SKIN	1	no alteration	no alteration	no alteration	P832S	no alteration	no alteration	no alteration	S387Pfs*16 (driver)	no alteration	no alteration	no alteration	no alteration	no alteration	no alteration	no alteration	no alteration	no alteration	no alteration	no alteration	no alteration	no alteration	no alteration	no alteration	no alteration	no alteration	no alteration
ccle_broad_2019	CAPAN1_PANCREAS	CAPAN1_PANCREAS	1	E1196* (driver)	no alteration	no alteration	no alteration	no alteration	no alteration	no alteration	V125F	no alteration	no alteration	no alteration	no alteration	no alteration	no alteration	no alteration	no alteration	no alteration	no alteration	no alteration	no alteration	no alteration	no alteration	no alteration	no alteration	no alteration	no alteration
ccle_broad_2019	COLO704_OVARY	COLO704_OVARY	1	no alteration	no alteration	no alteration	no alteration	no alteration	no alteration	no alteration	W451L	no alteration	no alteration	no alteration	no alteration	no alteration	no alteration	no alteration	no alteration	no alteration	no alteration	no alteration	no alteration	no alteration	no alteration	no alteration	no alteration	no alteration	no alteration
ccle_broad_2019	SNU685_ENDOMETRIUM	SNU685_ENDOMETRIUM	1	no alteration	no alteration	no alteration	no alteration	no alteration	no alteration	no alteration	X216_splice (driver), X216_splice (driver), G216C	no alteration	no alteration	no alteration	no alteration	no alteration	no alteration	no alteration	no alteration	no alteration	no alteration	no alteration	no alteration	no alteration	no alteration	no alteration	no alteration	no alteration	no alteration
ccle_broad_2019	NAMALWA_HAEMATOPOIETIC_AND_LYMPHOID_TISSUE	NAMALWA_HAEMATOPOIETIC_AND_LYMPHOID_TISSUE	1	no alteration	no alteration	no alteration	no alteration	K30E	no alteration	no alteration	no alteration	P998S	no alteration	no alteration	no alteration	no alteration	no alteration	no alteration	no alteration	no alteration	no alteration	no alteration	no alteration	no alteration	no alteration	no alteration	no alteration	no alteration	no alteration
ccle_broad_2019	U251MG_CENTRAL_NERVOUS_SYSTEM	U251MG_CENTRAL_NERVOUS_SYSTEM	1	no alteration	no alteration	no alteration	no alteration	no alteration	no alteration	no alteration	no alteration	Q208*	no alteration	no alteration	no alteration	no alteration	no alteration	no alteration	no alteration	no alteration	no alteration	no alteration	no alteration	no alteration	no alteration	no alteration	no alteration	no alteration	no alteration
ccle_broad_2019	IGR39_SKIN	IGR39_SKIN	1	no alteration	no alteration	no alteration	no alteration	no alteration	no alteration	no alteration	no alteration	R602*	no alteration	no alteration	no alteration	no alteration	no alteration	no alteration	no alteration	no alteration	no alteration	no alteration	no alteration	no alteration	no alteration	no alteration	no alteration	no alteration	no alteration
ccle_broad_2019	IGR37_SKIN	IGR37_SKIN	1	no alteration	no alteration	no alteration	no alteration	no alteration	no alteration	no alteration	no alteration	R602*	no alteration	no alteration	no alteration	no alteration	no alteration	no alteration	no alteration	no alteration	no alteration	no alteration	no alteration	no alteration	no alteration	no alteration	no alteration	no alteration	no alteration
ccle_broad_2019	MOLP2_HAEMATOPOIETIC_AND_LYMPHOID_TISSUE	MOLP2_HAEMATOPOIETIC_AND_LYMPHOID_TISSUE	1	no alteration	no alteration	no alteration	no alteration	no alteration	no alteration	no alteration	no alteration	S1155L	no alteration	no alteration	no alteration	no alteration	no alteration	no alteration	no alteration	no alteration	no alteration	no alteration	no alteration	no alteration	no alteration	no alteration	no alteration	no alteration	no alteration
ccle_broad_2019	MDAMB436_BREAST	MDAMB436_BREAST	1	no alteration	no alteration	no alteration	X1759_splice (driver)	no alteration	no alteration	no alteration	no alteration	S812G	no alteration	no alteration	no alteration	no alteration	no alteration	no alteration	no alteration	no alteration	no alteration	no alteration	no alteration	no alteration	no alteration	no alteration	no alteration	no alteration	no alteration
ccle_broad_2019	NCIH510_LUNG	NCIH510_LUNG	1	no alteration	no alteration	no alteration	no alteration	no alteration	no alteration	no alteration	no alteration	X295_splice, V383L	no alteration	no alteration	no alteration	no alteration	no alteration	no alteration	no alteration	no alteration	no alteration	no alteration	no alteration	no alteration	no alteration	no alteration	no alteration	no alteration	no alteration
ccle_broad_2019	LK2_LUNG	LK2_LUNG	1	F1008L	no alteration	no alteration	no alteration	no alteration	no alteration	no alteration	no alteration	X53_splice	no alteration	no alteration	no alteration	no alteration	no alteration	no alteration	no alteration	no alteration	no alteration	no alteration	no alteration	no alteration	no alteration	no alteration	no alteration	no alteration	no alteration
ccle_broad_2019	NCIH596_LUNG	NCIH596_LUNG	1	no alteration	no alteration	no alteration	no alteration	no alteration	no alteration	no alteration	no alteration	no alteration	P727L	no alteration	no alteration	no alteration	no alteration	no alteration	no alteration	no alteration	no alteration	no alteration	no alteration	no alteration	no alteration	no alteration	no alteration	no alteration	no alteration
ccle_broad_2019	NCIH1092_LUNG	NCIH1092_LUNG	1	no alteration	no alteration	no alteration	no alteration	no alteration	no alteration	no alteration	no alteration	no alteration	R261* (driver)	no alteration	no alteration	no alteration	no alteration	no alteration	no alteration	no alteration	no alteration	no alteration	no alteration	no alteration	no alteration	no alteration	no alteration	no alteration	no alteration
ccle_broad_2019	JHH1_LIVER	JHH1_LIVER	1	no alteration	no alteration	no alteration	no alteration	no alteration	no alteration	no alteration	no alteration	no alteration	R439* (driver)	no alteration	no alteration	no alteration	no alteration	no alteration	no alteration	no alteration	no alteration	no alteration	no alteration	no alteration	no alteration	no alteration	no alteration	no alteration	no alteration
ccle_broad_2019	KE37_HAEMATOPOIETIC_AND_LYMPHOID_TISSUE	KE37_HAEMATOPOIETIC_AND_LYMPHOID_TISSUE	1	no alteration	no alteration	no alteration	no alteration	no alteration	no alteration	no alteration	no alteration	no alteration	R762P	no alteration	no alteration	no alteration	no alteration	no alteration	no alteration	no alteration	no alteration	no alteration	no alteration	no alteration	no alteration	no alteration	no alteration	no alteration	no alteration
ccle_broad_2019	HOP92_LUNG	HOP92_LUNG	1	no alteration	L27F	no alteration	no alteration	no alteration	no alteration	no alteration	no alteration	no alteration	S2F	no alteration	no alteration	no alteration	no alteration	no alteration	no alteration	no alteration	no alteration	no alteration	no alteration	no alteration	no alteration	no alteration	no alteration	no alteration	no alteration
ccle_broad_2019	SNU1197_LARGE_INTESTINE	SNU1197_LARGE_INTESTINE	1	no alteration	no alteration	no alteration	no alteration	no alteration	no alteration	no alteration	no alteration	no alteration	S38R	no alteration	no alteration	no alteration	no alteration	no alteration	no alteration	no alteration	no alteration	no alteration	no alteration	no alteration	no alteration	no alteration	no alteration	no alteration	no alteration
ccle_broad_2019	KELLY_AUTONOMIC_GANGLIA	KELLY_AUTONOMIC_GANGLIA	1	no alteration	no alteration	no alteration	no alteration	no alteration	no alteration	no alteration	no alteration	no alteration	S697P	no alteration	no alteration	no alteration	no alteration	no alteration	no alteration	no alteration	no alteration	no alteration	no alteration	no alteration	no alteration	no alteration	no alteration	no alteration	no alteration
ccle_broad_2019	HSC2_UPPER_AERODIGESTIVE_TRACT	HSC2_UPPER_AERODIGESTIVE_TRACT	1	no alteration	no alteration	no alteration	no alteration	no alteration	no alteration	no alteration	no alteration	no alteration	S697T	no alteration	no alteration	no alteration	no alteration	no alteration	no alteration	no alteration	no alteration	no alteration	no alteration	no alteration	no alteration	no alteration	no alteration	no alteration	no alteration
ccle_broad_2019	MOLT16_HAEMATOPOIETIC_AND_LYMPHOID_TISSUE	MOLT16_HAEMATOPOIETIC_AND_LYMPHOID_TISSUE	1	no alteration	no alteration	no alteration	no alteration	no alteration	no alteration	no alteration	no alteration	no alteration	T1226P, R848H	no alteration	no alteration	no alteration	no alteration	no alteration	no alteration	no alteration	no alteration	no alteration	no alteration	no alteration	no alteration	no alteration	no alteration	no alteration	no alteration
ccle_broad_2019	NCIH1836_LUNG	NCIH1836_LUNG	1	no alteration	no alteration	no alteration	no alteration	no alteration	no alteration	no alteration	no alteration	R522W	T989A	no alteration	no alteration	no alteration	no alteration	no alteration	no alteration	no alteration	no alteration	no alteration	no alteration	no alteration	no alteration	no alteration	no alteration	no alteration	no alteration
ccle_broad_2019	OAW42_OVARY	OAW42_OVARY	1	no alteration	no alteration	no alteration	no alteration	no alteration	no alteration	no alteration	no alteration	no alteration	V497A	no alteration	no alteration	no alteration	no alteration	no alteration	no alteration	no alteration	no alteration	no alteration	no alteration	no alteration	no alteration	no alteration	no alteration	no alteration	no alteration
ccle_broad_2019	MKN1_STOMACH	MKN1_STOMACH	1	no alteration	no alteration	no alteration	no alteration	no alteration	no alteration	no alteration	no alteration	no alteration	X700_splice (driver), I633L	no alteration	no alteration	no alteration	no alteration	no alteration	no alteration	no alteration	no alteration	no alteration	no alteration	no alteration	no alteration	no alteration	no alteration	no alteration	no alteration
ccle_broad_2019	BT483_BREAST	BT483_BREAST	1	no alteration	no alteration	no alteration	no alteration	no alteration	no alteration	S94C	no alteration	no alteration	no alteration	Q327* (driver)	no alteration	no alteration	no alteration	no alteration	no alteration	no alteration	no alteration	no alteration	no alteration	no alteration	no alteration	no alteration	no alteration	no alteration	no alteration
ccle_broad_2019	MDAMB435S_SKIN	MDAMB435S_SKIN	1	no alteration	no alteration	no alteration	no alteration	no alteration	no alteration	no alteration	no alteration	no alteration	no alteration	R226W	no alteration	no alteration	no alteration	no alteration	no alteration	no alteration	no alteration	no alteration	no alteration	no alteration	no alteration	no alteration	no alteration	no alteration	no alteration
ccle_broad_2019	NCIH2009_LUNG	NCIH2009_LUNG	1	no alteration	no alteration	no alteration	no alteration	no alteration	no alteration	no alteration	no alteration	no alteration	no alteration	V292G	no alteration	no alteration	no alteration	no alteration	no alteration	no alteration	no alteration	no alteration	no alteration	no alteration	no alteration	no alteration	no alteration	no alteration	no alteration
ccle_broad_2019	NCIH1734_LUNG	NCIH1734_LUNG	1	no alteration	no alteration	no alteration	no alteration	no alteration	no alteration	no alteration	no alteration	no alteration	no alteration	no alteration	P1000L	no alteration	no alteration	no alteration	no alteration	no alteration	no alteration	no alteration	no alteration	no alteration	no alteration	no alteration	no alteration	no alteration	no alteration
ccle_broad_2019	TF1_HAEMATOPOIETIC_AND_LYMPHOID_TISSUE	TF1_HAEMATOPOIETIC_AND_LYMPHOID_TISSUE	1	no alteration	no alteration	no alteration	no alteration	no alteration	no alteration	no alteration	no alteration	no alteration	no alteration	no alteration	P1255R	no alteration	no alteration	no alteration	no alteration	no alteration	no alteration	no alteration	no alteration	no alteration	no alteration	no alteration	no alteration	no alteration	no alteration
ccle_broad_2019	RERFLCAD1_LUNG	RERFLCAD1_LUNG	1	no alteration	no alteration	no alteration	no alteration	no alteration	no alteration	no alteration	no alteration	no alteration	no alteration	no alteration	P1311S	no alteration	no alteration	no alteration	no alteration	no alteration	no alteration	no alteration	no alteration	no alteration	no alteration	no alteration	no alteration	no alteration	no alteration
ccle_broad_2019	MHHCALL3_HAEMATOPOIETIC_AND_LYMPHOID_TISSUE	MHHCALL3_HAEMATOPOIETIC_AND_LYMPHOID_TISSUE	1	no alteration	no alteration	no alteration	no alteration	no alteration	no alteration	no alteration	no alteration	no alteration	no alteration	no alteration	P1477T	no alteration	no alteration	no alteration	no alteration	no alteration	no alteration	no alteration	no alteration	no alteration	no alteration	no alteration	no alteration	no alteration	no alteration
ccle_broad_2019	MDAMB361_BREAST	MDAMB361_BREAST	1	no alteration	no alteration	no alteration	no alteration	no alteration	no alteration	no alteration	no alteration	no alteration	E339K	no alteration	P1572A, L189F	no alteration	no alteration	no alteration	no alteration	no alteration	no alteration	no alteration	no alteration	no alteration	no alteration	no alteration	no alteration	no alteration	no alteration
ccle_broad_2019	HCC1599_BREAST	HCC1599_BREAST	1	no alteration	no alteration	no alteration	no alteration	no alteration	no alteration	no alteration	no alteration	no alteration	S861C	no alteration	P1722S	no alteration	no alteration	no alteration	no alteration	no alteration	no alteration	no alteration	no alteration	no alteration	no alteration	no alteration	no alteration	no alteration	no alteration
ccle_broad_2019	GI1_CENTRAL_NERVOUS_SYSTEM	GI1_CENTRAL_NERVOUS_SYSTEM	1	no alteration	R613P	no alteration	no alteration	no alteration	no alteration	no alteration	no alteration	no alteration	no alteration	no alteration	Q1888K	no alteration	no alteration	no alteration	no alteration	no alteration	no alteration	no alteration	no alteration	no alteration	no alteration	no alteration	no alteration	no alteration	no alteration
ccle_broad_2019	KMS11_HAEMATOPOIETIC_AND_LYMPHOID_TISSUE	KMS11_HAEMATOPOIETIC_AND_LYMPHOID_TISSUE	1	no alteration	no alteration	no alteration	no alteration	no alteration	no alteration	no alteration	no alteration	no alteration	no alteration	no alteration	R1500G	no alteration	no alteration	no alteration	no alteration	no alteration	no alteration	no alteration	no alteration	no alteration	no alteration	no alteration	no alteration	no alteration	no alteration
ccle_broad_2019	SW1783_CENTRAL_NERVOUS_SYSTEM	SW1783_CENTRAL_NERVOUS_SYSTEM	1	no alteration	no alteration	no alteration	no alteration	no alteration	no alteration	no alteration	no alteration	no alteration	no alteration	no alteration	R533H	no alteration	no alteration	no alteration	no alteration	no alteration	no alteration	no alteration	no alteration	no alteration	no alteration	no alteration	no alteration	no alteration	no alteration
ccle_broad_2019	NCIH2066_LUNG	NCIH2066_LUNG	1	no alteration	no alteration	no alteration	E1629V	no alteration	no alteration	no alteration	no alteration	no alteration	no alteration	no alteration	R769T	no alteration	no alteration	no alteration	no alteration	no alteration	no alteration	no alteration	no alteration	no alteration	no alteration	no alteration	no alteration	no alteration	no alteration
ccle_broad_2019	FADU_UPPER_AERODIGESTIVE_TRACT	FADU_UPPER_AERODIGESTIVE_TRACT	1	no alteration	no alteration	no alteration	no alteration	no alteration	no alteration	no alteration	no alteration	no alteration	no alteration	L259F	S1618*	no alteration	no alteration	no alteration	no alteration	no alteration	no alteration	no alteration	no alteration	no alteration	no alteration	no alteration	no alteration	no alteration	no alteration
ccle_broad_2019	NCIH661_LUNG	NCIH661_LUNG	1	no alteration	no alteration	R46G	no alteration	no alteration	no alteration	no alteration	no alteration	no alteration	I843L	no alteration	S1665F	no alteration	no alteration	no alteration	no alteration	no alteration	no alteration	no alteration	no alteration	no alteration	no alteration	no alteration	no alteration	no alteration	no alteration
ccle_broad_2019	SUPHD1_HAEMATOPOIETIC_AND_LYMPHOID_TISSUE	SUPHD1_HAEMATOPOIETIC_AND_LYMPHOID_TISSUE	1	no alteration	no alteration	no alteration	no alteration	F386L	no alteration	no alteration	no alteration	no alteration	no alteration	V208A	S1796F	no alteration	no alteration	no alteration	no alteration	no alteration	no alteration	no alteration	no alteration	no alteration	no alteration	no alteration	no alteration	no alteration	no alteration
ccle_broad_2019	NCIH3255_LUNG	NCIH3255_LUNG	1	no alteration	no alteration	no alteration	no alteration	no alteration	no alteration	no alteration	no alteration	no alteration	no alteration	no alteration	S2046Y	no alteration	no alteration	no alteration	no alteration	no alteration	no alteration	no alteration	no alteration	no alteration	no alteration	no alteration	no alteration	no alteration	no alteration
ccle_broad_2019	NOMO1_HAEMATOPOIETIC_AND_LYMPHOID_TISSUE	NOMO1_HAEMATOPOIETIC_AND_LYMPHOID_TISSUE	1	no alteration	no alteration	no alteration	no alteration	no alteration	no alteration	no alteration	no alteration	no alteration	no alteration	no alteration	T517M	no alteration	no alteration	no alteration	no alteration	no alteration	no alteration	no alteration	no alteration	no alteration	no alteration	no alteration	no alteration	no alteration	no alteration
ccle_broad_2019	DMS53_LUNG	DMS53_LUNG	1	no alteration	no alteration	no alteration	no alteration	no alteration	no alteration	no alteration	no alteration	no alteration	no alteration	no alteration	T577I	no alteration	no alteration	no alteration	no alteration	no alteration	no alteration	no alteration	no alteration	no alteration	no alteration	no alteration	no alteration	no alteration	no alteration
ccle_broad_2019	LS513_LARGE_INTESTINE	LS513_LARGE_INTESTINE	1	no alteration	no alteration	no alteration	no alteration	no alteration	no alteration	no alteration	no alteration	no alteration	no alteration	no alteration	T577I	no alteration	no alteration	no alteration	no alteration	no alteration	no alteration	no alteration	no alteration	no alteration	no alteration	no alteration	no alteration	no alteration	no alteration
ccle_broad_2019	HPAC_PANCREAS	HPAC_PANCREAS	1	no alteration	no alteration	no alteration	no alteration	no alteration	no alteration	no alteration	no alteration	L781I	no alteration	no alteration	V1336Sfs*8	no alteration	no alteration	no alteration	no alteration	no alteration	no alteration	no alteration	no alteration	no alteration	no alteration	no alteration	no alteration	no alteration	no alteration
ccle_broad_2019	NCIH1838_LUNG	NCIH1838_LUNG	1	no alteration	no alteration	no alteration	C328Y	no alteration	no alteration	no alteration	no alteration	no alteration	no alteration	no alteration	V1336Sfs*8	no alteration	no alteration	no alteration	no alteration	no alteration	no alteration	no alteration	no alteration	no alteration	no alteration	no alteration	no alteration	no alteration	no alteration
ccle_broad_2019	LXF289_LUNG	LXF289_LUNG	1	no alteration	no alteration	no alteration	no alteration	no alteration	no alteration	no alteration	no alteration	no alteration	no alteration	no alteration	V1336Sfs*8	no alteration	no alteration	no alteration	no alteration	no alteration	no alteration	no alteration	no alteration	no alteration	no alteration	no alteration	no alteration	no alteration	no alteration
ccle_broad_2019	KIJK_HAEMATOPOIETIC_AND_LYMPHOID_TISSUE	KIJK_HAEMATOPOIETIC_AND_LYMPHOID_TISSUE	1	no alteration	no alteration	no alteration	no alteration	no alteration	no alteration	no alteration	no alteration	no alteration	no alteration	no alteration	V1690L	no alteration	no alteration	no alteration	no alteration	no alteration	no alteration	no alteration	no alteration	no alteration	no alteration	no alteration	no alteration	no alteration	no alteration
ccle_broad_2019	SLR25_KIDNEY	SLR25_KIDNEY	1	no alteration	no alteration	no alteration	no alteration	no alteration	no alteration	K179Rfs*24 (driver)	no alteration	no alteration	A745T	no alteration	V509F	no alteration	no alteration	no alteration	no alteration	no alteration	no alteration	no alteration	no alteration	no alteration	no alteration	no alteration	no alteration	no alteration	no alteration
ccle_broad_2019	NCIH2106_LUNG	NCIH2106_LUNG	1	no alteration	no alteration	no alteration	no alteration	no alteration	no alteration	no alteration	no alteration	no alteration	no alteration	no alteration	no alteration	P1008L	no alteration	no alteration	no alteration	no alteration	no alteration	no alteration	no alteration	no alteration	no alteration	no alteration	no alteration	no alteration	no alteration
ccle_broad_2019	KYSE410_OESOPHAGUS	KYSE410_OESOPHAGUS	1	no alteration	no alteration	no alteration	no alteration	no alteration	no alteration	no alteration	no alteration	no alteration	no alteration	no alteration	no alteration	Q370* (driver)	no alteration	no alteration	no alteration	no alteration	no alteration	no alteration	no alteration	no alteration	no alteration	no alteration	no alteration	no alteration	no alteration
ccle_broad_2019	PECAPJ15_UPPER_AERODIGESTIVE_TRACT	PECAPJ15_UPPER_AERODIGESTIVE_TRACT	1	no alteration	no alteration	no alteration	no alteration	no alteration	no alteration	no alteration	no alteration	no alteration	no alteration	no alteration	no alteration	Q552* (driver), R37H	no alteration	no alteration	no alteration	no alteration	no alteration	no alteration	no alteration	no alteration	no alteration	no alteration	no alteration	no alteration	no alteration
ccle_broad_2019	KARPAS620_HAEMATOPOIETIC_AND_LYMPHOID_TISSUE	KARPAS620_HAEMATOPOIETIC_AND_LYMPHOID_TISSUE	1	no alteration	no alteration	no alteration	no alteration	no alteration	no alteration	no alteration	no alteration	no alteration	no alteration	no alteration	N1317Kfs*2	S310G	no alteration	no alteration	no alteration	no alteration	no alteration	no alteration	no alteration	no alteration	no alteration	no alteration	no alteration	no alteration	no alteration
ccle_broad_2019	MORCPR_LUNG	MORCPR_LUNG	1	no alteration	no alteration	no alteration	no alteration	no alteration	no alteration	no alteration	no alteration	no alteration	no alteration	no alteration	no alteration	S576F, S576I, S576C	no alteration	no alteration	no alteration	no alteration	no alteration	no alteration	no alteration	no alteration	no alteration	no alteration	no alteration	no alteration	no alteration
ccle_broad_2019	MIAPACA2_PANCREAS	MIAPACA2_PANCREAS	1	no alteration	no alteration	no alteration	no alteration	no alteration	no alteration	no alteration	no alteration	no alteration	no alteration	no alteration	no alteration	S64L	no alteration	no alteration	no alteration	no alteration	no alteration	no alteration	no alteration	no alteration	no alteration	no alteration	no alteration	no alteration	no alteration
ccle_broad_2019	HDLM2_HAEMATOPOIETIC_AND_LYMPHOID_TISSUE	HDLM2_HAEMATOPOIETIC_AND_LYMPHOID_TISSUE	1	no alteration	no alteration	no alteration	no alteration	no alteration	no alteration	no alteration	no alteration	no alteration	no alteration	no alteration	no alteration	T720A	no alteration	no alteration	no alteration	no alteration	no alteration	no alteration	no alteration	no alteration	no alteration	no alteration	no alteration	no alteration	no alteration
ccle_broad_2019	RERFLCAD2_LUNG	RERFLCAD2_LUNG	1	no alteration	no alteration	no alteration	no alteration	no alteration	no alteration	no alteration	no alteration	no alteration	no alteration	no alteration	no alteration	V425L	no alteration	no alteration	no alteration	no alteration	no alteration	no alteration	no alteration	no alteration	no alteration	no alteration	no alteration	no alteration	no alteration
ccle_broad_2019	MCF7_BREAST	MCF7_BREAST	1	no alteration	no alteration	no alteration	no alteration	no alteration	no alteration	no alteration	no alteration	no alteration	no alteration	no alteration	no alteration	V560L	no alteration	no alteration	no alteration	no alteration	no alteration	no alteration	no alteration	no alteration	no alteration	no alteration	no alteration	no alteration	no alteration
ccle_broad_2019	DOHH2_HAEMATOPOIETIC_AND_LYMPHOID_TISSUE	DOHH2_HAEMATOPOIETIC_AND_LYMPHOID_TISSUE	1	no alteration	no alteration	no alteration	no alteration	no alteration	no alteration	no alteration	no alteration	no alteration	no alteration	no alteration	no alteration	no alteration	P127Q	no alteration	no alteration	no alteration	no alteration	no alteration	no alteration	no alteration	no alteration	no alteration	no alteration	no alteration	no alteration
ccle_broad_2019	PANC0403_PANCREAS	PANC0403_PANCREAS	1	no alteration	no alteration	no alteration	no alteration	no alteration	no alteration	no alteration	no alteration	no alteration	no alteration	no alteration	no alteration	no alteration	R214C	no alteration	no alteration	no alteration	no alteration	no alteration	no alteration	no alteration	no alteration	no alteration	no alteration	no alteration	no alteration
ccle_broad_2019	SF172_CENTRAL_NERVOUS_SYSTEM	SF172_CENTRAL_NERVOUS_SYSTEM	1	no alteration	no alteration	no alteration	no alteration	no alteration	no alteration	no alteration	no alteration	no alteration	no alteration	no alteration	no alteration	no alteration	S331N	no alteration	no alteration	no alteration	no alteration	no alteration	no alteration	no alteration	no alteration	no alteration	no alteration	no alteration	no alteration
ccle_broad_2019	LOXIMVI_SKIN	LOXIMVI_SKIN	1	no alteration	no alteration	no alteration	no alteration	no alteration	no alteration	no alteration	no alteration	no alteration	no alteration	no alteration	no alteration	no alteration	no alteration	no alteration	P1045S	no alteration	no alteration	no alteration	no alteration	no alteration	no alteration	no alteration	no alteration	no alteration	no alteration
ccle_broad_2019	MEWO_SKIN	MEWO_SKIN	1	P759S	no alteration	no alteration	no alteration	H853P	no alteration	no alteration	no alteration	no alteration	no alteration	no alteration	A224V, Y1059N	no alteration	no alteration	no alteration	P1122S	no alteration	no alteration	no alteration	no alteration	no alteration	no alteration	no alteration	no alteration	no alteration	no alteration
ccle_broad_2019	NCIH1435_LUNG	NCIH1435_LUNG	1	no alteration	no alteration	no alteration	no alteration	no alteration	no alteration	no alteration	no alteration	no alteration	no alteration	no alteration	no alteration	no alteration	no alteration	no alteration	P1131L	no alteration	no alteration	no alteration	no alteration	no alteration	no alteration	no alteration	no alteration	no alteration	no alteration
ccle_broad_2019	HCC1500_BREAST	HCC1500_BREAST	1	no alteration	no alteration	no alteration	no alteration	no alteration	no alteration	no alteration	no alteration	no alteration	no alteration	no alteration	A299V, Q266K	no alteration	no alteration	no alteration	P1317L	no alteration	no alteration	no alteration	no alteration	no alteration	no alteration	no alteration	no alteration	no alteration	no alteration
ccle_broad_2019	CI1_HAEMATOPOIETIC_AND_LYMPHOID_TISSUE	CI1_HAEMATOPOIETIC_AND_LYMPHOID_TISSUE	1	no alteration	no alteration	no alteration	no alteration	R315Q	no alteration	no alteration	no alteration	no alteration	no alteration	no alteration	no alteration	no alteration	no alteration	no alteration	P1555T	no alteration	no alteration	no alteration	no alteration	no alteration	no alteration	no alteration	no alteration	no alteration	no alteration
ccle_broad_2019	SNUC5_LARGE_INTESTINE	SNUC5_LARGE_INTESTINE	1	no alteration	no alteration	I89Ffs*2 (driver)	no alteration	no alteration	no alteration	no alteration	no alteration	no alteration	S624L	no alteration	no alteration	no alteration	no alteration	no alteration	P182A	no alteration	no alteration	no alteration	no alteration	no alteration	no alteration	no alteration	no alteration	no alteration	no alteration
ccle_broad_2019	SH4_SKIN	SH4_SKIN	1	no alteration	no alteration	no alteration	no alteration	no alteration	no alteration	no alteration	no alteration	no alteration	no alteration	no alteration	no alteration	no alteration	no alteration	no alteration	P200L	no alteration	no alteration	no alteration	no alteration	no alteration	no alteration	no alteration	no alteration	no alteration	no alteration
ccle_broad_2019	TC32_BONE	TC32_BONE	1	no alteration	no alteration	no alteration	no alteration	no alteration	no alteration	no alteration	no alteration	no alteration	no alteration	no alteration	no alteration	no alteration	no alteration	no alteration	P245L	no alteration	no alteration	no alteration	no alteration	no alteration	no alteration	no alteration	no alteration	no alteration	no alteration
ccle_broad_2019	ISHIKAWAHERAKLIO02ER_ENDOMETRIUM	ISHIKAWAHERAKLIO02ER_ENDOMETRIUM	1	no alteration	no alteration	no alteration	X1803_splice (driver)	no alteration	no alteration	no alteration	no alteration	no alteration	no alteration	no alteration	E735Lfs*26	no alteration	no alteration	no alteration	P469Hfs*4 (driver)	no alteration	no alteration	no alteration	no alteration	no alteration	no alteration	no alteration	no alteration	no alteration	no alteration
ccle_broad_2019	MELHO_SKIN	MELHO_SKIN	1	no alteration	no alteration	no alteration	no alteration	no alteration	no alteration	no alteration	no alteration	no alteration	no alteration	no alteration	H1825R	no alteration	no alteration	no alteration	Q1622* (driver)	no alteration	no alteration	no alteration	no alteration	no alteration	no alteration	no alteration	no alteration	no alteration	no alteration
ccle_broad_2019	CADOES1_BONE	CADOES1_BONE	1	no alteration	no alteration	no alteration	no alteration	no alteration	no alteration	no alteration	no alteration	no alteration	no alteration	no alteration	no alteration	no alteration	no alteration	no alteration	Q215* (driver), Q215L, Q215L	no alteration	no alteration	no alteration	no alteration	no alteration	no alteration	no alteration	no alteration	no alteration	no alteration
ccle_broad_2019	MDAMB415_BREAST	MDAMB415_BREAST	1	no alteration	D757N	E218K	no alteration	no alteration	no alteration	no alteration	no alteration	no alteration	no alteration	no alteration	no alteration	no alteration	no alteration	no alteration	Q300E	no alteration	no alteration	no alteration	no alteration	no alteration	no alteration	no alteration	no alteration	no alteration	no alteration
ccle_broad_2019	HCC1569_BREAST	HCC1569_BREAST	1	L1211dup	no alteration	no alteration	no alteration	D1410Y	X503_splice (driver)	no alteration	no alteration	no alteration	no alteration	no alteration	Y1918H	no alteration	no alteration	no alteration	Q934* (driver)	no alteration	no alteration	no alteration	no alteration	no alteration	no alteration	no alteration	no alteration	no alteration	no alteration
ccle_broad_2019	MDST8_LARGE_INTESTINE	MDST8_LARGE_INTESTINE	1	no alteration	no alteration	no alteration	no alteration	no alteration	no alteration	no alteration	no alteration	no alteration	no alteration	no alteration	no alteration	no alteration	no alteration	no alteration	R1034C, T919I	no alteration	no alteration	no alteration	no alteration	no alteration	no alteration	no alteration	no alteration	no alteration	no alteration
ccle_broad_2019	SNU175_LARGE_INTESTINE	SNU175_LARGE_INTESTINE	1	L593F, T1375A	K522R	no alteration	no alteration	no alteration	Q285H	no alteration	no alteration	no alteration	A89V	M74I	no alteration	no alteration	no alteration	no alteration	R1103H, P1039H	no alteration	no alteration	no alteration	no alteration	no alteration	no alteration	no alteration	no alteration	no alteration	no alteration
ccle_broad_2019	DOV13_OVARY	DOV13_OVARY	1	no alteration	no alteration	no alteration	no alteration	no alteration	no alteration	no alteration	no alteration	no alteration	no alteration	no alteration	T1170A	no alteration	no alteration	no alteration	R1226W	no alteration	no alteration	no alteration	no alteration	no alteration	no alteration	no alteration	no alteration	no alteration	no alteration
ccle_broad_2019	RPMI7951_SKIN	RPMI7951_SKIN	1	no alteration	no alteration	no alteration	no alteration	no alteration	no alteration	no alteration	no alteration	no alteration	P210H	no alteration	no alteration	no alteration	no alteration	no alteration	R1372W	no alteration	no alteration	no alteration	no alteration	no alteration	no alteration	no alteration	no alteration	no alteration	no alteration
ccle_broad_2019	SW48_LARGE_INTESTINE	SW48_LARGE_INTESTINE	1	no alteration	no alteration	no alteration	no alteration	D1350N	no alteration	no alteration	no alteration	E1147K	no alteration	no alteration	no alteration	no alteration	no alteration	no alteration	R178I	no alteration	no alteration	no alteration	no alteration	no alteration	no alteration	no alteration	no alteration	no alteration	no alteration
ccle_broad_2019	HSC3_UPPER_AERODIGESTIVE_TRACT	HSC3_UPPER_AERODIGESTIVE_TRACT	1	no alteration	no alteration	no alteration	no alteration	no alteration	no alteration	no alteration	no alteration	no alteration	no alteration	no alteration	no alteration	no alteration	no alteration	no alteration	R460C	no alteration	no alteration	no alteration	no alteration	no alteration	no alteration	no alteration	no alteration	no alteration	no alteration
ccle_broad_2019	OE19_OESOPHAGUS	OE19_OESOPHAGUS	1	no alteration	no alteration	no alteration	no alteration	no alteration	no alteration	no alteration	no alteration	no alteration	no alteration	no alteration	no alteration	no alteration	no alteration	no alteration	R713* (driver)	no alteration	no alteration	no alteration	no alteration	no alteration	no alteration	no alteration	no alteration	no alteration	no alteration
ccle_broad_2019	TM31_CENTRAL_NERVOUS_SYSTEM	TM31_CENTRAL_NERVOUS_SYSTEM	1	no alteration	no alteration	no alteration	no alteration	no alteration	no alteration	no alteration	no alteration	no alteration	no alteration	no alteration	no alteration	no alteration	no alteration	no alteration	S1377L	no alteration	no alteration	no alteration	no alteration	no alteration	no alteration	no alteration	no alteration	no alteration	no alteration
ccle_broad_2019	SKLU1_LUNG	SKLU1_LUNG	1	no alteration	no alteration	no alteration	no alteration	no alteration	no alteration	no alteration	no alteration	L344del	no alteration	no alteration	no alteration	no alteration	no alteration	no alteration	S1493L	no alteration	no alteration	no alteration	no alteration	no alteration	no alteration	no alteration	no alteration	no alteration	no alteration
ccle_broad_2019	EW8_BONE	EW8_BONE	1	no alteration	no alteration	no alteration	no alteration	no alteration	no alteration	no alteration	no alteration	no alteration	no alteration	no alteration	no alteration	no alteration	no alteration	no alteration	S1715N	no alteration	no alteration	no alteration	no alteration	no alteration	no alteration	no alteration	no alteration	no alteration	no alteration
ccle_broad_2019	HS729_SOFT_TISSUE	HS729_SOFT_TISSUE	1	no alteration	no alteration	no alteration	no alteration	no alteration	no alteration	no alteration	no alteration	no alteration	no alteration	no alteration	no alteration	no alteration	no alteration	no alteration	S1762F	no alteration	no alteration	no alteration	no alteration	no alteration	no alteration	no alteration	no alteration	no alteration	no alteration
ccle_broad_2019	NCIH2170_LUNG	NCIH2170_LUNG	1	no alteration	no alteration	no alteration	no alteration	no alteration	no alteration	no alteration	no alteration	no alteration	no alteration	no alteration	no alteration	no alteration	no alteration	no alteration	S498C	no alteration	no alteration	no alteration	no alteration	no alteration	no alteration	no alteration	no alteration	no alteration	no alteration
ccle_broad_2019	LNCAPCLONEFGC_PROSTATE	LNCAPCLONEFGC_PROSTATE	1	E369D	V391A	no alteration	no alteration	no alteration	no alteration	no alteration	no alteration	no alteration	X306_splice (driver)	no alteration	no alteration	no alteration	no alteration	no alteration	S605N	no alteration	no alteration	no alteration	no alteration	no alteration	no alteration	no alteration	no alteration	no alteration	no alteration
ccle_broad_2019	LN18_CENTRAL_NERVOUS_SYSTEM	LN18_CENTRAL_NERVOUS_SYSTEM	1	no alteration	G750A	no alteration	no alteration	no alteration	no alteration	no alteration	no alteration	no alteration	no alteration	no alteration	no alteration	no alteration	no alteration	no alteration	S637L	no alteration	no alteration	no alteration	no alteration	no alteration	no alteration	no alteration	no alteration	no alteration	no alteration
ccle_broad_2019	TT_THYROID	TT_THYROID	1	no alteration	no alteration	no alteration	no alteration	no alteration	no alteration	no alteration	no alteration	no alteration	no alteration	no alteration	no alteration	no alteration	no alteration	no alteration	S960I	no alteration	no alteration	no alteration	no alteration	no alteration	no alteration	no alteration	no alteration	no alteration	no alteration
ccle_broad_2019	SW1417_LARGE_INTESTINE	SW1417_LARGE_INTESTINE	1	no alteration	no alteration	no alteration	no alteration	no alteration	no alteration	no alteration	no alteration	no alteration	no alteration	no alteration	no alteration	no alteration	no alteration	no alteration	T1090M	no alteration	no alteration	no alteration	no alteration	no alteration	no alteration	no alteration	no alteration	no alteration	no alteration
ccle_broad_2019	L1236_HAEMATOPOIETIC_AND_LYMPHOID_TISSUE	L1236_HAEMATOPOIETIC_AND_LYMPHOID_TISSUE	1	no alteration	no alteration	no alteration	no alteration	no alteration	no alteration	no alteration	no alteration	no alteration	no alteration	no alteration	no alteration	no alteration	no alteration	no alteration	T760S	no alteration	no alteration	no alteration	no alteration	no alteration	no alteration	no alteration	no alteration	no alteration	no alteration
ccle_broad_2019	HUT102_HAEMATOPOIETIC_AND_LYMPHOID_TISSUE	HUT102_HAEMATOPOIETIC_AND_LYMPHOID_TISSUE	1	no alteration	no alteration	no alteration	no alteration	no alteration	no alteration	no alteration	no alteration	no alteration	no alteration	no alteration	no alteration	no alteration	no alteration	no alteration	V1513I	no alteration	no alteration	no alteration	no alteration	no alteration	no alteration	no alteration	no alteration	no alteration	no alteration
ccle_broad_2019	UMUC1_URINARY_TRACT	UMUC1_URINARY_TRACT	1	no alteration	no alteration	no alteration	no alteration	no alteration	no alteration	no alteration	no alteration	no alteration	no alteration	no alteration	no alteration	no alteration	no alteration	no alteration	W1514* (driver)	no alteration	no alteration	no alteration	no alteration	no alteration	no alteration	no alteration	no alteration	no alteration	no alteration
ccle_broad_2019	KCL22_HAEMATOPOIETIC_AND_LYMPHOID_TISSUE	KCL22_HAEMATOPOIETIC_AND_LYMPHOID_TISSUE	1	no alteration	no alteration	no alteration	A1481V	P672L, V725A	no alteration	no alteration	no alteration	no alteration	no alteration	no alteration	no alteration	no alteration	no alteration	no alteration	W879* (driver)	no alteration	no alteration	no alteration	no alteration	no alteration	no alteration	no alteration	no alteration	no alteration	no alteration
ccle_broad_2019	KU1919_URINARY_TRACT	KU1919_URINARY_TRACT	1	no alteration	no alteration	no alteration	no alteration	no alteration	no alteration	no alteration	no alteration	no alteration	no alteration	no alteration	no alteration	no alteration	no alteration	no alteration	no alteration	no alteration	X37_splice	no alteration	no alteration	no alteration	no alteration	no alteration	no alteration	no alteration	no alteration
ccle_broad_2019	RL952_ENDOMETRIUM	RL952_ENDOMETRIUM	1	no alteration	no alteration	no alteration	no alteration	no alteration	no alteration	N154D	no alteration	no alteration	no alteration	no alteration	no alteration	no alteration	no alteration	X30_splice (driver)	A505V	no alteration	no alteration	no alteration	P142Qfs*45	no alteration	no alteration	no alteration	no alteration	no alteration	no alteration
ccle_broad_2019	MFE319_ENDOMETRIUM	MFE319_ENDOMETRIUM	1	R1136G	no alteration	no alteration	no alteration	no alteration	no alteration	D27Tfs*54 (driver)	no alteration	V38L	no alteration	no alteration	no alteration	no alteration	no alteration	no alteration	T1544I, S605N, E493K	no alteration	no alteration	no alteration	V71I	no alteration	no alteration	no alteration	no alteration	no alteration	no alteration
ccle_broad_2019	CAL120_BREAST	CAL120_BREAST	1	no alteration	no alteration	no alteration	no alteration	no alteration	no alteration	no alteration	W122R	no alteration	no alteration	no alteration	no alteration	no alteration	no alteration	no alteration	no alteration	no alteration	no alteration	no alteration	X78_splice	no alteration	no alteration	no alteration	no alteration	no alteration	no alteration
ccle_broad_2019	KMS34_HAEMATOPOIETIC_AND_LYMPHOID_TISSUE	KMS34_HAEMATOPOIETIC_AND_LYMPHOID_TISSUE	1	no alteration	no alteration	no alteration	no alteration	no alteration	no alteration	no alteration	no alteration	no alteration	no alteration	no alteration	no alteration	no alteration	no alteration	no alteration	no alteration	no alteration	no alteration	no alteration	no alteration	P632L	no alteration	no alteration	no alteration	no alteration	no alteration
ccle_broad_2019	MFE296_ENDOMETRIUM	MFE296_ENDOMETRIUM	1	no alteration	no alteration	no alteration	no alteration	no alteration	no alteration	T56M	no alteration	no alteration	no alteration	no alteration	no alteration	no alteration	no alteration	no alteration	no alteration	no alteration	no alteration	no alteration	no alteration	Q378H	no alteration	no alteration	no alteration	no alteration	no alteration
ccle_broad_2019	HS706T_BONE	HS706T_BONE	1	no alteration	no alteration	no alteration	no alteration	no alteration	no alteration	no alteration	no alteration	no alteration	no alteration	no alteration	no alteration	no alteration	no alteration	no alteration	no alteration	no alteration	no alteration	no alteration	no alteration	R451W	no alteration	no alteration	no alteration	no alteration	no alteration
ccle_broad_2019	JURKAT_HAEMATOPOIETIC_AND_LYMPHOID_TISSUE	JURKAT_HAEMATOPOIETIC_AND_LYMPHOID_TISSUE	1	V257M	no alteration	C387R	D1505N, C1270Y	no alteration	no alteration	no alteration	Q320* (driver)	no alteration	no alteration	no alteration	A1107T	N280Tfs*8 (driver)	L39I	no alteration	P469Hfs*4 (driver)	no alteration	no alteration	no alteration	no alteration	R570*	no alteration	no alteration	no alteration	no alteration	no alteration
ccle_broad_2019	TALL1_HAEMATOPOIETIC_AND_LYMPHOID_TISSUE	TALL1_HAEMATOPOIETIC_AND_LYMPHOID_TISSUE	1	no alteration	no alteration	no alteration	no alteration	no alteration	no alteration	no alteration	no alteration	no alteration	no alteration	no alteration	no alteration	no alteration	no alteration	no alteration	no alteration	no alteration	no alteration	no alteration	no alteration	R648Q	no alteration	no alteration	no alteration	no alteration	no alteration
ccle_broad_2019	HS939T_SKIN	HS939T_SKIN	1	no alteration	no alteration	no alteration	no alteration	no alteration	no alteration	no alteration	no alteration	no alteration	no alteration	S190G	no alteration	no alteration	no alteration	no alteration	no alteration	no alteration	no alteration	no alteration	no alteration	S266C	no alteration	no alteration	no alteration	no alteration	no alteration
ccle_broad_2019	DKMG_CENTRAL_NERVOUS_SYSTEM	DKMG_CENTRAL_NERVOUS_SYSTEM	1	no alteration	no alteration	no alteration	no alteration	no alteration	no alteration	no alteration	no alteration	no alteration	no alteration	no alteration	no alteration	no alteration	no alteration	no alteration	no alteration	no alteration	no alteration	no alteration	no alteration	S507T	no alteration	no alteration	no alteration	no alteration	no alteration
ccle_broad_2019	CORL47_LUNG	CORL47_LUNG	1	no alteration	no alteration	no alteration	no alteration	no alteration	no alteration	no alteration	no alteration	I915V	no alteration	no alteration	no alteration	no alteration	no alteration	no alteration	no alteration	no alteration	no alteration	no alteration	no alteration	S517F	no alteration	no alteration	no alteration	no alteration	no alteration
ccle_broad_2019	U87MG_CENTRAL_NERVOUS_SYSTEM	U87MG_CENTRAL_NERVOUS_SYSTEM	1	no alteration	no alteration	no alteration	no alteration	no alteration	no alteration	no alteration	no alteration	no alteration	no alteration	no alteration	no alteration	no alteration	no alteration	no alteration	no alteration	no alteration	no alteration	no alteration	no alteration	S758N	no alteration	no alteration	no alteration	no alteration	no alteration
ccle_broad_2019	GB1_CENTRAL_NERVOUS_SYSTEM	GB1_CENTRAL_NERVOUS_SYSTEM	1	no alteration	no alteration	no alteration	no alteration	no alteration	no alteration	no alteration	no alteration	no alteration	no alteration	no alteration	no alteration	no alteration	no alteration	no alteration	no alteration	no alteration	no alteration	no alteration	no alteration	T352A	no alteration	no alteration	no alteration	no alteration	no alteration
ccle_broad_2019	NUGC3_STOMACH	NUGC3_STOMACH	1	no alteration	no alteration	no alteration	no alteration	no alteration	no alteration	no alteration	no alteration	no alteration	no alteration	no alteration	H844L	no alteration	no alteration	no alteration	S228L	no alteration	no alteration	no alteration	no alteration	V49Yfs*12	no alteration	no alteration	no alteration	no alteration	no alteration
ccle_broad_2019	COLO684_ENDOMETRIUM	COLO684_ENDOMETRIUM	1	no alteration	no alteration	no alteration	no alteration	no alteration	G174E	no alteration	W451L	no alteration	no alteration	no alteration	no alteration	no alteration	no alteration	no alteration	no alteration	no alteration	no alteration	no alteration	no alteration	V566A	no alteration	no alteration	no alteration	no alteration	no alteration
ccle_broad_2019	HCC366_LUNG	HCC366_LUNG	1	no alteration	no alteration	no alteration	no alteration	no alteration	no alteration	no alteration	no alteration	no alteration	no alteration	no alteration	no alteration	no alteration	no alteration	no alteration	no alteration	no alteration	no alteration	no alteration	no alteration	W729L	no alteration	no alteration	no alteration	no alteration	no alteration
ccle_broad_2019	CORL95_LUNG	CORL95_LUNG	1	no alteration	no alteration	no alteration	no alteration	no alteration	no alteration	no alteration	no alteration	F729I	no alteration	no alteration	V1336Sfs*8	no alteration	no alteration	no alteration	no alteration	no alteration	no alteration	no alteration	no alteration	Y508*	no alteration	no alteration	no alteration	no alteration	no alteration
ccle_broad_2019	HUCCT1_BILIARY_TRACT	HUCCT1_BILIARY_TRACT	1	no alteration	no alteration	no alteration	no alteration	no alteration	no alteration	no alteration	no alteration	no alteration	no alteration	no alteration	no alteration	no alteration	no alteration	G32V	no alteration	no alteration	no alteration	no alteration	no alteration	no alteration	Q211K	no alteration	no alteration	no alteration	no alteration
ccle_broad_2019	KM12_LARGE_INTESTINE	KM12_LARGE_INTESTINE	1	X1023_splice (driver), L72Cfs*6 (driver)	no alteration	no alteration	P1579S	no alteration	no alteration	no alteration	no alteration	S1008F	no alteration	no alteration	no alteration	no alteration	no alteration	no alteration	no alteration	no alteration	no alteration	no alteration	no alteration	no alteration	Q495P	no alteration	no alteration	no alteration	no alteration
ccle_broad_2019	HEC151_ENDOMETRIUM	HEC151_ENDOMETRIUM	1	L908P	S558N	no alteration	no alteration	no alteration	no alteration	no alteration	no alteration	no alteration	P23L	no alteration	no alteration	P1009Lfs*6 (driver)	E161D	no alteration	no alteration	no alteration	no alteration	I81V	no alteration	no alteration	R12Gfs*45	no alteration	no alteration	no alteration	no alteration
ccle_broad_2019	JHUEM1_ENDOMETRIUM	JHUEM1_ENDOMETRIUM	1	no alteration	no alteration	no alteration	R1589C, S1577P	no alteration	no alteration	no alteration	no alteration	no alteration	no alteration	no alteration	V571A	no alteration	no alteration	no alteration	no alteration	no alteration	no alteration	no alteration	no alteration	no alteration	R12Gfs*45	no alteration	no alteration	no alteration	no alteration
ccle_broad_2019	OC316_OVARY	OC316_OVARY	1	Q1389* (driver)	no alteration	no alteration	no alteration	no alteration	no alteration	no alteration	A607T	no alteration	no alteration	no alteration	no alteration	no alteration	no alteration	no alteration	no alteration	no alteration	no alteration	no alteration	no alteration	no alteration	R12Kfs*4	no alteration	no alteration	no alteration	no alteration
ccle_broad_2019	OC314_OVARY	OC314_OVARY	1	Q1389* (driver)	no alteration	no alteration	no alteration	no alteration	no alteration	no alteration	A607T	no alteration	no alteration	no alteration	no alteration	no alteration	no alteration	no alteration	no alteration	no alteration	no alteration	no alteration	no alteration	no alteration	R12Kfs*4	no alteration	no alteration	no alteration	no alteration
ccle_broad_2019	WM983B_SKIN	WM983B_SKIN	1	no alteration	no alteration	no alteration	no alteration	no alteration	no alteration	no alteration	no alteration	no alteration	no alteration	no alteration	no alteration	no alteration	no alteration	no alteration	no alteration	no alteration	no alteration	no alteration	no alteration	no alteration	R143S	no alteration	no alteration	no alteration	no alteration
ccle_broad_2019	BCPAP_THYROID	BCPAP_THYROID	1	E1351D	no alteration	no alteration	no alteration	no alteration	no alteration	no alteration	no alteration	no alteration	no alteration	no alteration	no alteration	no alteration	no alteration	no alteration	no alteration	no alteration	no alteration	no alteration	no alteration	no alteration	R648S	no alteration	no alteration	no alteration	no alteration
ccle_broad_2019	NCIH929_HAEMATOPOIETIC_AND_LYMPHOID_TISSUE	NCIH929_HAEMATOPOIETIC_AND_LYMPHOID_TISSUE	1	no alteration	no alteration	no alteration	no alteration	no alteration	no alteration	no alteration	no alteration	no alteration	I983Nfs*19 (driver)	no alteration	no alteration	M296Nfs*7 (driver)	no alteration	no alteration	E971* (driver)	no alteration	no alteration	no alteration	no alteration	no alteration	R679T	no alteration	no alteration	no alteration	no alteration
ccle_broad_2019	HEC1B_ENDOMETRIUM	HEC1B_ENDOMETRIUM	1	no alteration	no alteration	no alteration	no alteration	no alteration	S389P	no alteration	no alteration	no alteration	no alteration	no alteration	L82M	no alteration	no alteration	no alteration	no alteration	no alteration	no alteration	no alteration	no alteration	no alteration	R982H	no alteration	no alteration	no alteration	no alteration
ccle_broad_2019	HEC1A_ENDOMETRIUM	HEC1A_ENDOMETRIUM	1	no alteration	no alteration	no alteration	no alteration	no alteration	no alteration	no alteration	no alteration	no alteration	no alteration	no alteration	N1317Kfs*2, L82M	no alteration	no alteration	no alteration	no alteration	no alteration	no alteration	no alteration	no alteration	no alteration	R982H	no alteration	no alteration	no alteration	no alteration
ccle_broad_2019	YD8_UPPER_AERODIGESTIVE_TRACT	YD8_UPPER_AERODIGESTIVE_TRACT	1	no alteration	no alteration	no alteration	no alteration	no alteration	no alteration	no alteration	no alteration	no alteration	no alteration	no alteration	no alteration	no alteration	no alteration	no alteration	no alteration	no alteration	no alteration	no alteration	no alteration	no alteration	S3*	no alteration	no alteration	no alteration	no alteration
ccle_broad_2019	LS411N_LARGE_INTESTINE	LS411N_LARGE_INTESTINE	1	W911Sfs*11 (driver)	no alteration	no alteration	L973F	M1239V	no alteration	no alteration	no alteration	no alteration	L138Vfs*4 (driver)	no alteration	R1999G, R596C	no alteration	no alteration	no alteration	R1012M, L38P	no alteration	no alteration	S70P	no alteration	A277V	T93A	no alteration	no alteration	no alteration	no alteration
ccle_broad_2019	CMLT1_HAEMATOPOIETIC_AND_LYMPHOID_TISSUE	CMLT1_HAEMATOPOIETIC_AND_LYMPHOID_TISSUE	1	X237_splice (driver)	no alteration	no alteration	no alteration	I850V	no alteration	R122W	no alteration	I658M, L772V	N1087Kfs*4 (driver), P1092S, V76I	no alteration	no alteration	H553Y	no alteration	no alteration	no alteration	no alteration	no alteration	no alteration	no alteration	R396C	no alteration	R52S	no alteration	no alteration	no alteration
ccle_broad_2019	SUDHL8_HAEMATOPOIETIC_AND_LYMPHOID_TISSUE	SUDHL8_HAEMATOPOIETIC_AND_LYMPHOID_TISSUE	1	no alteration	N99Kfs*2	no alteration	no alteration	no alteration	no alteration	no alteration	no alteration	no alteration	no alteration	no alteration	no alteration	no alteration	no alteration	no alteration	no alteration	no alteration	no alteration	no alteration	no alteration	no alteration	no alteration	R55Q	no alteration	no alteration	no alteration
ccle_broad_2019	OVTOKO_OVARY	OVTOKO_OVARY	1	no alteration	no alteration	no alteration	no alteration	no alteration	no alteration	no alteration	no alteration	no alteration	no alteration	no alteration	no alteration	no alteration	no alteration	no alteration	no alteration	no alteration	no alteration	no alteration	no alteration	no alteration	no alteration	R64C	no alteration	no alteration	no alteration
ccle_broad_2019	SU8686_PANCREAS	SU8686_PANCREAS	1	no alteration	no alteration	M350V	no alteration	no alteration	no alteration	no alteration	no alteration	no alteration	no alteration	no alteration	no alteration	no alteration	no alteration	no alteration	no alteration	no alteration	no alteration	no alteration	no alteration	no alteration	no alteration	V67M	no alteration	no alteration	no alteration
ccle_broad_2019	SNUC2A_LARGE_INTESTINE	SNUC2A_LARGE_INTESTINE	1	W911Dfs*31 (driver)	no alteration	no alteration	no alteration	no alteration	no alteration	no alteration	no alteration	no alteration	R707C	no alteration	no alteration	no alteration	no alteration	no alteration	no alteration	no alteration	no alteration	no alteration	no alteration	R159Q	no alteration	no alteration	S146N	no alteration	no alteration
ccle_broad_2019	NCIH211_LUNG	NCIH211_LUNG	1	no alteration	no alteration	no alteration	no alteration	no alteration	no alteration	no alteration	no alteration	no alteration	no alteration	no alteration	no alteration	no alteration	no alteration	no alteration	no alteration	no alteration	no alteration	no alteration	no alteration	no alteration	no alteration	no alteration	S146Pfs*21	no alteration	no alteration
ccle_broad_2019	NALM6_HAEMATOPOIETIC_AND_LYMPHOID_TISSUE	NALM6_HAEMATOPOIETIC_AND_LYMPHOID_TISSUE	1	no alteration	no alteration	R185Q	no alteration	H951R	no alteration	no alteration	no alteration	no alteration	R762H	no alteration	no alteration	R414Q	no alteration	no alteration	no alteration	no alteration	no alteration	no alteration	no alteration	no alteration	no alteration	no alteration	V178M	no alteration	no alteration
ccle_broad_2019	IGROV1_OVARY	IGROV1_OVARY	1	V48A	no alteration	no alteration	K654Sfs*47 (driver)	no alteration	no alteration	no alteration	no alteration	no alteration	no alteration	no alteration	no alteration	T787I	no alteration	no alteration	no alteration	no alteration	no alteration	no alteration	no alteration	no alteration	no alteration	no alteration	W180C	no alteration	no alteration
ccle_broad_2019	REH_HAEMATOPOIETIC_AND_LYMPHOID_TISSUE	REH_HAEMATOPOIETIC_AND_LYMPHOID_TISSUE	1	Q382E	no alteration	X116_splice (driver)	no alteration	no alteration	E443D	no alteration	no alteration	D183G	no alteration	no alteration	no alteration	X838_splice (driver)	no alteration	no alteration	no alteration	no alteration	no alteration	no alteration	no alteration	no alteration	no alteration	no alteration	W28Gfs*20	no alteration	no alteration
ccle_broad_2019	SW900_LUNG	SW900_LUNG	1	no alteration	no alteration	no alteration	no alteration	no alteration	no alteration	no alteration	no alteration	no alteration	no alteration	no alteration	no alteration	no alteration	no alteration	no alteration	no alteration	no alteration	no alteration	no alteration	no alteration	no alteration	no alteration	no alteration	no alteration	Q179H	no alteration
ccle_broad_2019	CORL105_LUNG	CORL105_LUNG	1	no alteration	no alteration	no alteration	no alteration	no alteration	no alteration	no alteration	no alteration	no alteration	no alteration	no alteration	no alteration	no alteration	no alteration	no alteration	no alteration	no alteration	no alteration	no alteration	no alteration	no alteration	no alteration	no alteration	no alteration	R78W	no alteration
ccle_broad_2019	LS1034_LARGE_INTESTINE	LS1034_LARGE_INTESTINE	1	no alteration	no alteration	no alteration	no alteration	no alteration	no alteration	no alteration	no alteration	no alteration	no alteration	no alteration	no alteration	no alteration	no alteration	no alteration	no alteration	no alteration	no alteration	no alteration	no alteration	no alteration	no alteration	no alteration	no alteration	S121N	no alteration
ccle_broad_2019	DAUDI_HAEMATOPOIETIC_AND_LYMPHOID_TISSUE	DAUDI_HAEMATOPOIETIC_AND_LYMPHOID_TISSUE	1	S103* (driver), D902E	no alteration	no alteration	no alteration	no alteration	no alteration	no alteration	no alteration	no alteration	no alteration	no alteration	X437_splice, R596H	no alteration	no alteration	no alteration	no alteration	no alteration	no alteration	no alteration	no alteration	no alteration	X2_splice	no alteration	no alteration	V14M	no alteration
ccle_broad_2019	TE6_OESOPHAGUS	TE6_OESOPHAGUS	1	no alteration	no alteration	no alteration	no alteration	no alteration	no alteration	no alteration	no alteration	no alteration	no alteration	no alteration	no alteration	no alteration	no alteration	no alteration	no alteration	no alteration	no alteration	no alteration	no alteration	no alteration	no alteration	no alteration	no alteration	no alteration	P396S
ccle_broad_2019	COLO792_SKIN	COLO792_SKIN	1	no alteration	no alteration	no alteration	no alteration	E1365K	no alteration	no alteration	no alteration	no alteration	no alteration	no alteration	no alteration	no alteration	no alteration	no alteration	no alteration	no alteration	no alteration	F241L	no alteration	no alteration	no alteration	no alteration	no alteration	no alteration	P568L
ccle_broad_2019	EN_ENDOMETRIUM	EN_ENDOMETRIUM	1	C1288R	no alteration	no alteration	no alteration	no alteration	no alteration	no alteration	no alteration	D2G	no alteration	no alteration	E869Rfs*3, E1472G	L199F	G264D	F279L	no alteration	no alteration	no alteration	no alteration	no alteration	C638Lfs*20	no alteration	no alteration	no alteration	no alteration	P661L
ccle_broad_2019	NCIH1355_LUNG	NCIH1355_LUNG	1	no alteration	no alteration	no alteration	no alteration	no alteration	no alteration	no alteration	no alteration	no alteration	no alteration	no alteration	no alteration	no alteration	no alteration	no alteration	no alteration	no alteration	no alteration	no alteration	no alteration	no alteration	no alteration	no alteration	no alteration	no alteration	P6L
ccle_broad_2019	DND41_HAEMATOPOIETIC_AND_LYMPHOID_TISSUE	DND41_HAEMATOPOIETIC_AND_LYMPHOID_TISSUE	1	no alteration	I176F	no alteration	A1599V	no alteration	L101P	no alteration	no alteration	no alteration	no alteration	M1? (driver)	no alteration	N186Kfs*4 (driver), C933S	no alteration	no alteration	no alteration	no alteration	L53I	no alteration	no alteration	no alteration	no alteration	no alteration	no alteration	no alteration	Q546*
ccle_broad_2019	UOK101_KIDNEY	UOK101_KIDNEY	1	no alteration	no alteration	no alteration	no alteration	no alteration	no alteration	no alteration	no alteration	no alteration	no alteration	no alteration	no alteration	no alteration	no alteration	no alteration	no alteration	no alteration	no alteration	no alteration	no alteration	no alteration	no alteration	no alteration	no alteration	no alteration	R428C
ccle_broad_2019	FTC238_THYROID	FTC238_THYROID	1	no alteration	no alteration	no alteration	Q780R, Q780H, Q780R	no alteration	no alteration	no alteration	no alteration	no alteration	no alteration	no alteration	no alteration	no alteration	no alteration	no alteration	T1291M, K1552del	no alteration	no alteration	no alteration	no alteration	no alteration	no alteration	no alteration	no alteration	no alteration	R428C
ccle_broad_2019	OVK18_OVARY	OVK18_OVARY	1	no alteration	no alteration	I518T, E265K	no alteration	no alteration	F469L	no alteration	no alteration	no alteration	no alteration	no alteration	N344T	no alteration	no alteration	no alteration	R1779W	no alteration	no alteration	no alteration	no alteration	D730V	no alteration	no alteration	no alteration	no alteration	R577L, Q571K
ccle_broad_2019	RH41_SOFT_TISSUE	RH41_SOFT_TISSUE	1	no alteration	no alteration	no alteration	no alteration	no alteration	no alteration	no alteration	no alteration	no alteration	no alteration	no alteration	no alteration	no alteration	no alteration	no alteration	no alteration	no alteration	no alteration	no alteration	no alteration	no alteration	no alteration	no alteration	no alteration	no alteration	R59G
ccle_broad_2019	SKUT1_SOFT_TISSUE	SKUT1_SOFT_TISSUE	1	no alteration	no alteration	no alteration	no alteration	G62R, R119H	no alteration	no alteration	no alteration	no alteration	no alteration	no alteration	no alteration	A491T	no alteration	no alteration	no alteration	no alteration	P20Qfs*20	L117Wfs*17 (driver)	no alteration	E84D	no alteration	no alteration	no alteration	no alteration	R654C
ccle_broad_2019	MOLT4_HAEMATOPOIETIC_AND_LYMPHOID_TISSUE	MOLT4_HAEMATOPOIETIC_AND_LYMPHOID_TISSUE	1	no alteration	no alteration	H256Y	T1548M, P832S, A1623V, D1123Y	no alteration	no alteration	no alteration	no alteration	no alteration	E200K	no alteration	Y304H	K908Nfs*15 (driver)	no alteration	no alteration	L953F	no alteration	no alteration	no alteration	no alteration	no alteration	no alteration	no alteration	no alteration	no alteration	R807H, A233V
ccle_broad_2019	OCUM1_STOMACH	OCUM1_STOMACH	1	no alteration	no alteration	no alteration	no alteration	no alteration	no alteration	no alteration	no alteration	no alteration	no alteration	no alteration	no alteration	no alteration	no alteration	no alteration	no alteration	no alteration	no alteration	no alteration	no alteration	no alteration	no alteration	no alteration	no alteration	no alteration	R82G
ccle_broad_2019	KMM1_HAEMATOPOIETIC_AND_LYMPHOID_TISSUE	KMM1_HAEMATOPOIETIC_AND_LYMPHOID_TISSUE	1	no alteration	no alteration	no alteration	no alteration	no alteration	no alteration	no alteration	no alteration	A109G, L134V	X969_splice (driver)	no alteration	no alteration	no alteration	no alteration	no alteration	no alteration	no alteration	no alteration	no alteration	no alteration	no alteration	no alteration	no alteration	no alteration	no alteration	R82G
ccle_broad_2019	SNGM_ENDOMETRIUM	SNGM_ENDOMETRIUM	1	X523_splice (driver)	no alteration	no alteration	no alteration	L700R	no alteration	E232G	A153G	no alteration	V648I	no alteration	no alteration	no alteration	no alteration	no alteration	no alteration	no alteration	no alteration	I271Yfs*8 (driver)	no alteration	no alteration	no alteration	no alteration	no alteration	no alteration	R850Q
ccle_broad_2019	AGS_STOMACH	AGS_STOMACH	1	no alteration	no alteration	no alteration	no alteration	no alteration	no alteration	no alteration	no alteration	Q1122R	no alteration	no alteration	no alteration	no alteration	no alteration	no alteration	no alteration	no alteration	no alteration	no alteration	no alteration	no alteration	no alteration	no alteration	no alteration	no alteration	R874C
ccle_broad_2019	HMCB_SKIN	HMCB_SKIN	1	no alteration	no alteration	no alteration	L87W	no alteration	no alteration	no alteration	no alteration	S200N	no alteration	no alteration	no alteration	no alteration	no alteration	no alteration	L103F	no alteration	no alteration	no alteration	no alteration	no alteration	no alteration	no alteration	no alteration	no alteration	T362N
ccle_broad_2019	JHUEM2_ENDOMETRIUM	JHUEM2_ENDOMETRIUM	1	A737V	no alteration	no alteration	G1710E	no alteration	no alteration	R138H	no alteration	no alteration	no alteration	no alteration	no alteration	no alteration	no alteration	no alteration	no alteration	no alteration	no alteration	no alteration	M1?	L137P	no alteration	no alteration	no alteration	no alteration	T601A
ccle_broad_2019	ECC12_STOMACH	ECC12_STOMACH	1	T1279K	no alteration	no alteration	no alteration	no alteration	no alteration	no alteration	no alteration	D876G	no alteration	no alteration	no alteration	no alteration	no alteration	no alteration	no alteration	no alteration	no alteration	no alteration	no alteration	no alteration	no alteration	no alteration	no alteration	A151S	T810M
ccle_broad_2019	YD38_UPPER_AERODIGESTIVE_TRACT	YD38_UPPER_AERODIGESTIVE_TRACT	1	no alteration	no alteration	no alteration	no alteration	no alteration	no alteration	no alteration	no alteration	no alteration	no alteration	no alteration	no alteration	no alteration	no alteration	no alteration	no alteration	no alteration	no alteration	no alteration	no alteration	no alteration	no alteration	no alteration	no alteration	no alteration	V528M
ccle_broad_2019	COV362_OVARY	COV362_OVARY	1	no alteration	no alteration	no alteration	X1366_splice (driver)	no alteration	no alteration	no alteration	no alteration	no alteration	no alteration	no alteration	no alteration	no alteration	no alteration	no alteration	no alteration	no alteration	no alteration	no alteration	no alteration	no alteration	no alteration	no alteration	no alteration	no alteration	V631I
ccle_broad_2019	HCC1806_BREAST	HCC1806_BREAST	1	no alteration	no alteration	no alteration	no alteration	no alteration	no alteration	no alteration	no alteration	no alteration	no alteration	no alteration	no alteration	no alteration	no alteration	no alteration	no alteration	no alteration	no alteration	no alteration	no alteration	no alteration	no alteration	no alteration	no alteration	no alteration	X725_splice
ccle_broad_2019	SKNBE2_AUTONOMIC_GANGLIA	SKNBE2_AUTONOMIC_GANGLIA	1	no alteration	no alteration	no alteration	no alteration	no alteration	no alteration	no alteration	no alteration	no alteration	no alteration	no alteration	no alteration	no alteration	no alteration	no alteration	no alteration	N95K	no alteration	no alteration	no alteration	no alteration	no alteration	no alteration	no alteration	no alteration	no alteration
ccle_broad_2019	SNU626_CENTRAL_NERVOUS_SYSTEM	SNU626_CENTRAL_NERVOUS_SYSTEM	1	no alteration	no alteration	no alteration	no alteration	no alteration	no alteration	no alteration	no alteration	no alteration	no alteration	no alteration	no alteration	no alteration	no alteration	no alteration	no alteration	L119F	no alteration	no alteration	no alteration	no alteration	no alteration	no alteration	no alteration	no alteration	no alteration
ccle_broad_2019	CW2_LARGE_INTESTINE	CW2_LARGE_INTESTINE	1	no alteration	no alteration	G307V, A158V	no alteration	no alteration	P310Qfs*54 (driver)	no alteration	L622M	no alteration	N933I	A299T	V1336Sfs*8, A805T, M2010V, S1949T	no alteration	no alteration	no alteration	G1100D, R278L	K916Sfs*4 (driver)	no alteration	no alteration	no alteration	no alteration	S180N, P736L	no alteration	no alteration	no alteration	no alteration
ccle_broad_2019	HCT15_LARGE_INTESTINE	HCT15_LARGE_INTESTINE	1	E1178* (driver)	no alteration	no alteration	P1190H, S663N	R1273Q	no alteration	no alteration	P319S	L934M	no alteration	no alteration	C110R, Q1757H	G808* (driver), G964V	no alteration	no alteration	no alteration	K820E	no alteration	no alteration	F22L	no alteration	no alteration	no alteration	no alteration	no alteration	T672I
ccle_broad_2019	MOLT13_HAEMATOPOIETIC_AND_LYMPHOID_TISSUE	MOLT13_HAEMATOPOIETIC_AND_LYMPHOID_TISSUE	1	no alteration	no alteration	no alteration	no alteration	no alteration	no alteration	no alteration	no alteration	no alteration	no alteration	no alteration	no alteration	no alteration	no alteration	no alteration	no alteration	H868Y	no alteration	no alteration	no alteration	no alteration	no alteration	no alteration	no alteration	no alteration	no alteration
ccle_broad_2019	KYSE180_OESOPHAGUS	KYSE180_OESOPHAGUS	1	no alteration	no alteration	no alteration	no alteration	no alteration	no alteration	no alteration	no alteration	no alteration	no alteration	no alteration	R533C	no alteration	no alteration	no alteration	P1131S	G80E	no alteration	no alteration	no alteration	no alteration	no alteration	no alteration	no alteration	no alteration	no alteration
ccle_broad_2019	HEC6_ENDOMETRIUM	HEC6_ENDOMETRIUM	1	R951W	no alteration	no alteration	E851G	R735Q	no alteration	no alteration	no alteration	N1193Ifs*6	no alteration	no alteration	V1690L	no alteration	no alteration	no alteration	no alteration	E476* (driver)	no alteration	no alteration	no alteration	no alteration	no alteration	no alteration	no alteration	no alteration	no alteration
ccle_broad_2019	BICR31_UPPER_AERODIGESTIVE_TRACT	BICR31_UPPER_AERODIGESTIVE_TRACT	1	no alteration	no alteration	no alteration	no alteration	no alteration	no alteration	no alteration	no alteration	no alteration	no alteration	no alteration	E926A	no alteration	no alteration	no alteration	no alteration	E355Rfs*5 (driver)	no alteration	no alteration	no alteration	no alteration	no alteration	no alteration	no alteration	no alteration	no alteration
ccle_broad_2019	PATU8988T_PANCREAS	PATU8988T_PANCREAS	1	no alteration	no alteration	no alteration	no alteration	no alteration	no alteration	no alteration	no alteration	no alteration	I275F	no alteration	no alteration	no alteration	no alteration	no alteration	no alteration	E355Rfs*5 (driver)	no alteration	no alteration	no alteration	no alteration	no alteration	no alteration	no alteration	no alteration	no alteration
ccle_broad_2019	SNU216_STOMACH	SNU216_STOMACH	1	no alteration	no alteration	no alteration	no alteration	no alteration	no alteration	no alteration	no alteration	no alteration	no alteration	no alteration	no alteration	no alteration	no alteration	no alteration	no alteration	E355Rfs*5 (driver)	no alteration	no alteration	no alteration	no alteration	no alteration	no alteration	no alteration	no alteration	no alteration
ccle_broad_2019	G292CLONEA141B1_BONE	G292CLONEA141B1_BONE	1	no alteration	no alteration	no alteration	no alteration	no alteration	no alteration	no alteration	no alteration	no alteration	no alteration	no alteration	no alteration	no alteration	no alteration	no alteration	no alteration	E355Rfs*5 (driver)	no alteration	no alteration	no alteration	no alteration	no alteration	no alteration	no alteration	no alteration	no alteration
ccle_broad_2019	ONS76_CENTRAL_NERVOUS_SYSTEM	ONS76_CENTRAL_NERVOUS_SYSTEM	1	no alteration	no alteration	no alteration	no alteration	no alteration	no alteration	no alteration	no alteration	no alteration	no alteration	no alteration	no alteration	no alteration	no alteration	no alteration	no alteration	E355Rfs*5 (driver)	no alteration	no alteration	no alteration	no alteration	no alteration	no alteration	no alteration	no alteration	no alteration
ccle_broad_2019	GMS10_CENTRAL_NERVOUS_SYSTEM	GMS10_CENTRAL_NERVOUS_SYSTEM	1	no alteration	no alteration	no alteration	no alteration	no alteration	no alteration	no alteration	no alteration	no alteration	no alteration	no alteration	no alteration	no alteration	no alteration	no alteration	no alteration	E355Rfs*5 (driver)	no alteration	no alteration	no alteration	no alteration	no alteration	no alteration	no alteration	no alteration	no alteration
ccle_broad_2019	G402_SOFT_TISSUE	G402_SOFT_TISSUE	1	no alteration	no alteration	no alteration	no alteration	no alteration	no alteration	no alteration	no alteration	no alteration	no alteration	no alteration	no alteration	no alteration	no alteration	no alteration	no alteration	E355Rfs*5 (driver)	no alteration	no alteration	no alteration	no alteration	no alteration	no alteration	no alteration	no alteration	no alteration
ccle_broad_2019	NUDHL1_HAEMATOPOIETIC_AND_LYMPHOID_TISSUE	NUDHL1_HAEMATOPOIETIC_AND_LYMPHOID_TISSUE	1	no alteration	no alteration	no alteration	no alteration	no alteration	no alteration	no alteration	no alteration	no alteration	no alteration	no alteration	no alteration	no alteration	no alteration	no alteration	no alteration	E355Rfs*5 (driver)	no alteration	no alteration	no alteration	no alteration	no alteration	no alteration	no alteration	no alteration	no alteration
ccle_broad_2019	KYSE510_OESOPHAGUS	KYSE510_OESOPHAGUS	1	Q904H	no alteration	no alteration	no alteration	no alteration	no alteration	no alteration	no alteration	no alteration	no alteration	no alteration	no alteration	no alteration	no alteration	no alteration	no alteration	E355Rfs*5 (driver)	no alteration	no alteration	no alteration	no alteration	no alteration	no alteration	no alteration	no alteration	no alteration
ccle_broad_2019	EBC1_LUNG	EBC1_LUNG	1	no alteration	no alteration	no alteration	no alteration	no alteration	S154F	no alteration	no alteration	no alteration	no alteration	no alteration	no alteration	S778T	no alteration	no alteration	no alteration	E355Rfs*5 (driver)	no alteration	no alteration	no alteration	no alteration	no alteration	no alteration	no alteration	no alteration	no alteration
ccle_broad_2019	HT115_LARGE_INTESTINE	HT115_LARGE_INTESTINE	1	no alteration	no alteration	R535C	E577* (driver), S763F, K1711R	no alteration	no alteration	no alteration	no alteration	K331N	R798Q	R68Q	T118A, E554*	E554K	no alteration	no alteration	no alteration	D231G	no alteration	no alteration	no alteration	no alteration	S32L	no alteration	no alteration	no alteration	no alteration
ccle_broad_2019	SNU182_LIVER	SNU182_LIVER	1	no alteration	no alteration	no alteration	no alteration	no alteration	no alteration	no alteration	no alteration	no alteration	no alteration	no alteration	no alteration	no alteration	no alteration	no alteration	no alteration	A825G	no alteration	no alteration	no alteration	no alteration	no alteration	no alteration	no alteration	no alteration	no alteration
ccle_broad_2019	SNU245_BILIARY_TRACT	SNU245_BILIARY_TRACT	1	R360H	no alteration	no alteration	no alteration	no alteration	no alteration	no alteration	no alteration	no alteration	no alteration	no alteration	no alteration	no alteration	no alteration	no alteration	no alteration	A349T	no alteration	no alteration	no alteration	no alteration	no alteration	no alteration	no alteration	no alteration	no alteration
ccle_broad_2019	HCC202_BREAST	HCC202_BREAST	1	no alteration	no alteration	no alteration	no alteration	Q1150E	no alteration	no alteration	no alteration	no alteration	no alteration	no alteration	no alteration	no alteration	no alteration	no alteration	no alteration	A339G, F48L	no alteration	no alteration	no alteration	no alteration	no alteration	no alteration	no alteration	no alteration	no alteration

## Sheet: Sheet1
FANCA mutated	FANCB mutated	FANCC	BRCA1	FANCD2	FANCE	FANCF	FANCG	FANCI	FAN1
SNU407_LARGE_INTESTINE	KYSE140_OESOPHAGUS	BICR18_UPPER_AERODIGESTIVE_TRACT	KYSE140_OESOPHAGUS	SNU719_STOMACH	SNU1040_LARGE_INTESTINE	KMH2_HAEMATOPOIETIC_AND_LYMPHOID_TISSUE	SNU407_LARGE_INTESTINE	HRT18_LARGE_INTESTINE	BICR18_UPPER_AERODIGESTIVE_TRACT
HRT18_LARGE_INTESTINE	DU145_PROSTATE	SNU407_LARGE_INTESTINE	HEC108_ENDOMETRIUM	HRT18_LARGE_INTESTINE	HEC59_ENDOMETRIUM	SNU1040_LARGE_INTESTINE	SNU1040_LARGE_INTESTINE	SNU1040_LARGE_INTESTINE	SNU407_LARGE_INTESTINE
FTC133_THYROID	ESS1_ENDOMETRIUM	SNU1040_LARGE_INTESTINE	SUPT1_HAEMATOPOIETIC_AND_LYMPHOID_TISSUE	SNU1040_LARGE_INTESTINE	MDAPCA2B_PROSTATE	LS180_LARGE_INTESTINE	MDAPCA2B_PROSTATE	TE4_OESOPHAGUS	HEC59_ENDOMETRIUM
HCT116_LARGE_INTESTINE	HCC2814_LUNG	HEC59_ENDOMETRIUM	HEC59_ENDOMETRIUM	TE4_OESOPHAGUS	NCIH650_LUNG	SKMES1_LUNG	HEC251_ENDOMETRIUM	JHOC5_OVARY	EFO27_OVARY
SNU1040_LARGE_INTESTINE	JHH4_LIVER	NCIH358_LUNG	LS180_LARGE_INTESTINE	HEC108_ENDOMETRIUM	NCIH1155_LUNG	NCIH1573_LUNG	KYSE30_OESOPHAGUS	DU145_PROSTATE	NCIH650_LUNG
HEC59_ENDOMETRIUM	KYSE150_OESOPHAGUS	ESS1_ENDOMETRIUM	JHOS4_OVARY	SKNO1_HAEMATOPOIETIC_AND_LYMPHOID_TISSUE	HS936T_SKIN	YD15_SALIVARY_GLAND	PECAPJ49_UPPER_AERODIGESTIVE_TRACT	EFO27_OVARY	SNU1079_BILIARY_TRACT
LS180_LARGE_INTESTINE	CHL1_SKIN	NCIH2110_LUNG	DU145_PROSTATE	HEC59_ENDOMETRIUM	NCIH1648_LUNG	NCIH889_LUNG	NCO2_HAEMATOPOIETIC_AND_LYMPHOID_TISSUE	AN3CA_ENDOMETRIUM	NCIH2030_LUNG
BT474_BREAST	T84_LARGE_INTESTINE	SNU81_LARGE_INTESTINE	HEC265_ENDOMETRIUM	SKM1_HAEMATOPOIETIC_AND_LYMPHOID_TISSUE	RKO_LARGE_INTESTINE	PK59_PANCREAS	THP1_HAEMATOPOIETIC_AND_LYMPHOID_TISSUE	HEC251_ENDOMETRIUM	HT_HAEMATOPOIETIC_AND_LYMPHOID_TISSUE
EFO27_OVARY	HCC2935_LUNG	LN229_CENTRAL_NERVOUS_SYSTEM	HT_HAEMATOPOIETIC_AND_LYMPHOID_TISSUE	HT_HAEMATOPOIETIC_AND_LYMPHOID_TISSUE	EOL1_HAEMATOPOIETIC_AND_LYMPHOID_TISSUE	SW1088_CENTRAL_NERVOUS_SYSTEM	HS766T_PANCREAS	NCIH23_LUNG	ESS1_ENDOMETRIUM
HT_HAEMATOPOIETIC_AND_LYMPHOID_TISSUE	NCIH322_LUNG	TOV21G_OVARY	HCC1954_BREAST	ESS1_ENDOMETRIUM	JHH7_LIVER	BT20_BREAST	RAJI_HAEMATOPOIETIC_AND_LYMPHOID_TISSUE	SNU81_LARGE_INTESTINE	NCIH647_LUNG
SF295_CENTRAL_NERVOUS_SYSTEM	NCIH810_LUNG	SKMEL2_SKIN	KE39_STOMACH	SNU81_LARGE_INTESTINE	GRM_SKIN	PF382_HAEMATOPOIETIC_AND_LYMPHOID_TISSUE	HS746T_STOMACH	CHL1_SKIN	OCIAML3_HAEMATOPOIETIC_AND_LYMPHOID_TISSUE
HCC95_LUNG	NCIH1105_LUNG	CAPAN2_PANCREAS	BHY_UPPER_AERODIGESTIVE_TRACT	JHUEM7_ENDOMETRIUM	PSN1_PANCREAS	JHH6_LIVER	JHH5_LIVER	HCC1359_LUNG	A4FUK_HAEMATOPOIETIC_AND_LYMPHOID_TISSUE
HEC251_ENDOMETRIUM	KG1_HAEMATOPOIETIC_AND_LYMPHOID_TISSUE	SNB75_CENTRAL_NERVOUS_SYSTEM	HEC251_ENDOMETRIUM	BCP1_HAEMATOPOIETIC_AND_LYMPHOID_TISSUE	CPCN_LUNG	HUH6_LIVER	NCIH1395_LUNG	SW1271_LUNG	LP1_HAEMATOPOIETIC_AND_LYMPHOID_TISSUE
LOVO_LARGE_INTESTINE	HUTU80_SMALL_INTESTINE	SLR26_KIDNEY	SNUC4_LARGE_INTESTINE	CJM_SKIN	NCIH1651_LUNG	NCIH1184_LUNG	NH6_AUTONOMIC_GANGLIA	TE8_OESOPHAGUS	SF295_CENTRAL_NERVOUS_SYSTEM
CCK81_LARGE_INTESTINE	SUDHL1_HAEMATOPOIETIC_AND_LYMPHOID_TISSUE	HUH7_LIVER	CCK81_LARGE_INTESTINE	SW1271_LUNG	HUPT3_PANCREAS	JHH5_LIVER	HT55_LARGE_INTESTINE	HS944T_SKIN	NCIH1437_LUNG
MDAMB468_BREAST	SUPT11_HAEMATOPOIETIC_AND_LYMPHOID_TISSUE	KYSE450_OESOPHAGUS	SNU81_LARGE_INTESTINE	THP1_HAEMATOPOIETIC_AND_LYMPHOID_TISSUE	CAMA1_BREAST	BT483_BREAST	GSU_STOMACH	NCIH2291_LUNG	HCC95_LUNG
SNU81_LARGE_INTESTINE	GP2D_LARGE_INTESTINE	SNU387_LIVER	JHUEM7_ENDOMETRIUM	PF382_HAEMATOPOIETIC_AND_LYMPHOID_TISSUE	HEP3B217_LIVER	SLR25_KIDNEY	SNU886_LIVER	TUHR10TKB_KIDNEY	HOS_BONE
LCLC97TM1_LUNG	KMS21BM_HAEMATOPOIETIC_AND_LYMPHOID_TISSUE	SKNDZ_AUTONOMIC_GANGLIA	JEKO1_HAEMATOPOIETIC_AND_LYMPHOID_TISSUE	HUNS1_HAEMATOPOIETIC_AND_LYMPHOID_TISSUE	MDAMB453_BREAST	RL952_ENDOMETRIUM	UACC62_SKIN	HCC2935_LUNG	BEN_LUNG
DANG_PANCREAS	LAMA84_HAEMATOPOIETIC_AND_LYMPHOID_TISSUE	NCIH661_LUNG	LN382_CENTRAL_NERVOUS_SYSTEM	SNU738_CENTRAL_NERVOUS_SYSTEM	HCC1569_BREAST	MFE319_ENDOMETRIUM	CAPAN1_PANCREAS	RKO_LARGE_INTESTINE	HCC1954_BREAST
NCIH2286_LUNG	SLR26_KIDNEY	SNUC5_LARGE_INTESTINE	UO31_KIDNEY	CAL29_URINARY_TRACT	SNU175_LARGE_INTESTINE	MFE296_ENDOMETRIUM	COLO704_OVARY	KP4_PANCREAS	RPMI8402_HAEMATOPOIETIC_AND_LYMPHOID_TISSUE
SNU349_KIDNEY	RVH421_SKIN	MDAMB415_BREAST	OCIM1_HAEMATOPOIETIC_AND_LYMPHOID_TISSUE	LU99_LUNG	COLO684_ENDOMETRIUM	CMLT1_HAEMATOPOIETIC_AND_LYMPHOID_TISSUE	SNU685_ENDOMETRIUM	NAMALWA_HAEMATOPOIETIC_AND_LYMPHOID_TISSUE	HCC2814_LUNG
RKO_LARGE_INTESTINE	MDAMB453_BREAST	JURKAT_HAEMATOPOIETIC_AND_LYMPHOID_TISSUE	SCLC21H_LUNG	M07E_HAEMATOPOIETIC_AND_LYMPHOID_TISSUE	HEC1B_ENDOMETRIUM	SNGM_ENDOMETRIUM	CAL120_BREAST	U251MG_CENTRAL_NERVOUS_SYSTEM	NCIH1155_LUNG
PF382_HAEMATOPOIETIC_AND_LYMPHOID_TISSUE	HOP92_LUNG	SU8686_PANCREAS	KYO1_HAEMATOPOIETIC_AND_LYMPHOID_TISSUE	RCHACV_HAEMATOPOIETIC_AND_LYMPHOID_TISSUE	REH_HAEMATOPOIETIC_AND_LYMPHOID_TISSUE	JHUEM2_ENDOMETRIUM	JURKAT_HAEMATOPOIETIC_AND_LYMPHOID_TISSUE	IGR39_SKIN	HUCCT1_BILIARY_TRACT
NCIH322_LUNG	GI1_CENTRAL_NERVOUS_SYSTEM	NALM6_HAEMATOPOIETIC_AND_LYMPHOID_TISSUE	PANC1005_PANCREAS	NCIH1563_LUNG	DND41_HAEMATOPOIETIC_AND_LYMPHOID_TISSUE		COLO684_ENDOMETRIUM	IGR37_SKIN	KM12_LARGE_INTESTINE
SUPT11_HAEMATOPOIETIC_AND_LYMPHOID_TISSUE	MDAMB415_BREAST	REH_HAEMATOPOIETIC_AND_LYMPHOID_TISSUE	NCIH2347_LUNG	EKVX_LUNG	OVK18_OVARY		OC316_OVARY	MOLP2_HAEMATOPOIETIC_AND_LYMPHOID_TISSUE	HEC151_ENDOMETRIUM
MDAMB175VII_BREAST	SNU175_LARGE_INTESTINE	OVK18_OVARY	CJM_SKIN	OV56_OVARY	CW2_LARGE_INTESTINE		OC314_OVARY	MDAMB436_BREAST	JHUEM1_ENDOMETRIUM
SNU423_LIVER	LNCAPCLONEFGC_PROSTATE	MOLT4_HAEMATOPOIETIC_AND_LYMPHOID_TISSUE	SW1271_LUNG	ALLSIL_HAEMATOPOIETIC_AND_LYMPHOID_TISSUE	EBC1_LUNG		SNGM_ENDOMETRIUM	NCIH510_LUNG	OC316_OVARY
SH10TC_STOMACH	LN18_CENTRAL_NERVOUS_SYSTEM	CW2_LARGE_INTESTINE	RKO_LARGE_INTESTINE	RVH421_SKIN			CW2_LARGE_INTESTINE	LK2_LUNG	OC314_OVARY
SNU16_STOMACH	HEC151_ENDOMETRIUM	HT115_LARGE_INTESTINE	HS746T_STOMACH	NCIH1623_LUNG			HCT15_LARGE_INTESTINE	NCIH1836_LUNG	WM983B_SKIN
OCIAML2_HAEMATOPOIETIC_AND_LYMPHOID_TISSUE	SUDHL8_HAEMATOPOIETIC_AND_LYMPHOID_TISSUE		JHH7_LIVER	CAL78_BONE				HPAC_PANCREAS	BCPAP_THYROID
RCM1_LARGE_INTESTINE	DND41_HAEMATOPOIETIC_AND_LYMPHOID_TISSUE		LU99_LUNG	HT144_SKIN				SW48_LARGE_INTESTINE	NCIH929_HAEMATOPOIETIC_AND_LYMPHOID_TISSUE
HGC27_STOMACH			NCIH1563_LUNG	HEKTE_KIDNEY				SKLU1_LUNG	HEC1B_ENDOMETRIUM
SNU201_CENTRAL_NERVOUS_SYSTEM			VMRCLCD_LUNG	NCIH1703_LUNG				MFE319_ENDOMETRIUM	HEC1A_ENDOMETRIUM
KO52_HAEMATOPOIETIC_AND_LYMPHOID_TISSUE			BFTC905_URINARY_TRACT	NALM19_HAEMATOPOIETIC_AND_LYMPHOID_TISSUE				CORL47_LUNG	YD8_UPPER_AERODIGESTIVE_TRACT
SR786_HAEMATOPOIETIC_AND_LYMPHOID_TISSUE			SNU1214_UPPER_AERODIGESTIVE_TRACT	KOPN8_HAEMATOPOIETIC_AND_LYMPHOID_TISSUE				CORL95_LUNG	LS411N_LARGE_INTESTINE
SUDHL5_HAEMATOPOIETIC_AND_LYMPHOID_TISSUE			MOTN1_HAEMATOPOIETIC_AND_LYMPHOID_TISSUE	SET2_HAEMATOPOIETIC_AND_LYMPHOID_TISSUE				KM12_LARGE_INTESTINE	DAUDI_HAEMATOPOIETIC_AND_LYMPHOID_TISSUE
JJN3_HAEMATOPOIETIC_AND_LYMPHOID_TISSUE			PLCPRF5_LIVER	NAMALWA_HAEMATOPOIETIC_AND_LYMPHOID_TISSUE				CMLT1_HAEMATOPOIETIC_AND_LYMPHOID_TISSUE	CW2_LARGE_INTESTINE
A1207_CENTRAL_NERVOUS_SYSTEM			VMRCRCZ_KIDNEY	SUPHD1_HAEMATOPOIETIC_AND_LYMPHOID_TISSUE				REH_HAEMATOPOIETIC_AND_LYMPHOID_TISSUE	HT115_LARGE_INTESTINE
IGR1_SKIN			NUGC4_STOMACH	MEWO_SKIN				EN_ENDOMETRIUM
L363_HAEMATOPOIETIC_AND_LYMPHOID_TISSUE			HCC2157_BREAST	CI1_HAEMATOPOIETIC_AND_LYMPHOID_TISSUE				KMM1_HAEMATOPOIETIC_AND_LYMPHOID_TISSUE
MKN45_STOMACH			JHOS2_OVARY	HCC1569_BREAST				AGS_STOMACH
HT144_SKIN			NCIH322_LUNG	SW48_LARGE_INTESTINE				HMCB_SKIN
NCIH1395_LUNG			NCIH2172_LUNG	KCL22_HAEMATOPOIETIC_AND_LYMPHOID_TISSUE				ECC12_STOMACH
CAPAN1_PANCREAS			SNU668_STOMACH	LS411N_LARGE_INTESTINE				HCT15_LARGE_INTESTINE
LK2_LUNG			DMS273_LUNG	CMLT1_HAEMATOPOIETIC_AND_LYMPHOID_TISSUE				HEC6_ENDOMETRIUM
MEWO_SKIN			HCC1395_BREAST	NALM6_HAEMATOPOIETIC_AND_LYMPHOID_TISSUE				HT115_LARGE_INTESTINE
HCC1569_BREAST			J82_URINARY_TRACT	COLO792_SKIN
SNU175_LARGE_INTESTINE			MKN45_STOMACH	SKUT1_SOFT_TISSUE
LNCAPCLONEFGC_PROSTATE			HCC1195_LUNG	SNGM_ENDOMETRIUM
MFE319_ENDOMETRIUM			MKN7_STOMACH	HCT15_LARGE_INTESTINE
JURKAT_HAEMATOPOIETIC_AND_LYMPHOID_TISSUE			NCIH727_LUNG	HEC6_ENDOMETRIUM
KM12_LARGE_INTESTINE			NCIH1703_LUNG	HCC202_BREAST
HEC151_ENDOMETRIUM			UACC62_SKIN
OC316_OVARY			MDAMB436_BREAST
OC314_OVARY			NCIH2066_LUNG
BCPAP_THYROID			NCIH1838_LUNG
LS411N_LARGE_INTESTINE			ISHIKAWAHERAKLIO02ER_ENDOMETRIUM
CMLT1_HAEMATOPOIETIC_AND_LYMPHOID_TISSUE			KCL22_HAEMATOPOIETIC_AND_LYMPHOID_TISSUE
SNUC2A_LARGE_INTESTINE			JURKAT_HAEMATOPOIETIC_AND_LYMPHOID_TISSUE
IGROV1_OVARY			KM12_LARGE_INTESTINE
REH_HAEMATOPOIETIC_AND_LYMPHOID_TISSUE			JHUEM1_ENDOMETRIUM
DAUDI_HAEMATOPOIETIC_AND_LYMPHOID_TISSUE			LS411N_LARGE_INTESTINE
EN_ENDOMETRIUM			IGROV1_OVARY
SNGM_ENDOMETRIUM			DND41_HAEMATOPOIETIC_AND_LYMPHOID_TISSUE
JHUEM2_ENDOMETRIUM			FTC238_THYROID
ECC12_STOMACH			MOLT4_HAEMATOPOIETIC_AND_LYMPHOID_TISSUE
HCT15_LARGE_INTESTINE			HMCB_SKIN
HEC6_ENDOMETRIUM			JHUEM2_ENDOMETRIUM
KYSE510_OESOPHAGUS			COV362_OVARY
SNU245_BILIARY_TRACT			HCT15_LARGE_INTESTINE
			HEC6_ENDOMETRIUM
			HT115_LARGE_INTESTINE
