# Supplementary material for: PLK1 Inhibition Induces Synthetic Lethality in Fanconi Anemia Pathway–Deficient Acute Myeloid Leukemia
Source: Cancer Res Commun. 2025 Apr 21;5(4):648–67. doi: 10.1158/2767-9764.CRC-24-0260 (PMC12011380; doi:10.1158/2767-9764.CRC-24-0260)
Supplement: Supplementary Data — Supp Dataset 5 [file crc-24-0260_supplementary_data_suppsd5.xlsx]

## Sheet: FA mutated
Study ID	Patient ID	Sample ID	Age	Annotation Source	Cancer Type	Cancer Type Detailed	Cell Line Source	Characteristics	DepMap ID	Disease Ontology	Doubling Time (hrs)	Doubling Time From Vendor	Ethnicity Category	Fraction Genome Altered	Freezing Medium	Genome Doublings	Geographic Distribution	Growth Medium	Histology	Hist Subtype 1	Hist Subtype 2	Hist Subtype 3	Life Stage	Lineage	Lineage Molecular Subtype	Lineage Subtype	Lineage Sub-subtype	Mutation Count	Mutation Rate	Name	Oncotree Code	Pathologist Annotation	Ploidy	Primary Tumor Site	Proteomics 10-Plex ID	Proteomics TMT label	Purity	Race Category	Number of Samples Per Patient	Sample Type	Sex	Site of Finding	Site Subtype 1	Site Subtype 2	Site Subtype 3	Subtype	Supplements	TMB (nonsynonymous)	Tumor Type
ccle_broad_2019	BICR18_UPPER_AERODIGESTIVE_TRACT	22RV1_PROSTATE	NA	CCLE	Prostate Cancer	Prostate Adenocarcinoma	ATCC	Adherent epithelial	ACH-000956	prostate_cancer	58.4	NA	Caucasian	0.2002	5%DMSO	0	NA	RPMI-1640+10% FBS	Carcinoma	NS	NS	NS	NA	prostate	NA	prostate_adenocarcinoma	NA	2186	539.831	22Rv1	PRAD	Prostate:Carcinoma	2.13	Prostate	24	126	0.99	NA	1	Primary	Male	NA	NS	NS	NS	Adenocarcinoma	NA	73.7	prostate
ccle_broad_2019	SNU407_LARGE_INTESTINE	42MGBA_CENTRAL_NERVOUS_SYSTEM	63	CCLE	Glioma	Astrocytoma	DSMZ	Adherent	ACH-000323	Brain Cancer	82.6	NA	Caucasian	0.6583	5%DMSO	0	NA	RPMI:EMEM (1:1) +20 % FBS	Glioma	astrocytoma_Grade_IV	glioblastoma_multiforme	NS	NA	central_nervous_system	NA	glioma	astrocytoma	209	107.051	42-MG-BA	ASTR	CNS:Glioma_HighGrade	1.33	Central_Nervous_System	NA	NA	1	NA	1	Primary	Male	NA	brain	NS	NS	Astrocytoma	NA	7.03333	glioma
ccle_broad_2019	SNU719_STOMACH	451LU_SKIN	NA	NA	Melanoma	Cutaneous Melanoma	NA	NA	ACH-001002	NA	NA	NA	NA	NA	NA	NA	NA	NA	NA	NA	NA	NA	NA	skin	NA	melanoma	NA	468	NA	NA	SKCM	NA	NA	NA	NA	NA	NA	NA	1	NA	NA	NA	NA	NA	NA	Melanoma	NA	15.6	NA
ccle_broad_2019	DV90_LUNG	5637_URINARY_TRACT	68	CCLE	Bladder Cancer	Bladder Urothelial Carcinoma	NA	adherent	ACH-000905	NA	60.9	NA	Asian	0.4608	5%DMSO	1	NA	RPMI1640+10%FBS	Carcinoma	NS	NS	NS	NA	urinary_tract	NA	bladder_carcinoma	NA	454	278.02	5637	BLCA	Bladder:Carcinoma	3.06	Urinary_Tract	NA	NA	0.99	Caucasian	1	Primary	Male	NA	bladder	NS	NS	NA	NA	15.3667	urinary_tract
ccle_broad_2019	HRT18_LARGE_INTESTINE	639V_URINARY_TRACT	69	CCLE	Bladder Cancer	Bladder Urothelial Carcinoma	ATCC	Adherent epithelial monolayer	ACH-000973	NA	35.8	NA	Caucasian	0.5058	10%DMSO	0	NA	DMEM + 10% FBS	Carcinoma	transitional_cell_carcinoma	NS	NS	NA	urinary_tract	NA	bladder_carcinoma	bladder_transitional_cell	2114	683.951	639-V	BLCA	Bladder:Carcinoma	2.3	Urinary_Tract	NA	NA	1	Caucasian	1	Primary	Male	NA	ureter	NS	NS	Transitional Cell Carcinoma	NA	70.3333	urinary_tract
ccle_broad_2019	FTC133_THYROID	769P_KIDNEY	63	CCLE	Renal Cell Carcinoma	Renal Clear Cell Carcinoma	ATCC	Epithelial adherent	ACH-000411	kidney_cancer	31.5	NA	Caucasian	0.1803	5%DMSO	0	NA	RPMI1640+10%FBS	Carcinoma	clear_cell_renal_cell_carcinoma	NS	NS	NA	kidney	NA	renal_cell_carcinoma	clear_cell	202	104.273	769-P	CCRCC	Kidney:Carcinoma	1.99	Kidney	25	126	1	Caucasian	1	Primary	Female	NA	NS	NS	NS	Renal Carcinoma, clear cell	NA	6.76667	kidney
ccle_broad_2019	HCT116_LARGE_INTESTINE	8305C_THYROID	67	CCLE	Thyroid Cancer	Anaplastic Thyroid Cancer	DSMZ	Adherent large spindle-shaped cells growing in monolayer	ACH-001306	NA	121.6	54hrs	Asian	0.5358	10%DMSO	1	NA	RPMI1640+20%FBS	Carcinoma	anaplastic_carcinoma	NS	NS	NA	thyroid	NA	thyroid_carcinoma	NA	314	200.908	8305C	THAP	Thyroid:Carcinoma	3.19	Thyroid	30	127n	0.99	NA	1	Primary	Female	NA	NS	NS	NS	Carcinoma	NA	10.8	thyroid
ccle_broad_2019	KMH2_HAEMATOPOIETIC_AND_LYMPHOID_TISSUE	A253_SALIVARY_GLAND	54	CCLE	Salivary Gland Cancer	Mucoepidermoid Carcinoma	ATCC	Adherent	ACH-000740	NA	47.3	NA	Caucasian	0.5868	5% DMSO	1	NA	McCoy's 5A + 10% FBS	Carcinoma	mucoepidermoid_carcinoma	NS	NS	NA	upper_aerodigestive	NA	upper_aerodigestive_squamous	salivary_gland	462	150.158	A-253	MUCC	Salivary_Gland:Carcinoma	2.95	Salivary_Gland	NA	NA	1	Caucasian	1	Primary	Male	NA	submaxillary	NS	NS	Squamous Cell Carcinoma, salivary gland	NA	15.5333	other
ccle_broad_2019	KYSE140_OESOPHAGUS	A4FUK_HAEMATOPOIETIC_AND_LYMPHOID_TISSUE	52	CCLE	Mature B-Cell Neoplasms	Diffuse Large B-Cell Lymphoma, NOS	JCRB	SUSPENSION	ACH-000157	NA	118.1	NA	Asian	0.1503	5% DMSO	0	NA	RPMI-10% FBS	Lymphoid_Neoplasm	diffuse_large_B_cell_lymphoma	NS	NS	NA	lymphocyte	NA	non_hodgkin_lymphoma	DLBCL	408	116.436	A4/Fuk	DLBCLNOS	Lymphoma:NH_B_cell	2.05	Haematopoietic_And_Lymphoid_Tissue	NA	NA	1	Asian	1	Primary	Female	NA	NS	NS	NS	Diffuse Large B-cell Lymphoma (DLBCL)	NA	13.8667	lymphoma_DLBCL
ccle_broad_2019	BDCM_HAEMATOPOIETIC_AND_LYMPHOID_TISSUE	ABC1_LUNG	47	CCLE	Non-Small Cell Lung Cancer	Lung Adenocarcinoma	HSRRB	Adherent; 0.25% TRYPSIN	ACH-000528	lung_cancer	40.1229	NA	Asian	0.8262	5% DMSO	1	NA	EMEM+10% FBS	Carcinoma	non_small_cell_carcinoma	NS	NS	NA	lung	NA	NSCLC	NSCLC_adenocarcinoma	445	146.935	ABC-1	LUAD	Lung:NSCLC_Others	2.53	Lung	4	128n	1	NA	1	Primary	Male	NA	NS	NS	NS	Non-Small Cell Lung Cancer (NSCLC), Adenocarcinoma	NA	15	lung_NSC
ccle_broad_2019	SNU1040_LARGE_INTESTINE	AGS_STOMACH	54	CCLE	Esophagogastric Cancer	Stomach Adenocarcinoma	NIBRI	NA	ACH-000880	NA	NA	NA	Caucasian	0.1557	NA	0	NA	NA	Carcinoma	adenocarcinoma	NS	NS	NA	gastric	NA	gastric_adenocarcinoma	NA	816	279.173	AGS	STAD	Gastric:Carcinoma	2.1	Stomach	16	126	1	Caucasian	1	Primary	Female	NA	NS	NS	NS	Adenocarcinoma	NA	27.4333	stomach
ccle_broad_2019	TYKNU_OVARY	ALLPO_HAEMATOPOIETIC_AND_LYMPHOID_TISSUE	NA	NA	B-Lymphoblastic Leukemia/Lymphoma	B-Lymphoblastic Leukemia/Lymphoma	NA	NA	ACH-002209	NA	NA	NA	NA	NA	NA	NA	NA	NA	NA	NA	NA	NA	NA	blood	NA	ALL	b_cell	180	NA	NA	BLL	NA	NA	NA	NA	NA	NA	NA	1	NA	NA	NA	NA	NA	NA	Acute Lymphoblastic Leukemia (ALL), B-cell	NA	5.96667	NA
ccle_broad_2019	OVISE_OVARY	ALLSIL_HAEMATOPOIETIC_AND_LYMPHOID_TISSUE	17	CCLE	T-Lymphoblastic Leukemia/Lymphoma	T-Lymphoblastic Leukemia/Lymphoma	DSMZ	Mostly round cellsgrowing singly or in small clusters in suspention	ACH-000105	TALL	74	~ 48 hrs	Caucasian	0.2014	10%DMSO	0	NA	80-90% RPHI 1640+10-20% h.i.FBS	Lymphoid_Neoplasm	acute_lymphoblastic_T_cell_leukaemia	NS	NS	NA	blood	NA	ALL	t_cell	162	122.9	ALL-SIL	TLL	Leukemia:ALL	2.11	Haematopoietic_And_Lymphoid_Tissue	NA	NA	1	NA	1	Primary	Male	NA	NS	NS	NS	Acute Lymphoblastic Leukemia (ALL), T-cell	NA	5.46667	T-cell_ALL
ccle_broad_2019	HARA_LUNG	AM38_CENTRAL_NERVOUS_SYSTEM	36	CCLE	Glioma	Glioblastoma Multiforme	HSSRB	NA	ACH-000269	NA	NA	NA	Asian	0.4811	NA	0	NA	Eagle's minimal essential with 20% heat inactivated fetal bovine serum	Glioma	astrocytoma_Grade_IV	glioblastoma_multiforme	NS	NA	central_nervous_system	NA	glioma	glioblastoma	345	137.27	AM-38	GBM	CNS:Glioma_HighGrade	1.9	Central_Nervous_System	NA	NA	1	NA	1	Primary	Male	NA	brain	NS	NS	Glioblastoma	NA	11.6667	glioma
ccle_broad_2019	TE4_OESOPHAGUS	AN3CA_ENDOMETRIUM	55	CCLE	Endometrial Cancer	Endometrial Carcinoma	ATCC	Adherent epithelial	ACH-000940	NA	88.9	NA	Caucasian	0.2287	5% DMSO	0	NA	EMEM + 10% FBS	Carcinoma	adenocarcinoma	NS	NS	NA	uterus	NA	endometrial_adenocarcinoma	NA	2450	485.286	AN3 CA	UCEC	Endometrium:Carcinoma	2.21	Endometrium	NA	NA	0.96	Caucasian	1	Metastasis	Female	lymph_node	NS	NS	NS	Endometrial Adenocarcinoma	NA	81.8333	endometrium
ccle_broad_2019	JHOC5_OVARY	ASH3_THYROID	NA	NA	Thyroid Cancer, NOS	Thyroid	NA	NA	ACH-001443	NA	NA	NA	NA	NA	NA	NA	NA	NA	NA	NA	NA	NA	NA	thyroid	NA	thyroid_carcinoma	NA	517	NA	NA	THYROID	NA	NA	NA	NA	NA	NA	NA	1	NA	NA	NA	NA	NA	NA	Carcinoma	NA	17.4	NA
ccle_broad_2019	HEC108_ENDOMETRIUM	AU565_BREAST	43	CCLE	Breast Cancer	Invasive Breast Carcinoma	ATCC	Adherenet	ACH-000248	breast_cancer	74.1	NA	Caucasian	0.708	5% DMSO	1	NA	RPMI 1640 + 10%FBS	Carcinoma	NS	NS	NS	NA	breast	HER2_amp	breast_adenocarcinoma	ERneg_HER2pos	559	223.382	AU565	BRCA	Breast:Carcinoma	3.75	Breast	1	127c	1	Caucasian	1	Metastasis	Female	pleura	NS	NS	NS	Adenocarcinoma	NA	18.7333	breast
ccle_broad_2019	SW1116_LARGE_INTESTINE	BC3_HAEMATOPOIETIC_AND_LYMPHOID_TISSUE	NA	NA	Mature B-Cell Neoplasms	Diffuse Large B-Cell Lymphoma, NOS	NA	NA	ACH-002215	NA	NA	NA	NA	NA	NA	NA	NA	NA	NA	NA	NA	NA	NA	lymphocyte	NA	non_hodgkin_lymphoma	b_cell_primary_effusion	694	NA	NA	DLBCLNOS	NA	NA	NA	NA	NA	NA	NA	1	NA	NA	NA	NA	NA	NA	B-cell, Non-Hodgkins, Primary Effusion	NA	23.4333	NA
ccle_broad_2019	SUPT1_HAEMATOPOIETIC_AND_LYMPHOID_TISSUE	BCPAP_THYROID	76	CCLE	Thyroid Cancer	Papillary Thyroid Cancer	DSMZ	Spindle- or round-shaped cells growing adherently as monolayer	ACH-000456	NA	36.2	~ 30 hrs	Caucasian	0.3951	10%DMSO	1	NA	90% RPMI 1640 + 10% h.i.FBS	Carcinoma	papillary_carcinoma	NS	NS	NA	thyroid	NA	thyroid_carcinoma	papillary	255	112.526	B-CPAP	THPA	Thyroid:Carcinoma	3.2	Thyroid	NA	NA	0.98	NA	1	Primary	Female	NA	NS	NS	NS	Carcinoma, papillary	NA	8.46667	thyroid
ccle_broad_2019	SKNO1_HAEMATOPOIETIC_AND_LYMPHOID_TISSUE	BE13_HAEMATOPOIETIC_AND_LYMPHOID_TISSUE	NA	NA	T-Lymphoblastic Leukemia/Lymphoma	T-Lymphoblastic Leukemia/Lymphoma	NA	NA	ACH-002216	NA	NA	NA	NA	NA	NA	NA	NA	NA	NA	NA	NA	NA	NA	blood	NA	ALL	t_cell	348	NA	NA	TLL	NA	NA	NA	NA	NA	NA	NA	1	NA	NA	NA	NA	NA	NA	Acute Lymphoblastic Leukemia (ALL), T-cell	NA	11.8	NA
ccle_broad_2019	HEC59_ENDOMETRIUM	BEN_LUNG	71	CCLE	Non-Small Cell Lung Cancer	Non-Small Cell Lung Cancer	DSMZ	Adherent, epitheloid cells growing in monolayers	ACH-000603	NA	58.8	~ 40-50 hrs	Caucasian	0.6863	10%DMSO	2	NA	90% Dulbecco'sMEM(4.5g/l glucose) +10% h.i.FBS	Carcinoma	NS	NS	NS	NA	lung	NA	NSCLC	NA	487	138.039	BEN	NSCLC	Lung:Others	3.78	Lung	NA	NA	0.98	NA	1	Metastasis	Male	lymph_node	NS	NS	NS	Non-Small Cell Lung Cancer (NSCLC), unspecified	NA	16.3667	lung_NSC
ccle_broad_2019	TCCSUP_URINARY_TRACT	BFTC905_URINARY_TRACT	51	CCLE	Bladder Cancer	Bladder Urothelial Carcinoma	DSMZ	Adherent	ACH-000802	NA	38.3	NA	Asian	0.6205	5%DMSO	1	chinese	DMEM + 10%FBS	Carcinoma	transitional_cell_carcinoma	papillary_transitional_cell_carcinoma	NS	NA	urinary_tract	NA	bladder_carcinoma	bladder_transitional_cell	351	177.993	BFTC-905	BLCA	Bladder:Carcinoma	2.76	Urinary_Tract	NA	NA	0.99	Asian	1	Primary	Female	NA	bladder	NS	NS	Transitional Cell Carcinoma	NA	11.8	urinary_tract
ccle_broad_2019	MDAPCA2B_PROSTATE	BHY_UPPER_AERODIGESTIVE_TRACT	52	CCLE	Head and Neck Cancer	Oral Cavity Squamous Cell Carcinoma	DSMZ	epithelial- like polygonal or round and flat cells (sometimes spindle- form, very heterogenous) growing in monolayers	ACH-000548	NA	67.6	~ 70 hrs	Asian	0.6787	10%DMSO	1	NA	DMEM + 10% FBS	Carcinoma	squamous_cell_carcinoma	NS	NS	NA	upper_aerodigestive	NA	upper_aerodigestive_squamous	oral	414	158.748	BHY	OCSC	Upper_Aerodigestive_Tract:Carcinoma	2.85	Upper_Aerodigestive_Tract	NA	NA	0.99	Asian	1	Primary	Male	NA	head_neck	NS	NS	Squamous Cell Carcinoma, oral	NA	14.0333	upper_aerodigestive
ccle_broad_2019	LS180_LARGE_INTESTINE	BICR31_UPPER_AERODIGESTIVE_TRACT	NA	CCLE	Head and Neck Cancer	Oral Cavity Squamous Cell Carcinoma	ECACC	adherent; epithelial, keratinocyte	ACH-000228	NA	77.7	NA	Caucasian	0.4098	5%DMSO	1	NA	DMEM+20% FBS	Carcinoma	squamous_cell_carcinoma	NS	NS	NA	upper_aerodigestive	NA	upper_aerodigestive_squamous	oral	167	90.8515	BICR 31	OCSC	Upper_Aerodigestive_Tract:Carcinoma	2.17	Upper_Aerodigestive_Tract	NA	NA	1	Caucasian	1	Primary	Male	NA	mouth	tongue	NS	Squamous Cell Carcinoma, oral	2mM L-glutamine, 0.4ug/ml hydrocortisone	5.63333	upper_aerodigestive
ccle_broad_2019	EB2_HAEMATOPOIETIC_AND_LYMPHOID_TISSUE	BL41_HAEMATOPOIETIC_AND_LYMPHOID_TISSUE	8	CCLE	Mature B-Cell Neoplasms	Burkitt Lymphoma	DSMZ	Adherent	ACH-000245	NA	25.5	NA	Caucasian	0.1897	5%DMSO	0	NA	RPMI + 10 % FBS	Lymphoid_Neoplasm	Burkitt_lymphoma	NS	NS	NA	lymphocyte	NA	non_hodgkin_lymphoma	b_cell_burkitt	225	84.5961	BL-41	BL	Lymphoma:NH_B_cell	2.14	Haematopoietic_And_Lymphoid_Tissue	NA	NA	0.99	Caucasian	1	Primary	Male	NA	NS	NS	NS	B-cell, Non-Hodgkins, Burkitts	NA	7.66667	lymphoma_Burkitt
ccle_broad_2019	EB1_HAEMATOPOIETIC_AND_LYMPHOID_TISSUE	BT20_BREAST	74	CCLE	Breast Cancer	Invasive Breast Carcinoma	NIBRI	NA	ACH-000536	breast_cancer	NA	NA	Caucasian	0.9378	NA	1	NA	NA	Carcinoma	ductal_carcinoma	NS	NS	NA	breast	basal_A	breast_ductal_carcinoma	ERneg_HER2neg	414	114.14	BT-20	BRCA	Breast:Carcinoma	2.62	Breast	24	127c	1	Caucasian	1	Primary	Female	NA	NS	NS	NS	Breast Ductal Carcinoma	NA	14.1	breast
ccle_broad_2019	KMBC2_URINARY_TRACT	BT474_BREAST	60	CCLE	Breast Cancer	Invasive Breast Carcinoma	NIBRI	NA	ACH-000927	breast_cancer	NA	NA	Caucasian	0.6866	NA	1	NA	NA	Carcinoma	ductal_carcinoma	NS	NS	NA	breast	HER2_amp	breast_ductal_carcinoma	ERpos_HER2pos	1019	359.641	BT-474	BRCA	Breast:Carcinoma	2.68	Breast	NA	NA	1	Caucasian	1	Primary	Female	NA	NS	NS	NS	Breast Ductal Carcinoma	NA	34.6667	breast
ccle_broad_2019	PK1_PANCREAS	BT483_BREAST	23	CCLE	Breast Cancer	Invasive Breast Carcinoma	ATCC	Adherent epithelial	ACH-000818	breast_cancer	206.3	NA	Caucasian	0.6357	5%DMSO	0	NA	RPMI-1640 + 20% FBS	Carcinoma	ductal_carcinoma	medullary	NS	NA	breast	luminal	breast_ductal_carcinoma	ERpos_HER2neg	538	178.19	BT-483	BRCA	Breast:Carcinoma	1.91	Breast	NA	NA	1	Caucasian	1	Primary	Female	NA	NS	NS	NS	Breast Ductal Carcinoma	0.01 mg/ml bovine insulin	17.9667	breast
ccle_broad_2019	SKM1_HAEMATOPOIETIC_AND_LYMPHOID_TISSUE	BT549_BREAST	72	CCLE	Breast Cancer	Invasive Breast Carcinoma	ATCC	Adherent	ACH-000288	breast_cancer	98.4	NA	Caucasian	0.5853	5%DMSO	0	NA	RPMI + 10 % FBS	Carcinoma	ductal_carcinoma	papillary	NS	NA	breast	basal_B	breast_ductal_carcinoma	ERneg_HER2neg	199	100.468	BT-549	BRCA	NA	1.34	Breast	7	128n	1	Caucasian	1	Primary	Female	NA	NS	NS	NS	Breast Ductal Carcinoma	NA	6.73333	breast
ccle_broad_2019	JHOS4_OVARY	C33A_CERVIX	NA	NA	Cervical Cancer, NOS	Cervix	NA	NA	ACH-001333	NA	NA	NA	NA	NA	NA	NA	NA	NA	NA	NA	NA	NA	NA	cervix	NA	cervical_carcinoma	NA	2102	NA	NA	CERVIX	NA	NA	NA	NA	NA	NA	NA	1	NA	NA	NA	NA	NA	NA	Carcinoma	NA	70.8	NA
ccle_broad_2019	DU145_PROSTATE	C4I_CERVIX	NA	NA	Cervical Cancer, NOS	Cervix	NA	NA	ACH-001334	NA	NA	NA	NA	NA	NA	NA	NA	NA	NA	NA	NA	NA	NA	cervix	NA	cervical_carcinoma	NA	235	NA	NA	CERVIX	NA	NA	NA	NA	NA	NA	NA	1	NA	NA	NA	NA	NA	NA	Carcinoma	NA	7.93333	NA
ccle_broad_2019	HPBALL_HAEMATOPOIETIC_AND_LYMPHOID_TISSUE	CA922_UPPER_AERODIGESTIVE_TRACT	NA	NA	Head and Neck Cancer	Head and Neck Carcinoma, Other	NA	NA	ACH-002043	NA	NA	NA	NA	NA	NA	NA	NA	NA	NA	NA	NA	NA	NA	upper_aerodigestive	NA	upper_aerodigestive_carcinoma	gingival	378	NA	NA	OHNCA	NA	NA	NA	NA	NA	NA	NA	1	NA	NA	NA	NA	NA	NA	Carcinoma, gingival	NA	12.8	NA
ccle_broad_2019	NCIH358_LUNG	CADOES1_BONE	19	CCLE	Bone Cancer	Ewing Sarcoma	DSMZ	round or fusiform cells growing in clumps as adherent or semi-adherent multicellular spheroids	ACH-000210	Ewings_sarcoma	103.9	~ 35 hrs	Asian	0.0987	10%DMSO	0	japan	90% RPMI 1640 +10% h.i.FBS	Ewings_Sarcoma-Peripheral_Primitive_Neuroectodermal_Tumour	NS	NS	NS	NA	bone	EWS_ERG	Ewing_sarcoma	NA	241	129.371	CADO-ES1	ES	Bone:Sarcoma_Ewing	2.1	Bone	NA	NA	1	Asian	1	Metastasis	Female	pleura	NS	NS	NS	Ewings Sarcoma	NA	8.13333	Ewings_Sarcoma
ccle_broad_2019	HEC265_ENDOMETRIUM	CAL120_BREAST	43	CCLE	Breast Cancer	Invasive Breast Carcinoma	DSMZ	ADHERENT CELLS, GROWING IN MONOLAYERS	ACH-000212	breast_cancer	52.4	NA	Caucasian	0.548	5% DMSO	2	NA	DMEM+ 10% FBS	Carcinoma	NS	NS	NS	NA	breast	basal_B	breast_carcinoma	ERneg_HER2neg	178	99.2963	CAL-120	BRCA	Breast:Carcinoma	6.94	Breast	28	126	1	NA	1	Metastasis	Female	pleura	NS	NS	NS	Carcinoma	NA	6.1	breast
ccle_broad_2019	TE10_OESOPHAGUS	CAL29_URINARY_TRACT	80	CCLE	Bladder Cancer	Bladder Urothelial Carcinoma	DSMZ	Adherent	ACH-000142	NA	82.5	NA	Caucasian	0.4688	5% DMSO	1	NA	DMEM +10 %FBS	Carcinoma	transitional_cell_carcinoma	NS	NS	NA	urinary_tract	NA	bladder_carcinoma	bladder_transitional_cell	192	66.738	CAL-29	BLCA	Bladder:Carcinoma	3.01	Urinary_Tract	NA	NA	1	NA	1	Primary	Female	NA	bladder	NS	NS	Transitional Cell Carcinoma	NA	6.46667	urinary_tract
ccle_broad_2019	BT474_BREAST	CAL39_VULVA	NA	NA	Vaginal Cancer	Squamous Cell Carcinoma of the Vulva/Vagina	NA	NA	ACH-002091	NA	NA	NA	NA	NA	NA	NA	NA	NA	NA	NA	NA	NA	NA	skin	NA	skin_squamous	NA	249	NA	NA	VSC	NA	NA	NA	NA	NA	NA	NA	1	NA	NA	NA	NA	NA	NA	Squamous Cell Carcinoma, vulvar	NA	8.33333	NA
ccle_broad_2019	EFO27_OVARY	CAL51_BREAST	45	CCLE	Breast Cancer	Invasive Breast Carcinoma	DSMZ	epithelial-like adherent cells growing in monolayers; the culture contains usually a large amount of cell debris	ACH-000856	breast_cancer	26.8	>60 hrs	Caucasian	0.033	10%DMSO	0	NA	80% Dulbecco's MEM(4.5g/L glucose) +20% h.i.FBS	Carcinoma	NS	NS	NS	NA	breast	basal_B	breast_carcinoma	ERneg_HER2neg	822	206.842	CAL-51	BRCA	Breast:Carcinoma	2	Breast	1	128c	1	NA	1	Metastasis	Female	pleura	NS	NS	NS	Carcinoma	NA	28.1	breast
ccle_broad_2019	CL34_LARGE_INTESTINE	CAL78_BONE	76	CCLE	Bone Cancer	Chondrosarcoma	DSMZ	Adherent fibroblast, extremely slow. A lot of debris present	ACH-000516	chondrosarcoma	117.7	240hrs	Caucasian	0.6036	10%DMSO	2	NA	RPMI+20%FBS	Chondrosarcoma	dedifferentiated	NS	NS	NA	bone	NA	chondrosarcoma	NA	270	104.753	CAL-78	CHS	Bone:Sarcoma_Chondro	7.72	Bone	NA	NA	0.96	NA	1	Primary	Male	NA	NS	NS	NS	Chondrosarcoma	NA	9.16667	chondrosarcoma
ccle_broad_2019	SNU520_STOMACH	CAL851_BREAST	35	CCLE	Breast Cancer	Invasive Breast Carcinoma	DSMZ	NA	ACH-000857	breast_cancer	58.4	NA	Caucasian	0.7438	5% DMSO	1	NA	DMEM+10% FBS	Carcinoma	NS	NS	NS	NA	breast	basal_A	breast_carcinoma	ERneg_HER2neg	216	176.843	CAL-85-1	BRCA	Breast:Carcinoma	2.65	Breast	7	129n	1	NA	1	Primary	Female	NA	NS	NS	NS	Carcinoma	NA	7.23333	breast
ccle_broad_2019	NCIH650_LUNG	CALU6_LUNG	61	CCLE	Non-Small Cell Lung Cancer	Non-Small Cell Lung Cancer	ATCC	Adherent	ACH-000264	lung_cancer	78.9	NA	Caucasian	0.6459	5% DMSO	1	NA	EMEM +10%FBS	Carcinoma	undifferentiated_carcinoma	NS	NS	NA	lung	NA	NSCLC	NA	233	87.7772	Calu-6	NSCLC	Lung:NSCLC_Others	2.71	Lung	24	128n	1	Caucasian	1	Primary	Female	NA	NS	NS	NS	Non-Small Cell Lung Cancer (NSCLC), unspecified	NA	7.93333	lung_NSC
ccle_broad_2019	HUH1_LIVER	CAMA1_BREAST	51	CCLE	Breast Cancer	Invasive Breast Carcinoma	ATCC	Adherent epithelial	ACH-000783	breast_cancer	114.8	NA	Caucasian	0.5173	5%DMSO	0	NA	EMEM+10%FBS	Carcinoma	NS	NS	NS	NA	breast	luminal	breast_carcinoma	ERpos_HER2neg	453	168.522	CAMA-1	BRCA	Breast:Carcinoma	1.96	Breast	4	128c	1	Caucasian	1	Metastasis	Female	pleura	NS	NS	NS	Carcinoma	NA	15.4667	breast
ccle_broad_2019	AM38_CENTRAL_NERVOUS_SYSTEM	CAPAN1_PANCREAS	40	CCLE	Pancreatic Cancer	Pancreatic Adenocarcinoma	ATCC	Adherent	ACH-000354	NA	148.4	NA	Caucasian	0.6836	5%DMSO	1	NA	IMDM +20% FBS	Carcinoma	ductal_carcinoma	NS	NS	NA	pancreas	NA	exocrine	exocrine_adenocarcinoma	263	94.4755	Capan-1	PAAD	Pancreas:Carcinoma	2.91	Pancreas	NA	NA	1	Caucasian	1	Metastasis	Male	liver	NS	NS	NS	Ductal Adenocarcinoma, exocrine	NA	8.9	pancreas
ccle_broad_2019	SCC9_UPPER_AERODIGESTIVE_TRACT	CAPAN2_PANCREAS	56	CCLE	Pancreatic Cancer	Pancreatic Adenocarcinoma	NIBRI	NA	ACH-000107	NA	NA	NA	Caucasian	0.7308	NA	0	NA	NA	Carcinoma	ductal_carcinoma	NS	NS	NA	pancreas	NA	exocrine	exocrine_adenocarcinoma	163	75.2369	Capan-2	PAAD	Pancreas:Carcinoma	1.79	Pancreas	NA	NA	1	Caucasian	1	Primary	Male	NA	NS	NS	NS	Ductal Adenocarcinoma, exocrine	NA	5.6	pancreas
ccle_broad_2019	SNU1079_BILIARY_TRACT	CCK81_LARGE_INTESTINE	NA	CCLE	Colorectal Cancer	Colorectal Adenocarcinoma	NA	NA	ACH-000963	Colon Cancer	266.5	43hrs	Asian	0.3967	5% DMSO	0	NA	EMEM+10% FBS	Carcinoma	adenocarcinoma	NS	NS	NA	colorectal	MSI	colorectal_adenocarcinoma	NA	3070	689.393	CCK-81	COADREAD	Colorectal:Carcinoma	1.98	Large_Intestine	39	130n	1	NA	1	Primary	NA	NA	colon	NS	NS	Adenocarcinoma	NA	102.6	colorectal
ccle_broad_2019	NCIH2030_LUNG	CCRFCEM_HAEMATOPOIETIC_AND_LYMPHOID_TISSUE	NA	NA	T-Lymphoblastic Leukemia/Lymphoma	T-Lymphoblastic Leukemia/Lymphoma	NA	NA	ACH-001738	NA	NA	NA	NA	NA	NA	NA	NA	NA	NA	NA	NA	NA	NA	blood	NA	ALL	t_cell	1321	NA	NA	TLL	NA	NA	NA	NA	NA	NA	NA	1	NA	NA	NA	NA	NA	NA	Acute Lymphoblastic Leukemia (ALL), T-cell	NA	44.1	NA
ccle_broad_2019	HT_HAEMATOPOIETIC_AND_LYMPHOID_TISSUE	CESS_HAEMATOPOIETIC_AND_LYMPHOID_TISSUE	NA	NA	Leukemia	Acute Myeloid Leukemia	NA	NA	ACH-002218	NA	NA	NA	NA	NA	NA	NA	NA	NA	NA	NA	NA	NA	NA	blood	NA	AML	NA	196	NA	NA	AML	NA	NA	NA	NA	NA	NA	NA	1	NA	NA	NA	NA	NA	NA	Acute Myelogenous Leukemia (AML)	NA	6.66667	NA
ccle_broad_2019	ESS1_ENDOMETRIUM	CHAGOK1_LUNG	45	CCLE	Non-Small Cell Lung Cancer	Non-Small Cell Lung Cancer	ECACC	NA	ACH-000867	NA	NA	NA	Caucasian	0.487	NA	1	NA	NA	Carcinoma	NS	NS	NS	NA	lung	NA	NSCLC	NA	669	225.758	ChaGo-K-1	NSCLC	Lung:Others	2.24	Lung	37	126	1	NA	1	Primary	Male	NA	NS	NS	NS	Non-Small Cell Lung Cancer (NSCLC), unspecified	NA	22.8	lung_NSC
ccle_broad_2019	NCIH647_LUNG	CHL1_SKIN	NA	CCLE	Melanoma	Cutaneous Melanoma	ATCC	Epithelial Adherent	ACH-001024	NA	48.7	NA	Caucasian	0.4634	5%DMSO	1	NA	RPMI1640+15%FBS	Malignant_Melanoma	NS	NS	NS	NA	skin	NA	melanoma	NA	826	NA	CHL-1	SKCM	NA	3.49	Skin	NA	NA	0.98	NA	1	Primary	NA	NA	NS	NS	NS	Melanoma	NA	27.7	melanoma
ccle_broad_2019	OCIAML3_HAEMATOPOIETIC_AND_LYMPHOID_TISSUE	CHP134_AUTONOMIC_GANGLIA	NA	NA	Peripheral Nervous System	Neuroblastoma	NA	NA	ACH-001338	NA	NA	NA	NA	NA	NA	NA	NA	NA	NA	NA	NA	NA	NA	peripheral_nervous_system	MYCN_amp	neuroblastoma	NA	202	NA	NA	NBL	NA	NA	NA	NA	NA	NA	NA	1	NA	NA	NA	NA	NA	NA	NA	NA	6.9	NA
ccle_broad_2019	A4FUK_HAEMATOPOIETIC_AND_LYMPHOID_TISSUE	CHSA0108_BONE	NA	NA	Bone Cancer	Chondrosarcoma	NA	NA	ACH-002093	NA	NA	NA	NA	NA	NA	NA	NA	NA	NA	NA	NA	NA	NA	bone	NA	chondrosarcoma	NA	123	NA	NA	CHS	NA	NA	NA	NA	NA	NA	NA	1	NA	NA	NA	NA	NA	NA	Chondrosarcoma	NA	4.16667	NA
ccle_broad_2019	LP1_HAEMATOPOIETIC_AND_LYMPHOID_TISSUE	CL34_LARGE_INTESTINE	NA	CCLE	Colorectal Cancer	Colorectal Adenocarcinoma	DSMZ	epithelial-like cells growing as monolayer; cells do not grow to complete confluency	ACH-000895	NA	NA	~ 48 hrs	Caucasian	0.149	10%DMSO	0	NA	DMEM:HAM's F12 1:1 +20% FBS	Carcinoma	adenocarcinoma	NS	NS	NA	colorectal	MSI	colorectal_adenocarcinoma	NA	1280	289.013	CL-34	COADREAD	Colorectal:Carcinoma	1.98	Large_Intestine	38	129c	1	NA	1	Primary	Female	NA	NS	NS	NS	Adenocarcinoma	NA	42.7333	colorectal
ccle_broad_2019	SF295_CENTRAL_NERVOUS_SYSTEM	CMK_HAEMATOPOIETIC_AND_LYMPHOID_TISSUE	0.8333	CCLE	Leukemia	Acute Myeloid Leukemia	DSMZ	single, multiformed, large cells growing in suspension, sometimes loosely adherent (<3%); 2-3% giant, multinucleated cells	ACH-000641	Down syndrome; acute megakaryoblastic leukaemia	37.6	~ 40-50 hrs	Asian	0.5228	10%DMSO	0	NA	80% RPMI 1640 + 20% h.i. FBS	Haematopoietic_Neoplasm	acute_myeloid_leukaemia	M7	NS	NA	blood	NA	AML	M7	484	179.701	CMK	AML	Leukemia:AML	1.94	Haematopoietic_And_Lymphoid_Tissue	35	126	1	NA	1	Primary	Male	NA	NS	NS	NS	Acute Myelogenous Leukemia (AML), M7 (Megakaryoblastic)	NA	16.2	AML
ccle_broad_2019	NCIH1437_LUNG	CMLT1_HAEMATOPOIETIC_AND_LYMPHOID_TISSUE	36	CCLE	Myeloproliferative Neoplasms	Chronic Myelogenous Leukemia	DSMZ	single, round cells insuspension	ACH-000920	NA	NA	~ 48-60 hrs	Asian	0.0424	NA	0	NA	90 % Iscove's MDMD or RPMI 1640 + 10% h.i. FBS	Haematopoietic_Neoplasm	blast_phase_chronic_myeloid_leukaemia	NS	NS	NA	blood	NA	CML	blast_crisis	2486	383.538	CML-T1	CML	Leukemia:CML	1.99	Haematopoietic_And_Lymphoid_Tissue	NA	NA	0.98	NA	1	Primary	Female	NA	NS	NS	NS	Chronic Myelogenous Leukemia (CML), blast crisis	NA	82.9333	CML
ccle_broad_2019	HCC95_LUNG	COLO668_LUNG	47	CCLE	Small Cell Lung Cancer	Small Cell Lung Cancer	ECACC	NA	ACH-000803	NA	NA	NA	Caucasian	0.4489	NA	1	NA	NA	Carcinoma	small_cell_carcinoma	NS	NS	NA	lung	NA	SCLC	NA	572	185.273	COLO 668	SCLC	Lung:SCLC	3.17	Lung	NA	NA	1	NA	1	Metastasis	Female	brain	NS	NS	NS	Small Cell Lung Cancer (SCLC)	NA	19.3667	lung_small_cell
ccle_broad_2019	HOS_BONE	COLO679_SKIN	47	CCLE	Melanoma	Cutaneous Melanoma	DSMZ	Adherent fibroblastic but not limited to monolayer.	ACH-000805	NA	69.3	NA	Caucasian	0.3599	10%DMSO	0	NA	RPMI-1640+10% FBS	Malignant_Melanoma	NS	NS	NS	NA	skin	NA	melanoma	NA	605	191.642	COLO-679	SKCM	Skin:Melanoma	2.14	Skin	10	130n	1	NA	1	Metastasis	Female	soft_tissue	NS	NS	NS	Melanoma	NA	20.2667	melanoma
ccle_broad_2019	BEN_LUNG	COLO684_ENDOMETRIUM	63	CCLE	Endometrial Cancer	Endometrial Carcinoma	ECACC	NA	ACH-000864	NA	NA	NA	Caucasian	0.2305	NA	0	NA	NA	Carcinoma	adenocarcinoma	NS	NS	NA	uterus	NA	endometrial_adenocarcinoma	NA	882	235.448	COLO 684	UCEC	Endometrium:Carcinoma	2.31	Endometrium	NA	NA	0.99	NA	1	Primary	Female	NA	NS	NS	NS	Endometrial Adenocarcinoma	NA	29.6	endometrium
ccle_broad_2019	HCC1954_BREAST	COLO741_SKIN	69	CCLE	Melanoma	Cutaneous Melanoma	GNF	NA	ACH-000582	colon_carcinoma and melanoma	NA	NA	Caucasian	0.5888	NA	0	NA	NA	Malignant_Melanoma	NS	NS	NS	NA	skin	NA	melanoma	NA	385	127.683	COLO 741	SKCM	Skin:Melanoma	1.77	Skin	11	129c	1	NA	1	Metastasis	Female	pelvic_wall	NS	NS	NS	Melanoma	NA	13.0667	melanoma
ccle_broad_2019	RPMI8402_HAEMATOPOIETIC_AND_LYMPHOID_TISSUE	COLO783_SKIN	48	CCLE	Melanoma	Cutaneous Melanoma	DSMZ	ADHERENT FIBROBLASTS, NOT LIMITED TO MONOLAYER GROWTH	ACH-000812	NA	110.4	5-7 DAYS	Caucasian	0.4727	5%DMSO	1	NA	RPMI-1640+10% FBS	Malignant_Melanoma	NS	NS	NS	NA	skin	NA	melanoma	NA	635	163.603	COLO-783	SKCM	Skin:Melanoma	2.8	Skin	NA	NA	1	NA	1	Metastasis	Female	lymph_node	NS	NS	NS	Melanoma	NA	21.2333	melanoma
ccle_broad_2019	HCC2814_LUNG	COLO792_SKIN	62	CCLE	Melanoma	Cutaneous Melanoma	ECACC	Epithelial adherent	ACH-000968	NA	155.8	NA	Caucasian	0.383	?	1	NA	RPMI+10%FBS	Malignant_Melanoma	NS	NS	NS	NA	skin	NA	melanoma	NA	1870	587.578	COLO 792	SKCM	Skin:Melanoma	3.68	Skin	NA	NA	0.98	NA	1	Metastasis	Male	brain	NS	NS	NS	Melanoma	2Mm L-Glutamine	62.4333	melanoma
ccle_broad_2019	NCIH1155_LUNG	COLO800_SKIN	14	CCLE	Melanoma	Cutaneous Melanoma	ATCC	Epithelial monolayer. Some look like fibroblasts or neurons.	ACH-000401	NA	47.8	NA	Caucasian	0.7387	10%DMSO	1	NA	RPMI-1640+10% FBS	Malignant_Melanoma	NS	NS	NS	NA	skin	NA	melanoma	NA	345	99.2358	COLO-800	SKCM	Skin:Melanoma	2.81	Skin	NA	NA	1	NA	1	Primary	Male	NA	NS	NS	NS	Melanoma	NA	11.5	melanoma
ccle_broad_2019	NCIH2110_LUNG	CORL105_LUNG	NA	CCLE	Non-Small Cell Lung Cancer	Lung Adenocarcinoma	GNF	NA	ACH-000161	NA	NA	NA	Caucasian	0.8609	NA	0	NA	NA	Carcinoma	adenocarcinoma	NS	NS	NA	lung	NA	NSCLC	NSCLC_adenocarcinoma	157	86.5245	COR-L105	LUAD	Lung:NSCLC_Adeno	1.76	Lung	13	130n	1	Caucasian	1	Primary	Male	NA	NS	NS	NS	Non-Small Cell Lung Cancer (NSCLC), Adenocarcinoma	NA	5.23333	lung_NSC
ccle_broad_2019	WM88_SKIN	CORL303_LUNG	NA	NA	Small Cell Lung Cancer	Small Cell Lung Cancer	NA	NA	ACH-002095	NA	NA	NA	NA	NA	NA	NA	NA	NA	NA	NA	NA	NA	NA	lung	NA	SCLC	NA	264	NA	NA	SCLC	NA	NA	NA	NA	NA	NA	NA	1	NA	NA	NA	NA	NA	NA	Small Cell Lung Cancer (SCLC)	NA	8.76667	NA
ccle_broad_2019	RCC10RGB_KIDNEY	CORL321_PLEURA	NA	NA	Pleural Cancer, NOS	Pleura	NA	NA	ACH-001490	NA	NA	NA	NA	NA	NA	NA	NA	NA	NA	NA	NA	NA	NA	lung	NA	lung_carcinoma	NA	503	NA	NA	PLEURA	NA	NA	NA	NA	NA	NA	NA	1	NA	NA	NA	NA	NA	NA	Carcinoma	NA	16.8667	NA
ccle_broad_2019	KPNRTBM1_AUTONOMIC_GANGLIA	CORL32_LUNG	NA	NA	Non-Small Cell Lung Cancer	Lung Squamous Cell Carcinoma	NA	NA	ACH-001489	NA	NA	NA	NA	NA	NA	NA	NA	NA	NA	NA	NA	NA	NA	lung	NA	NSCLC	NSCLC_squamous	340	NA	NA	LUSC	NA	NA	NA	NA	NA	NA	NA	1	NA	NA	NA	NA	NA	NA	Non-Small Cell Lung Cancer (NSCLC), Squamous Cell Carcinoma	NA	11.3333	NA
ccle_broad_2019	KE39_STOMACH	CORL88_LUNG	55	CCLE	Small Cell Lung Cancer	Small Cell Lung Cancer	ECACC	NA	ACH-000508	NA	NA	NA	Caucasian	0.5474	NA	0	NA	NA	Carcinoma	small_cell_carcinoma	NS	NS	NA	lung	NA	SCLC	NA	429	132.593	COR-L88	SCLC	Lung:SCLC	1.92	Lung	21	126	1	Caucasian	1	Primary	Male	NA	NS	NS	NS	Small Cell Lung Cancer (SCLC)	NA	14.4667	lung_small_cell
ccle_broad_2019	RMGI_OVARY	CORL95_LUNG	64	CCLE	Small Cell Lung Cancer	Small Cell Lung Cancer	ECACC	SUSPENSION	ACH-000743	NA	123.4	NA	Caucasian	0.4034	5%DMSO	1	NA	RPMI-1640+10% FBS	Carcinoma	small_cell_carcinoma	NS	NS	NA	lung	NA	SCLC	NA	400	147.086	COR-L95	SCLC	Lung:SCLC	2.92	Lung	NA	NA	1	NA	1	Primary	Male	NA	NS	NS	NS	Small Cell Lung Cancer (SCLC)	2mM L-GLUTAMINE	13.4667	lung_small_cell
ccle_broad_2019	AN3CA_ENDOMETRIUM	CP66MEL_SKIN	NA	NA	Melanoma	Cutaneous Melanoma	NA	NA	ACH-002097	NA	NA	NA	NA	NA	NA	NA	NA	NA	NA	NA	NA	NA	NA	skin	NA	melanoma	NA	944	NA	NA	SKCM	NA	NA	NA	NA	NA	NA	NA	1	NA	NA	NA	NA	NA	NA	Melanoma	NA	31.4	NA
ccle_broad_2019	NCIH441_LUNG	CPCN_LUNG	NA	CCLE	Small Cell Lung Cancer	Small Cell Lung Cancer	ATCC	Suspension	ACH-001049	NA	NA	NA	Caucasian	0.2571	10% DMSO	0	NA	McCoy's 5A +10%FBS	Carcinoma	small_cell_carcinoma	NS	NS	NA	lung	NA	SCLC	NA	304	NA	CPC-N	SCLC	NA	2.11	Lung	NA	NA	1	NA	1	Metastasis	NA	pleura	NS	NS	NS	Small Cell Lung Cancer (SCLC)	NA	10.3333	lung_small_cell
ccle_broad_2019	T47D_BREAST	CROAP2_HAEMATOPOIETIC_AND_LYMPHOID_TISSUE	NA	NA	Mature B-Cell Neoplasms	Diffuse Large B-Cell Lymphoma, NOS	NA	NA	ACH-002220	NA	NA	NA	NA	NA	NA	NA	NA	NA	NA	NA	NA	NA	NA	lymphocyte	NA	non_hodgkin_lymphoma	b_cell_primary_effusion	407	NA	NA	DLBCLNOS	NA	NA	NA	NA	NA	NA	NA	1	NA	NA	NA	NA	NA	NA	B-cell, Non-Hodgkins, Primary Effusion	NA	13.5667	NA
ccle_broad_2019	TGBC11TKB_STOMACH	CROAP3_HAEMATOPOIETIC_AND_LYMPHOID_TISSUE	NA	NA	Mature B-Cell Neoplasms	Primary Effusion Lymphoma	NA	NA	ACH-002393	NA	NA	NA	NA	NA	NA	NA	NA	NA	NA	NA	NA	NA	NA	lymphocyte	NA	non_hodgkin_lymphoma	b_cell_primary_effusion	263	NA	NA	PEL	NA	NA	NA	NA	NA	NA	NA	1	NA	NA	NA	NA	NA	NA	B-cell, Non-Hodgkins, Primary Effusion	NA	8.8	NA
ccle_broad_2019	KYSE270_OESOPHAGUS	CTV1_HAEMATOPOIETIC_AND_LYMPHOID_TISSUE	NA	NA	Leukemia	Acute Myeloid Leukemia	NA	NA	ACH-002222	NA	NA	NA	NA	NA	NA	NA	NA	NA	NA	NA	NA	NA	NA	blood	NA	ALL	t_cell	3765	NA	NA	AML	NA	NA	NA	NA	NA	NA	NA	1	NA	NA	NA	NA	NA	NA	Acute Lymphoblastic Leukemia (ALL), T-cell	NA	125.767	NA
ccle_broad_2019	JHH4_LIVER	CW2_LARGE_INTESTINE	55	CCLE	Colorectal Cancer	Colorectal Adenocarcinoma	RIKEN	epithelial-like	ACH-000998	NA	NA	NA	Asian	0.0293	NA	0	NA	RPMI 1640(or DM-160AU) +10%FBS	Carcinoma	NS	NS	NS	NA	colorectal	MSI	colorectal_adenocarcinoma	NA	8240	2211.99	CW-2	COADREAD	Colorectal:Carcinoma	2	Large_Intestine	NA	NA	0.99	NA	1	Primary	Female	NA	colon	NS	NS	Adenocarcinoma	NA	274.967	colorectal
ccle_broad_2019	KMRC20_KIDNEY	D542MG_CENTRAL_NERVOUS_SYSTEM	NA	NA	Glioma	Glioblastoma Multiforme	NA	NA	ACH-002230	NA	NA	NA	NA	NA	NA	NA	NA	NA	NA	NA	NA	NA	NA	central_nervous_system	NA	glioma	glioblastoma	210	NA	NA	GBM	NA	NA	NA	NA	NA	NA	NA	1	NA	NA	NA	NA	NA	NA	Glioblastoma	NA	7.06667	NA
ccle_broad_2019	CMK_HAEMATOPOIETIC_AND_LYMPHOID_TISSUE	DANG_PANCREAS	NA	CCLE	Pancreatic Cancer	Pancreatic Adenocarcinoma	DSMZ	ADHERENT EPITHELOID CELLS GROWING IN MONOLAYERS	ACH-000243	Pancreatic Cancer	43.3	33 hrs	Caucasian	0.6247	5% DMSO	1	NA	RPMI-1640+ 10%FBS	Carcinoma	NS	NS	NS	NA	pancreas	NA	exocrine	exocrine_adenocarcinoma	232	90.3843	DAN-G	PAAD	Pancreas:Carcinoma	3.03	Pancreas	39	126	1	NA	1	Primary	NA	NA	NS	NS	NS	Ductal Adenocarcinoma, exocrine	NA	7.9	pancreas
ccle_broad_2019	NB1_AUTONOMIC_GANGLIA	DAUDI_HAEMATOPOIETIC_AND_LYMPHOID_TISSUE	16	CCLE	Mature B-Cell Neoplasms	Burkitt Lymphoma	NIBRI	NA	ACH-000786	lymphoma	NA	NA	African_american	0.0338	NA	0	NA	NA	Lymphoid_Neoplasm	Burkitt_lymphoma	NS	NS	NA	lymphocyte	NA	non_hodgkin_lymphoma	b_cell_burkitt	4804	172.334	Daudi	BL	Lymphoma:NH_B_cell	2	Haematopoietic_And_Lymphoid_Tissue	NA	NA	1	African	1	Primary	Male	NA	NS	NS	NS	B-cell, Non-Hodgkins, Burkitts	NA	161.2	lymphoma_Burkitt
ccle_broad_2019	SNU398_LIVER	DG75_HAEMATOPOIETIC_AND_LYMPHOID_TISSUE	NA	NA	Mature B-Cell Neoplasms	Burkitt Lymphoma	NA	NA	ACH-002232	NA	NA	NA	NA	NA	NA	NA	NA	NA	NA	NA	NA	NA	NA	lymphocyte	NA	non_hodgkin_lymphoma	b_cell_burkitt	1535	NA	NA	BL	NA	NA	NA	NA	NA	NA	NA	1	NA	NA	NA	NA	NA	NA	B-cell, Non-Hodgkins, Burkitts	NA	51.1333	NA
ccle_broad_2019	BL41_HAEMATOPOIETIC_AND_LYMPHOID_TISSUE	DIFI_LARGE_INTESTINE	NA	NA	Colorectal Cancer	Colorectal Adenocarcinoma	NA	NA	ACH-002233	NA	NA	NA	NA	NA	NA	NA	NA	NA	NA	NA	NA	NA	NA	colorectal	NA	colorectal_adenocarcinoma	NA	211	NA	NA	COADREAD	NA	NA	NA	NA	NA	NA	NA	1	NA	NA	NA	NA	NA	NA	Colorectal Carcinoma	NA	7.2	NA
ccle_broad_2019	BHY_UPPER_AERODIGESTIVE_TRACT	DJM1_SKIN	NA	NA	Skin Cancer, Non-Melanoma	Cutaneous Squamous Cell Carcinoma	NA	NA	ACH-002100	NA	NA	NA	NA	NA	NA	NA	NA	NA	NA	NA	NA	NA	NA	skin	NA	skin_squamous	NA	547	NA	NA	CSCC	NA	NA	NA	NA	NA	NA	NA	1	NA	NA	NA	NA	NA	NA	Squamous Cell Carcinoma	NA	18.2	NA
ccle_broad_2019	HEC251_ENDOMETRIUM	DKMG_CENTRAL_NERVOUS_SYSTEM	67	CCLE	Glioma	Glioblastoma Multiforme	DSMZ	SPINDLE, FIBROBLAST-LIKE CELLS GROWING MOSTLY ADHERENT AS MONOLAYER	ACH-000244	NA	77.7	50 hrs	Caucasian	0.2268	5% DMSO	0	NA	RPMI-1640+10% FBS	Glioma	astrocytoma_Grade_IV	glioblastoma_multiforme	NS	NA	central_nervous_system	NA	glioma	glioblastoma	169	73.9368	DK-MG	GBM	CNS:Glioma_HighGrade	1.91	Central_Nervous_System	NA	NA	1	NA	1	Primary	Female	NA	parietal_lobe	NS	NS	Glioblastoma	2mM l-GLUTAMINE	5.7	glioma
ccle_broad_2019	SNUC4_LARGE_INTESTINE	DMS273_LUNG	50	CCLE	Small Cell Lung Cancer	Small Cell Lung Cancer	ECACC	NA	ACH-000749	NA	NA	NA	Caucasian	0.6064	NA	1	NA	NA	Carcinoma	small_cell_carcinoma	NS	NS	NA	lung	NA	SCLC	NA	373	161.668	DMS 273	SCLC	Lung:SCLC	2.73	Lung	6	128c	0.99	NA	1	Metastasis	Female	pleura	NS	NS	NS	Small Cell Lung Cancer (SCLC)	NA	12.4333	lung_small_cell
ccle_broad_2019	LOVO_LARGE_INTESTINE	DMS53_LUNG	54	CCLE	Small Cell Lung Cancer	Small Cell Lung Cancer	ATCC	Adherent	ACH-000698	lung_cancer	450	NA	Caucasian	0.7551	5%DMSO	1	NA	Waymouth's +10%FBS	Carcinoma	small_cell_carcinoma	NS	NS	NA	lung	NA	SCLC	NA	694	157.242	DMS 53	SCLC	Lung:SCLC	2.85	Lung	NA	NA	0.99	Caucasian	1	Primary	Male	NA	NS	NS	NS	Small Cell Lung Cancer (SCLC)	NA	23.3333	lung_small_cell
ccle_broad_2019	CCK81_LARGE_INTESTINE	DMS79_LUNG	65	CCLE	Small Cell Lung Cancer	Small Cell Lung Cancer	ATCC	Suspension; multicell aggregates	ACH-000703	NA	244	NA	Caucasian	0.8655	5% DMSO	1	NA	RPMI-1640+10%FBS	Carcinoma	small_cell_carcinoma	NS	NS	NA	lung	NA	SCLC	NA	518	154.163	DMS 79	SCLC	Lung:SCLC	3.56	Lung	NA	NA	1	Caucasian	1	Primary	NA	NA	NS	NS	NS	Small Cell Lung Cancer (SCLC)	NA	17.4333	lung_small_cell
ccle_broad_2019	IM95_STOMACH	DND41_HAEMATOPOIETIC_AND_LYMPHOID_TISSUE	13	CCLE	T-Lymphoblastic Leukemia/Lymphoma	T-Lymphoblastic Leukemia/Lymphoma	DSMZ	round cells growing singl or, occasionally, in clumps	ACH-000981	TALL	139.1	~ 35 hrs	Caucasian	0.1197	NA	0	NA	90%RPMI 1640+ 10% h.i. FBS	Lymphoid_Neoplasm	acute_lymphoblastic_T_cell_leukaemia	NS	NS	NA	blood	NA	ALL	t_cell	2745	723.543	DND-41	TLL	Leukemia:ALL	1.99	Haematopoietic_And_Lymphoid_Tissue	NA	NA	1	NA	1	Primary	Male	NA	NS	NS	NS	Acute Lymphoblastic Leukemia (ALL), T-cell	NA	91.9333	T-cell_ALL
ccle_broad_2019	KMS20_HAEMATOPOIETIC_AND_LYMPHOID_TISSUE	DOHH2_HAEMATOPOIETIC_AND_LYMPHOID_TISSUE	60	CCLE	Mature B-Cell Neoplasms	Diffuse Large B-Cell Lymphoma, NOS	DSMZ	cells grow as sinngle cells or in clumps in suspention	ACH-000056	NA	119.2	~ 40 hrs	Caucasian	0.0885	NA	0	NA	90% RPMI + 10% h.i.FBS	Lymphoid_Neoplasm	diffuse_large_B_cell_lymphoma	NS	NS	NA	lymphocyte	NA	non_hodgkin_lymphoma	DLBCL	169	86.3144	DOHH-2	DLBCLNOS	Lymphoma:NH_B_cell	2.06	Haematopoietic_And_Lymphoid_Tissue	NA	NA	0.98	NA	1	Metastasis	Male	pleura	NS	NS	NS	Diffuse Large B-cell Lymphoma (DLBCL)	N/a	5.7	lymphoma_DLBCL
ccle_broad_2019	HS852T_SKIN	DOTC24510_CERVIX	NA	NA	Cervical Cancer	Cervical Adenocarcinoma	NA	NA	ACH-001341	NA	NA	NA	NA	NA	NA	NA	NA	NA	NA	NA	NA	NA	NA	cervix	NA	cervical_adenocarcinoma	NA	328	NA	NA	CEAD	NA	NA	NA	NA	NA	NA	NA	1	NA	NA	NA	NA	NA	NA	Cervical Adenocarcinoma	NA	11	NA
ccle_broad_2019	HS936T_SKIN	DOV13_OVARY	NA	CCLE	Ovarian Cancer	Ovarian Epithelial Tumor	Acd Lab	Suspension	ACH-001063	Ovarian Cancer	29	NA	Caucasian	0.3583	5%DMSO	1	NA	RPMI-1640+10%FBS	Carcinoma	NS	NS	NS	NA	ovary	NA	ovary_adenocarcinoma	NA	1165	NA	DOV13	OVT	Ovary:Carcinoma	3.21	Ovary	NA	NA	1	NA	1	Primary	Female	NA	NS	NS	NS	Adenocarcinoma	NA	38.8333	ovary
ccle_broad_2019	HUG1N_STOMACH	DSH1_URINARY_TRACT	NA	NA	Bladder Cancer	Bladder Urothelial Carcinoma	NA	NA	ACH-002235	NA	NA	NA	NA	NA	NA	NA	NA	NA	NA	NA	NA	NA	NA	urinary_tract	NA	bladder_carcinoma	NA	264	NA	NA	BLCA	NA	NA	NA	NA	NA	NA	NA	1	NA	NA	NA	NA	NA	NA	Carcinoma	NA	8.9	NA
ccle_broad_2019	RERFLCSQ1_LUNG	DU145_PROSTATE	69	CCLE	Prostate Cancer	Prostate Adenocarcinoma	ATCC	ADHERENT EPITHELIAL;	ACH-000979	prostate_cancer	161	NA	Caucasian	0.5916	5% DMSO	1	NA	EMEM + 10% FBS	Carcinoma	NS	NS	NS	NA	prostate	NA	prostate_adenocarcinoma	NA	3187	762.923	DU 145	PRAD	Prostate:Carcinoma	2.68	Prostate	28	127n	1	Caucasian	1	Metastasis	Male	brain	NS	NS	NS	Adenocarcinoma	NA	106.833	prostate
ccle_broad_2019	HS695T_SKIN	DV90_LUNG	50	CCLE	Non-Small Cell Lung Cancer	Lung Adenocarcinoma	DSMZ	ADHERENT CELLS GROWING IN MONOLAYERS	ACH-000925	lung_cancer	43.6	95 hrs	Caucasian	0.0963	5% DMSO	0	NA	RPMI-1640+10% FBS	Carcinoma	adenocarcinoma	NS	NS	NA	lung	NA	NSCLC	NSCLC_adenocarcinoma	1571	381.138	DV-90	LUAD	Lung:NSCLC_Adeno	2.06	Lung	12	130n	0.99	NA	1	Metastasis	Male	pleura	NS	NS	NS	Non-Small Cell Lung Cancer (NSCLC), Adenocarcinoma	2mM L-GLUTAMINE, 1X NEAA	52.4667	lung_NSC
ccle_broad_2019	KYSE150_OESOPHAGUS	EB2_HAEMATOPOIETIC_AND_LYMPHOID_TISSUE	7	CCLE	Mature B-Cell Neoplasms	Burkitt Lymphoma	NA	NA	ACH-001064	NA	NA	NA	African_american	0.5969	NA	0	NA	NA	Lymphoid_Neoplasm	Burkitt_lymphoma	NS	NS	NA	lymphocyte	NA	non_hodgkin_lymphoma	b_cell_burkitt	562	NA	EB2	BL	NA	1.72	Haematopoietic_And_Lymphoid_Tissue	NA	NA	1	African_American	1	Metastasis	Female	ovary	NS	NS	NS	B-cell, Non-Hodgkins, Burkitts	NA	19.2	lymphoma_Burkitt
ccle_broad_2019	OE21_OESOPHAGUS	EBC1_LUNG	69	CCLE	Non-Small Cell Lung Cancer	Lung Squamous Cell Carcinoma	RIKEN	ADHERENT, EPITHIAL-LIKE	ACH-000563	lung_cancer	80.5	NA	Asian	0.726	5% DMSO	1	NA	MEM+10%FBS	Carcinoma	squamous_cell_carcinoma	NS	NS	NA	lung	NA	NSCLC	NSCLC_squamous	451	161.359	EBC-1	LUSC	Lung:NSCLC_Squamous	3.03	Lung	5	127n	1	NA	1	Primary	Male	NA	NS	NS	NS	Non-Small Cell Lung Cancer (NSCLC), Squamous Cell Carcinoma	NA	15.1333	lung_NSC
ccle_broad_2019	NCIH23_LUNG	ECC12_STOMACH	63	CCLE	Esophagogastric Cancer	Small Cell Carcinoma of the Stomach	Riken	Adherent	ACH-000225	NA	95.9	NA	Asian	0.3448	5% DMSO	1	NA	RPMI-1640+10% FBS	Carcinoma	small_cell_adenocarcinoma	NS	NS	NA	gastric	NA	gastric_small_cell	NA	298	113.583	ECC12	STSC	Gastric:Carcinoma	2.27	Stomach	NA	NA	1	NA	1	Metastasis	Male	NS	NS	NS	NS	Small Cell Carcinoma	NA	10.2	stomach
ccle_broad_2019	SW1573_LUNG	EFO27_OVARY	36	CCLE	Ovarian Cancer	Mucinous Ovarian Cancer	NIBRI	NA	ACH-000936	NA	NA	NA	Caucasian	0.1456	NA	0	NA	NA	Carcinoma	mucinous_carcinoma	NS	NS	NA	ovary	NA	ovary_adenocarcinoma	endometrioid	1549	426.564	EFO-27	MOV	Ovary:Carcinoma	2.02	Ovary	NA	NA	0.99	NA	1	Metastasis	Female	omentum	NS	NS	NS	Adenocarcinoma, endometrioid	NA	51.9667	ovary
ccle_broad_2019	MDAMB468_BREAST	EGI1_BILIARY_TRACT	NA	NA	Hepatobiliary Cancer	Extrahepatic Cholangiocarcinoma	NA	NA	ACH-001494	NA	NA	NA	NA	NA	NA	NA	NA	NA	NA	NA	NA	NA	NA	bile_duct	NA	cholangiocarcinoma	extrahepatic	375	NA	NA	EHCH	NA	NA	NA	NA	NA	NA	NA	1	NA	NA	NA	NA	NA	NA	Cholangiocarcinoma, extrahepatic	NA	12.7333	NA
ccle_broad_2019	NCIH2342_LUNG	EHEB_HAEMATOPOIETIC_AND_LYMPHOID_TISSUE	69	CCLE	Mature B-Cell Neoplasms	Chronic Lymphocytic Leukemia/Small Lymphocytic Lymphoma	DSMZ	lymphoblastoid, round to polygonal, single or clustered cells in suspention	ACH-000038	NA	176	~ 50-70 hrs	Caucasian	0.0256	NA	0	NA	90% RPMI 1640 +10% h.i.FBS	Lymphoid_Neoplasm	chronic_lymphocytic_leukaemia-small_lymphocytic_lymphoma	NS	NS	NA	lymphocyte	NA	lymphoma_unspecified	b_cell	162	59.0287	EHEB	CLLSLL	Leukemia:CLL	2	Haematopoietic_And_Lymphoid_Tissue	NA	NA	1	NA	1	Primary	Female	NA	NS	NS	NS	B-cell	NA	5.56667	lymphoma_other
ccle_broad_2019	SNU81_LARGE_INTESTINE	EKVX_LUNG	NA	CCLE	Non-Small Cell Lung Cancer	Lung Adenocarcinoma	Garraway Lab	Adherent	ACH-000706	NA	68.4	NA	Caucasian	0.479	5% DMSO	NA	NA	RPMI-1640+ 5% FBS	Carcinoma	adenocarcinoma	NS	NS	NA	lung	NA	NSCLC	NSCLC_adenocarcinoma	438	169.365	EKVX	LUAD	Lung:NSCLC_Others	NA	Lung	NA	NA	NA	NA	1	Primary	NA	NA	NS	NS	NS	Non-Small Cell Lung Cancer (NSCLC), Adenocarcinoma	NA	14.7667	lung_NSC
ccle_broad_2019	JHUEM7_ENDOMETRIUM	EN_ENDOMETRIUM	50	CCLE	Endometrial Cancer	Endometrial Carcinoma	DSMZ	adherent epitheloid cells growing in monolayers	ACH-000978	Endometrial Cancer	93.9	50-80 hrs	Asian	0.2175	5% DMSO	0	japan	DMEM+20% FBS	Carcinoma	NS	NS	NS	NA	uterus	NA	endometrial_adenocarcinoma	NA	5949	1022.28	EN	UCEC	Endometrium:Carcinoma	2.02	Endometrium	NA	NA	0.99	Asian	1	Primary	Female	NA	NS	NS	NS	Endometrial Adenocarcinoma	NA	198.833	endometrium
ccle_broad_2019	KYSE30_OESOPHAGUS	EOL1_HAEMATOPOIETIC_AND_LYMPHOID_TISSUE	33	CCLE	Leukemia	Acute Myeloid Leukemia	DSMZ	(relatively small) round cells growing in suspention, singly or in small clusters	ACH-000198	NA	64.5	~ 60 hrs	Caucasian	0.2246	NA	0	NA	90% RPMI 1640 +10% h.i. FBS	Haematopoietic_Neoplasm	acute_myeloid_leukaemia	M5	NS	NA	blood	NA	AML	M5	366	93.7895	EOL-1	AML	Leukemia:AML	2.19	Haematopoietic_And_Lymphoid_Tissue	33	126	0.99	NA	1	Primary	Male	NA	NS	NS	NS	Acute Myelogenous Leukemia (AML), M5 (Eosinophilic/Monocytic)	NA	12.3	AML
ccle_broad_2019	NCIH2227_LUNG	ES7_BONE	NA	NA	Bone Cancer	Ewing Sarcoma	NA	NA	ACH-002108	NA	NA	NA	NA	NA	NA	NA	NA	NA	NA	NA	NA	NA	NA	bone	NA	Ewing_sarcoma	NA	156	NA	NA	ES	NA	NA	NA	NA	NA	NA	NA	1	NA	NA	NA	NA	NA	NA	Ewings Sarcoma	NA	5.2	NA
ccle_broad_2019	SNU840_OVARY	ES8_BONE	NA	NA	Bone Cancer	Ewing Sarcoma	NA	NA	ACH-002109	NA	NA	NA	NA	NA	NA	NA	NA	NA	NA	NA	NA	NA	NA	bone	NA	Ewing_sarcoma	NA	159	NA	NA	ES	NA	NA	NA	NA	NA	NA	NA	1	NA	NA	NA	NA	NA	NA	Ewings Sarcoma	NA	5.33333	NA
ccle_broad_2019	SKMES1_LUNG	ESS1_ENDOMETRIUM	76	CCLE	Uterine Sarcoma	Endometrial Stromal Sarcoma	NA	NA	ACH-000913	NA	49.1	120hrs??	Caucasian	0.0878	5% DMSO	0	NA	NA	Carcinoma	carcinosarcoma-malignant_mesodermal_mixed_tumour	NS	NS	NA	uterus	NA	endometrial_stromal_sarcoma	NA	1075	369.373	ESS-1	ESS	Endometrium:Others	2.03	Endometrium	NA	NA	0.9	Caucasian	1	Primary	Female	NA	NS	NS	NS	Endometrial Stromal Sarcoma	NA	36.1667	endometrium
ccle_broad_2019	JEKO1_HAEMATOPOIETIC_AND_LYMPHOID_TISSUE	EW12_BONE	NA	NA	Bone Cancer	Ewing Sarcoma	NA	NA	ACH-002112	NA	NA	NA	NA	NA	NA	NA	NA	NA	NA	NA	NA	NA	NA	bone	NA	Ewing_sarcoma	NA	138	NA	NA	ES	NA	NA	NA	NA	NA	NA	NA	1	NA	NA	NA	NA	NA	NA	Ewings Sarcoma	NA	4.56667	NA
ccle_broad_2019	NCIH446_LUNG	EW13_BONE	NA	NA	Bone Cancer	Ewing Sarcoma	NA	NA	ACH-002113	NA	NA	NA	NA	NA	NA	NA	NA	NA	NA	NA	NA	NA	NA	bone	NA	Ewing_sarcoma	NA	165	NA	NA	ES	NA	NA	NA	NA	NA	NA	NA	1	NA	NA	NA	NA	NA	NA	Ewings Sarcoma	NA	5.66667	NA
ccle_broad_2019	LCLC97TM1_LUNG	EW18_BONE	NA	NA	Bone Cancer	Ewing Sarcoma	NA	NA	ACH-002115	NA	NA	NA	NA	NA	NA	NA	NA	NA	NA	NA	NA	NA	NA	bone	NA	Ewing_sarcoma	NA	164	NA	NA	ES	NA	NA	NA	NA	NA	NA	NA	1	NA	NA	NA	NA	NA	NA	Ewings Sarcoma	NA	5.56667	NA
ccle_broad_2019	LN382_CENTRAL_NERVOUS_SYSTEM	EW3_BONE	NA	NA	Bone Cancer	Ewing Sarcoma	NA	NA	ACH-002118	NA	NA	NA	NA	NA	NA	NA	NA	NA	NA	NA	NA	NA	NA	bone	NA	Ewing_sarcoma	NA	148	NA	NA	ES	NA	NA	NA	NA	NA	NA	NA	1	NA	NA	NA	NA	NA	NA	Ewings Sarcoma	NA	5.03333	NA
ccle_broad_2019	WSUDLCL2_HAEMATOPOIETIC_AND_LYMPHOID_TISSUE	FADU_UPPER_AERODIGESTIVE_TRACT	56	CCLE	Head and Neck Cancer	Head and Neck Squamous Cell Carcinoma	NIBRI	NA	ACH-000846	NA	33.3	NA	Caucasian	0.5654	NA	0	NA	NA	Carcinoma	squamous_cell_carcinoma	NS	NS	NA	upper_aerodigestive	NA	upper_aerodigestive_squamous	NA	482	193.317	FaDu	HNSC	Upper_Aerodigestive_Tract:Carcinoma	1.72	Upper_Aerodigestive_Tract	24	128c	1	Caucasian	1	Primary	Male	NA	pharynx	hypopharynx	NS	Squamous Cell Carcinoma	NA	16.1667	upper_aerodigestive
ccle_broad_2019	LI7_LIVER	FARAGE_HAEMATOPOIETIC_AND_LYMPHOID_TISSUE	NA	NA	Mature B-Cell Neoplasms	Diffuse Large B-Cell Lymphoma, NOS	NA	NA	ACH-001498	NA	NA	NA	NA	NA	NA	NA	NA	NA	NA	NA	NA	NA	NA	lymphocyte	NA	non_hodgkin_lymphoma	b_cell	1123	NA	NA	DLBCLNOS	NA	NA	NA	NA	NA	NA	NA	1	NA	NA	NA	NA	NA	NA	B-cell, Non-Hodgkins	NA	37.7	NA
ccle_broad_2019	SNU1077_ENDOMETRIUM	FLO1_OESOPHAGUS	NA	NA	Esophagogastric Cancer	Esophageal Adenocarcinoma	NA	NA	ACH-001500	NA	NA	NA	NA	NA	NA	NA	NA	NA	NA	NA	NA	NA	NA	esophagus	NA	esophagus_adenocarcinoma	NA	260	NA	NA	ESCA	NA	NA	NA	NA	NA	NA	NA	1	NA	NA	NA	NA	NA	NA	Adenocarcinoma	NA	8.93333	NA
ccle_broad_2019	CHL1_SKIN	FTC133_THYROID	42	CCLE	Thyroid Cancer	Follicular Thyroid Cancer	ECACC	ADHERENT	ACH-000903	NA	52	NA	Caucasian	0.3848	5%DMSO	0	NA	DMEM:F12+10% FBS	Carcinoma	follicular_carcinoma	NS	NS	NA	thyroid	NA	thyroid_carcinoma	anaplastic	751	371.353	FTC-133	THFO	Thyroid:Carcinoma	1.21	Thyroid	NA	NA	0.99	NA	1	Metastasis	Male	lymph_node	NS	NS	NS	Carcinoma, anaplastic	2mM L-GLUTAMINE	25.1667	thyroid
ccle_broad_2019	JHOM1_OVARY	FU97_STOMACH	66	CCLE	Esophagogastric Cancer	Diffuse Type Stomach Adenocarcinoma	HSRRB	ADHRENT EPITHELIAL; was clumpy	ACH-000633	NA	48.5	95 hrs	Asian	0.5532	5% DMSO	2	japan	DMEM + 10% FBS	Carcinoma	diffuse_adenocarcinoma	NS	NS	NA	gastric	NA	gastric_adenocarcinoma	diffuse_gastric	455	194.236	FU97	DSTAD	Gastric:Carcinoma	7.7	Stomach	NA	NA	1	Asian	1	Primary	Female	NA	NS	NS	NS	Adenocarcinoma	10mg/L INSULIN	15.3667	stomach
ccle_broad_2019	UO31_KIDNEY	GAK_SKIN	NA	NA	Melanoma	Cutaneous Melanoma	NA	NA	ACH-002120	NA	NA	NA	NA	NA	NA	NA	NA	NA	NA	NA	NA	NA	NA	skin	NA	melanoma	NA	306	NA	NA	SKCM	NA	NA	NA	NA	NA	NA	NA	1	NA	NA	NA	NA	NA	NA	Melanoma	NA	10.3333	NA
ccle_broad_2019	MV411_HAEMATOPOIETIC_AND_LYMPHOID_TISSUE	GB1_CENTRAL_NERVOUS_SYSTEM	35	CCLE	Glioma	Glioblastoma Multiforme	HSSRB	NA	ACH-000738	NA	NA	NA	Asian	0.5596	NA	1	NA	Dulbecco's modified Eagle's medium with 10% fetal calf serum	Glioma	astrocytoma_Grade_IV	glioblastoma_multiforme	NS	NA	central_nervous_system	NA	glioma	glioblastoma	466	165.594	GB-1	GBM	CNS:Glioma_HighGrade	3.02	Central_Nervous_System	34	130n	0.99	NA	1	Primary	Male	NA	brain	NS	NS	Glioblastoma	NA	15.8333	glioma
ccle_broad_2019	PK45H_PANCREAS	GCIY_STOMACH	NA	CCLE	Esophagogastric Cancer	Stomach Adenocarcinoma	GNF	NA	ACH-000047	NA	NA	NA	Asian	0.7602	NA	1	NA	NA	Carcinoma	adenocarcinoma	NS	NS	NA	gastric	NA	gastric_adenocarcinoma	NA	255	88.6658	GCIY	STAD	Gastric:Carcinoma	2.75	Stomach	NA	NA	1	Asian	1	Primary	Female	NA	NS	NS	NS	Adenocarcinoma	NA	8.66667	stomach
ccle_broad_2019	OCIM1_HAEMATOPOIETIC_AND_LYMPHOID_TISSUE	GCT_SOFT_TISSUE	29	CCLE	Soft Tissue Sarcoma	Undifferentiated Pleomorphic Sarcoma/Malignant Fibrous Histiocytoma/High-Grade Spindle Cell Sarcoma	NIBRI	NA	ACH-000835	NA	64.6	NA	Caucasian	0.4429	NA	1	NA	NA	Malignant_Fibrous_Histiocytoma-Pleomorphic_Sarcoma	NS	NS	NS	NA	soft_tissue	NA	pleomorphic_sarcoma	NA	711	179.491	GCT	MFH	Soft_Tissue:Sarcoma_FibrousHistiocytoma	2.87	Soft_Tissue	NA	NA	1	NA	1	Metastasis	Male	lung	fibrous_tissue_and_uncertain_origin	NS	NS	Pleomorphic Sarcoma	NA	23.8667	soft_tissue
ccle_broad_2019	HCC1359_LUNG	GEO_LARGE_INTESTINE	NA	NA	Colorectal Cancer	Colorectal Adenocarcinoma	NA	NA	ACH-002394	NA	NA	NA	NA	NA	NA	NA	NA	NA	NA	NA	NA	NA	NA	colorectal	NA	colorectal_adenocarcinoma	NA	333	NA	NA	COADREAD	NA	NA	NA	NA	NA	NA	NA	1	NA	NA	NA	NA	NA	NA	Colon Carcinoma	NA	11.1333	NA
ccle_broad_2019	L428_HAEMATOPOIETIC_AND_LYMPHOID_TISSUE	GI1_CENTRAL_NERVOUS_SYSTEM	61	CCLE	Glioma	Gliosarcoma	RIKEN	ADHERENT FIBROBLAST LIKE	ACH-000756	NA	35.1	NA	Asian	0.4215	5% DMSO	1	NA	DMEM+10%FBS	Glioma	gliosarcoma	NS	NS	NA	central_nervous_system	NA	glioma	glioblastoma	442	189.829	GI-1	GSARC	CNS:Glioma	2.29	Central_Nervous_System	NA	NA	1	Asian	1	Primary	Male	NA	brain	NS	NS	Glioblastoma	NA	14.7333	glioma
ccle_broad_2019	LMSU_STOMACH	GIMEN_AUTONOMIC_GANGLIA	NA	NA	Peripheral Nervous System	Neuroblastoma	NA	NA	ACH-001344	NA	NA	NA	NA	NA	NA	NA	NA	NA	NA	NA	NA	NA	NA	peripheral_nervous_system	NA	neuroblastoma	NA	437	NA	NA	NBL	NA	NA	NA	NA	NA	NA	NA	1	NA	NA	NA	NA	NA	NA	NA	NA	14.8667	NA
ccle_broad_2019	SNU1_STOMACH	GOTO_AUTONOMIC_GANGLIA	NA	NA	Peripheral Nervous System	Neuroblastoma	NA	NA	ACH-001716	NA	NA	NA	NA	NA	NA	NA	NA	NA	NA	NA	NA	NA	NA	peripheral_nervous_system	NA	neuroblastoma	NA	287	NA	NA	NBL	NA	NA	NA	NA	NA	NA	NA	1	NA	NA	NA	NA	NA	NA	NA	NA	9.6	NA
ccle_broad_2019	SNUC1_LARGE_INTESTINE	GP5D_LARGE_INTESTINE	NA	NA	Colorectal Cancer	Colorectal Adenocarcinoma	NA	NA	ACH-001345	NA	NA	NA	NA	NA	NA	NA	NA	NA	NA	NA	NA	NA	NA	colorectal	NA	colorectal_adenocarcinoma	NA	4941	NA	NA	COADREAD	NA	NA	NA	NA	NA	NA	NA	1	NA	NA	NA	NA	NA	NA	Adenocarcinoma	NA	165.2	NA
ccle_broad_2019	HCC56_LARGE_INTESTINE	GRANTA519_HAEMATOPOIETIC_AND_LYMPHOID_TISSUE	58	CCLE	Mature B-Cell Neoplasms	Mantle Cell Lymphoma	DSMZ	spheroid cells growing in suspention, singly or in clumps	ACH-000073	mantle_cell_lymphoma	NA	~ 49 hrs	Caucasian	0.1503	NA	0	NA	90% Dulbecco's MEM(4.5 g/L glucose) +10% h.i.FBS	Lymphoid_Neoplasm	mantle_cell_lymphoma	NS	NS	NA	lymphocyte	NA	non_hodgkin_lymphoma	b_cell_mantle_cell	146	73.8651	GRANTA-519	MCL	Lymphoma:NH_B_cell	1.92	Haematopoietic_And_Lymphoid_Tissue	NA	NA	0.99	Caucasian	1	Primary	Female	NA	NS	NS	NS	B-cell, Non-Hodgkins, Mantle Cell	2mM L-glutamine	5	lymphoma_other
ccle_broad_2019	BCP1_HAEMATOPOIETIC_AND_LYMPHOID_TISSUE	GRST_HAEMATOPOIETIC_AND_LYMPHOID_TISSUE	NA	NA	B-Lymphoblastic Leukemia/Lymphoma	B-Lymphoblastic Leukemia/Lymphoma	NA	NA	ACH-002238	NA	NA	NA	NA	NA	NA	NA	NA	NA	NA	NA	NA	NA	NA	blood	NA	ALL	b_cell	2922	NA	NA	BLL	NA	NA	NA	NA	NA	NA	NA	1	NA	NA	NA	NA	NA	NA	Acute Lymphoblastic Leukemia (ALL), B-cell	NA	97.5667	NA
ccle_broad_2019	HCC78_LUNG	H290_PLEURA	NA	NA	Mesothelioma	Pleural Mesothelioma	NA	NA	ACH-002136	NA	NA	NA	NA	NA	NA	NA	NA	NA	NA	NA	NA	NA	NA	lung	NA	mesothelioma	NA	165	NA	NA	PLMESO	NA	NA	NA	NA	NA	NA	NA	1	NA	NA	NA	NA	NA	NA	Mesothelioma	NA	5.46667	NA
ccle_broad_2019	SCLC21H_LUNG	H4_CENTRAL_NERVOUS_SYSTEM	37	CCLE	Glioma	Glioblastoma	NIBRI	NA	ACH-000389	NA	35.6	NA	Caucasian	0.4155	NA	1	NA	NA	Glioma	NS	NS	NS	NA	central_nervous_system	NA	glioma	NA	315	108.479	H4	GB	CNS:Glioma	3.18	Central_Nervous_System	NA	NA	1	Caucasian	1	Primary	Male	NA	NS	NS	NS	Glioma	NA	10.5	glioma
ccle_broad_2019	NCIH508_LARGE_INTESTINE	HA7RCC_KIDNEY	NA	NA	Renal Cell Carcinoma	Renal Cell Carcinoma	NA	NA	ACH-002139	NA	NA	NA	NA	NA	NA	NA	NA	NA	NA	NA	NA	NA	NA	kidney	NA	renal_cell_carcinoma	NA	160	NA	NA	RCC	NA	NA	NA	NA	NA	NA	NA	1	NA	NA	NA	NA	NA	NA	Renal Cell Carcinoma	NA	5.43333	NA
ccle_broad_2019	KYO1_HAEMATOPOIETIC_AND_LYMPHOID_TISSUE	HAL01_HAEMATOPOIETIC_AND_LYMPHOID_TISSUE	NA	NA	B-Lymphoblastic Leukemia/Lymphoma	B-Lymphoblastic Leukemia/Lymphoma	NA	NA	ACH-002241	NA	NA	NA	NA	NA	NA	NA	NA	NA	NA	NA	NA	NA	NA	blood	NA	ALL	b_cell	196	NA	NA	BLL	NA	NA	NA	NA	NA	NA	NA	1	NA	NA	NA	NA	NA	NA	Acute Lymphoblastic Leukemia (ALL), B-cell	NA	6.63333	NA
ccle_broad_2019	JMSU1_URINARY_TRACT	HARA_LUNG	57	CCLE	Non-Small Cell Lung Cancer	Lung Squamous Cell Carcinoma	HSRRB	ADHERENT; fast grower	ACH-000843	Lung Cancer	63.7	NA	Asian	0.6587	5% DMSO	1	NA	RPMI-1640+10% FBS	Carcinoma	squamous_cell_carcinoma	NS	NS	NA	lung	NA	NSCLC	NSCLC_squamous	835	233.553	HARA	LUSC	Lung:NSCLC_Squamous	2.95	Lung	NA	NA	1	Asian	1	Metastasis	Male	NA	NS	NS	NS	Non-Small Cell Lung Cancer (NSCLC), Squamous Cell Carcinoma	NA	28.2333	lung_NSC
ccle_broad_2019	NIHOVCAR3_OVARY	HCC1395_BREAST	43	CCLE	Breast Cancer	Invasive Breast Carcinoma	ATCC	ADHERENT EPITHELIAL	ACH-000699	NA	107.3	NA	Caucasian	0.8123	5% DMSO	0	NA	RPMI-10% FBS	Carcinoma	ductal_carcinoma	NS	NS	NA	breast	basal_B	breast_ductal_carcinoma	ERneg_HER2neg	463	131.152	HCC1395	BRCA	Breast:Carcinoma	1.48	Breast	15	126	1	Caucasian	1	Primary	Female	NA	NS	NS	NS	Breast Ductal Carcinoma	NA	15.5333	breast
ccle_broad_2019	SKOV3_OVARY	HCC1428_BREAST	49	CCLE	Breast Cancer	Invasive Breast Carcinoma	ATCC	Adherent; large epithelial cells with occasional vacuole formation	ACH-000352	breast_cancer	81.4	NA	Caucasian	0.6509	5%DMSO	0	NA	RPMI-1640+10% FBS	Carcinoma	NS	NS	NS	NA	breast	luminal	breast_carcinoma	ERpos_HER2neg	348	102.373	HCC1428	BRCA	Breast:Carcinoma	1.92	Breast	NA	NA	1	Caucasian	1	Metastasis	Female	pleura	NS	NS	NS	Carcinoma	NA	11.8333	breast
ccle_broad_2019	NCIH1781_LUNG	HCC1500_BREAST	32	CCLE	Breast Cancer	Invasive Breast Carcinoma	ATCC	Epithelial adherent	ACH-000349	ductal_carcinoma	123.5	NA	African_american	0.8699	5%DMSO	0	NA	RPMI-1640+10% FBS	Carcinoma	ductal_carcinoma	NS	NS	NA	breast	luminal	breast_ductal_carcinoma	ERpos_HER2neg	211	89.2691	HCC1500	BRCA	Breast:Carcinoma	1.75	Breast	12	129n	1	African_American	1	Primary	Female	NA	NS	NS	NS	Breast Ductal Carcinoma	NA	7.26667	breast
ccle_broad_2019	COLO668_LUNG	HCC1569_BREAST	70	CCLE	Breast Cancer	Metaplastic Breast Cancer	NA	mixed	ACH-000930	metaplastic_breast_carcinoma	NA	NA	African_american	0.542	5%DMSO	1	NA	RPMI1640+10%FBS	Carcinoma	metaplastic_carcinoma	NS	NS	NA	breast	basal_A	breast_carcinoma	ERneg_HER2pos	2181	486.867	HCC1569	MBC	Breast:Carcinoma	3.31	Breast	NA	NA	0.98	African_American	1	Primary	Female	NA	NS	NS	NS	Carcinoma	NA	72.9	breast
ccle_broad_2019	NCIH1385_LUNG	HCC1599_BREAST	44	CCLE	Breast Cancer	Invasive Breast Carcinoma	ATCC	suspension, multicell aggregates	ACH-000196	NA	179.8	NA	Caucasian	0.6315	5%DMSO	1	NA	RPMI-1640+10% FBS	Carcinoma	ductal_carcinoma	NS	NS	NA	breast	basal_A	breast_ductal_carcinoma	ERneg_HER2neg	360	78.5868	HCC1599	BRCA	Breast:Carcinoma	2.46	Breast	NA	NA	0.99	Caucasian	1	Primary	Female	NA	NS	NS	NS	Breast Ductal Carcinoma	NA	12.2	breast
ccle_broad_2019	NCIH1573_LUNG	HCC1806_BREAST	60	CCLE	Breast Cancer	Invasive Breast Carcinoma	NIBRI	NA	ACH-000624	breast_cancer	NA	NA	African_american	0.446	NA	1	NA	NA	Carcinoma	ductal_carcinoma	squamous_cell_carcinoma	NS	NA	breast	basal_A	breast_ductal_carcinoma	ERneg_HER2neg	278	134.931	HCC1806	BRCA	Breast:Carcinoma	2.38	Breast	14	126	1	African_American	1	Primary	Female	NA	NS	NS	NS	Breast Ductal Carcinoma	NA	9.76667	breast
ccle_broad_2019	NCIH1930_LUNG	HCC1954_BREAST	61	CCLE	Breast Cancer	Invasive Breast Carcinoma	NA	Adherent	ACH-000859	breast_cancer	NA	NA	Caucasian	0.5262	5% DMSO	2	NA	RPMI 1640 + 10%FBS	Carcinoma	ductal_carcinoma	NS	NS	NA	breast	basal_A	breast_ductal_carcinoma	ERneg_HER2pos	322	198.165	HCC1954	BRCA	Breast:Carcinoma	4.53	Breast	8	129n	0.98	East_Indian	1	Primary	Female	NA	NS	NS	NS	Breast Ductal Carcinoma	NA	11.0667	breast
ccle_broad_2019	GCT_SOFT_TISSUE	HCC202_BREAST	82	CCLE	Breast Cancer	Invasive Breast Carcinoma	ATCC	Adherent	ACH-000725	ductal_carcinoma	261.1	NA	Caucasian	0.67	5%DMSO	1	NA	RPMI+10%FBS	Carcinoma	ductal_carcinoma	NS	NS	NA	breast	HER2_amp	breast_ductal_carcinoma	ERneg_HER2pos	477	159.635	HCC202	BRCA	Breast:Carcinoma	2.94	Breast	NA	NA	1	Caucasian	1	Primary	Female	NA	NS	NS	NS	Breast Ductal Carcinoma	NA	16.1333	breast
ccle_broad_2019	FU97_STOMACH	HCC2157_BREAST	48	CCLE	Breast Cancer	Invasive Breast Carcinoma	NIBRI	NA	ACH-000691	ductal_carcinoma	NA	NA	African_american	0.8813	NA	1	NA	NA	Carcinoma	ductal_carcinoma	NS	NS	NA	breast	basal_A	breast_ductal_carcinoma	ERneg_HER2neg	389	173.187	HCC2157	BRCA	NA	2.76	Breast	NA	NA	0.99	African_American	1	Primary	Female	NA	NS	NS	NS	Breast Ductal Carcinoma	NA	13.2333	breast
ccle_broad_2019	OE33_OESOPHAGUS	HCC2998_LARGE_INTESTINE	NA	NA	Colorectal Cancer	Colorectal Adenocarcinoma	NA	NA	ACH-001081	NA	NA	NA	NA	NA	NA	NA	NA	NA	NA	NA	NA	NA	NA	colorectal	NA	colorectal_adenocarcinoma	NA	6986	NA	NA	COADREAD	NA	NA	NA	NA	NA	NA	NA	1	NA	NA	NA	NA	NA	NA	NA	NA	233.433	NA
ccle_broad_2019	ABC1_LUNG	HCC38_BREAST	50	CCLE	Breast Cancer	Invasive Breast Carcinoma	ATCC	adherent, single cells and loosely attached clusters	ACH-000276	breast_cancer	103.3	NA	Caucasian	0.6557	5%DMSO	0	NA	RPMI-1640 + 10% FBS	Carcinoma	ductal_carcinoma	NS	NS	NA	breast	basal_A	breast_ductal_carcinoma	ERneg_HER2neg	312	96.7598	HCC38	BRCA	Breast:Carcinoma	1.61	Breast	11	126	1	Caucasian	1	Primary	Female	NA	NS	NS	NS	Breast Ductal Carcinoma	NA	10.4667	breast
ccle_broad_2019	PECAPJ49_UPPER_AERODIGESTIVE_TRACT	HCC56_LARGE_INTESTINE	NA	CCLE	Colorectal Cancer	Colorectal Adenocarcinoma	NIBRI	NA	ACH-000467	NA	NA	NA	Asian	0.5288	NA	1	NA	NA	Carcinoma	adenocarcinoma	NS	NS	NA	colorectal	NA	colorectal_adenocarcinoma	NA	386	139.406	HCC-56	COADREAD	Colorectal:Carcinoma	2.94	Large_Intestine	7	128c	0.98	NA	1	Primary	NA	NA	colon	NS	NS	Adenocarcinoma	NA	12.9667	colorectal
ccle_broad_2019	SNU449_LIVER	HCC78_LUNG	65	CCLE	Non-Small Cell Lung Cancer	Lung Adenocarcinoma	DSMZ	Adhrent and aggregates; dt=60-70hrs	ACH-000562	lung_cancer	33	60-70 hrs	Caucasian	0.4054	10% DMSO	0	NA	RPMI-1640+10%FBS	Carcinoma	adenocarcinoma	NS	NS	NA	lung	NA	NSCLC	NSCLC_adenocarcinoma	333	101.689	HCC-78	LUAD	Lung:NSCLC_Adeno	2.15	Lung	NA	NA	0.97	Caucasian	1	Metastasis	Male	pleura	NS	NS	NS	Non-Small Cell Lung Cancer (NSCLC), Adenocarcinoma	NA	11.1333	lung_NSC
ccle_broad_2019	PANC1005_PANCREAS	HCE4_OESOPHAGUS	NA	NA	Esophagogastric Cancer	Esophageal Squamous Cell Carcinoma	NA	NA	ACH-002243	NA	NA	NA	NA	NA	NA	NA	NA	NA	NA	NA	NA	NA	NA	esophagus	NA	esophagus_squamous	NA	326	NA	NA	ESCC	NA	NA	NA	NA	NA	NA	NA	1	NA	NA	NA	NA	NA	NA	Squamous Cell Carcinoma	NA	11	NA
ccle_broad_2019	NCIH2347_LUNG	HCT116_LARGE_INTESTINE	NA	CCLE	Colorectal Cancer	Colorectal Adenocarcinoma	NIBRI	NA	ACH-000971	colon_carcinoma	NA	NA	Caucasian	0.082	NA	0	NA	NA	Carcinoma	NS	NS	NS	adult	colorectal	MSI	colorectal_adenocarcinoma	NA	3177	726.558	HCT 116	COADREAD	Colorectal:Carcinoma	2.06	Large_Intestine	4	126	1	NA	1	Primary	Male	NA	colon	NS	NS	Adenocarcinoma	NA	106.5	colorectal
ccle_broad_2019	LC1F_LUNG	HCT15_LARGE_INTESTINE	NA	CCLE	Colorectal Cancer	Colorectal Adenocarcinoma	NIBRI	NA	ACH-000997	colon_cancer	36.2	NA	Caucasian	0.0269	NA	0	NA	NA	Carcinoma	adenocarcinoma	NS	NS	NA	colorectal	MSI	colorectal_adenocarcinoma	NA	7742	2069.98	HCT-15	COADREAD	Colorectal:Carcinoma	2	Large_Intestine	18	127n	0.99	NA	1	Primary	Male	NA	colon	NS	NS	Adenocarcinoma	NA	259.667	colorectal
ccle_broad_2019	DMS79_LUNG	HDLM2_HAEMATOPOIETIC_AND_LYMPHOID_TISSUE	74	CCLE	Hodgkin Lymphoma	Hodgkin Lymphoma	DSMZ	SUSPENSION	ACH-000267	NA	126.8	NA	Caucasian	0.2468	5% DMSO	0	NA	RPMI-1640+ 10% FBS	Lymphoid_Neoplasm	Hodgkin_lymphoma	NS	NS	NA	lymphocyte	NA	hodgkin_lymphoma	NA	291	NA	HDLM-2	HL	Lymphoma:Hodgkin	1.99	Haematopoietic_And_Lymphoid_Tissue	NA	NA	1	NA	1	Metastasis	Male	pleura	NS	NS	NS	B-cell, Hodgkins	NA	9.76667	lymphoma_Hodgkin
ccle_broad_2019	PC14_LUNG	HEC1_ENDOMETRIUM	NA	NA	Endometrial Cancer	Endometrial Carcinoma	NA	NA	ACH-001517	NA	NA	NA	NA	NA	NA	NA	NA	NA	NA	NA	NA	NA	NA	uterus	NA	endometrial_adenocarcinoma	NA	3673	NA	NA	UCEC	NA	NA	NA	NA	NA	NA	NA	1	NA	NA	NA	NA	NA	NA	Endometrial Adenocarcinoma	NA	122.733	NA
ccle_broad_2019	LN229_CENTRAL_NERVOUS_SYSTEM	HELA_CERVIX	NA	NA	Cervical Cancer, NOS	Cervix	NA	NA	ACH-001086	NA	NA	NA	NA	NA	NA	NA	NA	NA	NA	NA	NA	NA	NA	cervix	NA	cervical_carcinoma	NA	257	NA	NA	CERVIX	NA	NA	NA	NA	NA	NA	NA	1	NA	NA	NA	NA	NA	NA	Carcinoma	NA	8.83333	NA
ccle_broad_2019	LN235_CENTRAL_NERVOUS_SYSTEM	HEP3B217_LIVER	8	CCLE	Hepatobiliary Cancer	Hepatocellular Carcinoma	NA	adherent	ACH-000625	hepatocellular_cancer	NA	NA	African_american	0.556	5%DMSO	1	NA	EMEM+10%FBS	Carcinoma	hepatocellular_carcinoma	NS	NS	NA	liver	NA	hepatocellular_carcinoma	NA	251	135.46	Hep 3B2.1-7	HCC	Liver:HCC	2.83	Liver	2	126	1	African_American	1	Primary	Male	NA	NS	NS	NS	Hepatocellular Carcinoma	NA	8.8	liver
ccle_broad_2019	OCILY3_HAEMATOPOIETIC_AND_LYMPHOID_TISSUE	HGC27_STOMACH	NA	CCLE	Esophagogastric Cancer	Undifferentiated Stomach Adenocarcinoma	GNF	NA	ACH-000847	NA	NA	NA	Asian	0.5217	NA	2	NA	NA	Carcinoma	undifferentiated_adenocarcinoma	NS	NS	NA	gastric	NA	gastric_adenocarcinoma	NA	682	247.101	HGC-27	USTAD	Gastric:Carcinoma	3.08	Stomach	6	128n	1	Asian	1	Metastasis	NA	lymph_node	NS	NS	NS	Adenocarcinoma	NA	23.1	stomach
ccle_broad_2019	T84_LARGE_INTESTINE	HMVII_SKIN	NA	NA	Melanoma	Cutaneous Melanoma	NA	NA	ACH-002040	NA	NA	NA	NA	NA	NA	NA	NA	NA	NA	NA	NA	NA	NA	skin	NA	melanoma	NA	366	NA	NA	SKCM	NA	NA	NA	NA	NA	NA	NA	1	NA	NA	NA	NA	NA	NA	Melanoma	NA	12.3333	NA
ccle_broad_2019	RKN_SOFT_TISSUE	HOP92_LUNG	NA	CCLE	Non-Small Cell Lung Cancer	Non-Small Cell Lung Cancer	Garraway Lab	Mix	ACH-000825	NA	122.2	NA	Caucasian	0.5254	5% DMSO	NA	NA	RPMI-1640+ 5% FBS	Carcinoma	large_cell_carcinoma	NS	NS	NA	lung	NA	NSCLC	NA	434	198.739	HOP-92	NSCLC	Lung:NSCLC_Others	NA	Lung	NA	NA	NA	NA	1	Primary	NA	NA	NS	NS	NS	Non-Small Cell Lung Cancer (NSCLC), unspecified	NA	14.4	lung_NSC
ccle_broad_2019	TOLEDO_HAEMATOPOIETIC_AND_LYMPHOID_TISSUE	HOS_BONE	13	CCLE	Bone Cancer	Osteosarcoma	GNF	NA	ACH-000613	NA	NA	NA	Caucasian	0.2877	NA	1	NA	NA	Osteosarcoma	NS	NS	NS	NA	bone	NA	osteosarcoma	NA	195	127.98	HOS	OS	Bone:Sarcoma_Osteo	2.26	Bone	NA	NA	0.99	Caucasian	1	Primary	Female	NA	NS	NS	NS	Osteosarcoma	NA	6.73333	osteosarcoma
ccle_broad_2019	RERFGC1B_STOMACH	HPAC_PANCREAS	64	CCLE	Pancreatic Cancer	Pancreatic Adenocarcinoma	ATCC	ADHERENT EPITHELIAL;	ACH-000270	Pancreatic Cancer	69.7	NA	Caucasian	0.3188	5%DMSO	1	NA	DMEM:F12 + 5% FBS	Carcinoma	ductal_carcinoma	NS	NS	NA	pancreas	NA	exocrine	exocrine_adenocarcinoma	249	98.3443	HPAC	PAAD	Pancreas:Carcinoma	2.88	Pancreas	NA	NA	1	Caucasian	1	Primary	Female	NA	NS	NS	NS	Ductal Adenocarcinoma, exocrine	Insulin + EGF	8.46667	pancreas
ccle_broad_2019	KALS1_CENTRAL_NERVOUS_SYSTEM	HS746T_STOMACH	74	CCLE	Esophagogastric Cancer	Stomach Adenocarcinoma	NIBRI	NA	ACH-000616	NA	NA	NA	Caucasian	0.6539	NA	2	NA	NA	Carcinoma	NS	NS	NS	NA	gastric	NA	gastric_adenocarcinoma	NA	466	130.837	Hs 746T	STAD	Gastric:Carcinoma	6.44	Stomach	NA	NA	1	Caucasian	1	Metastasis	Male	muscle	NS	NS	NS	Adenocarcinoma	NA	15.7333	stomach
ccle_broad_2019	AU565_BREAST	HS766T_PANCREAS	46	CCLE	Pancreatic Cancer	Pancreatic Adenocarcinoma	NIBRI	NA	ACH-000178	NA	NA	NA	Caucasian	0.6921	NA	1	NA	NA	Carcinoma	ductal_carcinoma	NS	NS	NA	pancreas	NA	exocrine	exocrine_adenocarcinoma	216	74.1166	Hs 766T	PAAD	Pancreas:Carcinoma	2.51	Pancreas	NA	NA	1	Caucasian	1	Metastasis	Male	NA	NS	NS	NS	Ductal Adenocarcinoma, exocrine	NA	7.26667	pancreas
ccle_broad_2019	NCIN87_STOMACH	HS939T_SKIN	24	CCLE	Melanoma	Cutaneous Melanoma	NA	Large adherent cells, quite a bit of debris	ACH-000814	NA	NA	NA	Caucasian	0.2322	5%DMSO	NA	NA	DEMEM+10%FBS	Malignant_Melanoma	NS	NS	NS	NA	skin	NA	melanoma	NA	541	184.422	Hs 939.T	SKCM	Skin:Melanoma	NA	Skin	NA	NA	NA	Caucasian	1	Primary	Female	NA	NS	NS	NS	Melanoma	NA	17.9333	melanoma
ccle_broad_2019	H4_CENTRAL_NERVOUS_SYSTEM	HSC2_UPPER_AERODIGESTIVE_TRACT	69	CCLE	Head and Neck Cancer	Head and Neck Squamous Cell Carcinoma	HSSRB	Epithelial-like	ACH-000472	NA	37.7	NA	Asian	0.6956	NA	1	NA	EMEM+10%FBS	Carcinoma	squamous_cell_carcinoma	NS	NS	NA	upper_aerodigestive	NA	upper_aerodigestive_squamous	NA	402	155.965	HSC-2	HNSC	Upper_Aerodigestive_Tract:Carcinoma	2.65	Upper_Aerodigestive_Tract	NA	NA	1	NA	1	Primary	Male	NA	mouth	NS	NS	Squamous Cell Carcinoma	NA	13.5	upper_aerodigestive
ccle_broad_2019	KURAMOCHI_OVARY	HSC3_UPPER_AERODIGESTIVE_TRACT	64	CCLE	Head and Neck Cancer	Head and Neck Squamous Cell Carcinoma	HSSRB	NA	ACH-000778	NA	74.6	NA	Asian	0.7202	5%DMSO	1	NA	EMEM+10%FBS	Carcinoma	squamous_cell_carcinoma	NS	NS	NA	upper_aerodigestive	NA	upper_aerodigestive_squamous	NA	461	231.766	HSC-3	HNSC	Upper_Aerodigestive_Tract:Carcinoma	2.74	Upper_Aerodigestive_Tract	7	127n	1	NA	1	Metastasis	Male	NA	mouth	tongue	NS	Squamous Cell Carcinoma	NA	15.7	upper_aerodigestive
ccle_broad_2019	SNU410_PANCREAS	HT115_LARGE_INTESTINE	NA	CCLE	Colorectal Cancer	Colorectal Adenocarcinoma	ECACC	Epithelial adherent	ACH-000986	NA	90.6	NA	Caucasian	0.1873	?	0	NA	DMEM+15%FBS	Carcinoma	NS	NS	NS	NA	colorectal	NA	colorectal_adenocarcinoma	NA	5727	1262.32	HT115	COADREAD	Colorectal:Carcinoma	2.1	Large_Intestine	4	129c	1	NA	1	Primary	NA	NA	colon	NS	NS	Adenocarcinoma	2Mm L-Glutamine	192.2	colorectal
ccle_broad_2019	OVKATE_OVARY	HT144_SKIN	29	CCLE	Melanoma	Cutaneous Melanoma	NA	Fibroblast like adherent	ACH-000322	NA	42.5	NA	Caucasian	0.5311	5%DMSO	1	NA	McCoy 5A+15%FBS	Malignant_Melanoma	NS	NS	NS	NA	skin	NA	melanoma	NA	253	99.3527	HT-144	SKCM	Skin:Melanoma	2.91	Skin	NA	NA	1	Caucasian	1	Metastasis	Male	subcutaneous_tissue	NS	NS	NS	Melanoma	NA	8.66667	melanoma
ccle_broad_2019	MONOMAC6_HAEMATOPOIETIC_AND_LYMPHOID_TISSUE	HT55_LARGE_INTESTINE	NA	CCLE	Colorectal Cancer	Colorectal Adenocarcinoma	ECACC	NA	ACH-000926	NA	NA	NA	Caucasian	0.5524	NA	0	NA	NA	Carcinoma	adenocarcinoma	NS	NS	NA	colorectal	NA	colorectal_adenocarcinoma	NA	1114	390.808	HT55	COADREAD	Colorectal:Carcinoma	1.78	Large_Intestine	6	130c	1	NA	1	Primary	NA	NA	colon	NS	NS	Adenocarcinoma	NA	37.2667	colorectal
ccle_broad_2019	KARPAS422_HAEMATOPOIETIC_AND_LYMPHOID_TISSUE	HT_HAEMATOPOIETIC_AND_LYMPHOID_TISSUE	70	CCLE	Mature B-Cell Neoplasms	Mature B-Cell Neoplasms	NIBRI	NA	ACH-000914	NA	NA	NA	Caucasian	0.1163	NA	0	NA	NA	Lymphoid_Neoplasm	B_cell_lymphoma_unspecified	NS	NS	NA	lymphocyte	NA	non_hodgkin_lymphoma	b_cell	1809	442.937	HT	MBN	Lymphoma:NH_B_cell	1.97	Haematopoietic_And_Lymphoid_Tissue	NA	NA	1	Caucasian	1	Metastasis	Male	pleura	NS	NS	NS	B-cell, Non-Hodgkins	NA	60.3667	lymphoma_other
ccle_broad_2019	HCC1428_BREAST	HUCCT1_BILIARY_TRACT	NA	CCLE	Hepatobiliary Cancer	Intrahepatic Cholangiocarcinoma	HSSRB	NA	ACH-000976	NA	NA	NA	Asian	0.5393	NA	1	japan	RPMI 1640 medium with 10% fetal bovine serum.	Carcinoma	NS	NS	NS	NA	bile_duct	NA	cholangiocarcinoma	intrahepatic	595	1458.41	HuCCT1	IHCH	Biliary_Tract:Carcinoma	3.28	Biliary_Tract	NA	NA	0.98	Asian	1	Primary	Male	NA	bile_duct	NS	NS	Cholangiocarcinoma, intrahepatic	NA	20.2333	bile_duct
ccle_broad_2019	NCIH1944_LUNG	HUH1_LIVER	35	CCLE	Hepatobiliary Cancer	Hepatocellular Carcinoma	HSRRB	Adherent	ACH-000475	NA	151.3	NA	Asian	0.4879	5% DMSO	1	japan	DMEM +10%FBS	Carcinoma	hepatocellular_carcinoma	NS	NS	NA	liver	NA	hepatocellular_carcinoma	hbs_antigen_carrier	384	141.648	huH-1	HCC	Liver:HCC	2.94	Liver	3	130c	0.99	Asian	1	Primary	Male	NA	NS	NS	NS	Hepatocellular Carcinoma, HBs-antigen carrier	NA	12.8	liver
ccle_broad_2019	CAL51_BREAST	HUH7_LIVER	57	CCLE	Hepatobiliary Cancer	Hepatocellular Carcinoma	HSSRB	NA	ACH-000480	NA	NA	NA	Asian	0.7627	NA	1	japan	Dulbecco's modified Eagle's medium with 10% fetal bovine serum. Refer cancer Res. 42:3858 (1982) for other medium with low serum concentration.	Carcinoma	hepatocellular_carcinoma	NS	NS	NA	liver	NA	hepatocellular_carcinoma	NA	326	156.9	HuH-7	HCC	Liver:HCC	2.54	Liver	6	127c	1	Asian	1	Primary	Male	NA	NS	NS	NS	Hepatocellular Carcinoma	NA	11.2333	liver
ccle_broad_2019	ML1_THYROID	HUO9_BONE	NA	NA	Bone Cancer	Osteosarcoma	NA	NA	ACH-001526	NA	NA	NA	NA	NA	NA	NA	NA	NA	NA	NA	NA	NA	NA	bone	NA	osteosarcoma	NA	195	NA	NA	OS	NA	NA	NA	NA	NA	NA	NA	1	NA	NA	NA	NA	NA	NA	Osteosarcoma	NA	6.56667	NA
ccle_broad_2019	CJM_SKIN	HUPT3_PANCREAS	66	CCLE	Pancreatic Cancer	Pancreatic Adenocarcinoma	DSMZ	adherent; dt=40-50hrs	ACH-000118	NA	106	NA	Asian	0.6703	10% DMSO	0	japan	EMEM+10%FBS	Carcinoma	NS	NS	NS	NA	pancreas	NA	exocrine	exocrine_adenocarcinoma	196	116.559	HUP-T3	PAAD	Pancreas:Carcinoma	1.87	Pancreas	31	127n	1	Asian	1	Metastasis	Male	ascites	NS	NS	NS	Ductal Adenocarcinoma, exocrine	1% NEAA + 1% sodium pyruvate	6.56667	pancreas
ccle_broad_2019	CHAGOK1_LUNG	HUTU80_SMALL_INTESTINE	53	CCLE	Small Bowel Cancer	Small Intestinal Carcinoma	NIBRI	NA	ACH-000538	NA	NA	NA	African_american	0.0304	NA	0	NA	NA	Carcinoma	adenocarcinoma	NS	NS	NA	gastric	NA	duodenal_adenocarcinoma	NA	230	129.224	HuTu 80	SIC	NA	1.99	Small_Intestine	NA	NA	1	Caucasian	1	Primary	Male	NA	duodenum	NS	NS	Duodenal Adenocarcinoma	NA	7.96667	other
ccle_broad_2019	A253_SALIVARY_GLAND	IALM_LUNG	68	CCLE	Non-Small Cell Lung Cancer	Large Cell Lung Carcinoma	RIKEN	ADHERENT EPITHELIAL;	ACH-000672	NA	143.2	NA	Asian	0.6777	5% DMSO	1	japan	HAMSF10+ 10% FBS	Carcinoma	large_cell_carcinoma	NS	NS	NA	lung	NA	NSCLC	NSCLC_large_cell	474	196.595	IA-LM	LCLC	Lung:NSCLC_Large_Cell	2.47	Lung	34	130c	1	Asian	1	Metastasis	Male	skin	NS	NS	NS	Non-Small Cell Lung Cancer (NSCLC), Large Cell Carcinoma	NA	15.7667	lung_NSC
ccle_broad_2019	NCCSTCK140_STOMACH	IGR1_SKIN	42	CCLE	Melanoma	Cutaneous Melanoma	NA	Epithelial adherent	ACH-000882	NA	46.3	NA	Caucasian	0.5209	5%DMSO	1	NA	DMEM + 10% FBS	Malignant_Melanoma	NS	NS	NS	NA	skin	NA	melanoma	NA	1157	250.688	IGR-1	SKCM	Skin:Melanoma	3.23	Skin	30	128n	1	NA	1	Metastasis	Male	lymph_node	NS	NS	NS	Melanoma	NA	38.7667	melanoma
ccle_broad_2019	SCABER_URINARY_TRACT	IGR37_SKIN	26	CCLE	Melanoma	Cutaneous Melanoma	NIBRI	NA	ACH-000650	Skin Cancer	39.4	NA	Caucasian	0.7139	NA	0	NA	NA	Malignant_Melanoma	NS	NS	NS	NA	skin	NA	melanoma	NA	373	128.214	IGR-37	SKCM	Skin:Melanoma	1.76	Skin	1	130n	1	NA	1	Metastasis	Male	lymph_node	NS	NS	NS	Melanoma	NA	12.4667	melanoma
ccle_broad_2019	DANG_PANCREAS	IGROV1_OVARY	47	CCLE	Ovarian Cancer	Mixed Ovarian Carcinoma	NCI/DCTD	NA	ACH-000966	ovarian_cancer	43.3	NA	Caucasian	0.1248	5%DMSO	0	NA	RPMI-1640 + 10% FBS	Carcinoma	adenocarcinoma	NS	NS	NA	ovary	NA	ovary_adenocarcinoma	mixed_endometrioid_clear_cell	3072	633.109	IGROV1	MXOV	Ovary:Carcinoma	2	Ovary	19	126	1	NA	1	Primary	Female	NA	NS	NS	NS	Adenocarcinoma, mixed	NA	102.567	ovary
ccle_broad_2019	TC71_BONE	IM95_STOMACH	63	CCLE	Esophagogastric Cancer	Intestinal Type Stomach Adenocarcinoma	HSRRB	Adherent	ACH-000919	NA	40.2	NA	Asian	0.148	5% DMSO	0	japan	DMEM +10%FBS	Carcinoma	intestinal_adenocarcinoma	NS	NS	NA	gastric	NA	gastric_adenocarcinoma	NA	1818	387.654	IM95	ISTAD	Gastric:Carcinoma	2.09	Stomach	28	128n	1	Asian	1	Primary	Male	NA	NS	NS	NS	Adenocarcinoma	10mg/L insulin	61.1667	stomach
ccle_broad_2019	BT549_BREAST	IM9_HAEMATOPOIETIC_AND_LYMPHOID_TISSUE	NA	NA	Mature B-Cell Neoplasms	Plasma Cell Myeloma	NA	NA	ACH-002247	NA	NA	NA	NA	NA	NA	NA	NA	NA	NA	NA	NA	NA	NA	engineered	NA	NA	NA	176	NA	NA	PCM	NA	NA	NA	NA	NA	NA	NA	1	NA	NA	NA	NA	NA	NA	NA	NA	5.9	NA
ccle_broad_2019	NCIH2081_LUNG	ISHIKAWAHERAKLIO02ER_ENDOMETRIUM	39	CCLE	Endometrial Cancer	Endometrial Carcinoma	NA	NA	ACH-000961	well differentiated endometrial adenocarcinoma	NA	NA	Asian	0.1232	NA	0	NA	NA	Carcinoma	adenocarcinoma	NS	NS	NA	uterus	NA	endometrial_adenocarcinoma	NA	2745	659.208	Ishikawa (Heraklio) 02 ER-	UCEC	Endometrium:Carcinoma	2.06	Endometrium	42	127n	0.92	NA	1	Primary	Female	NA	NS	NS	NS	Endometrial Adenocarcinoma	NA	91.7	endometrium
ccle_broad_2019	SW1271_LUNG	JAR_PLACENTA	NA	NA	Gestational Trophoblastic Disease	Choriocarcinoma	NA	NA	ACH-001529	NA	NA	NA	NA	NA	NA	NA	NA	NA	NA	NA	NA	NA	NA	uterus	NA	choriocarcinoma	NA	567	NA	NA	UCCA	NA	NA	NA	NA	NA	NA	NA	1	NA	NA	NA	NA	NA	NA	Choriocarcinoma	NA	19.1667	NA
ccle_broad_2019	NCIH146_LUNG	JEKO1_HAEMATOPOIETIC_AND_LYMPHOID_TISSUE	78	CCLE	Mature B-Cell Neoplasms	Mantle Cell Lymphoma	NA	suspension	ACH-000357	mantle_cell_lymphoma	46	NA	Asian	0.652	10%DMSO	0	NA	RPMI1640+20%FBS	Lymphoid_Neoplasm	mantle_cell_lymphoma	NS	NS	NA	lymphocyte	NA	non_hodgkin_lymphoma	b_cell_mantle_cell	262	159.114	JeKo-1	MCL	Lymphoma:NH_B_cell	1.86	Haematopoietic_And_Lymphoid_Tissue	39	128n	1	NA	1	Primary	Female	NA	NS	NS	NS	B-cell, Non-Hodgkins, Mantle Cell	NA	8.86667	lymphoma_other
ccle_broad_2019	CH157MN_CENTRAL_NERVOUS_SYSTEM	JHH1_LIVER	50	CCLE	Hepatobiliary Cancer	Hepatocellular Carcinoma	HSRRB	Epithelial-like	ACH-000620	NA	130	NA	Asian	0.599	NA	2	japan	Williams E Medium + 10%FBS	Carcinoma	hepatocellular_carcinoma	NS	NS	NA	liver	NA	hepatocellular_carcinoma	NA	391	184.93	JHH-1	HCC	Liver:HCC	4.15	Liver	34	126	1	Asian	1	Primary	Male	NA	NS	NS	NS	Hepatocellular Carcinoma	NA	13.1333	liver
ccle_broad_2019	SNU8_OVARY	JHH2_LIVER	57	CCLE	Hepatobiliary Cancer	Hepatocellular Carcinoma	HSRRB	Adherent	ACH-000577	NA	99.1	NA	Asian	0.7356	5%DMSO	1	japan	EMEM +10 % FBS	Carcinoma	hepatocellular_carcinoma	NS	NS	NA	liver	NA	hepatocellular_carcinoma	NA	348	200.167	JHH-2	HCC	Liver:HCC	2.82	Liver	NA	NA	1	Asian	1	Metastasis	Male	ascites	NS	NS	NS	Hepatocellular Carcinoma	NA	11.9	liver
ccle_broad_2019	NCIH1648_LUNG	JHH4_LIVER	51	CCLE	Hepatobiliary Cancer	Hepatocellular Carcinoma	HSRRB	Epithelial-like	ACH-000476	NA	85.2	NA	Asian	0.48	NA	1	japan	EMEM +10 % FBS	Carcinoma	hepatocellular_carcinoma	NS	NS	NA	liver	NA	hepatocellular_carcinoma	NA	306	148.739	JHH-4	HCC	Liver:HCC	3.44	Liver	40	128c	1	Asian	1	Primary	Male	NA	NS	NS	NS	Hepatocellular Carcinoma	NA	10.3667	liver
ccle_broad_2019	KNS42_CENTRAL_NERVOUS_SYSTEM	JHH6_LIVER	57	CCLE	Hepatobiliary Cancer	Hepatocellular Carcinoma	HSRRB	Adherent	ACH-000217	NA	156.8	NA	Asian	0.534	5%DMSO	0	japan	Williams E Medium + 10%FBS	Carcinoma	hepatocellular_carcinoma	NS	NS	NA	liver	NA	hepatocellular_carcinoma	NA	308	145.275	JHH-6	HCC	Liver:HCC	1.72	Liver	41	128n	1	Asian	1	Primary	Female	NA	NS	NS	NS	Hepatocellular Carcinoma	NA	10.6667	liver
ccle_broad_2019	KYM1_SOFT_TISSUE	JHH7_LIVER	53	CCLE	Hepatobiliary Cancer	Hepatocellular Carcinoma	NIBRI	NA	ACH-000848	NA	NA	NA	Asian	0.4552	NA	1	japan	NA	Carcinoma	hepatocellular_carcinoma	NS	NS	NA	liver	NA	hepatocellular_carcinoma	NA	796	257.29	JHH-7	HCC	Liver:HCC	3.1	Liver	5	129n	1	Asian	1	Primary	Male	NA	NS	NS	NS	Hepatocellular Carcinoma	NA	26.9333	liver
ccle_broad_2019	TE8_OESOPHAGUS	JHOS2_OVARY	45	CCLE	Ovarian Cancer	High-Grade Serous Ovarian Cancer	RIKEN	NA	ACH-000132	NA	133.4	NA	Asian	0.74	5% DMSO	0	NA	DMEM:F12 + 10% FBS	Carcinoma	adenocarcinoma	NS	NS	NA	ovary	NA	ovary_adenocarcinoma	high_grade_serous	300	121.583	JHOS-2	HGSOC	Ovary:Carcinoma	1.86	Ovary	33	128c	1	Asian	1	Primary	Female	NA	NS	NS	NS	Adenocarcinoma, high grade serous	0.1 mM NEAA	10.1	ovary
ccle_broad_2019	PATU8988S_PANCREAS	JHOS3_OVARY	NA	NA	Ovarian Cancer	Serous Ovarian Cancer	NA	NA	ACH-002146	NA	NA	NA	NA	NA	NA	NA	NA	NA	NA	NA	NA	NA	NA	ovary	NA	ovary_adenocarcinoma	serous	256	NA	NA	SOC	NA	NA	NA	NA	NA	NA	NA	1	NA	NA	NA	NA	NA	NA	Adenocarcinoma, serous	NA	8.56667	NA
ccle_broad_2019	NCIH2286_LUNG	JHOS4_OVARY	44	CCLE	Ovarian Cancer	High-Grade Serous Ovarian Cancer	RIKEN	NA	ACH-000584	NA	127.3	NA	Asian	0.7144	5% DMSO	0	NA	DMEM:F12 + 10% FBS	Carcinoma	adenocarcinoma	NS	NS	NA	ovary	NA	ovary_adenocarcinoma	high_grade_serous	360	160.566	JHOS-4	HGSOC	Ovary:Carcinoma	1.67	Ovary	NA	NA	1	Asian	1	Primary	Female	NA	NS	NS	NS	Adenocarcinoma, high grade serous	0.1 mM NEAA	12.1333	ovary
ccle_broad_2019	GCIY_STOMACH	JHU028_LUNG	NA	NA	Non-Small Cell Lung Cancer	Lung Adenocarcinoma	NA	NA	ACH-002337	NA	NA	NA	NA	NA	NA	NA	NA	NA	NA	NA	NA	NA	NA	lung	NA	NSCLC	NSCLC_adenocarcinoma	555	NA	NA	LUAD	NA	NA	NA	NA	NA	NA	NA	1	NA	NA	NA	NA	NA	NA	Non-Small Cell Lung Cancer (NSCLC), Adenocarcinoma	NA	18.8667	NA
ccle_broad_2019	SNU349_KIDNEY	JHU029_UPPER_AERODIGESTIVE_TRACT	NA	NA	Head and Neck Cancer	Larynx Squamous Cell Carcinoma	NA	NA	ACH-002251	NA	NA	NA	NA	NA	NA	NA	NA	NA	NA	NA	NA	NA	NA	upper_aerodigestive	NA	upper_aerodigestive_squamous	laryngeal	322	NA	NA	LXSC	NA	NA	NA	NA	NA	NA	NA	1	NA	NA	NA	NA	NA	NA	Squamous Cell Carcinoma, laryngeal	NA	10.8333	NA
ccle_broad_2019	SW780_URINARY_TRACT	JJN3_HAEMATOPOIETIC_AND_LYMPHOID_TISSUE	57	CCLE	Mature B-Cell Neoplasms	Plasma Cell Myeloma	DSMZ	single round to oval cells showing a morphological range from mononuclear to occasionally multinucleated cells growing in suspention	ACH-000653	multiple_myeloma	NA	~ 20-35 hrs	Caucasian	0.6053	NA	1	NA	40% Dulbecco's MEM +40% Iscove's MDM + 20% h.i. FBS	Lymphoid_Neoplasm	plasma_cell_myeloma	NS	NS	NA	plasma_cell	NA	multiple_myeloma	NA	305	152.314	JJN-3	PCM	Lymphoma:Multiple_Myeloma	2.85	Haematopoietic_And_Lymphoid_Tissue	NA	NA	1	NA	1	Primary	Female	NA	NS	NS	NS	Multiple Myeloma	NA	10.5	multiple_myeloma
ccle_broad_2019	RERFLCMS_LUNG	JSC1_HAEMATOPOIETIC_AND_LYMPHOID_TISSUE	NA	NA	Mature B-Cell Neoplasms	Diffuse Large B-Cell Lymphoma, NOS	NA	NA	ACH-002253	NA	NA	NA	NA	NA	NA	NA	NA	NA	NA	NA	NA	NA	NA	lymphocyte	NA	non_hodgkin_lymphoma	b_cell_primary_effusion	713	NA	NA	DLBCLNOS	NA	NA	NA	NA	NA	NA	NA	1	NA	NA	NA	NA	NA	NA	B-cell, Non-Hodgkins, Primary Effusion	NA	23.8667	NA
ccle_broad_2019	HS944T_SKIN	JURKAT_HAEMATOPOIETIC_AND_LYMPHOID_TISSUE	14	CCLE	T-Lymphoblastic Leukemia/Lymphoma	T-Lymphoblastic Leukemia/Lymphoma	DSMZ	round cells growing singly or in clumps in suspention	ACH-000995	TALL	NA	~ 25-35 hrs	Caucasian	0.0942	NA	NA	NA	90% RPMI 1640 +10% h.i.FBS	Lymphoid_Neoplasm	acute_lymphoblastic_T_cell_leukaemia	NS	NS	NA	blood	NA	ALL	t_cell	5726	1452.95	JURKAT	TLL	Leukemia:ALL	NA	Haematopoietic_And_Lymphoid_Tissue	39	128c	NA	NA	1	Primary	Male	NA	NS	NS	NS	Acute Lymphoblastic Leukemia (ALL), T-cell	2mM L-glutamine	191.067	T-cell_ALL
ccle_broad_2019	NCIH2291_LUNG	K2_SKIN	NA	NA	Melanoma	Cutaneous Melanoma	NA	NA	ACH-002147	NA	NA	NA	NA	NA	NA	NA	NA	NA	NA	NA	NA	NA	NA	skin	NA	melanoma	NA	630	NA	NA	SKCM	NA	NA	NA	NA	NA	NA	NA	1	NA	NA	NA	NA	NA	NA	Melanoma	NA	21.1	NA
ccle_broad_2019	TUHR10TKB_KIDNEY	K5_THYROID	NA	NA	Thyroid Cancer	Follicular Thyroid Cancer	NA	NA	ACH-002148	NA	NA	NA	NA	NA	NA	NA	NA	NA	NA	NA	NA	NA	NA	thyroid	NA	thyroid_carcinoma	NA	208	NA	NA	THFO	NA	NA	NA	NA	NA	NA	NA	1	NA	NA	NA	NA	NA	NA	Carcinoma, follicular	NA	7.1	NA
ccle_broad_2019	HCC2935_LUNG	KALS1_CENTRAL_NERVOUS_SYSTEM	NA	CCLE	Glioma	Glioblastoma	HSSRB	Biporar polyglonal	ACH-000231	NA	56.9	NA	Asian	0.6431	10%DMSO	1	NA	RPMI1640+10%FBS	Glioma	NS	NS	NS	NA	central_nervous_system	NA	glioma	glioblastoma	245	129.408	KALS-1	GB	CNS:Glioma	3.08	Central_Nervous_System	NA	NA	0.98	NA	1	Primary	Female	NA	brain	NS	NS	Glioblastoma	NA	8.53333	glioma
ccle_broad_2019	RKO_LARGE_INTESTINE	KARPAS422_HAEMATOPOIETIC_AND_LYMPHOID_TISSUE	73	CCLE	Mature B-Cell Neoplasms	Diffuse Large B-Cell Lymphoma, NOS	DSMZ	supension	ACH-000315	NA	58.5	NA	Caucasian	0.1228	10%DMSO	0	NA	RPMI-1640 + 20% FBS	Lymphoid_Neoplasm	diffuse_large_B_cell_lymphoma	NS	NS	NA	lymphocyte	NA	non_hodgkin_lymphoma	DLBCL	334	108.071	KARPAS-422	DLBCLNOS	Lymphoma:NH_B_cell	2.07	Haematopoietic_And_Lymphoid_Tissue	28	129n	1	NA	1	Metastasis	Female	pleura	NS	NS	NS	Diffuse Large B-cell Lymphoma (DLBCL)	NA	11.2	lymphoma_DLBCL
ccle_broad_2019	KP4_PANCREAS	KARPAS45_HAEMATOPOIETIC_AND_LYMPHOID_TISSUE	NA	NA	T-Lymphoblastic Leukemia/Lymphoma	T-Lymphoblastic Leukemia/Lymphoma	NA	NA	ACH-002256	NA	NA	NA	NA	NA	NA	NA	NA	NA	NA	NA	NA	NA	NA	blood	NA	ALL	t_cell	5745	NA	NA	TLL	NA	NA	NA	NA	NA	NA	NA	1	NA	NA	NA	NA	NA	NA	Acute Lymphoblastic Leukemia (ALL), T-cell	NA	192	NA
ccle_broad_2019	NCO2_HAEMATOPOIETIC_AND_LYMPHOID_TISSUE	KARPAS620_HAEMATOPOIETIC_AND_LYMPHOID_TISSUE	77	CCLE	Mature B-Cell Neoplasms	Plasma Cell Myeloma	DSMZ	single round to polymorph cells growing in suspension	ACH-000193	plasma_cell_leukemia	67.6	60 hrs	Caucasian	0.5627	10%DMSO	1	NA	80%RPMI-1640+20% FBS	Lymphoid_Neoplasm	plasma_cell_myeloma	NS	NS	NA	plasma_cell	NA	multiple_myeloma	NA	193	86.3491	KARPAS-620	PCM	Lymphoma:Multiple_Myeloma	2.99	Haematopoietic_And_Lymphoid_Tissue	NA	NA	0.99	NA	1	Primary	Female	NA	NS	NS	NS	Multiple Myeloma	NA	6.6	multiple_myeloma
ccle_broad_2019	THP1_HAEMATOPOIETIC_AND_LYMPHOID_TISSUE	KATOIII_STOMACH	55	CCLE	Esophagogastric Cancer	Signet Ring Cell Carcinoma of the Stomach	ATCC	Mixed adherent and suspension (spherical)	ACH-000793	NA	48.7	NA	Asian	0.5401	5%DMSO	2	NA	IMDM + 20%FBS	Carcinoma	adenocarcinoma	NS	NS	NA	gastric	NA	gastric_adenocarcinoma	signet_ring_cell	535	213.451	KATO III	SSRCC	Gastric:Carcinoma	3.68	Stomach	15	130n	0.98	Asian	1	Metastasis	Male	pleura	NS	NS	NS	Adenocarcinoma, signet ring cell	NA	18.0333	stomach
ccle_broad_2019	HS766T_PANCREAS	KCL22_HAEMATOPOIETIC_AND_LYMPHOID_TISSUE	32	CCLE	Myeloproliferative Neoplasms	Chronic Myelogenous Leukemia	DSMZ	round, single cells in suspention, sometimes in small clusters	ACH-000983	NA	NA	~ 24 hrs	Asian	0.2747	NA	0	NA	90% RPMI 1640 + 10% h. i. FBS	Haematopoietic_Neoplasm	blast_phase_chronic_myeloid_leukaemia	NS	NS	NA	blood	NA	CML	blast_crisis	2360	857.84	KCL-22	CML	Leukemia:CML	2.24	Haematopoietic_And_Lymphoid_Tissue	NA	NA	1	NA	1	Metastasis	Female	pleura	NS	NS	NS	Chronic Myelogenous Leukemia (CML), blast crisis	NA	78.5667	CML
ccle_broad_2019	RAJI_HAEMATOPOIETIC_AND_LYMPHOID_TISSUE	KE37_HAEMATOPOIETIC_AND_LYMPHOID_TISSUE	27	CCLE	T-Lymphoblastic Leukemia/Lymphoma	T-Lymphoblastic Leukemia/Lymphoma	DSMZ	NA	ACH-000101	NA	NA	25 hrs	Caucasian	0.0722	NA	0	NA	NA	Lymphoid_Neoplasm	acute_lymphoblastic_T_cell_leukaemia	NS	NS	NA	blood	NA	ALL	t_cell	177	90.4377	KE-37	TLL	Leukemia:ALL	2.04	Haematopoietic_And_Lymphoid_Tissue	NA	NA	0.99	NA	1	Primary	Male	NA	NS	NS	NS	Acute Lymphoblastic Leukemia (ALL), T-cell	NA	6.06667	leukemia_other
ccle_broad_2019	HS746T_STOMACH	KELLY_AUTONOMIC_GANGLIA	NA	CCLE	Peripheral Nervous System	Neuroblastoma	NA	NA	ACH-000259	neuroblastoma	40.9	NA	Caucasian	0.2832	5% DMSO	0	NA	NA	Neuroblastoma	NS	NS	NS	NA	peripheral_nervous_system	MYCN_amp	neuroblastoma	NA	234	94.7377	KELLY	NBL	PNET:Neuroblastoma	2.08	Autonomic_Ganglia	NA	NA	0.99	NA	1	Primary	NA	NA	NS	NS	NS	NA	NA	7.83333	neuroblastoma
ccle_broad_2019	YD15_SALIVARY_GLAND	KG1_HAEMATOPOIETIC_AND_LYMPHOID_TISSUE	59	CCLE	Leukemia	Acute Myeloid Leukemia	ATCC	suspension	ACH-000386	NA	78.5	NA	African_american	0.1919	5% DMSO	0	NA	IMDM+20%FBS	Haematopoietic_Neoplasm	acute_myeloid_leukaemia	M6	NS	NA	blood	NA	AML	NA	211	128.448	KG-1	AML	Leukemia:AML	2.02	Haematopoietic_And_Lymphoid_Tissue	NA	NA	1	Caucasian	1	Primary	Male	NA	NS	NS	NS	Acute Myelogenous Leukemia (AML)	NA	7.06667	AML
ccle_broad_2019	NCIH889_LUNG	KM12_LARGE_INTESTINE	NA	CCLE	Colorectal Cancer	Colorectal Adenocarcinoma	NIBRI	NA	ACH-000969	colon_cancer	NA	NA	Caucasian	0.1304	NA	0	NA	NA	Carcinoma	adenocarcinoma	NS	NS	NA	colorectal	MSI	colorectal_adenocarcinoma	NA	3296	558.244	KM12	COADREAD	NA	2	Large_Intestine	NA	NA	1	NA	1	Primary	NA	NA	colon	NS	NS	Adenocarcinoma	NA	110.7	colorectal
ccle_broad_2019	PK59_PANCREAS	KMH2_HAEMATOPOIETIC_AND_LYMPHOID_TISSUE	37	CCLE	Hodgkin Lymphoma	Hodgkin Lymphoma	NA	NA	ACH-000815	lymphoma	NA	NA	Asian	0.5681	NA	1	NA	NA	Lymphoid_Neoplasm	Hodgkin_lymphoma	NS	NS	NA	lymphocyte	NA	hodgkin_lymphoma	NA	748	217.276	KM-H2	HL	Lymphoma:Hodgkin	2.96	Haematopoietic_And_Lymphoid_Tissue	NA	NA	0.99	NA	1	Metastasis	Male	pleura	NS	NS	NS	B-cell, Hodgkins	NA	25.2667	lymphoma_Hodgkin
ccle_broad_2019	SW1088_CENTRAL_NERVOUS_SYSTEM	KMH2_THYROID	NA	NA	Thyroid Cancer, NOS	Thyroid	NA	NA	ACH-002397	NA	NA	NA	NA	NA	NA	NA	NA	NA	NA	NA	NA	NA	NA	thyroid	NA	thyroid_carcinoma	NA	786	NA	NA	THYROID	NA	NA	NA	NA	NA	NA	NA	1	NA	NA	NA	NA	NA	NA	Carcinoma	NA	26.4667	NA
ccle_broad_2019	BT20_BREAST	KMOE2_HAEMATOPOIETIC_AND_LYMPHOID_TISSUE	NA	NA	Leukemia	Acute Myeloid Leukemia	NA	NA	ACH-002258	NA	NA	NA	NA	NA	NA	NA	NA	NA	NA	NA	NA	NA	NA	blood	NA	AML	M6	672	NA	NA	AML	NA	NA	NA	NA	NA	NA	NA	1	NA	NA	NA	NA	NA	NA	Acute Myelogenous Leukemia (AML), M6 (Erythroleukemia)	NA	22.7	NA
ccle_broad_2019	PF382_HAEMATOPOIETIC_AND_LYMPHOID_TISSUE	KMRC20_KIDNEY	NA	CCLE	Renal Cell Carcinoma	Renal Cell Carcinoma	HSSRB	ADHERENT	ACH-000250	NA	65	NA	Asian	0.2216	5%DMSO	0	NA	DMEM+10% FBS	Carcinoma	renal_cell_carcinoma	NS	NS	NA	kidney	NA	renal_cell_carcinoma	NA	229	148.637	KMRC-20	RCC	Kidney:Carcinoma	1.91	Kidney	2	128c	1	NA	1	Primary	NA	NA	NS	NS	NS	Renal Cell Carcinoma	NA	7.7	kidney
ccle_broad_2019	EOL1_HAEMATOPOIETIC_AND_LYMPHOID_TISSUE	KMS11_HAEMATOPOIETIC_AND_LYMPHOID_TISSUE	67	CCLE	Mature B-Cell Neoplasms	Plasma Cell Myeloma	HSRRB	adherent	ACH-000714	multiple_myeloma	82.2	NA	Asian	0.635	5% DMSO	1	NA	RPMI 1640+20%FBS	Lymphoid_Neoplasm	plasma_cell_myeloma	NS	NS	NA	plasma_cell	NA	multiple_myeloma	NA	649	191.308	KMS-11	PCM	Lymphoma:Multiple_Myeloma	3.29	Haematopoietic_And_Lymphoid_Tissue	32	127c	1	Asian	1	Primary	Female	NA	NS	NS	NS	Multiple Myeloma	NA	21.8667	multiple_myeloma
ccle_broad_2019	JHH7_LIVER	KNS42_CENTRAL_NERVOUS_SYSTEM	16	CCLE	Glioma	Glioblastoma	HSSRB	Adherent	ACH-000622	NA	79.7	NA	Asian	0.6514	5% DMSO	1	NA	EMEM + 5% FBS	Glioma	NS	NS	NS	NA	central_nervous_system	NA	glioma	glioblastoma	345	168.92	KNS-42	GB	CNS:Glioma	3.2	Central_Nervous_System	39	127n	1	NA	1	Primary	Male	NA	brain	NS	NS	Glioblastoma	NA	11.5333	glioma
ccle_broad_2019	GRM_SKIN	KNS81FD_CENTRAL_NERVOUS_SYSTEM	NA	NA	Glioma	Glioblastoma	NA	NA	ACH-002259	NA	NA	NA	NA	NA	NA	NA	NA	NA	NA	NA	NA	NA	NA	central_nervous_system	NA	glioma	glioblastoma	259	NA	NA	GB	NA	NA	NA	NA	NA	NA	NA	1	NA	NA	NA	NA	NA	NA	Glioblastoma	NA	8.83333	NA
ccle_broad_2019	PSN1_PANCREAS	KO52_HAEMATOPOIETIC_AND_LYMPHOID_TISSUE	46	CCLE	Leukemia	Acute Myeloid Leukemia	HSSRB	NA	ACH-000498	NA	NA	NA	Asian	0.1935	10%DMSO	0	NA	MEM + 10% FBS	Haematopoietic_Neoplasm	acute_myeloid_leukaemia	M2	NS	NA	blood	NA	AML	M2	244	NA	KO52	AML	Leukemia:AML	2.12	Haematopoietic_And_Lymphoid_Tissue	NA	NA	0.99	NA	1	Primary	Male	NA	NS	NS	NS	Acute Myelogenous Leukemia (AML), M2 (Myeloblastic)	NA	8.16667	AML
ccle_broad_2019	HUNS1_HAEMATOPOIETIC_AND_LYMPHOID_TISSUE	KOPN8_HAEMATOPOIETIC_AND_LYMPHOID_TISSUE	0.25	CCLE	B-Lymphoblastic Leukemia/Lymphoma	B-Lymphoblastic Leukemia/Lymphoma	DSMZ	single round rather small cells growing in suspention	ACH-001106	NA	NA	~ 48 hrs	Asian	0.0337	NA	0	NA	90% RPMI 1640 +10% h. i. FBS	Lymphoid_Neoplasm	acute_lymphoblastic_B_cell_leukaemia	NS	NS	pediatric	blood	NA	ALL	b_cell	219	233.782	KOPN-8	BLL	Leukemia:ALL	2	Haematopoietic_And_Lymphoid_Tissue	NA	NA	0.98	NA	1	Primary	Female	NA	NS	NS	NS	Acute Lymphoblastic Leukemia (ALL), B-cell	NA	7.33333	B-cell_ALL
ccle_broad_2019	SNU738_CENTRAL_NERVOUS_SYSTEM	KP4_PANCREAS	50	CCLE	Pancreatic Cancer	Pancreatic Adenocarcinoma	NA	adherent	ACH-000265	NA	NA	NA	Asian	0.5128	5%DMSO	1	japan	IMDM+10%FBS	Carcinoma	ductal_carcinoma	NS	NS	NA	pancreas	NA	exocrine	exocrine_adenocarcinoma	270	143.11	KP4	PAAD	Pancreas:Carcinoma	3.19	Pancreas	24	129n	1	Asian	1	Metastasis	Male	ascites	NS	NS	NS	Ductal Adenocarcinoma, exocrine	NA	9.06667	pancreas
ccle_broad_2019	CAL29_URINARY_TRACT	KPNRTBM1_AUTONOMIC_GANGLIA	NA	CCLE	Peripheral Nervous System	Neuroblastoma	HSSRB	neuroblast-like	ACH-000345	neuroblastoma	404.8	NA	Asian	0.0829	NA	0	NA	RPMI 1640 medium with 10% fetal bovine serum	Neuroblastoma	NS	NS	NS	NA	peripheral_nervous_system	MYCN_amp	neuroblastoma	NA	265	121.755	KP-N-RT-BM-1	NBL	PNET:Neuroblastoma	1.99	Autonomic_Ganglia	NA	NA	1	NA	1	Metastasis	NA	bone_marrow	NS	NS	NS	NA	NA	9.06667	neuroblastoma
ccle_broad_2019	LU99_LUNG	KU1919_URINARY_TRACT	76	CCLE	Bladder Cancer	Bladder Urothelial Carcinoma	DSMZ	Adherent	ACH-000486	NA	35.1	NA	Asian	0.4385	5%DMSO	0	NA	RPMI +10%FBS	Carcinoma	transitional_cell_carcinoma	NS	NS	NA	urinary_tract	NA	bladder_carcinoma	bladder_transitional_cell	335	164.743	KU-19-19	BLCA	Bladder:Carcinoma	1.87	Urinary_Tract	36	127c	0.99	NA	1	Primary	Male	NA	bladder	NS	NS	Transitional Cell Carcinoma	NA	11.2667	urinary_tract
ccle_broad_2019	M07E_HAEMATOPOIETIC_AND_LYMPHOID_TISSUE	KURAMOCHI_OVARY	NA	CCLE	Ovarian/Fallopian Tube Cancer, NOS	Ovary/Fallopian Tube	GNF	NA	ACH-000524	NA	NA	NA	Asian	0.8281	NA	1	NA	NA	Carcinoma	undifferentiated_carcinoma	NS	NS	NA	ovary	NA	ovary_adenocarcinoma	high_grade_serous	313	130.358	KURAMOCHI	OVARY	Ovary:Carcinoma	2.8	Ovary	15	129c	1	Asian	1	Metastasis	Female	NA	NS	NS	NS	Adenocarcinoma, high grade serous	NA	10.6333	ovary
ccle_broad_2019	RCHACV_HAEMATOPOIETIC_AND_LYMPHOID_TISSUE	KY821_HAEMATOPOIETIC_AND_LYMPHOID_TISSUE	NA	NA	Leukemia	Acute Myeloid Leukemia	NA	NA	ACH-002262	NA	NA	NA	NA	NA	NA	NA	NA	NA	NA	NA	NA	NA	NA	blood	NA	AML	M4	192	NA	NA	AML	NA	NA	NA	NA	NA	NA	NA	1	NA	NA	NA	NA	NA	NA	Acute Myelogenous Leukemia (AML), M4 (Myelomonocytic)	NA	6.46667	NA
ccle_broad_2019	NCIH1563_LUNG	KYM1_SOFT_TISSUE	1	CCLE	Rhabdoid Cancer	Rhabdoid Cancer	NIBRI	NA	ACH-000607	NA	NA	NA	Asian	0.0675	NA	0	NA	NA	Rhabdomyosarcoma	NS	NS	NS	NA	soft_tissue	NA	malignant_rhabdoid_tumor	NA	460	189.033	KYM-1	MRT	Soft_Tissue:Sarcoma_Rhabdoid	2.03	Soft_Tissue	38	128c	1	Asian	1	Primary	NA	NA	striated_muscle	NS	NS	Malignant Rhabdoid Tumor	NA	15.6	soft_tissue
ccle_broad_2019	VMRCLCD_LUNG	KYSE140_OESOPHAGUS	54	CCLE	Esophagogastric Cancer	Esophageal Squamous Cell Carcinoma	DSMZ	Adherent monolayer	ACH-000823	NA	27.5	NA	Asian	0.619	10%DMSO	1	japan	RPMI 1640+10%FBS	Carcinoma	squamous_cell_carcinoma	NS	NS	NA	esophagus	NA	esophagus_squamous	NA	771	203.625	KYSE-140	ESCC	Oesophagus:Carcinoma	3	Oesophagus	NA	NA	0.98	Asian	1	Primary	Male	NA	middle_third	NS	NS	Squamous Cell Carcinoma	NA	26.0333	esophagus
ccle_broad_2019	BFTC905_URINARY_TRACT	KYSE150_OESOPHAGUS	49	CCLE	Esophagogastric Cancer	Esophageal Squamous Cell Carcinoma	DSMZ	Epithelial adherent monolayer	ACH-000855	NA	40	NA	Asian	0.4155	10%DMSO	1	japan	RPMI:Ham F12 +5%FBS	Carcinoma	squamous_cell_carcinoma	NS	NS	NA	esophagus	NA	esophagus_squamous	NA	655	248.111	KYSE-150	ESCC	Oesophagus:Carcinoma	3.14	Oesophagus	26	127c	0.98	Asian	1	Primary	Female	NA	upper_third	NS	NS	Squamous Cell Carcinoma	NA	22.0333	esophagus
ccle_broad_2019	SNU1214_UPPER_AERODIGESTIVE_TRACT	KYSE180_OESOPHAGUS	53	CCLE	Esophagogastric Cancer	Esophageal Squamous Cell Carcinoma	DSMZ	EPITHELOID CELLS GROWING AS ADHERENT MONOLAYER	ACH-000693	NA	34.1	40-50 hrs	Asian	0.7747	5%DMSO	1	japan	RPMI-1640 +10% FBS	Carcinoma	squamous_cell_carcinoma	NS	NS	NA	esophagus	NA	esophagus_squamous	NA	577	158.794	KYSE-180	ESCC	Oesophagus:Carcinoma	2.69	Oesophagus	23	129n	1	Asian	1	Primary	Male	NA	middle_third	NS	NS	Squamous Cell Carcinoma	NA	19.7333	esophagus
ccle_broad_2019	MOTN1_HAEMATOPOIETIC_AND_LYMPHOID_TISSUE	KYSE220_OESOPHAGUS	NA	NA	Esophagogastric Cancer	Esophageal Squamous Cell Carcinoma	NA	NA	ACH-002263	NA	NA	NA	NA	NA	NA	NA	NA	NA	NA	NA	NA	NA	NA	esophagus	NA	esophagus_squamous	NA	555	NA	NA	ESCC	NA	NA	NA	NA	NA	NA	NA	1	NA	NA	NA	NA	NA	NA	Squamous Cell Carcinoma	NA	18.6	NA
ccle_broad_2019	PLCPRF5_LIVER	KYSE270_OESOPHAGUS	79	CCLE	Esophagogastric Cancer	Esophageal Squamous Cell Carcinoma	DSMZ	Adherent	ACH-000873	NA	153.6	NA	Asian	0.5804	5% DMSO	0	japan	RPMI + 10 % FBS	Carcinoma	squamous_cell_carcinoma	NS	NS	NA	esophagus	NA	esophagus_squamous	NA	790	245.38	KYSE-270	ESCC	Oesophagus:Carcinoma	1.46	Oesophagus	NA	NA	1	Asian	1	Primary	Male	NA	middle_third	NS	NS	Squamous Cell Carcinoma	NA	26.5	esophagus
ccle_broad_2019	VMRCRCZ_KIDNEY	KYSE30_OESOPHAGUS	64	CCLE	Esophagogastric Cancer	Esophageal Squamous Cell Carcinoma	GNF	NA	ACH-000777	Esophageal Cancer	NA	~ 30 hrs	Asian	0.5402	NA	2	japan	NA	Carcinoma	squamous_cell_carcinoma	NS	NS	NA	esophagus	NA	esophagus_squamous	NA	807	188.095	KYSE-30	ESCC	Oesophagus:Carcinoma	3.26	Oesophagus	34	129n	1	Asian	1	Primary	Male	NA	NS	NS	NS	Squamous Cell Carcinoma	NA	26.9667	esophagus
ccle_broad_2019	NUGC4_STOMACH	KYSE410_OESOPHAGUS	51	CCLE	Esophagogastric Cancer	Esophageal Squamous Cell Carcinoma	DSMZ	Epithelial adherent monolayer	ACH-000809	NA	17.4	NA	Asian	0.4575	10%DMSO	1	japan	RPMI-1640+10%FBS	Carcinoma	squamous_cell_carcinoma	NS	NS	NA	esophagus	NA	esophagus_squamous	NA	872	201.105	KYSE-410	ESCC	Oesophagus:Carcinoma	2.26	Oesophagus	38	129n	1	Asian	1	Primary	Male	NA	upper_third	NS	NS	Squamous Cell Carcinoma	NA	29.4667	esophagus
ccle_broad_2019	HCC2157_BREAST	KYSE450_OESOPHAGUS	59	CCLE	Esophagogastric Cancer	Esophageal Squamous Cell Carcinoma	GNF	NA	ACH-000865	well differentiated invasive eosphageal squamous cell carcinoma	NA	~ 30 hrs	Asian	0.5306	NA	1	japan	NA	Carcinoma	squamous_cell_carcinoma	NS	NS	NA	esophagus	NA	esophagus_squamous	NA	740	324.757	KYSE-450	ESCC	Oesophagus:Carcinoma	2.39	Oesophagus	9	129c	1	Asian	1	Primary	Male	NA	middle_third	NS	NS	Squamous Cell Carcinoma	NA	24.8	esophagus
ccle_broad_2019	JHOS2_OVARY	KYSE50_OESOPHAGUS	NA	NA	Esophagogastric Cancer	Esophageal Squamous Cell Carcinoma	NA	NA	ACH-002264	NA	NA	NA	NA	NA	NA	NA	NA	NA	NA	NA	NA	NA	NA	esophagus	NA	esophagus_squamous	NA	377	NA	NA	ESCC	NA	NA	NA	NA	NA	NA	NA	1	NA	NA	NA	NA	NA	NA	Squamous Cell Carcinoma	NA	12.6	NA
ccle_broad_2019	NCIH322_LUNG	KYSE510_OESOPHAGUS	67	CCLE	Esophagogastric Cancer	Esophageal Squamous Cell Carcinoma	GNF	NA	ACH-000824	NA	NA	~ 30 hrs	Asian	0.501	NA	2	japan	NA	Carcinoma	squamous_cell_carcinoma	NS	NS	NA	esophagus	NA	esophagus_squamous	NA	600	200.067	KYSE-510	ESCC	Oesophagus:Carcinoma	3.75	Oesophagus	22	127c	0.98	Asian	1	Primary	Female	NA	upper_third	NS	NS	Squamous Cell Carcinoma	NA	20.2	esophagus
ccle_broad_2019	TOV21G_OVARY	L1236_HAEMATOPOIETIC_AND_LYMPHOID_TISSUE	34	CCLE	Hodgkin Lymphoma	Hodgkin Lymphoma	DSMZ	Mix	ACH-000702	lymphoma	89.9	48 hrs	Caucasian	0.5779	5%DMSO	1	NA	RPMI+10%FBS	Lymphoid_Neoplasm	Hodgkin_lymphoma	NS	NS	NA	lymphocyte	NA	hodgkin_lymphoma	NA	572	160.9	L-1236	HL	Lymphoma:Hodgkin	2.89	Haematopoietic_And_Lymphoid_Tissue	NA	NA	0.99	NA	1	Primary	Male	NA	NS	NS	NS	B-cell, Hodgkins	NA	19.1667	lymphoma_Hodgkin
ccle_broad_2019	SKMEL2_SKIN	L363_HAEMATOPOIETIC_AND_LYMPHOID_TISSUE	36	CCLE	Mature B-Cell Neoplasms	Plasma Cell Myeloma	DSMZ	SUSPENSION	ACH-000183	plasma_cell_leukemia	60.54	NA	Caucasian	0.3657	NA	0	NA	RPMI-1640+ 15% FBS	Lymphoid_Neoplasm	plasma_cell_myeloma	NS	NS	NA	plasma_cell	NA	multiple_myeloma	NA	300	92.8822	L-363	PCM	Lymphoma:Multiple_Myeloma	2.16	Haematopoietic_And_Lymphoid_Tissue	NA	NA	1	NA	1	Primary	Female	NA	NS	NS	NS	Multiple Myeloma	NA	10	multiple_myeloma
ccle_broad_2019	CAPAN2_PANCREAS	L428_HAEMATOPOIETIC_AND_LYMPHOID_TISSUE	37	CCLE	Hodgkin Lymphoma	Hodgkin Lymphoma	DSMZ	Supsension	ACH-000754	lymphoma	NA	NA	Caucasian	0.456	5% DMSO	0	NA	RPMI 1640 +10%FBS	Lymphoid_Neoplasm	Hodgkin_lymphoma	NS	NS	NA	lymphocyte	NA	hodgkin_lymphoma	NA	564	157.598	L-428	HL	Lymphoma:Hodgkin	2.2	Haematopoietic_And_Lymphoid_Tissue	41	128c	1	NA	1	Metastasis	Female	pleura	NS	NS	NS	B-cell, Hodgkins	NA	19	lymphoma_Hodgkin
ccle_broad_2019	SNB75_CENTRAL_NERVOUS_SYSTEM	LAMA84_HAEMATOPOIETIC_AND_LYMPHOID_TISSUE	29	CCLE	Myeloproliferative Neoplasms	Chronic Myelogenous Leukemia	DSMZ	single, round to polymorph cellsgrowing in suspention, some cells areloosely adherent	ACH-000301	NA	NA	~ 50 hrs	Caucasian	0.5351	NA	1	NA	90% RPMI 1640 +10% h. i. FBS	Haematopoietic_Neoplasm	blast_phase_chronic_myeloid_leukaemia	NS	NS	NA	blood	NA	CML	blast_crisis	189	107.939	LAMA-84	CML	Leukemia:CML	3.11	Haematopoietic_And_Lymphoid_Tissue	NA	NA	0.99	NA	1	Primary	Female	NA	NS	NS	NS	Chronic Myelogenous Leukemia (CML), blast crisis	NA	6.33333	CML
ccle_broad_2019	NCIH810_LUNG	LB1047RCC_KIDNEY	NA	NA	Renal Cell Carcinoma	Renal Cell Carcinoma	NA	NA	ACH-002150	NA	NA	NA	NA	NA	NA	NA	NA	NA	NA	NA	NA	NA	NA	kidney	NA	renal_cell_carcinoma	NA	208	NA	NA	RCC	NA	NA	NA	NA	NA	NA	NA	1	NA	NA	NA	NA	NA	NA	Renal Cell Carcinoma	NA	7	NA
ccle_broad_2019	NCIH1105_LUNG	LB2518MEL_SKIN	NA	NA	Melanoma	Cutaneous Melanoma	NA	NA	ACH-002152	NA	NA	NA	NA	NA	NA	NA	NA	NA	NA	NA	NA	NA	NA	skin	NA	melanoma	NA	381	NA	NA	SKCM	NA	NA	NA	NA	NA	NA	NA	1	NA	NA	NA	NA	NA	NA	Melanoma	NA	12.8	NA
ccle_broad_2019	KG1_HAEMATOPOIETIC_AND_LYMPHOID_TISSUE	LB373MELD_SKIN	NA	NA	Melanoma	Cutaneous Melanoma	NA	NA	ACH-002153	NA	NA	NA	NA	NA	NA	NA	NA	NA	NA	NA	NA	NA	NA	skin	NA	melanoma	NA	175	NA	NA	SKCM	NA	NA	NA	NA	NA	NA	NA	1	NA	NA	NA	NA	NA	NA	Melanoma	NA	5.96667	NA
ccle_broad_2019	HUTU80_SMALL_INTESTINE	LB771HNC_UPPER_AERODIGESTIVE_TRACT	NA	NA	Head and Neck Cancer	Head and Neck Squamous Cell Carcinoma	NA	NA	ACH-002265	NA	NA	NA	NA	NA	NA	NA	NA	NA	NA	NA	NA	NA	NA	upper_aerodigestive	NA	upper_aerodigestive_squamous	NA	229	NA	NA	HNSC	NA	NA	NA	NA	NA	NA	NA	1	NA	NA	NA	NA	NA	NA	Squamous Cell Carcinoma	NA	7.7	NA
ccle_broad_2019	SUDHL1_HAEMATOPOIETIC_AND_LYMPHOID_TISSUE	LB996RCC_KIDNEY	NA	NA	Renal Cell Carcinoma	Renal Cell Carcinoma	NA	NA	ACH-002155	NA	NA	NA	NA	NA	NA	NA	NA	NA	NA	NA	NA	NA	NA	kidney	NA	renal_cell_carcinoma	NA	213	NA	NA	RCC	NA	NA	NA	NA	NA	NA	NA	1	NA	NA	NA	NA	NA	NA	Renal Cell Carcinoma	NA	7.23333	NA
ccle_broad_2019	SUPT11_HAEMATOPOIETIC_AND_LYMPHOID_TISSUE	LC1F_LUNG	69	CCLE	Non-Small Cell Lung Cancer	Lung Squamous Cell Carcinoma	RIKEN	Mixed cell line.	ACH-000705	lung_cancer	NA	NA	Asian	0.6114	5%DMSO	2	NA	RPMI-1640+10%FBS	Carcinoma	squamous_cell_carcinoma	NS	NS	NA	lung	NA	NSCLC	NSCLC_squamous	548	196.938	LC-1F	LUSC	Lung:NSCLC_Squamous	7.51	Lung	NA	NA	0.96	Asian	1	Primary	Male	NA	NS	NS	NS	Non-Small Cell Lung Cancer (NSCLC), Squamous Cell Carcinoma	NA	18.6333	lung_NSC
ccle_broad_2019	MDAMB175VII_BREAST	LC2AD_LUNG	NA	NA	Non-Small Cell Lung Cancer	Lung Adenocarcinoma	NA	NA	ACH-002157	NA	NA	NA	NA	NA	NA	NA	NA	NA	NA	NA	NA	NA	NA	lung	NA	NSCLC	NSCLC_adenocarcinoma	341	NA	NA	LUAD	NA	NA	NA	NA	NA	NA	NA	1	NA	NA	NA	NA	NA	NA	Non-Small Cell Lung Cancer (NSCLC), Adenocarcinoma	NA	11.3667	NA
ccle_broad_2019	SNU423_LIVER	LCLC97TM1_LUNG	44	CCLE	Non-Small Cell Lung Cancer	Large Cell Lung Carcinoma	DSMZ	adherent epitheloid cells densely packed in islets,growing as monolayers	ACH-000596	NA	NA	> 50 hrs	Caucasian	0.4847	NA	1	NA	80% RPMI 1640 + 20% h. i. FBS	Carcinoma	large_cell_carcinoma	NS	NS	NA	lung	NA	NSCLC	NSCLC_large_cell	415	147.915	LCLC-97TM1	LCLC	Lung:NSCLC_Large_Cell	2.9	Lung	NA	NA	0.94	Caucasian	1	Primary	Male	NA	NS	NS	NS	Non-Small Cell Lung Cancer (NSCLC), Large Cell Carcinoma	NA	14.0667	lung_NSC
ccle_broad_2019	SH10TC_STOMACH	LIM1215_LARGE_INTESTINE	NA	NA	Colorectal Cancer	Colorectal Adenocarcinoma	NA	NA	ACH-001546	NA	NA	NA	NA	NA	NA	NA	NA	NA	NA	NA	NA	NA	NA	colorectal	NA	colorectal_adenocarcinoma	NA	907	NA	NA	COADREAD	NA	NA	NA	NA	NA	NA	NA	1	NA	NA	NA	NA	NA	NA	Adenocarcinoma	NA	30.3667	NA
ccle_broad_2019	SNU16_STOMACH	LK2_LUNG	NA	CCLE	Non-Small Cell Lung Cancer	Lung Squamous Cell Carcinoma	RIKEN	EPITHELIAL-LIKE ADHERENT CELLS	ACH-000769	lung_cancer	71	NA	Asian	0.7373	5%DMSO	0	NA	RPMI-1640+10%FBS	Carcinoma	squamous_cell_carcinoma	NS	NS	NA	lung	NA	NSCLC	NSCLC_squamous	426	191.769	LK-2	LUSC	Lung:NSCLC_Squamous	1.2	Lung	11	128c	1	NA	1	Primary	NA	NA	NS	NS	NS	Non-Small Cell Lung Cancer (NSCLC), Squamous Cell Carcinoma	NA	14.3667	lung_NSC
ccle_broad_2019	OCIAML2_HAEMATOPOIETIC_AND_LYMPHOID_TISSUE	LN18_CENTRAL_NERVOUS_SYSTEM	65	CCLE	Glioma	Glioblastoma Multiforme	ATCC	ADHERENT	ACH-000819	NA	47.4	NA	Caucasian	0.7439	5% DMSO	1	NA	DMEM+5% FBS	Glioma	astrocytoma_Grade_IV	glioblastoma_multiforme	NS	NA	central_nervous_system	NA	glioma	glioblastoma	595	204.792	LN-18	GBM	CNS:Glioma_HighGrade	2.6	Central_Nervous_System	30	129n	1	Caucasian	1	Primary	Male	NA	brain	NS	NS	Glioblastoma	NA	19.9333	glioma
ccle_broad_2019	RCM1_LARGE_INTESTINE	LN229_CENTRAL_NERVOUS_SYSTEM	60	CCLE	Glioma	Glioblastoma Multiforme	NIBRI	NA	ACH-000595	NA	NA	NA	Caucasian	0.5836	NA	2	NA	NA	Glioma	astrocytoma_Grade_IV	glioblastoma_multiforme	NS	NA	central_nervous_system	NA	glioma	glioblastoma	416	139.422	LN-229	GBM	CNS:Glioma_HighGrade	3.81	Central_Nervous_System	27	129n	1	Caucasian	1	Primary	Female	NA	brain	NS	NS	Glioblastoma	NA	13.8667	glioma
ccle_broad_2019	HGC27_STOMACH	LNCAPCLONEFGC_PROSTATE	50	CCLE	Prostate Cancer	Prostate Adenocarcinoma	NIBRI	NA	ACH-000977	prostate_cancer	53	NA	Caucasian	0.1391	NA	0	NA	NA	Carcinoma	adenocarcinoma	NS	NS	NA	prostate	NA	prostate_adenocarcinoma	NA	4223	826.003	LNCaP clone FGC	PRAD	Prostate:Carcinoma	1.97	Prostate	30	129c	1	Caucasian	1	Metastasis	Male	lymph_node	NS	NS	NS	Adenocarcinoma	NA	141.233	prostate
ccle_broad_2019	SNU201_CENTRAL_NERVOUS_SYSTEM	LNZTA3WT4_CENTRAL_NERVOUS_SYSTEM	NA	NA	Glioma	Astrocytoma	NA	NA	ACH-002269	NA	NA	NA	NA	NA	NA	NA	NA	NA	NA	NA	NA	NA	NA	central_nervous_system	NA	glioma	astrocytoma	397	NA	NA	ASTR	NA	NA	NA	NA	NA	NA	NA	1	NA	NA	NA	NA	NA	NA	Astrocytoma	NA	13.2667	NA
ccle_broad_2019	KO52_HAEMATOPOIETIC_AND_LYMPHOID_TISSUE	LOVO_LARGE_INTESTINE	56	CCLE	Colorectal Cancer	Colorectal Adenocarcinoma	NIBRI	NA	ACH-000950	colorectal_cancer	NA	NA	Caucasian	0.2092	NA	0	NA	NA	Carcinoma	adenocarcinoma	NS	NS	NA	colorectal	MSI	colorectal_adenocarcinoma	NA	2302	453.422	LoVo	COADREAD	Colorectal:Carcinoma	2.2	Large_Intestine	NA	NA	1	Caucasian	1	Metastasis	Male	lymph_node	colon	NS	NS	Adenocarcinoma	NA	77.5	colorectal
ccle_broad_2019	SR786_HAEMATOPOIETIC_AND_LYMPHOID_TISSUE	LOXIMVI_SKIN	58	CCLE	Melanoma	Cutaneous Melanoma	NCI/DCTD	NA	ACH-000750	skin_cancer	29.3	NA	Caucasian	0.499	5% DMSO	1	NA	RPMI-1640+10% FBS	Malignant_Melanoma	NS	NS	NS	NA	skin	NA	melanoma	NA	519	159.042	LOX IMVI	SKCM	Skin:Melanoma	3.29	Skin	19	127c	1	NA	1	Primary	Male	NA	NS	NS	NS	Melanoma	NA	17.7333	melanoma
ccle_broad_2019	SUDHL5_HAEMATOPOIETIC_AND_LYMPHOID_TISSUE	LP1_HAEMATOPOIETIC_AND_LYMPHOID_TISSUE	56	CCLE	Mature B-Cell Neoplasms	Plasma Cell Myeloma	HSRRB	Supsension	ACH-000204	multiple_myeloma	127.7	NA	Caucasian	0.4242	5% DMSO	0	NA	IMDM + 20% FBS	Lymphoid_Neoplasm	plasma_cell_myeloma	NS	NS	NA	plasma_cell	NA	multiple_myeloma	NA	231	90.8147	LP-1	PCM	Lymphoma:Multiple_Myeloma	1.92	Haematopoietic_And_Lymphoid_Tissue	NA	NA	1	NA	1	Primary	Female	NA	NS	NS	NS	Multiple Myeloma	NA	7.7	multiple_myeloma
ccle_broad_2019	JJN3_HAEMATOPOIETIC_AND_LYMPHOID_TISSUE	LS1034_LARGE_INTESTINE	54	CCLE	Colorectal Cancer	Colorectal Adenocarcinoma	ATCC	adherent epithelial	ACH-000252	NA	93.9	NA	Caucasian	0.3562	5% DMSO	1	NA	RPMI-1640+ 10% FBS	Carcinoma	adenocarcinoma	NS	NS	NA	colorectal	NA	colorectal_adenocarcinoma	NA	368	80.7824	LS1034	COADREAD	Colorectal:Carcinoma	3.11	Large_Intestine	NA	NA	1	Caucasian	1	Primary	Male	NA	caecum	NS	NS	Adenocarcinoma	NA	12.4	colorectal
ccle_broad_2019	A1207_CENTRAL_NERVOUS_SYSTEM	LS180_LARGE_INTESTINE	58	CCLE	Colorectal Cancer	Colorectal Adenocarcinoma	NA	NA	ACH-000957	colon_cancer	NA	NA	Caucasian	0.026	NA	0	NA	NA	Carcinoma	adenocarcinoma	NS	NS	NA	colorectal	MSI	colorectal_adenocarcinoma	NA	2262	529.826	LS 180	COADREAD	Colorectal:Carcinoma	2	Large_Intestine	27	129c	1	Caucasian	1	Primary	Female	NA	colon	NS	NS	Adenocarcinoma	NA	76.0667	colorectal
ccle_broad_2019	IGR1_SKIN	LS411N_LARGE_INTESTINE	32	CCLE	Colorectal Cancer	Colorectal Adenocarcinoma	ATCC	adherent epithelial	ACH-000985	NA	69.9	NA	Caucasian	0.2807	5% DMSO	1	NA	RPMI-1640+10% FBS	Carcinoma	adenocarcinoma	NS	NS	NA	colorectal	MSI	colorectal_adenocarcinoma	NA	5442	1024.43	LS411N	COADREAD	Colorectal:Carcinoma	3.41	Large_Intestine	9	128c	0.98	Caucasian	1	Primary	Male	NA	caecum	NS	NS	Adenocarcinoma	NA	182.067	colorectal
ccle_broad_2019	L363_HAEMATOPOIETIC_AND_LYMPHOID_TISSUE	LS513_LARGE_INTESTINE	63	CCLE	Colorectal Cancer	Colorectal Adenocarcinoma	NA	NA	ACH-000007	NA	NA	NA	Caucasian	0.2636	NA	0	NA	NA	Carcinoma	adenocarcinoma	NS	NS	NA	colorectal	NA	colorectal_adenocarcinoma	NA	411	112.35	LS513	COADREAD	Colorectal:Carcinoma	2.28	Large_Intestine	9	130c	1	Caucasian	1	Primary	Male	NA	caecum	NS	NS	Adenocarcinoma	NA	13.9	colorectal
ccle_broad_2019	GP2D_LARGE_INTESTINE	LU134A_LUNG	NA	NA	Small Cell Lung Cancer	Small Cell Lung Cancer	NA	NA	ACH-002051	NA	NA	NA	NA	NA	NA	NA	NA	NA	NA	NA	NA	NA	NA	lung	NA	SCLC	NA	334	NA	NA	SCLC	NA	NA	NA	NA	NA	NA	NA	1	NA	NA	NA	NA	NA	NA	Small Cell Lung Cancer (SCLC)	NA	11.2333	NA
ccle_broad_2019	KMS21BM_HAEMATOPOIETIC_AND_LYMPHOID_TISSUE	LU135_LUNG	NA	NA	Small Cell Lung Cancer	Small Cell Lung Cancer	NA	NA	ACH-001549	NA	NA	NA	NA	NA	NA	NA	NA	NA	NA	NA	NA	NA	NA	lung	NA	SCLC	NA	407	NA	NA	SCLC	NA	NA	NA	NA	NA	NA	NA	1	NA	NA	NA	NA	NA	NA	Small Cell Lung Cancer (SCLC)	NA	13.7	NA
ccle_broad_2019	LAMA84_HAEMATOPOIETIC_AND_LYMPHOID_TISSUE	LU139_LUNG	NA	NA	Small Cell Lung Cancer	Small Cell Lung Cancer	NA	NA	ACH-002052	NA	NA	NA	NA	NA	NA	NA	NA	NA	NA	NA	NA	NA	NA	lung	NA	SCLC	NA	419	NA	NA	SCLC	NA	NA	NA	NA	NA	NA	NA	1	NA	NA	NA	NA	NA	NA	Small Cell Lung Cancer (SCLC)	NA	14.0667	NA
ccle_broad_2019	SLR26_KIDNEY	LU165_LUNG	NA	NA	Small Cell Lung Cancer	Small Cell Lung Cancer	NA	NA	ACH-002077	NA	NA	NA	NA	NA	NA	NA	NA	NA	NA	NA	NA	NA	NA	lung	NA	SCLC	NA	352	NA	NA	SCLC	NA	NA	NA	NA	NA	NA	NA	1	NA	NA	NA	NA	NA	NA	Small Cell Lung Cancer (SCLC)	NA	11.7667	NA
ccle_broad_2019	HUH7_LIVER	LXF289_LUNG	63	CCLE	Non-Small Cell Lung Cancer	Lung Adenocarcinoma	DSMZ	adherent epithelial-like growing as monolayer	ACH-000787	NA	63.2	50 hrs	Caucasian	0.4917	5%DMSO	1	NA	Hams F10+10% FBS	Carcinoma	adenocarcinoma	NS	NS	NA	lung	NA	NSCLC	NSCLC_adenocarcinoma	523	187.337	LXF-289	LUAD	Lung:NSCLC_Adeno	3.11	Lung	31	128n	1	NA	1	Primary	Male	NA	NS	NS	NS	Non-Small Cell Lung Cancer (NSCLC), Adenocarcinoma	NA	17.6333	lung_NSC
ccle_broad_2019	KYSE450_OESOPHAGUS	M14_SKIN	NA	NA	Melanoma	Cutaneous Melanoma	NA	NA	ACH-002159	NA	NA	NA	NA	NA	NA	NA	NA	NA	NA	NA	NA	NA	NA	skin	NA	melanoma	amelanotic	1085	NA	NA	SKCM	NA	NA	NA	NA	NA	NA	NA	1	NA	NA	NA	NA	NA	NA	Melanoma, amelanotic	NA	36.5333	NA
ccle_broad_2019	SNU387_LIVER	MCC13_SKIN	NA	NA	Skin Cancer, Non-Melanoma	Merkel Cell Carcinoma	NA	NA	ACH-001550	NA	NA	NA	NA	NA	NA	NA	NA	NA	NA	NA	NA	NA	NA	skin	NA	merkel_cell_carcinoma	NA	4311	NA	NA	MCC	NA	NA	NA	NA	NA	NA	NA	1	NA	NA	NA	NA	NA	NA	Merkel Cell Carcinoma	NA	145.067	NA
ccle_broad_2019	SKNDZ_AUTONOMIC_GANGLIA	MCCAR_HAEMATOPOIETIC_AND_LYMPHOID_TISSUE	NA	NA	Mature B-Cell Neoplasms	Plasma Cell Myeloma	NA	NA	ACH-002270	NA	NA	NA	NA	NA	NA	NA	NA	NA	NA	NA	NA	NA	NA	engineered	NA	NA	NA	193	NA	NA	PCM	NA	NA	NA	NA	NA	NA	NA	1	NA	NA	NA	NA	NA	NA	NA	NA	6.6	NA
ccle_broad_2019	NCIH2172_LUNG	MCF7_BREAST	69	CCLE	Breast Cancer	Invasive Breast Carcinoma	ATCC	ADHERENT CELLS	ACH-000019	breast_cancer	84.9	NA	Caucasian	0.6269	5% DMSO	0	NA	EMEM+10% FBS	Carcinoma	NS	NS	NS	NA	breast	luminal	breast_carcinoma	ERpos_HER2neg	494	95.0233	MCF 7.00	BRCA	Breast:Carcinoma	2.02	Breast	8	126	1	Caucasian	1	Metastasis	Female	pleura	NS	NS	NS	Carcinoma	0.01 mg/ml bovine insulin	16.6667	breast
ccle_broad_2019	SNU668_STOMACH	MDAMB175VII_BREAST	56	CCLE	Breast Cancer	Breast Invasive Ductal Carcinoma	ATCC	Adherent	ACH-000759	invasive_ductal_carcinoma	133.7	NA	African_american	0.4968	5%DMSO	0	NA	RPMI+10%FBS	Carcinoma	ductal_carcinoma	NS	NS	NA	breast	HER2_amp	breast_ductal_carcinoma	ERpos_HER2neg	349	157.887	MDA-MB-175-VII	IDC	Breast:Carcinoma	2.04	Breast	NA	NA	1	African_American	1	Metastasis	Female	pleura	NS	NS	NS	Breast Ductal Carcinoma	NA	11.9667	breast
ccle_broad_2019	DMS273_LUNG	MDAMB361_BREAST	40	CCLE	Breast Cancer	Invasive Breast Carcinoma	ATCC	loosely adherent epithelial	ACH-000934	breast_cancer	168.2	NA	Caucasian	0.7182	5% DMSO	1	NA	RPMI-20% FBS	Carcinoma	NS	NS	NS	NA	breast	HER2_amp	breast_carcinoma	ERpos_HER2pos	1251	413.992	MDA-MB-361	BRCA	Breast:Carcinoma	2.75	Breast	NA	NA	0.88	Caucasian	1	Metastasis	Female	central_nervous_system	NS	NS	NS	Carcinoma	NA	42.1333	breast
ccle_broad_2019	HCC1395_BREAST	MDAMB415_BREAST	38	CCLE	Breast Cancer	Invasive Breast Carcinoma	ATCC	adherent epithelial	ACH-000876	breast_adenocarcinoma	184.8	NA	Caucasian	0.5616	5%DMSO	0	NA	RPMI-1640 + 15% FBS	Carcinoma	NS	NS	NS	NA	breast	HER2_amp	breast_carcinoma	ERpos_HER2neg	758	229.073	MDA-MB-415	BRCA	Breast:Carcinoma	1.63	Breast	NA	NA	1	Caucasian	1	Metastasis	Female	pleura	NS	NS	NS	Carcinoma	0.01 mg/ml insulin; 0.01 mg/ml glutathione	25.3333	breast
ccle_broad_2019	J82_URINARY_TRACT	MDAMB436_BREAST	43	CCLE	Breast Cancer	Invasive Breast Carcinoma	ATCC	Adherent	ACH-000573	breast_cancer	58.6	NA	Caucasian	0.9615	5%DMSO	0	NA	RPMI-1640 + 10% FBS	Carcinoma	NS	NS	NS	NA	breast	basal_B	breast_carcinoma	ERneg_HER2neg	385	151.821	MDA-MB-436	BRCA	Breast:Carcinoma	1.67	Breast	12	129c	0.99	Caucasian	1	Metastasis	Female	pleura	NS	NS	NS	Carcinoma	10ug/ml bovine insulin; 16ug/ml glutathione	12.9667	breast
ccle_broad_2019	MKN45_STOMACH	MDAMB453_BREAST	48	CCLE	Breast Cancer	Invasive Breast Carcinoma	NIBRI	NA	ACH-000910	breast_cancer	NA	NA	Caucasian	0.3994	NA	0	NA	NA	Carcinoma	NS	NS	NS	NA	breast	HER2_amp	breast_carcinoma	ERneg_HER2neg	857	295.736	MDA-MB-453	BRCA	Breast:Carcinoma	2.19	Breast	19	128n	1	Caucasian	1	Metastasis	Female	pericardial_effusion	NS	NS	NS	Carcinoma	NA	28.6333	breast
ccle_broad_2019	HCC1195_LUNG	MDAMB468_BREAST	51	CCLE	Breast Cancer	Invasive Breast Carcinoma	ATCC	adherent epithelial	ACH-000849	breast_cancer	63.5	NA	African_american	0.7639	5% DMSO	0	NA	DMEM+10% FBS	Carcinoma	NS	NS	NS	NA	breast	basal_A	breast_carcinoma	ERneg_HER2neg	408	188.253	MDA-MB-468	BRCA	Breast:Carcinoma	1.58	Breast	1	126	0.99	African_American	1	Metastasis	Female	pleura	NS	NS	NS	Carcinoma	NA	13.6667	breast
ccle_broad_2019	MKN7_STOMACH	MDST8_LARGE_INTESTINE	NA	CCLE	Colorectal Cancer	Colorectal Adenocarcinoma	ECACC	adherent	ACH-000935	NA	40.9	NA	Caucasian	0.5583	5% DMSO	0	NA	DMEM+10% FBS	Carcinoma	adenocarcinoma	NS	NS	NA	colorectal	NA	colorectal_adenocarcinoma	NA	776	368.677	MDST8	COADREAD	Colorectal:Carcinoma	2.12	Large_Intestine	3	130n	1	NA	1	Primary	NA	NA	colon	NS	NS	Adenocarcinoma	2mM L-glutamine	25.8667	colorectal
ccle_broad_2019	NCIH727_LUNG	MELHO_SKIN	NA	CCLE	Melanoma	Cutaneous Melanoma	DSMZ	EPITHELIAL-LIKE ADHERENT CELLS WITH LONG, NARROW, OFTEN BRANCHING CELL BODIES	ACH-000450	NA	35.9	24 hrs	Caucasian	0.4673	5%DMSO	1	NA	RPMI-1640+10% FBS	Malignant_Melanoma	NS	NS	NS	NA	skin	NA	melanoma	NA	326	103.183	MEL-HO	SKCM	Skin:Melanoma	3.28	Skin	NA	NA	1	NA	1	Primary	Female	NA	NS	NS	NS	Melanoma	NA	11.1	melanoma
ccle_broad_2019	EKVX_LUNG	MELJUSO_SKIN	58	CCLE	Melanoma	Cutaneous Melanoma	DSMZ	Adherent epithelial, monolayer	ACH-000881	melanoma	36.4	NA	Caucasian	0.2796	10%DMSO	0	NA	RPMI-1640+10% FBS	Malignant_Melanoma	NS	NS	NS	NA	skin	NA	melanoma	NA	880	232.644	MEL-JUSO	SKCM	Skin:Melanoma	2.23	Skin	9	127c	1	NA	1	Primary	Female	NA	NS	NS	NS	Melanoma	NA	29.5333	melanoma
ccle_broad_2019	OV56_OVARY	MEWO_SKIN	78	CCLE	Melanoma	Cutaneous Melanoma	GNF	NA	ACH-000987	NA	NA	NA	Caucasian	0.1645	NA	0	NA	NA	Malignant_Melanoma	NS	NS	NS	NA	skin	NA	melanoma	NA	4898	1032.47	MeWo	SKCM	Skin:Melanoma	2.02	Skin	5	128n	1	Caucasian	1	Metastasis	Male	lymph_node	NS	NS	NS	Melanoma	NA	163.733	melanoma
ccle_broad_2019	ALLSIL_HAEMATOPOIETIC_AND_LYMPHOID_TISSUE	MFE296_ENDOMETRIUM	68	CCLE	Endometrial Cancer	Endometrial Carcinoma	NA	NA	ACH-000879	NA	45.07	NA	Caucasian	0.0258	NA	0	NA	RPM:MEM +20% FBS	Carcinoma	adenocarcinoma	NS	NS	NA	uterus	NA	endometrial_adenocarcinoma	NA	1072	267.711	MFE-296	UCEC	Endometrium:Carcinoma	2	Endometrium	36	128n	1	Caucasian	1	Primary	Female	NA	NS	NS	NS	Endometrial Adenocarcinoma	2mM L-glutamine, Insulin, Transferrin, Selenite	35.9	endometrium
ccle_broad_2019	RVH421_SKIN	MFE319_ENDOMETRIUM	81	CCLE	Endometrial Cancer	Endometrial Carcinoma	NIBRI	NA	ACH-000988	Endometrial Cancer	NA	NA	Caucasian	0.0263	NA	0	NA	NA	Carcinoma	adenocarcinoma	NS	NS	NA	uterus	NA	endometrial_adenocarcinoma	NA	4842	1280.55	MFE-319	UCEC	Endometrium:Carcinoma	2	Endometrium	41	126	0.99	NA	1	Primary	Female	NA	NS	NS	NS	NA	NA	161.633	endometrium
ccle_broad_2019	NCIH1623_LUNG	MFHINO_SOFT_TISSUE	NA	NA	Soft Tissue Sarcoma	Undifferentiated Pleomorphic Sarcoma/Malignant Fibrous Histiocytoma/High-Grade Spindle Cell Sarcoma	NA	NA	ACH-002271	NA	NA	NA	NA	NA	NA	NA	NA	NA	NA	NA	NA	NA	NA	soft_tissue	NA	malignant_fibrous_histiocytoma	NA	273	NA	NA	MFH	NA	NA	NA	NA	NA	NA	NA	1	NA	NA	NA	NA	NA	NA	Malignant Fibrous Histiocytoma	NA	9.2	NA
ccle_broad_2019	CAL78_BONE	MFM223_BREAST	NA	NA	Breast Cancer	Invasive Breast Carcinoma	NA	NA	ACH-001819	NA	NA	NA	NA	NA	NA	NA	NA	NA	NA	NA	NA	NA	NA	breast	luminal	breast_ductal_carcinoma	ERneg_HER2neg	272	NA	NA	BRCA	NA	NA	NA	NA	NA	NA	NA	1	NA	NA	NA	NA	NA	NA	Breast Ductal Carcinoma	NA	9.3	NA
ccle_broad_2019	HT144_SKIN	MHHPREB1_HAEMATOPOIETIC_AND_LYMPHOID_TISSUE	NA	NA	B-Lymphoblastic Leukemia/Lymphoma	B-Lymphoblastic Leukemia/Lymphoma	NA	NA	ACH-002272	NA	NA	NA	NA	NA	NA	NA	NA	NA	NA	NA	NA	NA	NA	lymphocyte	NA	non_hodgkin_lymphoma	b_cell	2043	NA	NA	BLL	NA	NA	NA	NA	NA	NA	NA	1	NA	NA	NA	NA	NA	NA	B-cell, Non-Hodgkins	NA	68.2333	NA
ccle_broad_2019	HEKTE_KIDNEY	MIAPACA2_PANCREAS	65	CCLE	Pancreatic Cancer	Pancreatic Adenocarcinoma	NIBRI	NA	ACH-000601	NA	NA	NA	Caucasian	0.4987	NA	2	NA	NA	Carcinoma	ductal_carcinoma	NS	NS	NA	pancreas	NA	exocrine	exocrine_adenocarcinoma	332	139.642	MIA PaCa-2	PAAD	Pancreas:Carcinoma	2.84	Pancreas	10	127c	1	Caucasian	1	Primary	Male	NA	NS	NS	NS	Ductal Adenocarcinoma, exocrine	NA	11.1667	pancreas
ccle_broad_2019	NCIH1703_LUNG	MKN1_STOMACH	72	CCLE	Esophagogastric Cancer	Adenosquamous Carcinoma of the Stomach	HSSRB	epithelial-like	ACH-000351	NA	NA	NA	Asian	0.428	NA	1	japan	RPMI 1640 medium with 10% fetal calf serum.	Carcinoma	mixed_adenosquamous_carcinoma	NS	NS	NA	gastric	NA	gastric_adenocarcinoma	NA	344	148.071	MKN 1.00	STAS	Gastric:Carcinoma	3.15	Stomach	14	130n	1	Asian	1	Metastasis	Male	lymph_node	NS	NS	NS	Adenocarcinoma	NA	11.5333	stomach
ccle_broad_2019	NALM19_HAEMATOPOIETIC_AND_LYMPHOID_TISSUE	MKN45_STOMACH	62	CCLE	Esophagogastric Cancer	Diffuse Type Stomach Adenocarcinoma	HSRRB	NA	ACH-000356	NA	NA	NA	Asian	0.7948	NA	0	japan	NA	Carcinoma	diffuse_adenocarcinoma	NS	NS	NA	gastric	NA	gastric_adenocarcinoma	diffuse_gastric	308	130.548	-MKN 45.00	DSTAD	Gastric:Carcinoma	1.85	Stomach	17	127n	1	Asian	1	Metastasis	Female	liver	NS	NS	NS	Adenocarcinoma	NA	10.4333	stomach
ccle_broad_2019	KOPN8_HAEMATOPOIETIC_AND_LYMPHOID_TISSUE	MKN7_STOMACH	39	CCLE	Esophagogastric Cancer	Tubular Stomach Adenocarcinoma	GNF	NA	ACH-000678	NA	NA	NA	Asian	0.5609	NA	2	japan	NA	Carcinoma	tubular_adenocarcinoma	NS	NS	NA	gastric	NA	gastric_adenocarcinoma	tubular	360	163.741	MKN 7.00	TSTAD	Gastric:Carcinoma	3.19	Stomach	17	127c	1	Asian	1	Metastasis	Male	lymph_node	NS	NS	NS	Adenocarcinoma, tubular	NA	12.2	stomach
ccle_broad_2019	SET2_HAEMATOPOIETIC_AND_LYMPHOID_TISSUE	ML1_THYROID	NA	CCLE	Thyroid Cancer	Follicular Thyroid Cancer	DSMZ	ADHERENT MONOLAYERS	ACH-000058	NA	66.9	4-7 DAYS	Caucasian	0.7446	5%DMSO	0	NA	DMEM+20% FBS	Carcinoma	follicular_carcinoma	NS	NS	NA	thyroid	NA	thyroid_carcinoma	follicular	159	67.7007	ML-1	THFO	Thyroid:Carcinoma	1.71	Thyroid	NA	NA	1	NA	1	Primary	NA	NA	NS	NS	NS	Carcinoma, follicular	NA	5.4	thyroid
ccle_broad_2019	CPCN_LUNG	MLMA_HAEMATOPOIETIC_AND_LYMPHOID_TISSUE	NA	NA	Mature B-Cell Neoplasms	Hairy Cell Leukemia	NA	NA	ACH-002274	NA	NA	NA	NA	NA	NA	NA	NA	NA	NA	NA	NA	NA	NA	blood	NA	hairy_cell_leukemia	NA	267	NA	NA	HCL	NA	NA	NA	NA	NA	NA	NA	1	NA	NA	NA	NA	NA	NA	Hairy Cell	NA	8.93333	NA
ccle_broad_2019	NCIH1651_LUNG	MN60_HAEMATOPOIETIC_AND_LYMPHOID_TISSUE	NA	NA	B-Lymphoblastic Leukemia/Lymphoma	B-Lymphoblastic Leukemia/Lymphoma	NA	NA	ACH-002275	NA	NA	NA	NA	NA	NA	NA	NA	NA	NA	NA	NA	NA	NA	blood	NA	ALL	b_cell	1217	NA	NA	BLL	NA	NA	NA	NA	NA	NA	NA	1	NA	NA	NA	NA	NA	NA	Acute Lymphoblastic Leukemia (ALL), B-cell	NA	40.8333	NA
ccle_broad_2019	HUPT3_PANCREAS	MOLM13_HAEMATOPOIETIC_AND_LYMPHOID_TISSUE	20	CCLE	Leukemia	Acute Myeloid Leukemia	DSMZ	suspension; dt=50hrs	ACH-000362	Leukemia	60.6	50 hrs	Asian	0.1924	5% DMSO	0	NA	RPMI-1640+20%FBS	Haematopoietic_Neoplasm	acute_myeloid_leukaemia	M5a	NS	NA	blood	NA	AML	NA	216	147.479	MOLM-13	AML	Leukemia:AML	2.27	Haematopoietic_And_Lymphoid_Tissue	27	130n	0.99	NA	1	Primary	Male	NA	NS	NS	NS	Acute Myelogenous Leukemia (AML)	NA	7.33333	AML
ccle_broad_2019	CAMA1_BREAST	MOLT16_HAEMATOPOIETIC_AND_LYMPHOID_TISSUE	5	CCLE	T-Lymphoblastic Leukemia/Lymphoma	T-Lymphoblastic Leukemia/Lymphoma	DSMZ	round to elongated single cells growing in suspention	ACH-000918	NA	NA	~ 30 hrs	African_american	0.0608	NA	0	NA	80-90% RPMI 1640 +10-20% h. i. FBS	Lymphoid_Neoplasm	acute_lymphoblastic_T_cell_leukaemia	NS	NS	NA	blood	NA	ALL	t_cell	1247	346.904	MOLT-16	TLL	Leukemia:ALL	2.02	Haematopoietic_And_Lymphoid_Tissue	NA	NA	0.98	NA	1	Primary	Female	NA	NS	NS	NS	Acute Lymphoblastic Leukemia (ALL), T-cell	NA	41.7333	T-cell_ALL
ccle_broad_2019	HEP3B217_LIVER	MOLT4_HAEMATOPOIETIC_AND_LYMPHOID_TISSUE	19	CCLE	T-Lymphoblastic Leukemia/Lymphoma	T-Lymphoblastic Leukemia/Lymphoma	NA	NA	ACH-001127	leukaemia	NA	NA	Caucasian	0.3126	NA	1	NA	NA	Lymphoid_Neoplasm	acute_lymphoblastic_T_cell_leukaemia	NS	NS	NA	blood	NA	ALL	t_cell	4963	NA	MOLT-4	TLL	NA	4.2	Haematopoietic_And_Lymphoid_Tissue	NA	NA	0.98	NA	1	Primary	Male	NA	NS	NS	NS	Acute Lymphoblastic Leukemia (ALL), T-cell	NA	166.167	T-cell_ALL
ccle_broad_2019	MDAMB453_BREAST	MONOMAC6_HAEMATOPOIETIC_AND_LYMPHOID_TISSUE	64	CCLE	Leukemia	Acute Myeloid Leukemia	DSMZ	single, round/ multiformed cells or small clusters of cells in suspention, sometimes loosely adherent; 1-5% giant cells	ACH-000006	NA	55.3	~ 60 hrs	Caucasian	0.2085	NA	0	NA	90% RPMI 1640 +10% h.i. FBS	Haematopoietic_Neoplasm	acute_myeloid_leukaemia	M5	NS	NA	blood	NA	AML	M5	161	77.0652	MONO-MAC-6	AML	Leukemia:AML	1.98	Haematopoietic_And_Lymphoid_Tissue	24	129c	1	NA	1	Primary	Male	NA	NS	NS	NS	Acute Myelogenous Leukemia (AML), M5 (Eosinophilic/Monocytic)	2mM L-glutamine + non-essential amino acids +1 mM sodium pyruvate + 10ug/ml human insulin	5.4	AML
ccle_broad_2019	JHH6_LIVER	MRKNU1_BREAST	NA	NA	Breast Cancer	Invasive Breast Carcinoma	NA	NA	ACH-002163	NA	NA	NA	NA	NA	NA	NA	NA	NA	NA	NA	NA	NA	NA	breast	NA	breast_carcinoma	NA	807	NA	NA	BRCA	NA	NA	NA	NA	NA	NA	NA	1	NA	NA	NA	NA	NA	NA	Carcinoma	NA	27.1333	NA
ccle_broad_2019	HUH6_LIVER	MS751_CERVIX	NA	NA	Cervical Cancer	Cervical Squamous Cell Carcinoma	NA	NA	ACH-001360	NA	NA	NA	NA	NA	NA	NA	NA	NA	NA	NA	NA	NA	NA	cervix	NA	cervical_squamous	NA	156	NA	NA	CESC	NA	NA	NA	NA	NA	NA	NA	1	NA	NA	NA	NA	NA	NA	Squamous Cell Carcinoma	NA	5.3	NA
ccle_broad_2019	NCIH1184_LUNG	MV411_HAEMATOPOIETIC_AND_LYMPHOID_TISSUE	10	CCLE	Leukemia	Acute Myeloid Leukemia	ATCC	suspension	ACH-000045	leukaemia	55.2	NA	Caucasian	0.0905	5% DMSO	0	NA	IMDM+10% FBS	Haematopoietic_Neoplasm	acute_myeloid_leukaemia	M5	NS	NA	blood	NA	AML	NA	164	70.0783	MV-4-11	AML	Leukemia:AML	2.07	Haematopoietic_And_Lymphoid_Tissue	NA	NA	1	NA	1	Primary	Male	NA	lymph_node	NS	NS	Acute Myelogenous Leukemia (AML)	NA	5.56667	AML
ccle_broad_2019	JHH5_LIVER	MYM12_HAEMATOPOIETIC_AND_LYMPHOID_TISSUE	NA	NA	T-Lymphoblastic Leukemia/Lymphoma	T-Lymphoblastic Leukemia/Lymphoma	NA	NA	ACH-002276	NA	NA	NA	NA	NA	NA	NA	NA	NA	NA	NA	NA	NA	NA	blood	NA	acute_biphenotypic_leukemia	NA	217	NA	NA	TLL	NA	NA	NA	NA	NA	NA	NA	1	NA	NA	NA	NA	NA	NA	Acute Biphenotypic Leukemia	NA	7.33333	NA
ccle_broad_2019	NCIH1395_LUNG	MZ7MEL_SKIN	NA	NA	Melanoma	Cutaneous Melanoma	NA	NA	ACH-002166	NA	NA	NA	NA	NA	NA	NA	NA	NA	NA	NA	NA	NA	NA	skin	NA	melanoma	NA	2192	NA	NA	SKCM	NA	NA	NA	NA	NA	NA	NA	1	NA	NA	NA	NA	NA	NA	Melanoma	NA	73.2	NA
ccle_broad_2019	NH6_AUTONOMIC_GANGLIA	NALM6_HAEMATOPOIETIC_AND_LYMPHOID_TISSUE	19	CCLE	B-Lymphoblastic Leukemia/Lymphoma	B-Lymphoblastic Leukemia/Lymphoma	DSMZ	single, small, round cells in suspention	ACH-000938	NA	NA	~ 36 hrs	Caucasian	0.0324	NA	0	NA	90% RPMI 1640 +10% h. i. FBS	Lymphoid_Neoplasm	acute_lymphoblastic_B_cell_leukaemia	NS	NS	NA	blood	NA	ALL	b_cell	1783	470.058	NALM-6	BLL	Leukemia:ALL	2	Haematopoietic_And_Lymphoid_Tissue	32	128n	0.99	NA	1	Primary	Male	NA	NS	NS	NS	Acute Lymphoblastic Leukemia (ALL), B-cell	NA	59.8333	B-cell_ALL
ccle_broad_2019	HT55_LARGE_INTESTINE	NAMALWA_HAEMATOPOIETIC_AND_LYMPHOID_TISSUE	3	CCLE	Mature B-Cell Neoplasms	Burkitt Lymphoma	JCRB	Lymphoblast like; suspension	ACH-000944	lymphoma	54.1	NA	African_american	0.2083	5% DMSO	0	NA	RPMI-1640+10% FBS	Lymphoid_Neoplasm	Burkitt_lymphoma	NS	NS	NA	lymphocyte	NA	non_hodgkin_lymphoma	b_cell_burkitt	812	670.694	NAMALWA	BL	Lymphoma:NH_B_cell	2.05	Haematopoietic_And_Lymphoid_Tissue	NA	NA	1	NA	1	Primary	Female	NA	NS	NS	NS	B-cell, Non-Hodgkins, Burkitts	NA	27.3	lymphoma_Burkitt
ccle_broad_2019	GSU_STOMACH	NB10_AUTONOMIC_GANGLIA	NA	NA	Peripheral Nervous System	Neuroblastoma	NA	NA	ACH-002278	NA	NA	NA	NA	NA	NA	NA	NA	NA	NA	NA	NA	NA	NA	peripheral_nervous_system	NA	neuroblastoma	NA	182	NA	NA	NBL	NA	NA	NA	NA	NA	NA	NA	1	NA	NA	NA	NA	NA	NA	NA	NA	6.1	NA
ccle_broad_2019	SNU886_LIVER	NB13_AUTONOMIC_GANGLIA	NA	NA	Peripheral Nervous System	Neuroblastoma	NA	NA	ACH-002280	NA	NA	NA	NA	NA	NA	NA	NA	NA	NA	NA	NA	NA	NA	peripheral_nervous_system	NA	neuroblastoma	NA	487	NA	NA	NBL	NA	NA	NA	NA	NA	NA	NA	1	NA	NA	NA	NA	NA	NA	NA	NA	16.2	NA
ccle_broad_2019	UACC62_SKIN	NB14_AUTONOMIC_GANGLIA	NA	NA	Peripheral Nervous System	Neuroblastoma	NA	NA	ACH-002281	NA	NA	NA	NA	NA	NA	NA	NA	NA	NA	NA	NA	NA	NA	peripheral_nervous_system	NA	neuroblastoma	NA	317	NA	NA	NBL	NA	NA	NA	NA	NA	NA	NA	1	NA	NA	NA	NA	NA	NA	NA	NA	10.6333	NA
ccle_broad_2019	CAPAN1_PANCREAS	NB17_AUTONOMIC_GANGLIA	NA	NA	Peripheral Nervous System	Neuroblastoma	NA	NA	ACH-002282	NA	NA	NA	NA	NA	NA	NA	NA	NA	NA	NA	NA	NA	NA	peripheral_nervous_system	NA	neuroblastoma	NA	465	NA	NA	NBL	NA	NA	NA	NA	NA	NA	NA	1	NA	NA	NA	NA	NA	NA	NA	NA	15.6333	NA
ccle_broad_2019	COLO704_OVARY	NB1_AUTONOMIC_GANGLIA	2	CCLE	Peripheral Nervous System	Neuroblastoma	NA	Adherent	ACH-000804	neuroblastoma	37.5	NA	Asian	0.5666	5% DMSO	0	NA	NA	Neuroblastoma	NS	NS	NS	NA	peripheral_nervous_system	MYCN_amp	neuroblastoma	NA	748	209.274	NB-1	NBL	PNET:Neuroblastoma	1.97	Autonomic_Ganglia	NA	NA	1	NA	1	Metastasis	Male	lymph_node	NS	NS	NS	NA	NA	24.9333	neuroblastoma
ccle_broad_2019	SNU685_ENDOMETRIUM	NB5_AUTONOMIC_GANGLIA	NA	NA	Peripheral Nervous System	Neuroblastoma	NA	NA	ACH-002283	NA	NA	NA	NA	NA	NA	NA	NA	NA	NA	NA	NA	NA	NA	peripheral_nervous_system	NA	neuroblastoma	NA	301	NA	NA	NBL	NA	NA	NA	NA	NA	NA	NA	1	NA	NA	NA	NA	NA	NA	NA	NA	10.2333	NA
ccle_broad_2019	NAMALWA_HAEMATOPOIETIC_AND_LYMPHOID_TISSUE	NB7_AUTONOMIC_GANGLIA	NA	NA	Peripheral Nervous System	Neuroblastoma	NA	NA	ACH-002285	NA	NA	NA	NA	NA	NA	NA	NA	NA	NA	NA	NA	NA	NA	peripheral_nervous_system	NA	neuroblastoma	NA	261	NA	NA	NBL	NA	NA	NA	NA	NA	NA	NA	1	NA	NA	NA	NA	NA	NA	NA	NA	8.73333	NA
ccle_broad_2019	U251MG_CENTRAL_NERVOUS_SYSTEM	NBSUSSR_AUTONOMIC_GANGLIA	NA	NA	Peripheral Nervous System	Neuroblastoma	NA	NA	ACH-002340	NA	NA	NA	NA	NA	NA	NA	NA	NA	NA	NA	NA	NA	NA	peripheral_nervous_system	NA	neuroblastoma	NA	310	NA	NA	NBL	NA	NA	NA	NA	NA	NA	NA	1	NA	NA	NA	NA	NA	NA	NA	NA	10.4667	NA
ccle_broad_2019	IGR39_SKIN	NBTU110_AUTONOMIC_GANGLIA	NA	NA	Peripheral Nervous System	Neuroblastoma	NA	NA	ACH-002277	NA	NA	NA	NA	NA	NA	NA	NA	NA	NA	NA	NA	NA	NA	peripheral_nervous_system	NA	neuroblastoma	NA	287	NA	NA	NBL	NA	NA	NA	NA	NA	NA	NA	1	NA	NA	NA	NA	NA	NA	NA	NA	9.6	NA
ccle_broad_2019	IGR37_SKIN	NCC021_KIDNEY	NA	NA	Renal Cell Carcinoma	Renal Cell Carcinoma	NA	NA	ACH-002168	NA	NA	NA	NA	NA	NA	NA	NA	NA	NA	NA	NA	NA	NA	kidney	NA	renal_cell_carcinoma	NA	212	NA	NA	RCC	NA	NA	NA	NA	NA	NA	NA	1	NA	NA	NA	NA	NA	NA	Renal Cell Carcinoma	NA	7.33333	NA
ccle_broad_2019	MOLP2_HAEMATOPOIETIC_AND_LYMPHOID_TISSUE	NCIH1092_LUNG	67	CCLE	Small Cell Lung Cancer	Small Cell Lung Cancer	ATCC	Suspension	ACH-000514	NA	107.4	NA	Caucasian	0.6727	5%DMSO	1	NA	RPMI-1640 + 5% FBS	Carcinoma	small_cell_carcinoma	NS	NS	NA	lung	NA	SCLC	NA	533	122.759	NCI-H1092	SCLC	Lung:SCLC	2.86	Lung	NA	NA	1	Caucasian	1	Metastasis	Male	bone_marrow	NS	NS	NS	Small Cell Lung Cancer (SCLC)	5ug/ml insulin, 10ug/ml transferrin, 3.0x10^-8 M Na Selenite (added 5ml Insulin-Transferrin-Selenium); 1.0x10^-8 M Hydrocortisone, 1.0x10^-8 beta estradiol, 2mM L-glutamine, 10mM HEPES	18.0333	lung_small_cell
ccle_broad_2019	MDAMB436_BREAST	NCIH1105_LUNG	73	CCLE	Small Cell Lung Cancer	Small Cell Lung Cancer	ATCC	Suspension	ACH-000780	NA	261.8	NA	Caucasian	0.7957	5%DMSO	0	NA	RPMI-1640 + 5% FBS	Carcinoma	small_cell_carcinoma	NS	NS	NA	lung	NA	SCLC	NA	773	168.875	NCI-H1105	SCLC	Lung:SCLC	1.71	Lung	NA	NA	1	Caucasian	1	Metastasis	Male	lymph_node	NS	NS	NS	Small Cell Lung Cancer (SCLC)	5ug/ml insulin, 10ug/ml transferrin, 3.0x10^-8 M Na Selenite (added 5ml Insulin-Transferrin-Selenium); 1.0x10^-8 M Hydrocortisone, 1.0x10^-8 beta estradiol, 2mM L-glutamine, 10mM HEPES	25.6	lung_small_cell
ccle_broad_2019	NCIH510_LUNG	NCIH1155_LUNG	36	CCLE	Non-Small Cell Lung Cancer	Large Cell Lung Carcinoma	ATCC	clusters in suspension	ACH-000980	NA	53	NA	Caucasian	0.1314	5% DMSO	1	NA	DMEM:F12	Carcinoma	large_cell_carcinoma	NS	NS	NA	lung	NA	NSCLC	NSCLC_large_cell	2022	686.765	NCI-H1155	LCLC	Lung:NSCLC_Large_Cell	2.08	Lung	26	128n	1	Caucasian	1	Metastasis	Male	lymph_node	NS	NS	NS	Non-Small Cell Lung Cancer (NSCLC), Large Cell Carcinoma	plethora; see sheet	67.4667	lung_NSC
ccle_broad_2019	LK2_LUNG	NCIH1184_LUNG	42	CCLE	Small Cell Lung Cancer	Small Cell Lung Cancer	ATCC	Mixed (lymphoblasts)	ACH-000523	NA	151.7	NA	Caucasian	0.7169	5%DMSO	1	NA	RPMI-1640 + 10% FBS	Carcinoma	small_cell_carcinoma	NS	NS	NA	lung	NA	SCLC	NA	364	134.156	NCI-H1184	SCLC	Lung:SCLC	2.56	Lung	NA	NA	1	Caucasian	1	Metastasis	Male	lymph_node	NS	NS	NS	Small Cell Lung Cancer (SCLC)	NA	12.3	lung_small_cell
ccle_broad_2019	NCIH596_LUNG	NCIH128_LUNG	NA	NA	Small Cell Lung Cancer	Small Cell Lung Cancer	NA	NA	ACH-002286	NA	NA	NA	NA	NA	NA	NA	NA	NA	NA	NA	NA	NA	NA	lung	NA	SCLC	NA	351	NA	NA	SCLC	NA	NA	NA	NA	NA	NA	NA	1	NA	NA	NA	NA	NA	NA	Small Cell Lung Cancer (SCLC)	NA	11.7333	NA
ccle_broad_2019	NCIH1092_LUNG	NCIH1355_LUNG	53	CCLE	Non-Small Cell Lung Cancer	Lung Adenocarcinoma	ATCC	Adherent	ACH-000666	NA	157.4	NA	Caucasian	0.5402	5% DMSO	1	NA	DMEM/F12(1:1) +10 % FBS	Carcinoma	adenocarcinoma	NS	NS	NA	lung	NA	NSCLC	NSCLC_adenocarcinoma	428	137.171	NCI-H1355	LUAD	Lung:NSCLC_Adeno	2.4	Lung	18	128n	1	Caucasian	1	Metastasis	Male	pleura	NS	NS	NS	Non-Small Cell Lung Cancer (NSCLC), Adenocarcinoma	.02 mg/ml insulin, .01 mg/ml transferrin, 25nM sodium selenite, 50 nM hydrocortisone, 2 mM L-glutamine, 0.5 sodium pyruvate, 1ng/mL EGF	14.5	lung_NSC
ccle_broad_2019	JHH1_LIVER	NCIH1385_LUNG	NA	CCLE	Non-Small Cell Lung Cancer	Lung Squamous Cell Carcinoma	NA	NA	ACH-000737	NA	NA	NA	African_american	0.9452	NA	1	NA	NA	Carcinoma	squamous_cell_carcinoma	NS	NS	NA	lung	NA	NSCLC	NSCLC_squamous	315	154.628	NCI-H1385	LUSC	Lung:NSCLC_Squamous	2.69	Lung	NA	NA	0.99	NA	1	Metastasis	NA	lymph_node	NS	NS	NS	Non-Small Cell Lung Cancer (NSCLC), Squamous Cell Carcinoma	NA	10.4667	lung_NSC
ccle_broad_2019	KE37_HAEMATOPOIETIC_AND_LYMPHOID_TISSUE	NCIH1395_LUNG	55	CCLE	Non-Small Cell Lung Cancer	Lung Adenocarcinoma	ATCC	adherent	ACH-000327	lung_cancer	94.2	NA	Caucasian	0.7259	5% DMSO	1	NA	RPMI+10%FBS	Carcinoma	adenocarcinoma	NS	NS	NA	lung	NA	NSCLC	NSCLC_adenocarcinoma	294	93.0621	NCI-H1395	LUAD	Lung:NSCLC_Adeno	2.73	Lung	NA	NA	0.97	Caucasian	1	Primary	Female	NA	NS	NS	NS	Non-Small Cell Lung Cancer (NSCLC), Adenocarcinoma	NA	9.86667	lung_NSC
ccle_broad_2019	HOP92_LUNG	NCIH1435_LUNG	35	CCLE	Non-Small Cell Lung Cancer	Lung Adenocarcinoma	ATCC	Adherent, single cells loosely attached	ACH-000852	NA	81.4	NA	Caucasian	0.6096	5%DMSO	0	NA	RPMI 1640+10%FBS	Carcinoma	non_small_cell_carcinoma	NS	NS	NA	lung	NA	NSCLC	NSCLC_adenocarcinoma	1025	227.304	NCI-H1435	LUAD	Lung:NSCLC_Adeno	1.87	Lung	15	127c	1	NA	1	Primary	Female	NA	NS	NS	NS	Non-Small Cell Lung Cancer (NSCLC), Adenocarcinoma	NA	34.5333	lung_NSC
ccle_broad_2019	SNU1197_LARGE_INTESTINE	NCIH1437_LUNG	6	CCLE	Non-Small Cell Lung Cancer	Lung Adenocarcinoma	ATCC	Adherent	ACH-000589	lung_cancer	48.6	NA	Caucasian	0.6445	5% DMSO	1	NA	RPMI+10%FBS	Carcinoma	adenocarcinoma	NS	NS	NA	lung	NA	NSCLC	NSCLC_adenocarcinoma	386	126.208	NCI-H1437	LUAD	Lung:NSCLC_Adeno	2.89	Lung	18	128c	1	Caucasian	1	Metastasis	Male	pleura	NS	NS	NS	Non-Small Cell Lung Cancer (NSCLC), Adenocarcinoma	NA	13.0667	lung_NSC
ccle_broad_2019	KELLY_AUTONOMIC_GANGLIA	NCIH146_LUNG	59	CCLE	Small Cell Lung Cancer	Small Cell Lung Cancer	ATCC	Suspension; multicell aggregates	ACH-000506	NA	123.4	NA	Caucasian	0.518	5%DMSO	1	NA	RPMI+10%FBS	Carcinoma	small_cell_carcinoma	NS	NS	NA	lung	NA	SCLC	NA	326	126.074	NCI-H146	SCLC	Lung:SCLC	3.08	Lung	20	128c	1	Caucasian	1	Metastasis	Male	pleura	NS	NS	NS	Small Cell Lung Cancer (SCLC)	NA	11	lung_small_cell
ccle_broad_2019	HSC2_UPPER_AERODIGESTIVE_TRACT	NCIH1563_LUNG	NA	CCLE	Non-Small Cell Lung Cancer	Lung Adenocarcinoma	ATCC	adherent	ACH-000892	NA	165.5	NA	Caucasian	0.5419	5% DMSO	1	NA	RPMI+10%FBS	Carcinoma	adenocarcinoma	NS	NS	NA	lung	NA	NSCLC	NSCLC_adenocarcinoma	581	272.04	NCI-H1563	LUAD	Lung:NSCLC_Adeno	3.87	Lung	NA	NA	1	NA	1	Primary	Male	NA	NS	NS	NS	Non-Small Cell Lung Cancer (NSCLC), Adenocarcinoma	NA	19.6	lung_NSC
ccle_broad_2019	MOLT16_HAEMATOPOIETIC_AND_LYMPHOID_TISSUE	NCIH1573_LUNG	35	CCLE	Non-Small Cell Lung Cancer	Lung Adenocarcinoma	ATCC	Adherent	ACH-000916	NA	118.2	NA	Caucasian	0.8552	5% DMSO	0	NA	DMEM/F12(1:1) +10 % FBS	Carcinoma	adenocarcinoma	NS	NS	NA	lung	NA	NSCLC	NSCLC_adenocarcinoma	1567	337.285	NCI-H1573	LUAD	Lung:NSCLC_Adeno	1.71	Lung	12	126	1	Caucasian	1	Metastasis	Female	soft_tissue	NS	NS	NS	Non-Small Cell Lung Cancer (NSCLC), Adenocarcinoma	.02 mg/ml insulin, .01 mg/ml transferrin, 25nM sodium selenite, 1ng/mL EGF, 50 nM hydrocortisone, 2 mM L-glutamine, 0.5 sodium pyruvate	52.3333	lung_NSC
ccle_broad_2019	NCIH1836_LUNG	NCIH1623_LUNG	58	CCLE	Non-Small Cell Lung Cancer	Lung Adenocarcinoma	ATCC	Adherent, single cells and clusters loosely attached	ACH-000744	NA	189.6	NA	Caucasian	0.6844	5%DMSO	1	NA	RPMI 1640+10%FBS	Carcinoma	adenocarcinoma	NS	NS	NA	lung	NA	NSCLC	NSCLC_adenocarcinoma	735	154.98	NCI-H1623	LUAD	Lung:NSCLC_Adeno	2.82	Lung	NA	NA	0.99	Caucasian	1	Metastasis	Male	lymph_node	NS	NS	NS	Non-Small Cell Lung Cancer (NSCLC), Adenocarcinoma	NA	24.4333	lung_NSC
ccle_broad_2019	OAW42_OVARY	NCIH1648_LUNG	39	CCLE	Non-Small Cell Lung Cancer	Lung Adenocarcinoma	ATCC	Mix	ACH-000766	lung_cancer	202.6	NA	African_american	0.869	5% DMSO	1	NA	DMEM/F12(1:1) +10 % FBS	Carcinoma	adenocarcinoma	NS	NS	NA	lung	NA	NSCLC	NSCLC_adenocarcinoma	573	177.978	NCI-H1648	LUAD	Lung:NSCLC_Adeno	2.5	Lung	NA	NA	0.99	African_American	1	Metastasis	Male	lymph_node	NS	NS	NS	Non-Small Cell Lung Cancer (NSCLC), Adenocarcinoma	.02 mg/ml insulin, .01 mg/ml transferrin, 25nM sodium selenite, 50 nM hydrocortisone, 2 mM L-glutamine, 0.5 sodium pyruvate, 1ng/mL EGF	19.2333	lung_NSC
ccle_broad_2019	MKN1_STOMACH	NCIH1651_LUNG	71	CCLE	Non-Small Cell Lung Cancer	Lung Adenocarcinoma	ATCC	adherent	ACH-000893	NA	138.7	NA	Caucasian	0.7012	5% DMSO	2	NA	DMEM:F12 (1:1) + 10% FBS	Carcinoma	adenocarcinoma	NS	NS	NA	lung	NA	NSCLC	NSCLC_adenocarcinoma	999	272.22	NCI-H1651	LUAD	Lung:NSCLC_Adeno	2.92	Lung	NA	NA	1	NA	1	Primary	Male	NA	NS	NS	NS	Non-Small Cell Lung Cancer (NSCLC), Adenocarcinoma	0.02 mg/ml insulin, 0.01 mg/ml transferrin, 25 nM sodium selenite, 50 nM Hydrocortisone, 1 ng/ml EGF(don't filter), 0.01 mM ethanolamine, 0.01 mM phosphorylethanolamine, 100 pM triiodothyronine, 0.5% bovine serum albumin, 0.5 mM sodium pyruvate, 2mM L-gl	33.3667	lung_NSC
ccle_broad_2019	BT483_BREAST	NCIH1688_LUNG	NA	NA	Small Cell Lung Cancer	Small Cell Lung Cancer	NA	NA	ACH-002170	NA	NA	NA	NA	NA	NA	NA	NA	NA	NA	NA	NA	NA	NA	lung	NA	SCLC	NA	502	NA	NA	SCLC	NA	NA	NA	NA	NA	NA	NA	1	NA	NA	NA	NA	NA	NA	Small Cell Lung Cancer (SCLC)	NA	16.8	NA
ccle_broad_2019	MDAMB435S_SKIN	NCIH1693_LUNG	55	CCLE	Non-Small Cell Lung Cancer	Lung Adenocarcinoma	ATCC	Adherent	ACH-000021	NA	94.7	NA	Caucasian	0.6365	10%DMSO	1	NA	RPMI1640+5%FBS	Carcinoma	adenocarcinoma	NS	NS	NA	lung	NA	NSCLC	NSCLC_adenocarcinoma	344	103.815	NCI-H1693	LUAD	Lung:NSCLC_Adeno	2.9	Lung	8	128c	1	Caucasian	1	Metastasis	Female	lymph_node	NS	NS	NS	Non-Small Cell Lung Cancer (NSCLC), Adenocarcinoma	NA	11.6	lung_NSC
ccle_broad_2019	NCIH2009_LUNG	NCIH1703_LUNG	54	CCLE	Non-Small Cell Lung Cancer	Lung Squamous Cell Carcinoma	ATCC	Adherent	ACH-000747	lung_cancer	41.1	NA	Caucasian	0.5243	5% DMSO	1	NA	RPMI+10%FBS	Carcinoma	adenocarcinoma	NS	NS	NA	lung	NA	NSCLC	NSCLC_squamous	599	166.678	NCI-H1703	LUSC	Lung:NSCLC_Squamous	2.44	Lung	19	128c	1	Caucasian	1	Primary	Male	NA	NS	NS	NS	Non-Small Cell Lung Cancer (NSCLC), Squamous Cell Carcinoma	NA	20	lung_NSC
ccle_broad_2019	NCIH1734_LUNG	NCIH1734_LUNG	56	CCLE	Non-Small Cell Lung Cancer	Lung Adenocarcinoma	ATCC	Adherent	ACH-000675	NA	NA	NA	Caucasian	0.8213	5%DMSO	1	NA	RPMI-1640 +10% FBS	Carcinoma	adenocarcinoma	NS	NS	NA	lung	NA	NSCLC	NSCLC_adenocarcinoma	602	153.139	NCI-H1734	LUAD	Lung:NSCLC_Adeno	2.63	Lung	NA	NA	1	NA	1	Primary	Female	NA	NS	NS	NS	Non-Small Cell Lung Cancer (NSCLC), Adenocarcinoma	NA	20.1333	lung_NSC
ccle_broad_2019	TF1_HAEMATOPOIETIC_AND_LYMPHOID_TISSUE	NCIH1770_LUNG	NA	NA	Non-Small Cell Lung Cancer	Lung Adenocarcinoma	NA	NA	ACH-001362	NA	NA	NA	NA	NA	NA	NA	NA	NA	NA	NA	NA	NA	NA	lung	NA	NSCLC	NA	1024	NA	NA	LUAD	NA	NA	NA	NA	NA	NA	NA	1	NA	NA	NA	NA	NA	NA	Non-Small Cell Lung Cancer (NSCLC), unspecified	NA	34.3667	NA
ccle_broad_2019	RERFLCAD1_LUNG	NCIH1781_LUNG	66	CCLE	Non-Small Cell Lung Cancer	Lung Adenocarcinoma	ATCC	Adherent	ACH-000379	NA	197.3	NA	Caucasian	0.9018	5%DMSO	1	NA	NA	Carcinoma	bronchioloalveolar_adenocarcinoma	NS	NS	NA	lung	NA	NSCLC	NSCLC_adenocarcinoma	278	89.942	NCI-H1781	LUAD	Lung:NSCLC_Adeno	2.51	Lung	NA	NA	1	Caucasian	1	Metastasis	Female	pleura	NS	NS	NS	Non-Small Cell Lung Cancer (NSCLC), Adenocarcinoma	NA	9.3	lung_NSC
ccle_broad_2019	MHHCALL3_HAEMATOPOIETIC_AND_LYMPHOID_TISSUE	NCIH1836_LUNG	52	CCLE	Small Cell Lung Cancer	Small Cell Lung Cancer	ATCC	Mixed Line	ACH-000559	NA	183.9	NA	Caucasian	0.4777	5%DMSO	1	NA	DMEM:HAM's F12 1:1 + 5 % FBS	Carcinoma	small_cell_carcinoma	NS	NS	NA	lung	NA	SCLC	NA	508	NA	NCI-H1836	SCLC	Lung:SCLC	3.07	Lung	NA	NA	0.99	Caucasian	1	Primary	Male	NA	NS	NS	NS	Small Cell Lung Cancer (SCLC)	.005 mg/ml insulin, .01 mg/ml transferrin, 30nM sodium selenite, 10 nM hydrocortisone, 10 nM beta estradiol, 10 mM HEPES, 2 mM L-glutamine	17.3333	lung_small_cell
ccle_broad_2019	MDAMB361_BREAST	NCIH1838_LUNG	NA	CCLE	Non-Small Cell Lung Cancer	Lung Adenocarcinoma	ATCC	ADHERENT	ACH-000733	NA	72	NA	Caucasian	0.6859	5% DMSO	2	NA	RPMI-1640+10%FBS	Carcinoma	non_small_cell_carcinoma	NS	NS	NA	lung	NA	NSCLC	NSCLC_adenocarcinoma	588	152.944	NCI-H1838	LUAD	Lung:NSCLC_Adeno	2.96	Lung	NA	NA	1	NA	1	Primary	Female	NA	NS	NS	NS	Non-Small Cell Lung Cancer (NSCLC), Adenocarcinoma	NA	19.7333	lung_NSC
ccle_broad_2019	HCC1599_BREAST	NCIH1869_LUNG	58	CCLE	Non-Small Cell Lung Cancer	Lung Squamous Cell Carcinoma	ATCC	Adherent	ACH-000894	NA	207.3	NA	Caucasian	0.6517	5%DMSO	2	NA	RPMI 1640+10%FBS	Carcinoma	squamous_cell_carcinoma	NS	NS	NA	lung	NA	NSCLC	NSCLC_squamous	378	426	NCI-H1869	LUSC	Lung:NSCLC_Squamous	3.99	Lung	NA	NA	1	Caucasian	1	Metastasis	Male	pleura	NS	NS	NS	Non-Small Cell Lung Cancer (NSCLC), Squamous Cell Carcinoma	NA	12.7	lung_NSC
ccle_broad_2019	GI1_CENTRAL_NERVOUS_SYSTEM	NCIH187_LUNG	NA	NA	Small Cell Lung Cancer	Small Cell Lung Cancer	NA	NA	ACH-001136	NA	NA	NA	NA	NA	NA	NA	NA	NA	NA	NA	NA	NA	NA	lung	NA	SCLC	NA	678	NA	NA	SCLC	NA	NA	NA	NA	NA	NA	NA	1	NA	NA	NA	NA	NA	NA	Small Cell Lung Cancer (SCLC)	NA	22.5667	NA
ccle_broad_2019	KMS11_HAEMATOPOIETIC_AND_LYMPHOID_TISSUE	NCIH1944_LUNG	62	CCLE	Non-Small Cell Lung Cancer	Lung Adenocarcinoma	ATCC	Adherent	ACH-000414	NA	70.1	NA	Caucasian	0.1886	5%DMSO	0	NA	RPMI+10%FBS	Carcinoma	non_small_cell_carcinoma	NS	NS	NA	lung	NA	NSCLC	NSCLC_adenocarcinoma	467	111.63	NCI-H1944	LUAD	Lung:NSCLC_Adeno	2.19	Lung	15	128c	1	Caucasian	1	Metastasis	Female	soft_tissue	NS	NS	NS	Non-Small Cell Lung Cancer (NSCLC), Adenocarcinoma	NA	15.6667	lung_NSC
ccle_broad_2019	SW1783_CENTRAL_NERVOUS_SYSTEM	NCIH1993_LUNG	NA	NA	Non-Small Cell Lung Cancer	Lung Adenocarcinoma	NA	NA	ACH-001137	NA	NA	NA	NA	NA	NA	NA	NA	NA	NA	NA	NA	NA	NA	lung	NA	NSCLC	NSCLC_adenocarcinoma	515	NA	NA	LUAD	NA	NA	NA	NA	NA	NA	NA	1	NA	NA	NA	NA	NA	NA	Non-Small Cell Lung Cancer (NSCLC), Adenocarcinoma	NA	17.2	NA
ccle_broad_2019	NCIH2066_LUNG	NCIH2009_LUNG	68	CCLE	Non-Small Cell Lung Cancer	Lung Adenocarcinoma	ATCC	NA	ACH-000886	lung_cancer	53.7	NA	Caucasian	0.4561	5%DMSO	1	NA	DMEM:HAM's F12 1:1 +5% FBS	Carcinoma	adenocarcinoma	NS	NS	NA	lung	NA	NSCLC	NSCLC_adenocarcinoma	887	295.745	NCI-H2009	LUAD	Lung:NSCLC_Adeno	2.36	Lung	19	129c	1	Caucasian	1	Metastasis	Female	lymph_node	NS	NS	NS	Non-Small Cell Lung Cancer (NSCLC), Adenocarcinoma	0.005 mg/ml Insulin, 0.01 mg/ml transferrin, 30 nM sodium selenite, 10 nM hydrocortisone, 10 nM beta estradiol, 10 mM HEPES, 1 mM L-glutamine	29.7333	lung_NSC
ccle_broad_2019	FADU_UPPER_AERODIGESTIVE_TRACT	NCIH2030_LUNG	NA	CCLE	Non-Small Cell Lung Cancer	Lung Adenocarcinoma	ATCC	adherent; epithelial	ACH-000521	NA	57.4	NA	Caucasian	0.5965	5% DMSO	1	NA	RPMI-1640+10%FBS	Carcinoma	non_small_cell_carcinoma	NS	NS	NA	lung	NA	NSCLC	NSCLC_adenocarcinoma	354	113.245	NCI-H2030	LUAD	Lung:NSCLC_Adeno	2.12	Lung	18	130c	1	NA	1	Metastasis	Male	lymph_node	NS	NS	NS	Non-Small Cell Lung Cancer (NSCLC), Adenocarcinoma	NA	12	lung_NSC
ccle_broad_2019	NCIH661_LUNG	NCIH2066_LUNG	70	CCLE	Small Cell Lung Cancer	Small Cell Lung Cancer	ATCC	NA	ACH-000727	NA	80.3	NA	Caucasian	0.3875	5%DMSO	1	NA	DMEM:HAM's F12 1:1 (ATCC catalog # 30-2006) + 5% FBS	Carcinoma	small_cell_carcinoma	NS	NS	NA	lung	NA	SCLC	NA	607	161.43	NCI-H2066	SCLC	Lung:SCLC	2.27	Lung	14	128c	1	Caucasian	1	Primary	Female	NA	NS	NS	NS	Small Cell Lung Cancer (SCLC)	.005 mg/ml insulin, .01 mg/ml transferrin, 30nM sodium selenite, 10 nM hydrocortisone, 10 nM beta estradiol, 10 mM HEPES, 2 mM L-glutamine	20.3667	lung_small_cell
ccle_broad_2019	SUPHD1_HAEMATOPOIETIC_AND_LYMPHOID_TISSUE	NCIH2081_LUNG	59	CCLE	Small Cell Lung Cancer	Small Cell Lung Cancer	NIBRI	NA	ACH-000394	NA	NA	NA	Caucasian	0.675	NA	1	NA	NA	Carcinoma	small_cell_carcinoma	NS	NS	NA	lung	NA	SCLC	NA	445	111.399	NCI-H2081	SCLC	Lung:SCLC	3.09	Lung	NA	NA	1	Caucasian	1	Metastasis	Female	pleura	NS	NS	NS	Small Cell Lung Cancer (SCLC)	NA	15.0667	lung_small_cell
ccle_broad_2019	NCIH3255_LUNG	NCIH2110_LUNG	NA	CCLE	Non-Small Cell Lung Cancer	Non-Small Cell Lung Cancer	GNF	NA	ACH-000929	NA	NA	NA	African_american	0.6907	NA	1	NA	NA	Carcinoma	non_small_cell_carcinoma	NS	NS	NA	lung	NA	NSCLC	NA	1729	405.949	NCI-H2110	NSCLC	Lung:NSCLC_Others	2.67	Lung	10	127n	0.99	NA	1	Metastasis	NA	pleura	NS	NS	NS	Non-Small Cell Lung Cancer (NSCLC), unspecified	NA	58.1	lung_NSC
ccle_broad_2019	NOMO1_HAEMATOPOIETIC_AND_LYMPHOID_TISSUE	NCIH211_LUNG	50	CCLE	Small Cell Lung Cancer	Small Cell Lung Cancer	ATCC	Suspension	ACH-000639	NA	176	NA	Caucasian	0.6746	5% DMSO	0	NA	RPMI-1640+10%FBS	Carcinoma	small_cell_carcinoma	NS	NS	NA	lung	NA	SCLC	NA	436	144.386	NCI-H211	SCLC	Lung:SCLC	1.92	Lung	NA	NA	1	Caucasian	1	Metastasis	Female	bone_marrow	NS	NS	NS	Small Cell Lung Cancer (SCLC)	NA	14.7	lung_small_cell
ccle_broad_2019	DMS53_LUNG	NCIH2135_LUNG	NA	NA	Non-Small Cell Lung Cancer	Lung Adenocarcinoma	NA	NA	ACH-001363	NA	NA	NA	NA	NA	NA	NA	NA	NA	NA	NA	NA	NA	NA	lung	NA	NSCLC	NA	680	NA	NA	LUAD	NA	NA	NA	NA	NA	NA	NA	1	NA	NA	NA	NA	NA	NA	Non-Small Cell Lung Cancer (NSCLC), unspecified	NA	22.6333	NA
ccle_broad_2019	LS513_LARGE_INTESTINE	NCIH2170_LUNG	NA	CCLE	Non-Small Cell Lung Cancer	Lung Squamous Cell Carcinoma	NA	MIXED	ACH-000481	NA	68.7	NA	Caucasian	0.5654	5%DMSO	1	NA	RPMI1640+10%FBS	Carcinoma	squamous_cell_carcinoma	NS	NS	NA	lung	NA	NSCLC	NSCLC_squamous	389	120.027	NCI-H2170	LUSC	Lung:NSCLC_Squamous	2.91	Lung	12	128c	1	NA	1	Primary	Male	NA	NS	NS	NS	Non-Small Cell Lung Cancer (NSCLC), Squamous Cell Carcinoma	NA	13.1667	lung_NSC
ccle_broad_2019	HPAC_PANCREAS	NCIH2172_LUNG	NA	CCLE	Non-Small Cell Lung Cancer	Non-Small Cell Lung Cancer	ATCC	Adherent	ACH-000924	NA	55	NA	African_american	0.4887	5% DMSO	2	NA	RPMI+10%FBS	Carcinoma	non_small_cell_carcinoma	NS	NS	NA	lung	NA	NSCLC	NA	1479	395.847	NCI-H2172	NSCLC	Lung:NSCLC_Others	4.64	Lung	21	128c	1	NA	1	Primary	Female	NA	NS	NS	NS	Non-Small Cell Lung Cancer (NSCLC), unspecified	NA	49.6333	lung_NSC
ccle_broad_2019	NCIH1838_LUNG	NCIH2227_LUNG	54	CCLE	Small Cell Lung Cancer	Small Cell Lung Cancer	ATCC	mixed	ACH-000610	NA	187.6	NA	Caucasian	0.8996	5%DMSO	1	NA	DMEM:HAM's F12 1:1 +5% FBS	Carcinoma	small_cell_carcinoma	NS	NS	NA	lung	NA	SCLC	NA	463	136.789	NCI-H2227	SCLC	Lung:SCLC	2.52	Lung	NA	NA	1	Caucasian	1	Primary	Male	NA	NS	NS	NS	Small Cell Lung Cancer (SCLC)	0.005 mg/ml Insulin, 0.01 mg/ml transferrin, 30 nM sodium selenite, 10 nM hydrocortisone, 10 nM beta estradiol, 10 mM HEPES, 1 mM L-glutamine	15.5333	lung_small_cell
ccle_broad_2019	LXF289_LUNG	NCIH2286_LUNG	57	CCLE	Small Cell Lung Cancer	Small Cell Lung Cancer	NA	NA	ACH-000912	NA	77.8	NA	Caucasian	0.308	NA	0	NA	NA	Carcinoma	small_cell_carcinoma	NS	NS	NA	lung	NA	SCLC	NA	1408	316.771	NCI-H2286	SCLC	Lung:SCLC	1.86	Lung	19	130n	0.99	Caucasian	1	Primary	Female	NA	NS	NS	NS	Small Cell Lung Cancer (SCLC)	NA	47.5667	lung_small_cell
ccle_broad_2019	KIJK_HAEMATOPOIETIC_AND_LYMPHOID_TISSUE	NCIH2291_LUNG	NA	CCLE	Non-Small Cell Lung Cancer	Lung Adenocarcinoma	ATCC	Adherent , small pools of cells with large extracel. Space	ACH-000718	NA	NA	NA	Caucasian	0.5214	5%DMSO	1	NA	RPMI 1640 +10% FBS	Carcinoma	adenocarcinoma	NS	NS	NA	lung	NA	NSCLC	NSCLC_adenocarcinoma	609	159.012	NCI-H2291	LUAD	Lung:NSCLC_Adeno	2.99	Lung	16	128n	1	NA	1	Metastasis	Male	lymph_node	NS	NS	NS	Non-Small Cell Lung Cancer (NSCLC), Adenocarcinoma	NA	20.4333	lung_NSC
ccle_broad_2019	SLR25_KIDNEY	NCIH2342_LUNG	55	CCLE	Non-Small Cell Lung Cancer	Lung Adenocarcinoma	ATCC	mix	ACH-000951	NA	324.8	NA	Caucasian	0.6101	5 % DMSO	2	NA	DMEM:F12(1:1) + 10%FBS	Carcinoma	adenocarcinoma	NS	NS	NA	lung	NA	NSCLC	NSCLC_adenocarcinoma	2226	508.104	NCI-H2342	LUAD	Lung:NSCLC_Adeno	4.55	Lung	NA	NA	1	Caucasian	1	Primary	Male	NA	NS	NS	NS	Non-Small Cell Lung Cancer (NSCLC), Adenocarcinoma	.005 mg/ml insulin, .01 mg/ml transferrin, 30nM sodium selenite, 10 nM hydrocortisone, 10 nM beta estradiol, 2 mM L-glutamine	74.5667	lung_NSC
ccle_broad_2019	NCIH2106_LUNG	NCIH2347_LUNG	54	CCLE	Non-Small Cell Lung Cancer	Lung Adenocarcinoma	ATCC	Mixed, majority adherent	ACH-000875	lung_cancer	181.8	NA	Caucasian	0.522	5%DMSO	0	NA	RPMI 1640 +10% FBS	Carcinoma	adenocarcinoma	NS	NS	NA	lung	NA	NSCLC	NSCLC_adenocarcinoma	916	250.704	NCI-H2347	LUAD	Lung:NSCLC_Adeno	2.06	Lung	NA	NA	1	Caucasian	1	Primary	Female	NA	NS	NS	NS	Non-Small Cell Lung Cancer (NSCLC), Adenocarcinoma	NA	30.5667	lung_NSC
ccle_broad_2019	KYSE410_OESOPHAGUS	NCIH23_LUNG	51	CCLE	Non-Small Cell Lung Cancer	Lung Adenocarcinoma	ATCC	adherent	ACH-000900	non_small_cell_lung_cancer	58.6	NA	African_american	0.7685	5% DMSO	1	NA	RPMI 1640 + 10% FBS	Carcinoma	non_small_cell_carcinoma	NS	NS	NA	lung	NA	NSCLC	NSCLC_adenocarcinoma	1095	261.733	NCI-H23	LUAD	Lung:NSCLC_Adeno	2.56	Lung	20	129c	1	African_American	1	Primary	Male	NA	NS	NS	NS	Non-Small Cell Lung Cancer (NSCLC), Adenocarcinoma	NA	37.1	lung_NSC
ccle_broad_2019	PECAPJ15_UPPER_AERODIGESTIVE_TRACT	NCIH2731_PLEURA	NA	NA	Mesothelioma	Pleural Mesothelioma	NA	NA	ACH-002129	NA	NA	NA	NA	NA	NA	NA	NA	NA	NA	NA	NA	NA	NA	lung	NA	mesothelioma	NA	173	NA	NA	PLMESO	NA	NA	NA	NA	NA	NA	NA	1	NA	NA	NA	NA	NA	NA	Mesothelioma	NA	5.86667	NA
ccle_broad_2019	KARPAS620_HAEMATOPOIETIC_AND_LYMPHOID_TISSUE	NCIH28_PLEURA	48	CCLE	Mesothelioma	Pleural Mesothelioma	ATCC	adherent	ACH-000648	NA	81.2	NA	African_american	0.5526	10% DMSO	1	NA	RPMI+10%FBS	Mesothelioma	NS	NS	NS	NA	lung	NA	mesothelioma	NA	293	144.071	NCI-H28	PLMESO	Lung:Mesothelioma	3.94	Pleura	NA	NA	1	Caucasian	1	Metastasis	Male	pleura	NS	NS	NS	Mesothelioma	NA	9.93333	mesothelioma
ccle_broad_2019	MORCPR_LUNG	NCIH3122_LUNG	NA	NA	Non-Small Cell Lung Cancer	Lung Adenocarcinoma	NA	NA	ACH-000337	NA	NA	NA	NA	NA	NA	NA	NA	NA	NA	NA	NA	NA	NA	lung	NA	NSCLC	NSCLC_adenocarcinoma	326	NA	NA	LUAD	NA	NA	NA	NA	NA	NA	NA	1	NA	NA	NA	NA	NA	NA	Non-Small Cell Lung Cancer (NSCLC), Adenocarcinoma	NA	10.8333	NA
ccle_broad_2019	MIAPACA2_PANCREAS	NCIH3255_LUNG	NA	CCLE	Non-Small Cell Lung Cancer	Lung Adenocarcinoma	NIBRI	NA	ACH-000109	NA	NA	NA	Caucasian	0.5884	NA	2	NA	NA	Carcinoma	adenocarcinoma	NS	NS	NA	lung	NA	NSCLC	NSCLC_adenocarcinoma	266	87.004	NCI-H3255	LUAD	Lung:NSCLC_Adeno	6.75	Lung	13	128n	0.97	NA	1	Primary	NA	NA	NS	NS	NS	Non-Small Cell Lung Cancer (NSCLC), Adenocarcinoma	NA	8.93333	lung_NSC
ccle_broad_2019	HDLM2_HAEMATOPOIETIC_AND_LYMPHOID_TISSUE	NCIH345_LUNG	NA	NA	Small Cell Lung Cancer	Small Cell Lung Cancer	NA	NA	ACH-001364	NA	NA	NA	NA	NA	NA	NA	NA	NA	NA	NA	NA	NA	NA	lung	NA	SCLC	NA	701	NA	NA	SCLC	NA	NA	NA	NA	NA	NA	NA	1	NA	NA	NA	NA	NA	NA	Small Cell Lung Cancer (SCLC)	NA	23.3333	NA
ccle_broad_2019	RERFLCAD2_LUNG	NCIH358_LUNG	NA	CCLE	Non-Small Cell Lung Cancer	Lung Adenocarcinoma	ATCC	adherenet	ACH-000860	bronchioalveolar_carcinoma; non-small_cell lung_cancer	73.9	NA	Caucasian	0.5624	5%DMSO	1	NA	RPMI+10%FBS	Carcinoma	bronchioloalveolar_adenocarcinoma	NS	NS	NA	lung	NA	NSCLC	NSCLC_adenocarcinoma	1231	218.724	NCI-H358	LUAD	Lung:NSCLC_Adeno	3.46	Lung	6	126	0.98	NA	1	Primary	Male	NA	NS	NS	NS	Non-Small Cell Lung Cancer (NSCLC), Adenocarcinoma	NA	41.4667	lung_NSC
ccle_broad_2019	MCF7_BREAST	NCIH441_LUNG	NA	CCLE	Non-Small Cell Lung Cancer	Lung Adenocarcinoma	ATCC	Adherent; DT=58hrs	ACH-000638	NA	279	58	Caucasian	0.6131	5% DMSO	1	NA	RPMI-1640+10%FBS	Carcinoma	adenocarcinoma	NS	NS	NA	lung	NA	NSCLC	NSCLC_adenocarcinoma	580	131.333	NCI-H441	LUAD	Lung:NSCLC_Adeno	2.73	Lung	15	129n	1	NA	1	Metastasis	NA	pericardial_effusion	NS	NS	NS	Non-Small Cell Lung Cancer (NSCLC), Adenocarcinoma	NA	19.3667	lung_NSC
ccle_broad_2019	DOHH2_HAEMATOPOIETIC_AND_LYMPHOID_TISSUE	NCIH446_LUNG	61	CCLE	Small Cell Lung Cancer	Small Cell Lung Cancer	ATCC	Mixed; adherent and suspension	ACH-000800	NA	294	NA	Caucasian	0.5109	5% DMSO	1	NA	RPMI-1640+10%FBS	Carcinoma	small_cell_carcinoma	NS	NS	NA	lung	NA	SCLC	NA	956	177.01	NCI-H446	SCLC	Lung:SCLC	3.16	Lung	38	130n	1	Caucasian	1	Metastasis	Male	pleura	NS	NS	NS	Small Cell Lung Cancer (SCLC)	NA	32.1	lung_small_cell
ccle_broad_2019	PANC0403_PANCREAS	NCIH508_LARGE_INTESTINE	55	CCLE	Colorectal Cancer	Colorectal Adenocarcinoma	NIBRI	NA	ACH-000360	NA	NA	NA	Caucasian	0.4813	NA	0	NA	NA	Carcinoma	adenocarcinoma	NS	NS	NA	colorectal	NA	caecum_adenocarcinoma	NA	318	94.0312	NCI-H508	COADREAD	Colorectal:Carcinoma	2.31	Large_Intestine	NA	NA	0.99	Caucasian	1	Metastasis	Male	abdominal_wall	caecum	NS	NS	Caecum Adenocarcinoma	NA	10.7333	colorectal
ccle_broad_2019	SF172_CENTRAL_NERVOUS_SYSTEM	NCIH510_LUNG	56	CCLE	Small Cell Lung Cancer	Small Cell Lung Cancer	ATCC	mixed line	ACH-000871	NA	979	NA	Caucasian	0.6663	5% DMSO	1	NA	F-12K ATCC + 10% FBS	Carcinoma	small_cell_carcinoma	NS	NS	NA	lung	NA	SCLC	NA	1180	259.732	NCI-H510	SCLC	Lung:SCLC	2.77	Lung	NA	NA	0.99	Caucasian	1	Primary	Male	NA	NS	NS	NS	Small Cell Lung Cancer (SCLC)	NA	39.5	lung_small_cell
ccle_broad_2019	LOXIMVI_SKIN	NCIH513_PLEURA	NA	NA	Mesothelioma	Pleural Mesothelioma	NA	NA	ACH-002341	NA	NA	NA	NA	NA	NA	NA	NA	NA	NA	NA	NA	NA	NA	lung	NA	NSCLC	NSCLC_adenosquamous	1997	NA	NA	PLMESO	NA	NA	NA	NA	NA	NA	NA	1	NA	NA	NA	NA	NA	NA	Non-Small Cell Lung Cancer (NSCLC), Adenosquamous Carcinoma	NA	67.2667	NA
ccle_broad_2019	MEWO_SKIN	NCIH596_LUNG	73	CCLE	Non-Small Cell Lung Cancer	Lung Adenosquamous Carcinoma	ATCC	adherent	ACH-000628	NA	156.9	NA	Caucasian	0.5852	5% DMSO	1	NA	RPMI-1640+10% FBS	Carcinoma	mixed_adenosquamous_carcinoma	NS	NS	NA	lung	NA	NSCLC	NSCLC_adenosquamous	406	130.023	NCI-H596	LUAS	Lung:NSCLC_Adeno	3.1	Lung	NA	NA	1	Caucasian	1	Primary	Male	NA	NS	NS	NS	Non-Small Cell Lung Cancer (NSCLC), Adenosquamous Carcinoma	NA	13.7	lung_NSC
ccle_broad_2019	NCIH1435_LUNG	NCIH630_LARGE_INTESTINE	NA	NA	Colorectal Cancer	Colorectal Adenocarcinoma	NA	NA	ACH-002287	NA	NA	NA	NA	NA	NA	NA	NA	NA	NA	NA	NA	NA	NA	colorectal	NA	colorectal_adenocarcinoma	NA	2247	NA	NA	COADREAD	NA	NA	NA	NA	NA	NA	NA	1	NA	NA	NA	NA	NA	NA	Colorectal Carcinoma	NA	75.4	NA
ccle_broad_2019	HCC1500_BREAST	NCIH647_LUNG	56	CCLE	Non-Small Cell Lung Cancer	Lung Adenosquamous Carcinoma	ATCC	Adherent	ACH-000378	NA	68.6	NA	Caucasian	0.5329	5%DMSO	2	NA	RPMI-1640+10% FBS	Carcinoma	mixed_adenosquamous_carcinoma	NS	NS	NA	lung	NA	NSCLC	NSCLC_adenosquamous	345	113.241	NCI-H647	LUAS	Lung:NSCLC_Adeno	3.31	Lung	35	127c	1	Caucasian	1	Metastasis	Male	pleura	NS	NS	NS	Non-Small Cell Lung Cancer (NSCLC), Adenosquamous Carcinoma	NA	11.5333	lung_NSC
ccle_broad_2019	CI1_HAEMATOPOIETIC_AND_LYMPHOID_TISSUE	NCIH650_LUNG	NA	CCLE	Non-Small Cell Lung Cancer	Lung Adenocarcinoma	ATCC	Mixed cells	ACH-000945	NA	90.6	NA	Caucasian	0.5326	5% DMSO	2	NA	DMEM:F12	Carcinoma	bronchioloalveolar_adenocarcinoma	NS	NS	NA	lung	NA	NSCLC	NSCLC_adenocarcinoma	2522	436.1	NCI-H650	LUAD	Lung:NSCLC_Adeno	4.62	Lung	30	130n	1	NA	1	Metastasis	Male	lymph_node	NS	NS	NS	Non-Small Cell Lung Cancer (NSCLC), Adenocarcinoma	plethora; see sheet	84.7333	lung_NSC
ccle_broad_2019	SNUC5_LARGE_INTESTINE	NCIH661_LUNG	43	CCLE	Non-Small Cell Lung Cancer	Large Cell Lung Carcinoma	ATCC	adherent	ACH-000853	large_cell_lung_cancer	59.5	NA	Caucasian	0.5742	5%DMSO	0	NA	RPMI 1640+10%FBS	Carcinoma	large_cell_carcinoma	NS	NS	NA	lung	NA	NSCLC	NSCLC_large_cell	811	209.126	NCI-H661	LCLC	Lung:NSCLC_Large_Cell	1.35	Lung	17	129c	1	Caucasian	1	Metastasis	Male	lymph_node	NS	NS	NS	Non-Small Cell Lung Cancer (NSCLC), Large Cell Carcinoma	NA	27.4667	lung_NSC
ccle_broad_2019	SH4_SKIN	NCIH720_LUNG	NA	NA	Non-Small Cell Lung Cancer	Lung Carcinoid	NA	NA	ACH-002174	NA	NA	NA	NA	NA	NA	NA	NA	NA	NA	NA	NA	NA	NA	lung	NA	lung_carcinoid	NA	307	NA	NA	LUCA	NA	NA	NA	NA	NA	NA	NA	1	NA	NA	NA	NA	NA	NA	Carcinoid	NA	10.5333	NA
ccle_broad_2019	TC32_BONE	NCIH727_LUNG	65	CCLE	Non-Small Cell Lung Cancer	Lung Carcinoid	ATCC	adherent	ACH-000775	NA	65.6	NA	Caucasian	0.7677	5%DMSO	1	NA	RPMI 1640 +10% FBS	Carcinoid-Endocrine_Tumour	NS	NS	NS	NA	lung	NA	lung_carcinoid	NA	585	165.177	NCI-H727	LUCA	Endocrine	2.69	Lung	NA	NA	0.99	Caucasian	1	Primary	Female	NA	bronchus	NS	NS	Carcinoid	NA	19.5667	other
ccle_broad_2019	ISHIKAWAHERAKLIO02ER_ENDOMETRIUM	NCIH747_LARGE_INTESTINE	69	CCLE	Colorectal Cancer	Colorectal Adenocarcinoma	NIBRI	NA	ACH-000403	NA	NA	NA	Caucasian	0.6423	NA	1	NA	NA	Carcinoma	adenocarcinoma	NS	NS	NA	colorectal	NA	colorectal_adenocarcinoma	NA	185	123.081	NCI-H747	COADREAD	Colorectal:Carcinoma	3.1	Large_Intestine	16	128c	1	Caucasian	1	Metastasis	Male	lymph_node	caecum	NS	NS	Adenocarcinoma	NA	6.3	colorectal
ccle_broad_2019	MELHO_SKIN	NCIH748_LUNG	NA	NA	Small Cell Lung Cancer	Small Cell Lung Cancer	NA	NA	ACH-002176	NA	NA	NA	NA	NA	NA	NA	NA	NA	NA	NA	NA	NA	NA	lung	NA	SCLC	NA	581	NA	NA	SCLC	NA	NA	NA	NA	NA	NA	NA	1	NA	NA	NA	NA	NA	NA	Small Cell Lung Cancer (SCLC)	NA	19.5	NA
ccle_broad_2019	CADOES1_BONE	NCIH810_LUNG	51	CCLE	Non-Small Cell Lung Cancer	Large Cell Lung Carcinoma	GNF	NA	ACH-000789	NA	NA	NA	African_american	0.8683	NA	1	NA	NA	Carcinoma	large_cell_carcinoma	NS	NS	NA	lung	NA	NSCLC	NSCLC_large_cell	703	172.25	NCI-H810	LCLC	Lung:NSCLC_Large_Cell	2.62	Lung	NA	NA	1	African_American	1	Primary	Male	NA	NS	NS	NS	Non-Small Cell Lung Cancer (NSCLC), Large Cell Carcinoma	NA	23.5333	lung_NSC
ccle_broad_2019	MDAMB415_BREAST	NCIH835_LUNG	NA	NA	Non-Small Cell Lung Cancer	Lung Carcinoid	NA	NA	ACH-002177	NA	NA	NA	NA	NA	NA	NA	NA	NA	NA	NA	NA	NA	NA	lung	NA	lung_carcinoid	NA	645	NA	NA	LUCA	NA	NA	NA	NA	NA	NA	NA	1	NA	NA	NA	NA	NA	NA	Carcinoid	NA	21.6333	NA
ccle_broad_2019	HCC1569_BREAST	NCIH847_LUNG	NA	NA	Small Cell Lung Cancer	Small Cell Lung Cancer	NA	NA	ACH-001365	NA	NA	NA	NA	NA	NA	NA	NA	NA	NA	NA	NA	NA	NA	lung	NA	SCLC	NA	301	NA	NA	SCLC	NA	NA	NA	NA	NA	NA	NA	1	NA	NA	NA	NA	NA	NA	Small Cell Lung Cancer (SCLC)	NA	10.0333	NA
ccle_broad_2019	MDST8_LARGE_INTESTINE	NCIH929_HAEMATOPOIETIC_AND_LYMPHOID_TISSUE	62	CCLE	Mature B-Cell Neoplasms	Plasma Cell Myeloma	NA	Suspension	ACH-000050	multiple_myeloma	97.2	NA	Caucasian	0.3258	5%DMSO	0	NA	RPMI1640+10%FBS	Lymphoid_Neoplasm	plasma_cell_myeloma	NS	NS	NA	plasma_cell	NA	multiple_myeloma	plasmacytoma	254	74.6371	NCI-H929	PCM	Lymphoma:Multiple_Myeloma	2.06	Haematopoietic_And_Lymphoid_Tissue	42	128c	1	Caucasian	1	Metastasis	Female	pleura	NS	NS	NS	Multiple Myeloma, plasmacytoma	NA	8.76667	multiple_myeloma
ccle_broad_2019	SNU175_LARGE_INTESTINE	NCIN87_STOMACH	NA	CCLE	Esophagogastric Cancer	Stomach Adenocarcinoma	NA	Epithelial adherent	ACH-000427	NA	76.7	NA	African_american	0.6117	5%DMSO	0	NA	RPMI1640+10%FBS	Carcinoma	NS	NS	NS	NA	gastric	NA	gastric_adenocarcinoma	tubular	287	111.339	NCI-N87	STAD	Gastric:Carcinoma	1.86	Stomach	26	128c	1	NA	1	Metastasis	Male	liver	NS	NS	NS	Adenocarcinoma, tubular	NA	9.96667	stomach
ccle_broad_2019	DOV13_OVARY	NIHOVCAR3_OVARY	60	CCLE	Ovarian Cancer	High-Grade Serous Ovarian Cancer	ATCC	adherenet; epithelial	ACH-000001	ovarian_cancer	NA	NA	Caucasian	0.5871	5%DMSO	1	NA	RPMI+20%FBS	Carcinoma	NS	NS	NS	NA	ovary	NA	ovary_adenocarcinoma	high_grade_serous	215	83.807	NIH:OVCAR-3	HGSOC	Ovary:Carcinoma	3.52	Ovary	33	129c	1	Caucasian	1	Metastasis	Female	ascites	NS	NS	NS	Adenocarcinoma, high grade serous	NA	7.33333	ovary
ccle_broad_2019	RPMI7951_SKIN	NK92MI_HAEMATOPOIETIC_AND_LYMPHOID_TISSUE	NA	NA	T-Lymphoblastic Leukemia/Lymphoma	Natural Killer (NK) Cell Lymphoblastic Leukemia/Lymphoma	NA	NA	ACH-002289	NA	NA	NA	NA	NA	NA	NA	NA	NA	NA	NA	NA	NA	NA	blood	NA	NKC	NA	203	NA	NA	NKCLL	NA	NA	NA	NA	NA	NA	NA	1	NA	NA	NA	NA	NA	NA	Natural Killer Cell Lymphoblastic Leukemia/Lymphoma	NA	6.73333	NA
ccle_broad_2019	SW48_LARGE_INTESTINE	NKM1_HAEMATOPOIETIC_AND_LYMPHOID_TISSUE	NA	NA	Leukemia	Acute Myeloid Leukemia	NA	NA	ACH-002290	NA	NA	NA	NA	NA	NA	NA	NA	NA	NA	NA	NA	NA	NA	blood	NA	AML	NA	263	NA	NA	AML	NA	NA	NA	NA	NA	NA	NA	1	NA	NA	NA	NA	NA	NA	Acute Myelogenous Leukemia (AML)	NA	8.76667	NA
ccle_broad_2019	HSC3_UPPER_AERODIGESTIVE_TRACT	NOMO1_HAEMATOPOIETIC_AND_LYMPHOID_TISSUE	31	CCLE	Leukemia	Acute Myeloid Leukemia	HSRRB	NA	ACH-000168	NA	66.5	NA	Asian	0.177	NA	0	NA	NA	Haematopoietic_Neoplasm	acute_myeloid_leukaemia	M5	NS	NA	blood	NA	AML	M5	224	120.115	NOMO-1	AML	Leukemia:AML	2.09	Haematopoietic_And_Lymphoid_Tissue	NA	NA	1	NA	1	Primary	Female	NA	NS	NS	NS	Acute Myelogenous Leukemia (AML), M5 (Eosinophilic/Monocytic)	NA	7.73333	AML
ccle_broad_2019	OE19_OESOPHAGUS	NUGC3_STOMACH	72	CCLE	Esophagogastric Cancer	Stomach Adenocarcinoma	JHSF	Epithelial-like	ACH-000911	NA	34.2	NA	Asian	0.837	5%DMSO	1	NA	RPMI1640+10%FBS	Carcinoma	NS	NS	NS	NA	gastric	NA	gastric_adenocarcinoma	NA	1196	334.91	NUGC-3	STAD	Gastric:Carcinoma	2.45	Stomach	25	128c	1	NA	1	Primary	Male	NA	NS	NS	NS	Adenocarcinoma	NA	40.1333	stomach
ccle_broad_2019	TM31_CENTRAL_NERVOUS_SYSTEM	NUGC4_STOMACH	35	CCLE	Esophagogastric Cancer	Signet Ring Cell Carcinoma of the Stomach	GNF	NA	ACH-000674	NA	NA	NA	Asian	0.8515	NA	0	japan	NA	Carcinoma	signet_ring_adenocarcinoma	NS	NS	NA	gastric	NA	gastric_adenocarcinoma	diffuse_gastric	410	175.016	NUGC-4	SSRCC	Gastric:Carcinoma	2.44	Stomach	NA	NA	1	Asian	1	Metastasis	Female	lymph_node	NS	NS	NS	Adenocarcinoma	NA	13.7333	stomach
ccle_broad_2019	SKLU1_LUNG	OAW42_OVARY	NA	CCLE	Ovarian Cancer	Ovarian Epithelial Tumor	ECACC	Epithelial Adherent	ACH-000704	ovarian_cancer	50	NA	Caucasian	0.567	NA	1	NA	DMEM+10%FBS	Carcinoma	NS	NS	NS	NA	ovary	NA	ovary_carcinoma	NA	230	189.444	OAW42	OVT	Ovary:Carcinoma	3.78	Ovary	NA	NA	1	NA	1	Metastasis	Female	ascites	NS	NS	NS	Carcinoma	2mM L-Glutamine, 20 IU/L Bovine Insuline	7.56667	ovary
ccle_broad_2019	EW8_BONE	OC314_OVARY	39	CCLE	Ovarian Cancer	Clear Cell Ovarian Cancer	ICLC	Epithelial-like grown in monolayer	ACH-000962	NA	41.8	NA	Caucasian	0.2585	5	1	NA	RPMI+10%FBS	Carcinoma	serous_carcinoma	NS	NS	NA	ovary	NA	ovary_adenocarcinoma	clear_cell	2513	532.817	OC 314	CCOV	Ovary:Carcinoma	2.95	Ovary	NA	NA	0.99	NA	1	Metastasis	Female	ascites	NS	NS	NS	Cystadenocarcinoma, clear cell	2mM L-glutamine	84.2	ovary
ccle_broad_2019	HS729_SOFT_TISSUE	OCIAML2_HAEMATOPOIETIC_AND_LYMPHOID_TISSUE	65	CCLE	Leukemia	Acute Myeloid Leukemia	DSMZ	single, round to oval cells in suspention	ACH-000113	NA	NA	~ 30-50 hrs	Caucasian	0.1649	NA	0	NA	80-90% RPMI 1640 +10-20% h. i. FBS	Haematopoietic_Neoplasm	acute_myeloid_leukaemia	M4	NS	NA	blood	NA	AML	M4	176	102.964	OCI-AML2	AML	Leukemia:AML	2.15	Haematopoietic_And_Lymphoid_Tissue	NA	NA	0.99	NA	1	Primary	Male	NA	NS	NS	NS	Acute Myelogenous Leukemia (AML), M4 (Myelomonocytic)	NA	5.86667	AML
ccle_broad_2019	NCIH2170_LUNG	OCIAML3_HAEMATOPOIETIC_AND_LYMPHOID_TISSUE	57	CCLE	Leukemia	Acute Myeloid Leukemia	DSMZ	single, mostly round cells growing in suspention	ACH-000336	NA	70.4	~ 35-40 hrs	Caucasian	0.1645	NA	0	NA	80% alpha-MEM + 20% h. i. FBS	Haematopoietic_Neoplasm	acute_myeloid_leukaemia	M4	NS	NA	blood	NA	AML	M4	169	96.1995	OCI-AML3	AML	Leukemia:AML	2.15	Haematopoietic_And_Lymphoid_Tissue	NA	NA	1	NA	1	Primary	Male	NA	NS	NS	NS	Acute Myelogenous Leukemia (AML), M4 (Myelomonocytic)	NA	5.63333	AML
ccle_broad_2019	LNCAPCLONEFGC_PROSTATE	OCIM1_HAEMATOPOIETIC_AND_LYMPHOID_TISSUE	62	CCLE	Leukemia	Acute Myeloid Leukemia	DSMZ	round cells growind singly in suspention	ACH-000751	NA	NA	~ 30 hrs	Caucasian	0.4293	NA	1	NA	80-90% Iscove's MDM +10-20% h.i. FBS	Haematopoietic_Neoplasm	acute_myeloid_leukaemia	M6	NS	NA	blood	NA	AML	M6	320	171.079	OCI-M1	AML	Leukemia:AML	3.32	Haematopoietic_And_Lymphoid_Tissue	NA	NA	0.98	NA	1	Primary	NA	NA	NS	NS	NS	Acute Myelogenous Leukemia (AML), M6 (Erythroleukemia)	NA	10.7	AML
ccle_broad_2019	LN18_CENTRAL_NERVOUS_SYSTEM	OCUM1_STOMACH	38	CCLE	Esophagogastric Cancer	Diffuse Type Stomach Adenocarcinoma	NIBRI	NA	ACH-000247	NA	NA	NA	Asian	0.3763	NA	0	japan	NA	Carcinoma	diffuse_adenocarcinoma	NS	NS	NA	gastric	NA	gastric_adenocarcinoma	diffuse_gastric	297	133.868	OCUM-1	DSTAD	Gastric:Carcinoma	2.35	Stomach	39	129c	1	Asian	1	Primary	Female	NA	NS	NS	NS	Adenocarcinoma	NA	10.1	stomach
ccle_broad_2019	TT_THYROID	OE19_OESOPHAGUS	72	CCLE	Esophagogastric Cancer	Esophageal Squamous Cell Carcinoma	HPACC	AHERENT EPITHELIAL;	ACH-000679	NA	78.3	NA	Caucasian	0.8988	5%DMSO	1	NA	RPMI-1640+10%FBS	Carcinoma	adenocarcinoma	NS	NS	NA	esophagus	NA	esophagus_squamous	laryngeal	319	153.313	OE19	ESCC	Oesophagus:Carcinoma	2.69	Oesophagus	NA	NA	1	NA	1	Primary	Male	NA	lower_third	NS	NS	Squamous Cell Carcinoma	2mM l-GLUTAMINE	10.7667	esophagus
ccle_broad_2019	SW1417_LARGE_INTESTINE	OE21_OESOPHAGUS	74	CCLE	Esophagogastric Cancer	Esophageal Squamous Cell Carcinoma	HPACC	ADHERENT EPITHELIAL;	ACH-000544	oesophageal squamous cell carcinoma	59	NA	Caucasian	0.6199	5%DMSO	1	NA	RPMI-1640+10% FBS	Carcinoma	squamous_cell_carcinoma	NS	NS	NA	esophagus	NA	esophagus_squamous	NA	266	108.461	OE21	ESCC	Oesophagus:Carcinoma	3.22	Oesophagus	NA	NA	1	NA	1	Primary	Male	NA	NS	NS	NS	Squamous Cell Carcinoma	2mM L-GLUTAMINE	8.93333	esophagus
ccle_broad_2019	L1236_HAEMATOPOIETIC_AND_LYMPHOID_TISSUE	OE33_OESOPHAGUS	73	CCLE	Esophagogastric Cancer	Esophageal Adenocarcinoma	HPACC	EPITHELIAL, ADHERENT	ACH-000383	NA	61.3	NA	Caucasian	0.4923	5%DMSO	1	NA	RPMI-1640+10% FBS	Other	metaplasia	NS	NS	NA	esophagus	NA	esophagus_adenocarcinoma	NA	236	99.5569	OE33	ESCA	Oesophagus:Benign	2.54	Oesophagus	10	129n	1	Caucasian	1	Primary	Female	NA	lower_third	NS	NS	Adenocarcinoma	2mM l-GLUTAMINE	7.93333	esophagus
ccle_broad_2019	HUT102_HAEMATOPOIETIC_AND_LYMPHOID_TISSUE	OSC20_UPPER_AERODIGESTIVE_TRACT	NA	NA	Head and Neck Cancer	Head and Neck Squamous Cell Carcinoma	NA	NA	ACH-001626	NA	NA	NA	NA	NA	NA	NA	NA	NA	NA	NA	NA	NA	NA	upper_aerodigestive	NA	upper_aerodigestive_squamous	NA	291	NA	NA	HNSC	NA	NA	NA	NA	NA	NA	NA	1	NA	NA	NA	NA	NA	NA	Squamous Cell Carcinoma	NA	9.93333	NA
ccle_broad_2019	UMUC1_URINARY_TRACT	OV56_OVARY	46	CCLE	Ovarian Cancer	Serous Ovarian Cancer	ECACC	adherent epithelial	ACH-000091	NA	148.6	NA	Caucasian	0.2443	5%DMSO	0	NA	DMEM:HAM's F12 1:1 +5% FBS	Carcinoma	NS	NS	NS	NA	ovary	NA	ovary_adenocarcinoma	serous	177	85.7172	OV56	SOC	Ovary:Carcinoma	1.94	Ovary	35	128n	1	NA	1	Primary	Female	NA	NS	NS	NS	Adenocarcinoma, serous	0.5 ug/ml hydrocortisone + 10ug/ml insulin	5.86667	ovary
ccle_broad_2019	KCL22_HAEMATOPOIETIC_AND_LYMPHOID_TISSUE	OVCAR4_OVARY	42	CCLE	Ovarian Cancer	High-Grade Serous Ovarian Cancer	NIBRI	NA	ACH-000617	ovarian_cancer	NA	NA	Caucasian	0.7743	NA	1	NA	NA	Carcinoma	NS	NS	NS	NA	ovary	NA	ovary_adenocarcinoma	high_grade_serous	368	151.244	OVCAR-4	HGSOC	Ovary:Carcinoma	2.99	Ovary	11	129n	1	NA	1	Primary	Female	NA	NS	NS	NS	Adenocarcinoma, high grade serous	NA	12.2333	ovary
ccle_broad_2019	KU1919_URINARY_TRACT	OVK18_OVARY	NA	CCLE	Ovarian Cancer	Endometrioid Ovarian Cancer	Riken	Adherent	ACH-000947	NA	49.7	NA	Asian	0.1109	5% DMSO	0	NA	MEM+10% FBS	Carcinoma	endometrioid_carcinoma	NS	NS	NA	ovary	NA	ovary_adenocarcinoma	endometrioid	1840	545.553	OVK18	EOV	Ovary:Carcinoma	2.09	Ovary	NA	NA	0.97	NA	1	Primary	Female	NA	NS	NS	NS	Adenocarcinoma, endometrioid	NA	61.4333	ovary
ccle_broad_2019	RL952_ENDOMETRIUM	OVKATE_OVARY	40	CCLE	Ovarian Cancer	High-Grade Serous Ovarian Cancer	NIBRI	NA	ACH-000443	Ovarian Cancer	96	NA	Asian	0.4584	5% DMSO	0	NA	RPMI-1640+10% FBS	Carcinoma	adenocarcinoma	NS	NS	NA	ovary	NA	ovary_adenocarcinoma	high_grade_serous	260	NA	OVKATE	HGSOC	Ovary:Carcinoma	2.02	Ovary	NA	NA	1	Asian	1	Primary	Female	NA	NS	NS	NS	Adenocarcinoma, high grade serous	NA	8.76667	ovary
ccle_broad_2019	MFE319_ENDOMETRIUM	OVMIU_OVARY	NA	NA	Ovarian Cancer	High-Grade Serous Ovarian Cancer	NA	NA	ACH-002183	NA	NA	NA	NA	NA	NA	NA	NA	NA	NA	NA	NA	NA	NA	ovary	NA	ovary_adenocarcinoma	high_grade_serous	351	NA	NA	HGSOC	NA	NA	NA	NA	NA	NA	NA	1	NA	NA	NA	NA	NA	NA	Adenocarcinoma, high grade serous	NA	11.6667	NA
ccle_broad_2019	CAL120_BREAST	OVTOKO_OVARY	78	CCLE	Ovarian Cancer	Clear Cell Ovarian Cancer	HSSRB	Adherent	ACH-000663	Ovarian Cancer	46.4	NA	Asian	0.3999	5% DMSO	1	japan	RPMI-1640+10%FBS	Carcinoma	clear_cell_carcinoma	NS	NS	NA	ovary	NA	ovary_adenocarcinoma	clear_cell	358	178.292	OVTOKO	CCOV	Ovary:Carcinoma	3.43	Ovary	NA	NA	0.98	Asian	1	Metastasis	Female	spleen	NS	NS	NS	Adenocarcinoma, clear cell	NA	12.0667	ovary
ccle_broad_2019	KMS34_HAEMATOPOIETIC_AND_LYMPHOID_TISSUE	P30OHK_HAEMATOPOIETIC_AND_LYMPHOID_TISSUE	NA	NA	B-Lymphoblastic Leukemia/Lymphoma	B-Lymphoblastic Leukemia/Lymphoma	NA	NA	ACH-002059	NA	NA	NA	NA	NA	NA	NA	NA	NA	NA	NA	NA	NA	NA	blood	NA	ALL	b_cell	1437	NA	NA	BLL	NA	NA	NA	NA	NA	NA	NA	1	NA	NA	NA	NA	NA	NA	Acute Lymphoblastic Leukemia (ALL), B-cell	NA	47.9	NA
ccle_broad_2019	MFE296_ENDOMETRIUM	P3HR1_HAEMATOPOIETIC_AND_LYMPHOID_TISSUE	7	CCLE	Mature B-Cell Neoplasms	Burkitt Lymphoma	NIBRI	NA	ACH-000707	Burkitts lymphoma	NA	NA	African_american	0.0851	NA	0	NA	NA	Lymphoid_Neoplasm	Burkitt_lymphoma	NS	NS	NA	lymphocyte	NA	non_hodgkin_lymphoma	b_cell_burkitt	342	166.456	P3HR-1	BL	Lymphoma:NH_B_cell	2.05	Haematopoietic_And_Lymphoid_Tissue	NA	NA	1	African_American	1	Metastasis	Male	ascites	NS	NS	NS	B-cell, Non-Hodgkins, Burkitts	NA	11.4	lymphoma_Burkitt
ccle_broad_2019	HS706T_BONE	PA1_OVARY	NA	NA	Germ Cell Tumor	Ovarian Germ Cell Tumor	NA	NA	ACH-001374	NA	NA	NA	NA	NA	NA	NA	NA	NA	NA	NA	NA	NA	NA	ovary	NA	mixed_germ_cell	NA	278	NA	NA	OGCT	NA	NA	NA	NA	NA	NA	NA	1	NA	NA	NA	NA	NA	NA	NA	NA	9.56667	NA
ccle_broad_2019	JURKAT_HAEMATOPOIETIC_AND_LYMPHOID_TISSUE	PANC0403_PANCREAS	70	CCLE	Pancreatic Cancer	Pancreatic Adenocarcinoma	ATCC	Adherent Epithelial	ACH-000235	NA	39.4	NA	Caucasian	0.5428	5%DMSO	1	NA	RPMI1640+15%FBS	Carcinoma	NS	NS	NS	NA	pancreas	NA	exocrine	exocrine_adenocarcinoma	223	102.704	Panc 04.03	PAAD	Pancreas:Carcinoma	2.79	Pancreas	40	127c	1	Caucasian	1	Primary	Male	NA	NS	NS	NS	Ductal Adenocarcinoma, exocrine	20 Units/ml human recombinant insuline	7.56667	pancreas
ccle_broad_2019	TALL1_HAEMATOPOIETIC_AND_LYMPHOID_TISSUE	PANC1005_PANCREAS	NA	CCLE	Pancreatic Cancer	Pancreatic Adenocarcinoma	NIBRI	NA	ACH-000060	NA	NA	NA	Caucasian	0.7356	NA	0	NA	NA	Carcinoma	ductal_carcinoma	NS	NS	NA	pancreas	NA	exocrine	exocrine_adenocarcinoma	163	77.8373	Panc 10.05	PAAD	Pancreas:Carcinoma	1.78	Pancreas	NA	NA	1	Caucasian	1	Primary	Male	NA	NS	NS	NS	Ductal Adenocarcinoma, exocrine	NA	5.66667	pancreas
ccle_broad_2019	HS939T_SKIN	PATU8988T_PANCREAS	64	CCLE	Pancreatic Cancer	Pancreatic Adenocarcinoma	GNF	NA	ACH-000023	NA	NA	NA	Caucasian	0.4932	NA	1	NA	NA	Carcinoma	ductal_carcinoma	NS	NS	NA	pancreas	NA	exocrine	exocrine_adenocarcinoma	211	91.4012	PA-TU-8988T	PAAD	Pancreas:Carcinoma	3.02	Pancreas	3	126	1	NA	1	Metastasis	Female	liver	NS	NS	NS	Ductal Adenocarcinoma, exocrine	NA	7.06667	pancreas
ccle_broad_2019	DKMG_CENTRAL_NERVOUS_SYSTEM	PC14_LUNG	NA	CCLE	Non-Small Cell Lung Cancer	Lung Adenocarcinoma	RIKEN	adherent	ACH-000030	lung_cancer	35.2966	NA	Asian	0.5574	5%DMSO	1	NA	RPMI+10%FBS	Carcinoma	non_small_cell_carcinoma	NS	NS	NA	lung	NA	NSCLC	NSCLC_adenocarcinoma	358	151.071	PC-14	LUAD	Lung:NSCLC_Others	3.33	Lung	5	126	1	Asian	1	Primary	NA	NA	NS	NS	NS	Non-Small Cell Lung Cancer (NSCLC), Adenocarcinoma	NA	12.2	lung_NSC
ccle_broad_2019	CORL47_LUNG	PCI30_UPPER_AERODIGESTIVE_TRACT	NA	NA	Head and Neck Cancer	Head and Neck Squamous Cell Carcinoma	NA	NA	ACH-002295	NA	NA	NA	NA	NA	NA	NA	NA	NA	NA	NA	NA	NA	NA	upper_aerodigestive	NA	upper_aerodigestive_squamous	NA	298	NA	NA	HNSC	NA	NA	NA	NA	NA	NA	NA	1	NA	NA	NA	NA	NA	NA	Squamous Cell Carcinoma	NA	10.0333	NA
ccle_broad_2019	U87MG_CENTRAL_NERVOUS_SYSTEM	PCI4B_UPPER_AERODIGESTIVE_TRACT	NA	NA	Head and Neck Cancer	Larynx Squamous Cell Carcinoma	NA	NA	ACH-002297	NA	NA	NA	NA	NA	NA	NA	NA	NA	NA	NA	NA	NA	NA	upper_aerodigestive	NA	upper_aerodigestive_squamous	laryngeal	246	NA	NA	LXSC	NA	NA	NA	NA	NA	NA	NA	1	NA	NA	NA	NA	NA	NA	Squamous Cell Carcinoma, laryngeal	NA	8.23333	NA
ccle_broad_2019	GB1_CENTRAL_NERVOUS_SYSTEM	PECAPJ15_UPPER_AERODIGESTIVE_TRACT	45	CCLE	Head and Neck Cancer	Oral Cavity Squamous Cell Carcinoma	ECACC	NA	ACH-000619	NA	NA	NA	Caucasian	0.4399	NA	1	NA	NA	Carcinoma	squamous_cell_carcinoma	NS	NS	NA	upper_aerodigestive	NA	upper_aerodigestive_squamous	oral	348	142.304	PE/CA-PJ15	OCSC	Upper_Aerodigestive_Tract:Carcinoma	3.39	Upper_Aerodigestive_Tract	NA	NA	0.98	NA	1	Primary	Male	NA	mouth	tongue	NS	Squamous Cell Carcinoma, oral	NA	11.7667	upper_aerodigestive
ccle_broad_2019	NUGC3_STOMACH	PEO1_OVARY	NA	NA	Ovarian Cancer	Ovarian Epithelial Tumor	NA	NA	ACH-001630	NA	NA	NA	NA	NA	NA	NA	NA	NA	NA	NA	NA	NA	NA	ovary	NA	ovary_adenocarcinoma	NA	230	NA	NA	OVT	NA	NA	NA	NA	NA	NA	NA	1	NA	NA	NA	NA	NA	NA	Cystadenocarcinoma	NA	7.63333	NA
ccle_broad_2019	COLO684_ENDOMETRIUM	PF382_HAEMATOPOIETIC_AND_LYMPHOID_TISSUE	6	CCLE	T-Lymphoblastic Leukemia/Lymphoma	T-Lymphoblastic Leukemia/Lymphoma	DSMZ	single, round to oval cells in suspention	ACH-000937	TALL	NA	~ 70 hrs	Caucasian	0.0493	NA	0	NA	90% RPMI 1640 +10% h.i. FBS	Lymphoid_Neoplasm	acute_lymphoblastic_T_cell_leukaemia	NS	NS	NA	blood	NA	ALL	t_cell	3631	514.433	PF-382	TLL	Leukemia:ALL	2.01	Haematopoietic_And_Lymphoid_Tissue	NA	NA	1	NA	1	Metastasis	Female	pleura	NS	NS	NS	Acute Lymphoblastic Leukemia (ALL), T-cell	NA	121.1	T-cell_ALL
ccle_broad_2019	HCC366_LUNG	PL4_PANCREAS	NA	NA	Pancreatic Cancer	Pancreatic Adenocarcinoma	NA	NA	ACH-002186	NA	NA	NA	NA	NA	NA	NA	NA	NA	NA	NA	NA	NA	NA	pancreas	NA	exocrine	exocrine_adenocarcinoma	176	NA	NA	PAAD	NA	NA	NA	NA	NA	NA	NA	1	NA	NA	NA	NA	NA	NA	Ductal Adenocarcinoma	NA	5.9	NA
ccle_broad_2019	CORL95_LUNG	PLCPRF5_LIVER	24	CCLE	Hepatobiliary Cancer	Hepatocellular Carcinoma	ATCC	Epithelial Adherent	ACH-001318	NA	64.6	NA	African_american	0.8127	5%DMSO	1	NA	EMEM +10%FBS	Carcinoma	hepatocellular_carcinoma	NS	NS	NA	liver	NA	hepatocellular_carcinoma	NA	850	282.943	PLC/PRF/5	HCC	Liver:HCC	2.58	Liver	NA	NA	1	NA	1	Primary	Male	NA	NS	NS	NS	Hepatocellular Carcinoma	NA	28.9	liver
ccle_broad_2019	HUCCT1_BILIARY_TRACT	PSN1_PANCREAS	NA	CCLE	Pancreatic Cancer	Pancreatic Adenocarcinoma	ECACC	adherent epithelial	ACH-000320	NA	40.9	NA	Asian	0.6643	5%DMSO	1	NA	RPMI-1640 + 10% FBS	Carcinoma	ductal_carcinoma	NS	NS	NA	pancreas	NA	exocrine	exocrine_adenocarcinoma	220	137.857	PSN1	PAAD	Pancreas:Carcinoma	2.85	Pancreas	NA	NA	1	NA	1	Primary	NA	NA	NS	NS	NS	Ductal Adenocarcinoma, exocrine	2mM Glutamine	7.43333	pancreas
ccle_broad_2019	KM12_LARGE_INTESTINE	PWR1E_PROSTATE	NA	NA	Prostate Cancer	Prostate Adenocarcinoma	NA	NA	ACH-001383	NA	NA	NA	NA	NA	NA	NA	NA	NA	NA	NA	NA	NA	NA	prostate	NA	prostate_adenocarcinoma	NA	124	NA	NA	PRAD	NA	NA	NA	NA	NA	NA	NA	1	NA	NA	NA	NA	NA	NA	Adenocarcinoma	NA	4.2	NA
ccle_broad_2019	HEC151_ENDOMETRIUM	RAJI_HAEMATOPOIETIC_AND_LYMPHOID_TISSUE	12	CCLE	Mature B-Cell Neoplasms	Burkitt Lymphoma	NIBRI	NA	ACH-000654	lymphoma	NA	NA	African_american	0.0881	NA	0	NA	NA	Lymphoid_Neoplasm	Burkitt_lymphoma	NS	NS	NA	lymphocyte	NA	non_hodgkin_lymphoma	b_cell_burkitt	349	170.455	Raji	BL	Lymphoma:NH_B_cell	2.02	Haematopoietic_And_Lymphoid_Tissue	NA	NA	0.99	African	1	Primary	Male	NA	NS	NS	NS	B-cell, Non-Hodgkins, Burkitts	NA	11.8667	lymphoma_Burkitt
ccle_broad_2019	JHUEM1_ENDOMETRIUM	RCC10RGB_KIDNEY	NA	CCLE	Renal Cell Carcinoma	Renal Cell Carcinoma	RIKEN	ADHERENT; EPITHELIAL-LIKE	ACH-000189	NA	122.9	NA	Asian	0.7003	5%DMSO	1	NA	DMEM+10% FBS	Carcinoma	renal_cell_carcinoma	NS	NS	NA	kidney	NA	renal_cell_carcinoma	NA	260	130.936	RCC10RGB	RCC	Kidney:Carcinoma	3.42	Kidney	NA	NA	0.98	Asian	1	Primary	Male	NA	NS	NS	NS	Renal Cell Carcinoma	NA	8.76667	kidney
ccle_broad_2019	OC316_OVARY	RCCFG2_KIDNEY	NA	NA	Renal Cell Carcinoma	Renal Clear Cell Carcinoma	NA	NA	ACH-002189	NA	NA	NA	NA	NA	NA	NA	NA	NA	NA	NA	NA	NA	NA	kidney	NA	renal_cell_carcinoma	clear_cell	414	NA	NA	CCRCC	NA	NA	NA	NA	NA	NA	NA	1	NA	NA	NA	NA	NA	NA	Renal Carcinoma, clear cell	NA	13.8	NA
ccle_broad_2019	OC314_OVARY	RCCJW_KIDNEY	NA	NA	Renal Cell Carcinoma	Renal Clear Cell Carcinoma	NA	NA	ACH-002191	NA	NA	NA	NA	NA	NA	NA	NA	NA	NA	NA	NA	NA	NA	kidney	NA	renal_cell_carcinoma	clear_cell	161	NA	NA	CCRCC	NA	NA	NA	NA	NA	NA	NA	1	NA	NA	NA	NA	NA	NA	Renal Carcinoma, clear cell	NA	5.56667	NA
ccle_broad_2019	WM983B_SKIN	RCCMF_KIDNEY	NA	NA	Renal Cell Carcinoma	Renal Clear Cell Carcinoma	NA	NA	ACH-002192	NA	NA	NA	NA	NA	NA	NA	NA	NA	NA	NA	NA	NA	NA	kidney	NA	renal_cell_carcinoma	clear_cell	157	NA	NA	CCRCC	NA	NA	NA	NA	NA	NA	NA	1	NA	NA	NA	NA	NA	NA	Renal Carcinoma, clear cell	NA	5.36667	NA
ccle_broad_2019	BCPAP_THYROID	RCHACV_HAEMATOPOIETIC_AND_LYMPHOID_TISSUE	8	CCLE	B-Lymphoblastic Leukemia/Lymphoma	B-Lymphoblastic Leukemia/Lymphoma	DSMZ	small round cells growing singly or in small clumps in suspention; accasional adherent cells present	ACH-000922	acute lymphoblastic leukemia	39.3	~ 30-50 hrs	Caucasian	0.1143	NA	0	NA	80-90% RPMI 1640 +10-20% h.i. FBS	Lymphoid_Neoplasm	acute_lymphoblastic_B_cell_leukaemia	NS	NS	NA	blood	NA	ALL	b_cell	1157	348.995	RCH-ACV	BLL	Leukemia:ALL	2.09	Haematopoietic_And_Lymphoid_Tissue	42	129c	0.99	NA	1	Primary	Female	NA	NS	NS	NS	Acute Lymphoblastic Leukemia (ALL), B-cell	NA	38.6333	leukemia_other
ccle_broad_2019	NCIH929_HAEMATOPOIETIC_AND_LYMPHOID_TISSUE	RCK8_HAEMATOPOIETIC_AND_LYMPHOID_TISSUE	NA	NA	Mature B-Cell Neoplasms	Diffuse Large B-Cell Lymphoma, NOS	NA	NA	ACH-001638	NA	NA	NA	NA	NA	NA	NA	NA	NA	NA	NA	NA	NA	NA	lymphocyte	NA	lymphoma_unspecified	b_cell	529	NA	NA	DLBCLNOS	NA	NA	NA	NA	NA	NA	NA	1	NA	NA	NA	NA	NA	NA	B-cell	NA	17.8667	NA
ccle_broad_2019	HEC1B_ENDOMETRIUM	RCM1_LARGE_INTESTINE	73	CCLE	Colorectal Cancer	Colorectal Adenocarcinoma	HSSRB	ADHERENT	ACH-000565	rectum; adenocarcinoma; well differentiated	68.5	70hrs	Asian	0.4152	5% DMSO	1	NA	RPMI:F12 1:1+10% FBS	Carcinoma	adenocarcinoma	NS	NS	NA	colorectal	NA	colorectal_adenocarcinoma	NA	381	132.119	RCM-1	COADREAD	Colorectal:Carcinoma	3.33	Large_Intestine	NA	NA	0.98	NA	1	Primary	Female	NA	rectum	NS	NS	Adenocarcinoma	NA	12.9333	colorectal
ccle_broad_2019	HEC1A_ENDOMETRIUM	REH_HAEMATOPOIETIC_AND_LYMPHOID_TISSUE	15	CCLE	B-Lymphoblastic Leukemia/Lymphoma	B-Lymphoblastic Leukemia/Lymphoma	ATCC	Lymphoblast suspension	ACH-000960	NA	62.7	NA	Caucasian	0.0412	5%DMSO	0	NA	RPMI 1640+10%FBS	Lymphoid_Neoplasm	acute_lymphoblastic_B_cell_leukaemia	NS	NS	NA	blood	NA	ALL	b_cell	2005	485.442	Reh	BLL	Leukemia:ALL	1.99	Haematopoietic_And_Lymphoid_Tissue	30	130c	1	North_African	1	Primary	Female	NA	NS	NS	NS	Acute Lymphoblastic Leukemia (ALL), B-cell	NA	67.0333	B-cell_ALL
ccle_broad_2019	YD8_UPPER_AERODIGESTIVE_TRACT	RERFGC1B_STOMACH	41	CCLE	Esophagogastric Cancer	Stomach Adenocarcinoma	NIBRI	NA	ACH-000144	NA	NA	NA	Asian	0.7735	NA	1	japan	NA	Carcinoma	NS	NS	NS	NA	gastric	NA	gastric_adenocarcinoma	NA	269	113.338	RERF-GC-1B	STAD	Gastric:Carcinoma	2.74	Stomach	NA	NA	1	Asian	1	Metastasis	Male	lymph_node	NS	NS	NS	Adenocarcinoma	NA	9.23333	stomach
ccle_broad_2019	LS411N_LARGE_INTESTINE	RERFLCMS_LUNG	NA	CCLE	Non-Small Cell Lung Cancer	Lung Adenocarcinoma	JCRB	Adherent; dt=42.7 hrs	ACH-000062	lung_cancer	68.9	NA	Asian	0.3188	5% DMSO	1	NA	EMEM+10%FBS	Carcinoma	non_small_cell_carcinoma	NS	NS	NA	lung	NA	NSCLC	NSCLC_adenocarcinoma	230	105.681	RERF-LC-MS	LUAD	Lung:NSCLC_Others	2.48	Lung	1	129c	1	Asian	1	Primary	NA	NA	NS	NS	NS	Non-Small Cell Lung Cancer (NSCLC), Adenocarcinoma	NEAA	7.9	lung_NSC
ccle_broad_2019	CMLT1_HAEMATOPOIETIC_AND_LYMPHOID_TISSUE	RERFLCSQ1_LUNG	74	CCLE	Non-Small Cell Lung Cancer	Lung Squamous Cell Carcinoma	HSRRB	ADHERENT; 0.05% TRYPSIN	ACH-000442	Lung Cancer	NA	NA	Asian	0.551	5%DMSO	1	NA	RPMI-1640 +10% FBS	Carcinoma	squamous_cell_carcinoma	NS	NS	NA	lung	NA	NSCLC	NSCLC_squamous	283	150.187	RERF-LC-Sq1	LUSC	NA	2.78	Lung	16	130n	1	Asian	1	Primary	Female	NA	NS	NS	NS	Non-Small Cell Lung Cancer (NSCLC), Squamous Cell Carcinoma	NA	9.56667	lung_NSC
ccle_broad_2019	SUDHL8_HAEMATOPOIETIC_AND_LYMPHOID_TISSUE	RF48_STOMACH	NA	NA	Esophagogastric Cancer	Stomach Adenocarcinoma	NA	NA	ACH-002301	NA	NA	NA	NA	NA	NA	NA	NA	NA	NA	NA	NA	NA	NA	lymphocyte	NA	non_hodgkin_lymphoma	b_cell	203	NA	NA	STAD	NA	NA	NA	NA	NA	NA	NA	1	NA	NA	NA	NA	NA	NA	B-cell, Non-Hodgkins	NA	6.8	NA
ccle_broad_2019	OVTOKO_OVARY	RH1_SOFT_TISSUE	NA	NA	Bone Cancer	Ewing Sarcoma	NA	NA	ACH-002194	NA	NA	NA	NA	NA	NA	NA	NA	NA	NA	NA	NA	NA	NA	bone	NA	Ewing_sarcoma	NA	220	NA	NA	ES	NA	NA	NA	NA	NA	NA	NA	1	NA	NA	NA	NA	NA	NA	Ewings Sarcoma	NA	7.33333	NA
ccle_broad_2019	SU8686_PANCREAS	RH41_SOFT_TISSUE	NA	CCLE	Soft Tissue Sarcoma	Alveolar Rhabdomyosarcoma	DSMZ	adherent, epithelial-like cells growing as monolayers	ACH-000100	NA	NA	~ 2-3 days	Caucasian	0.4386	NA	1	NA	90% RPMI 1640 +10% h,i, FBS	Rhabdomyosarcoma	alveolar	NS	NS	NA	soft_tissue	NA	rhabdomyosarcoma	alveolar	231	85.5424	RH-41	ARMS	Soft_Tissue:Sarcoma_Rhabdoid	3.34	Soft_Tissue	27	128n	0.97	NA	1	Metastasis	Female	liver	striated_muscle	NS	NS	Rhabdomyosarcoma, alveolar	NA	7.73333	soft_tissue
ccle_broad_2019	SNUC2A_LARGE_INTESTINE	RKN_SOFT_TISSUE	45	CCLE	Soft Tissue Sarcoma	Leiomyosarcoma	HSSRB	epithelial-like	ACH-000505	NA	NA	NA	Asian	0.3667	NA	2	japan	Han's F12 medium 90% with 10% fetal bovine serum	Leiomyosarcoma	NS	NS	NS	NA	soft_tissue	NA	leiomyosarcoma	NA	274	165.947	RKN	LMS	Soft_Tissue:Sarcoma_Leiomyo	4.63	Soft_Tissue	NA	NA	1	Asian	1	Primary	Female	NA	smooth_muscle	ovary	NS	Leiomyosarcoma	NA	9.33333	ovary
ccle_broad_2019	NCIH211_LUNG	RKO_LARGE_INTESTINE	NA	CCLE	Colorectal Cancer	Colorectal Adenocarcinoma	ATCC	adherent epithelial	ACH-000943	NA	25.6	NA	African_american	0.1421	5% DMSO	0	NA	EMEM+ 10% FBS	Carcinoma	adenocarcinoma	NS	NS	NA	colorectal	MSI	colorectal_adenocarcinoma	NA	3424	495.079	RKO	COADREAD	Colorectal:Carcinoma	2.15	Large_Intestine	4	129n	1	NA	1	Primary	NA	NA	colon	NS	NS	Adenocarcinoma	NA	114.667	colorectal
ccle_broad_2019	NALM6_HAEMATOPOIETIC_AND_LYMPHOID_TISSUE	RL952_ENDOMETRIUM	65	CCLE	Endometrial Cancer	Endometrial Carcinoma	NIBRI	NA	ACH-000965	NA	NA	NA	Caucasian	0.1162	NA	0	NA	NA	Carcinoma	mixed_adenosquamous_carcinoma	NS	NS	NA	uterus	NA	endometrial_adenosquamous	NA	2470	580.625	RL95-2	UCEC	Endometrium:Carcinoma	2.05	Endometrium	NA	NA	1	Caucasian	1	Primary	Female	NA	NS	NS	NS	Endometrial Adenosquamous Carcinoma	NA	83.0667	endometrium
ccle_broad_2019	IGROV1_OVARY	RMGI_OVARY	34	CCLE	Ovarian Cancer	Clear Cell Ovarian Cancer	NIBRI	NA	ACH-000719	NA	NA	NA	Asian	0.2427	NA	0	NA	NA	Carcinoma	clear_cell_carcinoma	NS	NS	NA	ovary	NA	ovary_adenocarcinoma	clear_cell	250	217.414	RMG-I	CCOV	Ovary:Carcinoma	2.18	Ovary	NA	NA	0.99	NA	1	Primary	Female	NA	NS	NS	NS	Adenocarcinoma, clear cell	NA	8.56667	ovary
ccle_broad_2019	REH_HAEMATOPOIETIC_AND_LYMPHOID_TISSUE	ROS50_HAEMATOPOIETIC_AND_LYMPHOID_TISSUE	NA	NA	B-Lymphoblastic Leukemia/Lymphoma	B-Lymphoblastic Leukemia/Lymphoma	NA	NA	ACH-001639	NA	NA	NA	NA	NA	NA	NA	NA	NA	NA	NA	NA	NA	NA	blood	NA	ALL	b_cell	181	NA	NA	BLL	NA	NA	NA	NA	NA	NA	NA	1	NA	NA	NA	NA	NA	NA	Acute Lymphoblastic Leukemia (ALL), B-cell	NA	6	NA
ccle_broad_2019	SW900_LUNG	RPMI7951_SKIN	18	CCLE	Melanoma	Cutaneous Melanoma	ATCC	EPITHELIAL, ADHERENT	ACH-000348	melanoma	52.9	NA	Caucasian	0.7316	5%DMSO	1	NA	EMEM+10%FBS	Malignant_Melanoma	NS	NS	NS	NA	skin	NA	melanoma	NA	243	98.6856	RPMI-7951	SKCM	Skin:Melanoma	2.53	Skin	1	129n	1	Caucasian	1	Metastasis	Female	lymph_node	NS	NS	NS	Melanoma	NA	8.26667	melanoma
ccle_broad_2019	CORL105_LUNG	RPMI8402_HAEMATOPOIETIC_AND_LYMPHOID_TISSUE	16	CCLE	T-Lymphoblastic Leukemia/Lymphoma	T-Lymphoblastic Leukemia/Lymphoma	DSMZ	SUSPENSION	ACH-000636	TALL	51.7	NA	Caucasian	0.3039	5% DMSO	0	NA	RPMI-1640+ 10% FBS	Lymphoid_Neoplasm	acute_lymphoblastic_T_cell_leukaemia	NS	NS	NA	blood	NA	ALL	t_cell	516	146.573	RPMI-8402	TLL	Leukemia:ALL	1.95	Haematopoietic_And_Lymphoid_Tissue	NA	NA	0.99	NA	1	Primary	Female	NA	NS	NS	NS	Acute Lymphoblastic Leukemia (ALL), T-cell	NA	17.2333	T-cell_ALL
ccle_broad_2019	LS1034_LARGE_INTESTINE	RVH421_SKIN	28	CCLE	Melanoma	Cutaneous Melanoma	NA	Adherent	ACH-000614	NA	49.5	NA	Caucasian	0.418	5%DMSO	1	europe	RPMI1640+10%FBS	Malignant_Melanoma	NS	NS	NS	NA	skin	NA	melanoma	NA	364	NA	RVH-421	SKCM	Skin:Melanoma	3.2	Skin	5	129c	1	Caucasian	1	Metastasis	Male	brain	NS	NS	NS	Melanoma	NA	12.1333	melanoma
ccle_broad_2019	DAUDI_HAEMATOPOIETIC_AND_LYMPHOID_TISSUE	SAOS2_BONE	11	CCLE	Bone Cancer	Osteosarcoma	NIBRI	Adherent epithelial	ACH-000410	osteosarcoma	181.8	NA	Caucasian	NA	5%DMSO	NA	NA	McCoy's 5A +15%FBS	Osteosarcoma	NS	NS	NS	NA	bone	NA	osteosarcoma	NA	345	109.36	Saos-2	OS	Bone:Sarcoma_Osteo	NA	Bone	33	130n	NA	Caucasian	1	Primary	Female	NA	NS	NS	NS	Osteosarcoma	NA	11.6333	osteosarcoma
ccle_broad_2019	TE6_OESOPHAGUS	SARC9371_BONE	NA	NA	Bone Cancer	Osteosarcoma	NA	NA	ACH-002396	NA	NA	NA	NA	NA	NA	NA	NA	NA	NA	NA	NA	NA	NA	bone	NA	osteosarcoma	NA	2482	NA	NA	OS	NA	NA	NA	NA	NA	NA	NA	1	NA	NA	NA	NA	NA	NA	Osteosarcoma	NA	82.8333	NA
ccle_broad_2019	COLO792_SKIN	SAS_UPPER_AERODIGESTIVE_TRACT	NA	NA	Head and Neck Cancer	Oral Cavity Squamous Cell Carcinoma	NA	NA	ACH-002029	NA	NA	NA	NA	NA	NA	NA	NA	NA	NA	NA	NA	NA	NA	upper_aerodigestive	NA	upper_aerodigestive_squamous	tongue	355	NA	NA	OCSC	NA	NA	NA	NA	NA	NA	NA	1	NA	NA	NA	NA	NA	NA	Squamous Cell Carcinoma, tongue	NA	11.9	NA
ccle_broad_2019	EN_ENDOMETRIUM	SBC3_LUNG	NA	NA	Small Cell Lung Cancer	Small Cell Lung Cancer	NA	NA	ACH-002197	NA	NA	NA	NA	NA	NA	NA	NA	NA	NA	NA	NA	NA	NA	lung	NA	SCLC	NA	265	NA	NA	SCLC	NA	NA	NA	NA	NA	NA	NA	1	NA	NA	NA	NA	NA	NA	Small Cell Lung Cancer (SCLC)	NA	8.96667	NA
ccle_broad_2019	NCIH1355_LUNG	SCABER_URINARY_TRACT	58	CCLE	Bladder Cancer	Bladder Squamous Cell Carcinoma	ATCC	Adherent epithelial	ACH-000839	NA	52.6	NA	African_american	0.5781	5%DMSO	1	NA	EMEM +10%FBS	Carcinoma	transitional_cell_carcinoma	NS	NS	NA	urinary_tract	NA	bladder_carcinoma	bladder_squamous	394	173.171	SCaBER	BLSC	Bladder:Carcinoma	3.24	Urinary_Tract	NA	NA	1	African_American	1	Primary	Male	NA	bladder	NS	NS	Squamous Cell Carcinoma	2 mM L-Glutamine ; 1.5 g/L sodium bicarbonate; 0.1 mM NEAA; 1.0 mM sodium pyruvate	13.7333	urinary_tract
ccle_broad_2019	DND41_HAEMATOPOIETIC_AND_LYMPHOID_TISSUE	SCC9_UPPER_AERODIGESTIVE_TRACT	25	CCLE	Head and Neck Cancer	Head and Neck Squamous Cell Carcinoma	NIBRI	NA	ACH-000181	head_neck_cancer	NA	NA	Caucasian	0.4181	NA	1	NA	NA	Carcinoma	squamous_cell_carcinoma	NS	NS	NA	upper_aerodigestive	NA	upper_aerodigestive_squamous	NA	218	80.6695	SCC-9	HNSC	Upper_Aerodigestive_Tract:Carcinoma	3.34	Upper_Aerodigestive_Tract	NA	NA	1	NA	1	Primary	Male	NA	mouth	tongue	NS	Squamous Cell Carcinoma	NA	7.33333	upper_aerodigestive
ccle_broad_2019	UOK101_KIDNEY	SCH_STOMACH	NA	NA	Esophagogastric Cancer	Stomach Adenocarcinoma	NA	NA	ACH-002198	NA	NA	NA	NA	NA	NA	NA	NA	NA	NA	NA	NA	NA	NA	gastric	NA	choriocarcinoma	NA	364	NA	NA	STAD	NA	NA	NA	NA	NA	NA	NA	1	NA	NA	NA	NA	NA	NA	Choriocarcinoma	NA	12.3	NA
ccle_broad_2019	FTC238_THYROID	SCI1_HAEMATOPOIETIC_AND_LYMPHOID_TISSUE	NA	NA	Mature B-Cell Neoplasms	Follicular Lymphoma	NA	NA	ACH-002303	NA	NA	NA	NA	NA	NA	NA	NA	NA	NA	NA	NA	NA	NA	lymphocyte	NA	non_hodgkin_lymphoma	b_cell_follicular	161	NA	NA	FL	NA	NA	NA	NA	NA	NA	NA	1	NA	NA	NA	NA	NA	NA	B-cell, Non-Hodgkins, Follicular	NA	5.43333	NA
ccle_broad_2019	OVK18_OVARY	SCLC21H_LUNG	46	CCLE	Small Cell Lung Cancer	Small Cell Lung Cancer	DSMZ	growing in suspention in mall or very big clusters(sheets)- cells are not adherent	ACH-000659	NA	NA	~ 2 days	Caucasian	0.2238	NA	0	NA	90% Dulbecco's MEM (4.5g/L glucose) + 10% h.i. FBS	Carcinoma	small_cell_carcinoma	NS	NS	NA	lung	NA	SCLC	NA	533	163.647	SCLC-21H	SCLC	Lung:SCLC	1.89	Lung	NA	NA	0.99	Caucasian	1	Metastasis	Male	pleura	NS	NS	NS	Small Cell Lung Cancer (SCLC)	NA	17.9667	lung_small_cell
ccle_broad_2019	RH41_SOFT_TISSUE	SET2_HAEMATOPOIETIC_AND_LYMPHOID_TISSUE	71	CCLE	Myeloproliferative Neoplasms	Essential Thrombocythemia	NA	suspension	ACH-000195	NA	59.7	NA	Asian	0.2082	5%DMSO	0	NA	RPMI-1640 + 20% FBS	Haematopoietic_Neoplasm	essential_thrombocythaemia	NS	NS	NA	blood	NA	AML	NA	227	122.343	Set-2	ET	Leukemia:MPD	1.97	Haematopoietic_And_Lymphoid_Tissue	NA	NA	0.99	NA	1	Primary	Female	NA	NS	NS	NS	Acute Myelogenous Leukemia (AML)	NA	7.56667	leukemia_other
ccle_broad_2019	SKUT1_SOFT_TISSUE	SF295_CENTRAL_NERVOUS_SYSTEM	67	CCLE	Glioma	Glioblastoma Multiforme	GNF	NA	ACH-000376	brain_cancer	NA	NA	Caucasian	0.324	NA	1	NA	NA	Glioma	astrocytoma_Grade_IV	glioblastoma_multiforme	NS	NA	central_nervous_system	NA	glioma	glioblastoma	297	99.5188	SF-295	GBM	CNS:Glioma_HighGrade	3.13	Central_Nervous_System	23	130n	1	NA	1	Primary	Female	NA	brain	NS	NS	Glioblastoma	NA	10.0333	glioma
ccle_broad_2019	MOLT4_HAEMATOPOIETIC_AND_LYMPHOID_TISSUE	SH4_SKIN	60	CCLE	Melanoma	Cutaneous Melanoma	ATCC	mixture of spindle-shaped and epithelial-like cells	ACH-000441	NA	68.9	NA	Caucasian	0.4568	5%DMSO	1	NA	DMEM+10% FBS	Malignant_Melanoma	NS	NS	NS	NA	skin	NA	melanoma	NA	287	109.541	SH-4	SKCM	Skin:Melanoma	2.39	Skin	1	127n	1	Caucasian	1	Metastasis	Female	pleura	NS	NS	NS	Melanoma	NA	9.76667	melanoma
ccle_broad_2019	OCUM1_STOMACH	SIHA_CERVIX	NA	NA	Cervical Cancer, NOS	Cervix	NA	NA	ACH-000556	NA	NA	NA	NA	NA	NA	NA	NA	NA	NA	NA	NA	NA	NA	cervix	NA	cervical_carcinoma	NA	383	NA	NA	CERVIX	NA	NA	NA	NA	NA	NA	NA	1	NA	NA	NA	NA	NA	NA	Carcinoma	NA	13.1667	NA
ccle_broad_2019	KMM1_HAEMATOPOIETIC_AND_LYMPHOID_TISSUE	SIMA_AUTONOMIC_GANGLIA	1.6666	CCLE	Peripheral Nervous System	Neuroblastoma	DSMZ	cell shape is bipolar, cells growing as monolayer or forming foci	ACH-000099	NA	NA	highly variable ~ 34-100 hrs	Caucasian	0.1105	NA	0	europe	90% RPMI 1640 +10% h.i. FBS	Neuroblastoma	NS	NS	NS	NA	peripheral_nervous_system	NA	neuroblastoma	NA	182	84.1121	SIMA	NBL	PNET:Neuroblastoma	1.99	Autonomic_Ganglia	NA	NA	1	Caucasian	1	Primary	Male	NA	NS	NS	NS	NA	2mM L-glutamine	6.1	neuroblastoma
ccle_broad_2019	SNGM_ENDOMETRIUM	SISO_CERVIX	NA	NA	Cervical Cancer	Cervical Adenocarcinoma	NA	NA	ACH-001650	NA	NA	NA	NA	NA	NA	NA	NA	NA	NA	NA	NA	NA	NA	cervix	NA	cervical_adenocarcinoma	NA	3120	NA	NA	CEAD	NA	NA	NA	NA	NA	NA	NA	1	NA	NA	NA	NA	NA	NA	Cervical Adenocarcinoma	NA	104.567	NA
ccle_broad_2019	AGS_STOMACH	SKGIIIA_CERVIX	NA	NA	Cervical Cancer, NOS	Cervix	NA	NA	ACH-002020	NA	NA	NA	NA	NA	NA	NA	NA	NA	NA	NA	NA	NA	NA	cervix	NA	cervical_carcinoma	NA	308	NA	NA	CERVIX	NA	NA	NA	NA	NA	NA	NA	1	NA	NA	NA	NA	NA	NA	Carcinoma	NA	10.3333	NA
ccle_broad_2019	HMCB_SKIN	SKLU1_LUNG	60	CCLE	Non-Small Cell Lung Cancer	Lung Adenocarcinoma	ATCC	Adherent	ACH-000309	NA	174.6	NA	Caucasian	0.6943	5% DMSO	2	NA	MEM+10%FBS	Carcinoma	adenocarcinoma	NS	NS	NA	lung	NA	NSCLC	NSCLC_adenocarcinoma	535	72.9599	SK-LU-1	LUAD	Lung:NSCLC_Adeno	4	Lung	42	126	1	Caucasian	1	Primary	Female	NA	NS	NS	NS	Non-Small Cell Lung Cancer (NSCLC), Adenocarcinoma	NA	18	lung_NSC
ccle_broad_2019	JHUEM2_ENDOMETRIUM	SKM1_HAEMATOPOIETIC_AND_LYMPHOID_TISSUE	76	CCLE	Leukemia	Acute Myeloid Leukemia	HSRRB	suspension	ACH-000373	NA	40	NA	Asian	0.3044	5% DMSO	0	japan	RPMI 1640+20%FBS	Haematopoietic_Neoplasm	acute_myeloid_leukaemia	M5	NS	NA	blood	NA	AML	NA	279	164.6	SKM-1	AML	Leukemia:AML	1.97	Haematopoietic_And_Lymphoid_Tissue	NA	NA	1	Asian	1	Primary	Male	NA	NS	NS	NS	Acute Myelogenous Leukemia (AML)	NA	9.4	AML
ccle_broad_2019	ECC12_STOMACH	SKMEL1_SKIN	29	CCLE	Melanoma	Cutaneous Melanoma	NIBRI	NA	ACH-000465	NA	NA	NA	Caucasian	0.5124	NA	1	NA	NA	Malignant_Melanoma	NS	NS	NS	NA	skin	NA	melanoma	NA	280	112.654	SK-MEL-1	SKCM	Skin:Melanoma	3.61	Skin	NA	NA	0.98	Caucasian	1	Metastasis	Male	lymph_node	NS	NS	NS	Melanoma	NA	9.43333	melanoma
ccle_broad_2019	YD38_UPPER_AERODIGESTIVE_TRACT	SKMEL2_SKIN	60	CCLE	Melanoma	Cutaneous Melanoma	NA	polyglonal adherent	ACH-001190	skin_cancer	98.8	NA	Caucasian	0.3662	5%DMSO	0	NA	NA	Malignant_Melanoma	NS	NS	NS	NA	skin	NA	melanoma	NA	900	NA	SK-MEL-2	SKCM	Skin:Melanoma	2.18	Skin	5	127c	1	Caucasian	1	Metastasis	Male	skin	thigh	NS	NS	Melanoma	NA	30.4667	melanoma
ccle_broad_2019	COV362_OVARY	SKMES1_LUNG	65	CCLE	Non-Small Cell Lung Cancer	Lung Squamous Cell Carcinoma	NA	NA	ACH-000665	lung_cancer	NA	NA	Caucasian	0.763	NA	1	NA	NA	Carcinoma	squamous_cell_carcinoma	NS	NS	NA	lung	NA	NSCLC	NSCLC_squamous	541	148.36	SK-MES-1	LUSC	Lung:NSCLC_Squamous	2.64	Lung	NA	NA	1	Caucasian	1	Metastasis	Male	pleura	NS	NS	NS	Non-Small Cell Lung Cancer (NSCLC), Squamous Cell Carcinoma	NA	18.2	lung_NSC
ccle_broad_2019	HCC1806_BREAST	SKNDZ_AUTONOMIC_GANGLIA	2	CCLE	Peripheral Nervous System	Neuroblastoma	NIBRI	NA	ACH-000366	neuroblastoma	NA	NA	Caucasian	0.3129	NA	0	NA	NA	Neuroblastoma	NS	NS	NS	NA	peripheral_nervous_system	MYCN_amp	neuroblastoma	NA	283	105.559	SK-N-DZ	NBL	PNET:Neuroblastoma	2.04	Autonomic_Ganglia	NA	NA	0.98	Caucasian	1	Metastasis	Female	bone_marrow	NS	NS	NS	NA	NA	9.83333	neuroblastoma
ccle_broad_2019	SKNBE2_AUTONOMIC_GANGLIA	SKNEP1_BONE	NA	NA	Bone Cancer	Ewing Sarcoma	NA	NA	ACH-001192	NA	NA	NA	NA	NA	NA	NA	NA	NA	NA	NA	NA	NA	NA	bone	EWS_FLI	Ewing_sarcoma	NA	143	NA	NA	ES	NA	NA	NA	NA	NA	NA	NA	1	NA	NA	NA	NA	NA	NA	Ewings Sarcoma	NA	4.96667	NA
ccle_broad_2019	SNU626_CENTRAL_NERVOUS_SYSTEM	SKOV3_OVARY	64	CCLE	Ovarian Cancer	Ovarian Epithelial Tumor	NIBRI	NA	ACH-000811	ovarian_cancer	NA	NA	Caucasian	0.1785	NA	0	NA	NA	Carcinoma	adenocarcinoma	NS	NS	NA	ovary	NA	ovary_adenocarcinoma	endometrioid	637	198.968	SK-OV-3	OVT	Ovary:Carcinoma	1.9	Ovary	NA	NA	1	Caucasian	1	Metastasis	Female	ascites	NS	NS	NS	Cystadenocarcinoma, endometrioid	NA	21.4	ovary
ccle_broad_2019	CW2_LARGE_INTESTINE	SKPNDW_BONE	NA	NA	Bone Cancer	Ewing Sarcoma	NA	NA	ACH-001193	NA	NA	NA	NA	NA	NA	NA	NA	NA	NA	NA	NA	NA	NA	bone	EWS_FLI	Ewing_sarcoma	NA	299	NA	NA	ES	NA	NA	NA	NA	NA	NA	NA	1	NA	NA	NA	NA	NA	NA	Ewings Sarcoma	NA	10	NA
ccle_broad_2019	HCT15_LARGE_INTESTINE	SKUT1_SOFT_TISSUE	75	CCLE	Soft Tissue Sarcoma	Leiomyosarcoma	ATCC	adherent epithelial	ACH-000939	NA	41.6	NA	Caucasian	0.0647	5%DMSO	0	NA	EMEM + 10% FBS	Leiomyosarcoma	NS	NS	NS	NA	soft_tissue	NA	leiomyosarcoma	NA	1903	448.088	SK-UT-1	LMS	Soft_Tissue:Sarcoma_Leiomyo	1.97	Soft_Tissue	NA	NA	1	Caucasian	1	Primary	Female	NA	smooth_muscle	uterus	NS	Leiomyosarcoma	NA	63.7	soft_tissue
ccle_broad_2019	MOLT13_HAEMATOPOIETIC_AND_LYMPHOID_TISSUE	SLVL_HAEMATOPOIETIC_AND_LYMPHOID_TISSUE	NA	NA	Mature B-Cell Neoplasms	Diffuse Large B-Cell Lymphoma, NOS	NA	NA	ACH-002062	NA	NA	NA	NA	NA	NA	NA	NA	NA	NA	NA	NA	NA	NA	lymphocyte	NA	lymphoma_unspecified	b_cell	371	NA	NA	DLBCLNOS	NA	NA	NA	NA	NA	NA	NA	1	NA	NA	NA	NA	NA	NA	B-cell	NA	12.4333	NA
ccle_broad_2019	KYSE180_OESOPHAGUS	SNB75_CENTRAL_NERVOUS_SYSTEM	NA	CCLE	Glioma	High-Grade Glioma, NOS	Garraway Lab	Adherent	ACH-000504	NA	54	NA	Caucasian	0.4875	5% DMSO	NA	NA	RPMI-1640+ 5% FBS	Glioma	NS	NS	NS	NA	central_nervous_system	NA	glioma	NA	251	106.365	SNB75	HGGNOS	CNS:Glioma_HighGrade	NA	Central_Nervous_System	NA	NA	NA	NA	1	Primary	NA	NA	brain	NS	NS	Glioma	NA	8.36667	glioma
ccle_broad_2019	HEC6_ENDOMETRIUM	SNGM_ENDOMETRIUM	52	CCLE	Endometrial Cancer	Endometrial Carcinoma	HSSRB	epithelial-like	ACH-000974	intermediately differentiated adenocarcinoma	NA	NA	Asian	0.0803	NA	0	japan	Ham's F12 medium with 20% fetal bovine serum	Carcinoma	adenocarcinoma	NS	NS	NA	uterus	NA	endometrial_adenocarcinoma	NA	3147	788.423	SNG-M	UCEC	Endometrium:Carcinoma	2	Endometrium	42	127c	0.96	Asian	1	Metastasis	Female	lymph_node	NS	NS	NS	Endometrial Adenocarcinoma	NA	105.367	endometrium
ccle_broad_2019	BICR31_UPPER_AERODIGESTIVE_TRACT	SNU1040_LARGE_INTESTINE	34	CCLE	Colorectal Cancer	Colorectal Adenocarcinoma	KCLB	epithelial; monolayer	ACH-000999	NA	NA	63 hrs	Asian	0.06	NA	0	NA	RPMI 1640 with L-glutamine (300mg/L), 90%; heat inactivated fetal bovine serum (FBS),10%	Carcinoma	NS	NS	NS	NA	colorectal	MSI	colorectal_adenocarcinoma	NA	19141	3119.62	SNU-1040	COADREAD	Colorectal:Carcinoma	2.02	Large_Intestine	NA	NA	1	Asian	1	Primary	Male	NA	colon	NS	NS	Adenocarcinoma	25mM Hepes and 25mM NaHCo3	638.833	colorectal
ccle_broad_2019	PATU8988T_PANCREAS	SNU16_STOMACH	33	CCLE	Esophagogastric Cancer	Undifferentiated Stomach Adenocarcinoma	NIBRI	NA	ACH-000581	NA	NA	NA	Asian	0.4946	NA	1	NA	NA	Carcinoma	undifferentiated_adenocarcinoma	NS	NS	NA	gastric	NA	gastric_adenocarcinoma	NA	268	154.398	SNU-16	USTAD	Gastric:Carcinoma	3.62	Stomach	NA	NA	1	Asian	1	Metastasis	Female	ascites	NS	NS	NS	Adenocarcinoma	NA	9	stomach
ccle_broad_2019	SNU216_STOMACH	SNU175_LARGE_INTESTINE	56	CCLE	Colorectal Cancer	Colorectal Adenocarcinoma	KCLB	lymphoblast-like, round; suspention	ACH-000989	NA	NA	33 hrs	Asian	0.0927	NA	0	NA	RPMI 1640 with L-glutamine (300mg/L), 90%; heat inactivated fetal bovine serum (FBS),10%	Carcinoma	NS	NS	NS	NA	colorectal	MSI	colorectal_adenocarcinoma	mucinous	5504	1460.75	SNU-175	COADREAD	Colorectal:Carcinoma	2.05	Large_Intestine	NA	NA	0.99	Asian	1	Primary	Female	NA	colon	NS	NS	Adenocarcinoma, mucinous	25mM Hepes and 25mM NaHCo3	183.867	colorectal
ccle_broad_2019	G292CLONEA141B1_BONE	SNU1_STOMACH	44	CCLE	Esophagogastric Cancer	Undifferentiated Stomach Adenocarcinoma	NIBRI	NA	ACH-000932	poorly_differentiated_gastric carcinoma	NA	NA	Asian	0.0541	NA	0	NA	NA	Carcinoma	undifferentiated_adenocarcinoma	NS	NS	NA	gastric	NA	gastric_adenocarcinoma	NA	1849	456.861	SNU-1	USTAD	Gastric:Carcinoma	2.01	Stomach	20	129n	1	Asian	1	Metastasis	Male	ascites	NS	NS	NS	Adenocarcinoma	NA	62.4667	stomach
ccle_broad_2019	ONS76_CENTRAL_NERVOUS_SYSTEM	SNU387_LIVER	41	CCLE	Hepatobiliary Cancer	Hepatocellular Carcinoma	ATCC	adherent epithelial	ACH-000478	NA	87	NA	Asian	0.6298	5%DMSO	1	korea	RPMI-1640 + 10% FBS	Carcinoma	hepatocellular_carcinoma	NS	NS	NA	liver	NA	hepatocellular_carcinoma	NA	234	144.232	SNU-387	HCC	Liver:HCC	2.92	Liver	NA	NA	1	Asian	1	Primary	Female	NA	NS	NS	NS	Hepatocellular Carcinoma	NA	8	liver
ccle_broad_2019	GMS10_CENTRAL_NERVOUS_SYSTEM	SNU398_LIVER	42	CCLE	Hepatobiliary Cancer	Hepatocellular Carcinoma	NIBRI	NA	ACH-000221	NA	NA	NA	Asian	0.6959	NA	1	korea	NA	Carcinoma	hepatocellular_carcinoma	NS	NS	NA	liver	NA	hepatocellular_carcinoma	NA	262	127.24	SNU-398	HCC	Liver:HCC	2.69	Liver	NA	NA	0.99	Asian	1	Primary	Male	NA	NS	NS	NS	Hepatocellular Carcinoma	NA	8.86667	liver
ccle_broad_2019	G402_SOFT_TISSUE	SNU407_LARGE_INTESTINE	37	CCLE	Colorectal Cancer	Colorectal Adenocarcinoma	KCLB	epithelial; monolayer	ACH-000955	NA	NA	42 hrs	Asian	0.0895	NA	0	NA	RPMI 1640 with L-glutamine (300mg/L), 90%; heat inactivated fetal bovine serum (FBS),10%	Carcinoma	NS	NS	NS	NA	colorectal	MSI	colorectal_adenocarcinoma	NA	2635	525.994	SNU-407	COADREAD	Colorectal:Carcinoma	2.08	Large_Intestine	NA	NA	0.99	Asian	1	Metastasis	Male	NA	colon	NS	NS	Adenocarcinoma	25mM Hepes and 25mM NaHCo3	88.3333	colorectal
ccle_broad_2019	NUDHL1_HAEMATOPOIETIC_AND_LYMPHOID_TISSUE	SNU423_LIVER	40	CCLE	Hepatobiliary Cancer	Hepatocellular Carcinoma	NIBRI	NA	ACH-000493	pleomorphic hepatocellular carcinoma	NA	NA	Asian	0.4969	NA	2	korea	NA	Carcinoma	hepatocellular_carcinoma	NS	NS	NA	liver	NA	hepatocellular_carcinoma	NA	318	141.308	SNU-423	HCC	Liver:HCC	7.64	Liver	42	130n	1	Asian	1	Primary	Male	NA	NS	NS	NS	Hepatocellular Carcinoma	NA	10.7333	liver
ccle_broad_2019	KYSE510_OESOPHAGUS	SNU449_LIVER	52	CCLE	Hepatobiliary Cancer	Hepatocellular Carcinoma	NIBRI	NA	ACH-000420	hepatocellular_cancer	NA	NA	Asian	0.7226	NA	1	korea	NA	Carcinoma	hepatocellular_carcinoma	NS	NS	NA	liver	NA	hepatocellular_carcinoma	NA	304	153.599	SNU-449	HCC	Liver:HCC	2.49	Liver	39	130c	1	Asian	1	Primary	Male	NA	NS	NS	NS	Hepatocellular Carcinoma	NA	10.3667	liver
ccle_broad_2019	EBC1_LUNG	SNU5_STOMACH	33	CCLE	Esophagogastric Cancer	Undifferentiated Stomach Adenocarcinoma	NIBRI	NA	ACH-000303	NA	NA	NA	Asian	0.472	NA	2	NA	NA	Carcinoma	undifferentiated_adenocarcinoma	NS	NS	NA	gastric	NA	gastric_adenocarcinoma	NA	272	147.816	SNU-5	USTAD	Gastric:Carcinoma	4.22	Stomach	NA	NA	1	Asian	1	Metastasis	Female	ascites	NS	NS	NS	Adenocarcinoma	NA	9.1	stomach
ccle_broad_2019	HT115_LARGE_INTESTINE	SNU81_LARGE_INTESTINE	53	CCLE	Colorectal Cancer	Colorectal Adenocarcinoma	KCLB	epithelial; monolayer	ACH-000991	NA	NA	30 hrs	Asian	0.0815	NA	0	NA	RPMI 1640 with L-glutamine (300mg/L), 90%; heat inactivated fetal bovine serum (FBS),10%	Carcinoma	NS	NS	NS	NA	colorectal	NA	colorectal_adenocarcinoma	NA	7441	1759.7	SNU-81	COADREAD	Colorectal:Carcinoma	2	Large_Intestine	NA	NA	0.99	Asian	1	Primary	Male	NA	colon	NS	NS	Adenocarcinoma	25mM Hepes and 25mM NaHCo3	248.867	colorectal
ccle_broad_2019	SNU182_LIVER	SNUC1_LARGE_INTESTINE	71	CCLE	Colorectal Cancer	Colorectal Adenocarcinoma	NIBRI	NA	ACH-000722	NA	NA	NA	Asian	0.5149	NA	1	NA	NA	Carcinoma	adenocarcinoma	NS	NS	NA	colorectal	NA	colorectal_adenocarcinoma	NA	458	201.56	SNU-C1	COADREAD	Colorectal:Carcinoma	3.31	Large_Intestine	19	130c	0.98	Asian	1	Metastasis	Male	peritoneum	colon	NS	NS	Adenocarcinoma	NA	15.4667	colorectal
ccle_broad_2019	SNU245_BILIARY_TRACT	SNUC2B_LARGE_INTESTINE	43	COSMIC_MINT	Colorectal Cancer	Colorectal Adenocarcinoma	NA	NA	ACH-001199	NA	NA	NA	NA	NA	NA	NA	NA	NA	Carcinoma	adenocarcinoma	NS	NS	NA	colorectal	NA	colorectal_adenocarcinoma	NA	2581	NA	SNU-C2B	COADREAD	NA	NA	Large_Intestine	NA	NA	NA	NA	1	Primary	Female	NA	caecum	NS	NS	Adenocarcinoma	NA	86.2	colorectal
ccle_broad_2019	HCC202_BREAST	SNUC5_LARGE_INTESTINE	77	CCLE	Colorectal Cancer	Colorectal Adenocarcinoma	KCLB	epithelial; monolayer	ACH-000970	NA	NA	67 hrs	Asian	0.0966	NA	0	NA	RPMI 1640 with L-glutamine (300mg/L), 90%; heat inactivated fetal bovine serum (FBS),10%	Carcinoma	adenocarcinoma	NS	NS	NA	colorectal	NA	colorectal_adenocarcinoma	NA	2990	802.444	SNU-C5	COADREAD	Colorectal:Carcinoma	2.05	Large_Intestine	40	130n	1	Asian	1	Primary	Female	NA	colon	NS	NS	Adenocarcinoma	25mM Hepes and 25mM NaHCo3	100.033	colorectal
ccle_broad_2019		SR786_HAEMATOPOIETIC_AND_LYMPHOID_TISSUE	11	CCLE	Mature T and NK Neoplasms	Anaplastic Large Cell Lymphoma	DSMZ	ovoid- to round, sometimes irregular, occasinally with apical processes, growing in suspention, singly or in small clumps	ACH-000338	anaplastic_large_cell_lymphoma	NA	~ 30 hrs	Caucasian	0.5286	NA	1	NA	85% RPMI 1640 +15% h.i. FBS	Lymphoid_Neoplasm	anaplastic_large_cell_lymphoma	NS	NS	NA	lymphocyte	NA	non_hodgkin_lymphoma	t_cell_ALCL	243	103.681	SR-786	ALCL	Lymphoma:NH_T_cell	3.44	Haematopoietic_And_Lymphoid_Tissue	NA	NA	1	NA	1	Metastasis	Male	pleura	NS	NS	NS	T-cell, Non-Hodgkins, Anaplastic Large Cell (ALCL)	NA	8.03333	lymphoma_other
ccle_broad_2019		SU8686_PANCREAS	57	CCLE	Pancreatic Cancer	Pancreatic Adenocarcinoma	NIBRI	NA	ACH-000114	NA	62.1	NA	Caucasian	0.5205	5% DMSO	1	NA	RPMI-1640+10% FBS	Carcinoma	ductal_carcinoma	NS	NS	NA	pancreas	NA	exocrine	exocrine_adenocarcinoma	177	82.2298	SU.86.86	PAAD	Pancreas:Carcinoma	3.17	Pancreas	12	127c	1	Caucasian	1	Primary	Female	NA	NS	NS	NS	Ductal Adenocarcinoma, exocrine	NA	6	pancreas
ccle_broad_2019		SUDHL16_HAEMATOPOIETIC_AND_LYMPHOID_TISSUE	NA	NA	Mature B-Cell Neoplasms	Diffuse Large B-Cell Lymphoma, NOS	NA	NA	ACH-002307	NA	NA	NA	NA	NA	NA	NA	NA	NA	NA	NA	NA	NA	NA	lymphocyte	NA	non_hodgkin_lymphoma	b_cell	211	NA	NA	DLBCLNOS	NA	NA	NA	NA	NA	NA	NA	1	NA	NA	NA	NA	NA	NA	B-cell, Non-Hodgkins	NA	6.96667	NA
ccle_broad_2019		SUDHL1_HAEMATOPOIETIC_AND_LYMPHOID_TISSUE	10	CCLE	Mature T and NK Neoplasms	Anaplastic Large Cell Lymphoma	DSMZ	polymorphic cells growing in suspention, singly or in small clusters	ACH-000664	anaplastic_large_cell_lymphoma	NA	~ 40-50 hrs	Caucasian	0.4015	NA	1	NA	90% RPMI 1640 +10% h.i. FBS	Lymphoid_Neoplasm	anaplastic_large_cell_lymphoma	NS	NS	NA	lymphocyte	NA	non_hodgkin_lymphoma	t_cell_ALCL	428	125.342	SU-DHL-1	ALCL	Lymphoma:NH_T_cell	3.44	Haematopoietic_And_Lymphoid_Tissue	NA	NA	1	NA	1	Metastasis	Male	pleura	NS	NS	NS	T-cell, Non-Hodgkins, Anaplastic Large Cell (ALCL)	NA	14.3667	lymphoma_other
ccle_broad_2019		SUDHL5_HAEMATOPOIETIC_AND_LYMPHOID_TISSUE	17	CCLE	Mature B-Cell Neoplasms	Diffuse Large B-Cell Lymphoma, NOS	DSMZ	Supsension	ACH-000660	B-cell non-Hodgkin lymphoma	NA	NA	Caucasian	0.0961	5% DMSO	0	NA	RPMI +10%FBS	Lymphoid_Neoplasm	diffuse_large_B_cell_lymphoma	NS	NS	NA	lymphocyte	NA	non_hodgkin_lymphoma	DLBCL	357	126.247	SU-DHL-5	DLBCLNOS	Lymphoma:NH_B_cell	1.97	Haematopoietic_And_Lymphoid_Tissue	NA	NA	1	NA	1	Primary	Female	lymph_node	NS	NS	NS	Diffuse Large B-cell Lymphoma (DLBCL)	NA	12.1333	lymphoma_DLBCL
ccle_broad_2019		SUDHL8_HAEMATOPOIETIC_AND_LYMPHOID_TISSUE	59	CCLE	Mature B-Cell Neoplasms	Diffuse Large B-Cell Lymphoma, NOS	DSMZ	round single cells growing in suspention	ACH-000656	NA	NA	~ 48-72 hrs	Caucasian	0.2746	NA	0	NA	80% RPMI 1640 +20% h.i. FBS	Lymphoid_Neoplasm	diffuse_large_B_cell_lymphoma	NS	NS	NA	lymphocyte	NA	non_hodgkin_lymphoma	DLBCL	398	151.013	SU-DHL-8	DLBCLNOS	Lymphoma:NH_B_cell	2.26	Haematopoietic_And_Lymphoid_Tissue	NA	NA	1	NA	1	Metastasis	Male	pleura	NS	NS	NS	Diffuse Large B-cell Lymphoma (DLBCL)	NA	13.4333	lymphoma_DLBCL
ccle_broad_2019		SUPHD1_HAEMATOPOIETIC_AND_LYMPHOID_TISSUE	37	CCLE	Hodgkin Lymphoma	Hodgkin Lymphoma	DSMZ	Supsension	ACH-001203	NA	NA	NA	Caucasian	0.3258	5% DMSO	0	NA	McCOY'S 5A+20% FBS	Lymphoid_Neoplasm	Hodgkin_lymphoma	NS	NS	NA	lymphocyte	NA	hodgkin_lymphoma	NA	1614	NA	SUP-HD1	HL	NA	2.1	Haematopoietic_And_Lymphoid_Tissue	NA	NA	1	NA	1	Primary	Male	NA	lymph_node	NS	NS	B-cell, Hodgkins	NA	54.0667	lymphoma_Hodgkin
ccle_broad_2019		SUPT1_HAEMATOPOIETIC_AND_LYMPHOID_TISSUE	8	CCLE	T-Lymphoblastic Leukemia/Lymphoma	T-Lymphoblastic Leukemia/Lymphoma	NIBRI	NA	ACH-000953	NA	NA	NA	Caucasian	0.1321	NA	0	NA	NA	Lymphoid_Neoplasm	acute_lymphoblastic_T_cell_leukaemia	NS	NS	NA	blood	NA	ALL	t_cell	2328	509.77	SUP-T1	TLL	Leukemia:ALL	1.98	Haematopoietic_And_Lymphoid_Tissue	NA	NA	1	Caucasian	1	Metastasis	Male	pleura	NS	NS	NS	Acute Lymphoblastic Leukemia (ALL), T-cell	NA	78	T-cell_ALL
ccle_broad_2019		SW1088_CENTRAL_NERVOUS_SYSTEM	72	CCLE	Glioma	Astrocytoma	NIBRI	NA	ACH-000437	brain_cancer	NA	NA	Caucasian	0.3327	NA	2	NA	NA	Glioma	NS	NS	NS	NA	central_nervous_system	NA	glioma	astrocytoma	236	92.5352	SW 1088	ASTR	CNS:Glioma	3.78	Central_Nervous_System	NA	NA	1	Caucasian	1	Primary	Male	NA	brain	NS	NS	Astrocytoma	NA	7.9	glioma
ccle_broad_2019		SW1116_LARGE_INTESTINE	73	CCLE	Colorectal Cancer	Colorectal Adenocarcinoma	ATCC	Adherent	ACH-000489	NA	123.2	NA	Caucasian	0.6339	5%DMSO	1	NA	L15+10%FBS	Carcinoma	adenocarcinoma	NS	NS	NA	colorectal	NA	colorectal_adenocarcinoma	NA	352	94.3732	SW1116	COADREAD	Colorectal:Carcinoma	2.76	Large_Intestine	NA	NA	0.97	Caucasian	1	Primary	Male	NA	colon	NS	NS	Adenocarcinoma	NA	12.0333	colorectal
ccle_broad_2019		SW1271_LUNG	69	CCLE	Small Cell Lung Cancer	Small Cell Lung Cancer	ATCC	adherent; epithelial	ACH-000890	NA	NA	NA	Caucasian	0.6488	5%DMSO	1	NA	Leibovitz's L-15 Medium + 10%FBS	Carcinoma	small_cell_carcinoma	NS	NS	NA	lung	NA	SCLC	NA	1195	261.056	SW 1271	SCLC	Lung:SCLC	2.93	Lung	34	127n	1	Caucasian	1	Primary	Male	NA	NS	NS	NS	Small Cell Lung Cancer (SCLC)	NA	40.2	lung_small_cell
ccle_broad_2019		SW1417_LARGE_INTESTINE	53	CCLE	Colorectal Cancer	Colorectal Adenocarcinoma	NIBRI	NA	ACH-000236	NA	NA	NA	Caucasian	0.5683	NA	1	NA	NA	Carcinoma	adenocarcinoma	NS	NS	NA	colorectal	NA	colorectal_adenocarcinoma	NA	248	93.4028	SW1417	COADREAD	Colorectal:Carcinoma	3.12	Large_Intestine	15	127n	1	Caucasian	1	Primary	Female	NA	colon	sigmoid	NS	Adenocarcinoma	NA	8.5	colorectal
ccle_broad_2019		SW156_KIDNEY	NA	NA	Renal Cell Carcinoma	Renal Cell Carcinoma	NA	NA	ACH-001398	NA	NA	NA	NA	NA	NA	NA	NA	NA	NA	NA	NA	NA	NA	kidney	NA	renal_cell_carcinoma	NA	411	NA	NA	RCC	NA	NA	NA	NA	NA	NA	NA	1	NA	NA	NA	NA	NA	NA	Renal Cell Carcinoma	NA	13.7667	NA
ccle_broad_2019		SW1573_LUNG	44	CCLE	Non-Small Cell Lung Cancer	Lung Adenocarcinoma	ATCC	Adherent epithelial	ACH-000677	lung_cancer	41.9	NA	Caucasian	0.6769	5%DMSO	1	NA	L15+10%FBS	Carcinoma	squamous_cell_carcinoma	NS	NS	NA	lung	NA	NSCLC	NSCLC_adenocarcinoma	303	122.605	SW 1573	LUAD	Lung:NSCLC_Squamous	3.48	Lung	33	127n	1	Caucasian	1	Primary	Female	NA	NS	NS	NS	Non-Small Cell Lung Cancer (NSCLC), Adenocarcinoma	NA	10.3	lung_NSC
ccle_broad_2019		SW1783_CENTRAL_NERVOUS_SYSTEM	68	CCLE	Glioma	Anaplastic Astrocytoma	NIBRI	NA	ACH-000883	NA	NA	NA	Caucasian	0.3919	NA	0	NA	NA	Glioma	astrocytoma_Grade_III	anaplastic	NS	NA	central_nervous_system	NA	glioma	astrocytoma	634	273.836	SW 1783	AASTR	CNS:Glioma_HighGrade	1.89	Central_Nervous_System	41	130n	1	Caucasian	1	Primary	Male	NA	brain	NS	NS	Astrocytoma	NA	21.4333	glioma
ccle_broad_2019		SW403_LARGE_INTESTINE	51	CCLE	Colorectal Cancer	Colorectal Adenocarcinoma	NIBRI	NA	ACH-000820	NA	NA	NA	Caucasian	0.4759	NA	1	NA	NA	Carcinoma	adenocarcinoma	NS	NS	NA	colorectal	NA	colorectal_adenocarcinoma	NA	393	177.371	SW403	COADREAD	Colorectal:Carcinoma	3.04	Large_Intestine	7	127c	1	Caucasian	1	Primary	Female	NA	colon	NS	NS	Adenocarcinoma	NA	13.0667	colorectal
ccle_broad_2019		SW48_LARGE_INTESTINE	82	CCLE	Colorectal Cancer	Colorectal Adenocarcinoma	NIBRI	NA	ACH-000958	NA	NA	NA	Caucasian	0.1111	NA	0	NA	NA	Carcinoma	adenocarcinoma	NS	NS	NA	colorectal	MSI	colorectal_adenocarcinoma	NA	2768	563.71	SW48	COADREAD	Colorectal:Carcinoma	2.09	Large_Intestine	7	130n	0.99	Caucasian	1	Primary	Female	NA	colon	NS	NS	Adenocarcinoma	NA	92.8	colorectal
ccle_broad_2019		SW626_OVARY	NA	NA	Ovarian/Fallopian Tube Cancer, NOS	Ovary/Fallopian Tube	NA	NA	ACH-001399	NA	NA	NA	NA	NA	NA	NA	NA	NA	NA	NA	NA	NA	NA	NA	NA	NA	NA	238	NA	NA	OVARY	NA	NA	NA	NA	NA	NA	NA	1	NA	NA	NA	NA	NA	NA	NA	NA	8.13333	NA
ccle_broad_2019		SW684_SOFT_TISSUE	NA	NA	Soft Tissue Sarcoma	Fibrosarcoma	NA	NA	ACH-002309	NA	NA	NA	NA	NA	NA	NA	NA	NA	NA	NA	NA	NA	NA	soft_tissue	NA	fibrosarcoma	NA	4350	NA	NA	FIBS	NA	NA	NA	NA	NA	NA	NA	1	NA	NA	NA	NA	NA	NA	Fibrosarcoma	NA	144.967	NA
ccle_broad_2019		SW780_URINARY_TRACT	80	CCLE	Bladder Cancer	Bladder Urothelial Carcinoma	ATCC	Adherent	ACH-000384	NA	92.9	NA	Caucasian	0.4021	5% DMSO	0	NA	L15 + 10% FBS	Carcinoma	transitional_cell_carcinoma	NS	NS	NA	urinary_tract	NA	bladder_carcinoma	bladder_transitional_cell	233	93.1448	SW 780	BLCA	Bladder:Carcinoma	1.95	Urinary_Tract	NA	NA	1	Caucasian	1	Primary	Female	NA	bladder	NS	NS	Transitional Cell Carcinoma	NA	7.8	urinary_tract
ccle_broad_2019		SW900_LUNG	53	CCLE	Non-Small Cell Lung Cancer	Lung Squamous Cell Carcinoma	NA	Adherent epithelial	ACH-000669	NA	NA	NA	Caucasian	0.5544	5%DMSO	1	NA	L15+10%FBS	Carcinoma	squamous_cell_carcinoma	NS	NS	NA	lung	NA	NSCLC	NSCLC_squamous	489	144.276	SW 900	LUSC	Lung:NSCLC_Squamous	2.72	Lung	NA	NA	1	Caucasian	1	Primary	Male	NA	NS	NS	NS	Non-Small Cell Lung Cancer (NSCLC), Squamous Cell Carcinoma	NA	16.7667	lung_NSC
ccle_broad_2019		SW962_VULVA	NA	NA	Vulvar/Vaginal Cancer, NOS	Vulva/Vagina	NA	NA	ACH-002200	NA	NA	NA	NA	NA	NA	NA	NA	NA	NA	NA	NA	NA	NA	skin	NA	NA	NA	205	NA	NA	VULVA	NA	NA	NA	NA	NA	NA	NA	1	NA	NA	NA	NA	NA	NA	Carcinoma, vulvar	NA	6.8	NA
ccle_broad_2019		SW982_SOFT_TISSUE	NA	NA	Soft Tissue Sarcoma	Synovial Sarcoma	NA	NA	ACH-001274	NA	NA	NA	NA	NA	NA	NA	NA	NA	NA	NA	NA	NA	NA	soft_tissue	NA	synovial_sarcoma	NA	551	NA	NA	SYNS	NA	NA	NA	NA	NA	NA	NA	1	NA	NA	NA	NA	NA	NA	Synovial	NA	18.4667	NA
ccle_broad_2019		T47D_BREAST	54	CCLE	Breast Cancer	Invasive Breast Carcinoma	ATCC	Adherent epithelial	ACH-000147	breast_cancer	188.6	NA	Caucasian	0.8428	5%DMSO	1	NA	RPMI-1640 + 10% FBS	Carcinoma	ductal_carcinoma	NS	NS	NA	breast	luminal	breast_ductal_carcinoma	ERpos_HER2neg	149	89.9658	T-47D	BRCA	Breast:Carcinoma	2.89	Breast	9	128n	1	NA	1	Metastasis	Female	pleura	NS	NS	NS	Breast Ductal Carcinoma	0.2 Units/ml bovine insulin	5.16667	breast
ccle_broad_2019		T84_LARGE_INTESTINE	72	CCLE	Colorectal Cancer	Colorectal Adenocarcinoma	NIBRI	NA	ACH-000381	NA	NA	NA	Caucasian	0.5082	NA	1	NA	NA	Carcinoma	adenocarcinoma	NS	NS	NA	colorectal	NA	colorectal_adenocarcinoma	NA	374	101.516	T84	COADREAD	Colorectal:Carcinoma	2.85	Large_Intestine	NA	NA	1	NA	1	Metastasis	Male	lung	colon	NS	NS	Adenocarcinoma	NA	12.6	colorectal
ccle_broad_2019		TALL1_HAEMATOPOIETIC_AND_LYMPHOID_TISSUE	28	CCLE	T-Lymphoblastic Leukemia/Lymphoma	T-Lymphoblastic Leukemia/Lymphoma	NIBRI	NA	ACH-000197	NA	83.1	NA	NA	0.3816	NA	NA	NA	NA	Lymphoid_Neoplasm	acute_lymphoblastic_T_cell_leukaemia	NS	NS	NA	blood	NA	ALL	t_cell	312	139.217	TALL-1	TLL	Leukemia:ALL	NA	Haematopoietic_And_Lymphoid_Tissue	NA	NA	NA	NA	1	Primary	Male	NA	NS	NS	NS	Acute Lymphoblastic Leukemia (ALL), T-cell	NA	10.5333	T-cell_ALL
ccle_broad_2019		TC71_BONE	22	CCLE	Bone Cancer	Ewing Sarcoma	NIBRI	NA	ACH-000424	Ewings_sarcoma	NA	NA	Caucasian	0.3084	NA	0	NA	NA	Ewings_Sarcoma-Peripheral_Primitive_Neuroectodermal_Tumour	NS	NS	NS	NA	bone	NA	Ewing_sarcoma	NA	330	116.192	TC-71	ES	Bone:Sarcoma_Ewing	2.05	Bone	25	130c	1	NA	1	Primary	Male	NA	NS	NS	NS	Ewings Sarcoma	NA	11	Ewings_Sarcoma
ccle_broad_2019		TCCSUP_URINARY_TRACT	67	CCLE	Bladder Cancer	Bladder Urothelial Carcinoma	NIBRI	NA	ACH-000720	NA	NA	NA	Caucasian	0.5032	NA	1	NA	NA	Carcinoma	transitional_cell_carcinoma	NS	NS	NA	urinary_tract	NA	bladder_carcinoma	bladder_transitional_cell	361	139.235	TCCSUP	BLCA	Bladder:Carcinoma	3.15	Urinary_Tract	21	129n	1	NA	1	Primary	Female	NA	bladder	NS	NS	Transitional Cell Carcinoma	NA	12.0667	urinary_tract
ccle_broad_2019		TE10_OESOPHAGUS	NA	CCLE	Esophagogastric Cancer	Esophageal Squamous Cell Carcinoma	RIKEN	epithelial-like	ACH-000318	NA	NA	NA	Asian	0.8535	NA	1	NA	RPMI 1640 +10%FBS	Carcinoma	squamous_cell_carcinoma	NS	NS	NA	esophagus	NA	esophagus_squamous	NA	285	126.176	TE-10	ESCC	Oesophagus:Carcinoma	2.78	Oesophagus	29	130n	0.99	NA	1	Primary	NA	NA	NS	NS	NS	Squamous Cell Carcinoma	NA	9.7	esophagus
ccle_broad_2019		TE12_OESOPHAGUS	NA	NA	Esophagogastric Cancer	Esophageal Squamous Cell Carcinoma	NA	NA	ACH-002311	NA	NA	NA	NA	NA	NA	NA	NA	NA	NA	NA	NA	NA	NA	esophagus	NA	esophagus_squamous	NA	253	NA	NA	ESCC	NA	NA	NA	NA	NA	NA	NA	1	NA	NA	NA	NA	NA	NA	Squamous Cell Carcinoma	NA	8.53333	NA
ccle_broad_2019		TE4_OESOPHAGUS	NA	CCLE	Esophagogastric Cancer	Esophageal Squamous Cell Carcinoma	RIKEN	epithelial-like	ACH-000917	NA	NA	NA	Asian	0.6735	NA	1	NA	RPMI 1640 +10%FBS	Carcinoma	squamous_cell_carcinoma	NS	NS	NA	esophagus	NA	esophagus_squamous	NA	1074	398.151	TE-4	ESCC	Oesophagus:Carcinoma	2.63	Oesophagus	33	130c	1	NA	1	Primary	NA	NA	NS	NS	NS	Squamous Cell Carcinoma	NA	36.2	esophagus
ccle_broad_2019		TE6_OESOPHAGUS	NA	CCLE	Esophagogastric Cancer	Esophageal Squamous Cell Carcinoma	RIKEN	epithelial-like	ACH-000605	NA	NA	NA	Asian	0.7681	NA	1	NA	RPMI 1640 +10%FBS	Carcinoma	squamous_cell_carcinoma	NS	NS	NA	esophagus	NA	esophagus_squamous	NA	432	151.565	TE-6	ESCC	Oesophagus:Carcinoma	2.7	Oesophagus	17	130c	0.99	NA	1	Primary	NA	NA	NS	NS	NS	Squamous Cell Carcinoma	NA	14.5	esophagus
ccle_broad_2019		TE8_OESOPHAGUS	NA	CCLE	Esophagogastric Cancer	Esophageal Squamous Cell Carcinoma	RIKEN	epithelial-like	ACH-000452	NA	NA	NA	Asian	0.6927	NA	1	NA	RPMI 1640 +10%FBS	Carcinoma	squamous_cell_carcinoma	NS	NS	NA	esophagus	NA	esophagus_squamous	NA	302	120.179	TE-8	ESCC	Oesophagus:Carcinoma	2.7	Oesophagus	NA	NA	1	NA	1	Primary	NA	NA	NS	NS	NS	Squamous Cell Carcinoma	NA	10.2333	esophagus
ccle_broad_2019		TE9_OESOPHAGUS	NA	CCLE	Esophagogastric Cancer	Esophageal Squamous Cell Carcinoma	RIKEN	Adherent	ACH-000694	NA	106.5	NA	Asian	0.552	5% DMSO	1	NA	RPMI 1640 + 10%FBS	Carcinoma	squamous_cell_carcinoma	NS	NS	NA	esophagus	NA	esophagus_squamous	NA	591	161.031	TE-9	ESCC	Oesophagus:Carcinoma	3.19	Oesophagus	NA	NA	1	NA	1	Primary	Male	NA	NS	NS	NS	Squamous Cell Carcinoma	NA	19.8667	esophagus
ccle_broad_2019		TF1_HAEMATOPOIETIC_AND_LYMPHOID_TISSUE	35	CCLE	Leukemia	Acute Myeloid Leukemia	NIBRI	NA	ACH-000387	NA	46.6	NA	Asian	0.7504	NA	0	japan	NA	Haematopoietic_Neoplasm	acute_myeloid_leukaemia	M6	NS	NA	blood	NA	AML	NA	358	141.266	TF-1	AML	Leukemia:AML	2.45	Haematopoietic_And_Lymphoid_Tissue	37	130c	0.99	Asian	1	Primary	Male	NA	NS	NS	NS	Acute Myelogenous Leukemia (AML)	NA	12.0667	AML
ccle_broad_2019		TGBC11TKB_STOMACH	NA	CCLE	Esophagogastric Cancer	Stomach Adenocarcinoma	RIKEN	epithelial-like	ACH-000949	NA	NA	NA	Asian	0.1261	NA	0	NA	DMEM +5%FBS	Carcinoma	NS	NS	NS	NA	gastric	NA	gastric_adenocarcinoma	NA	1830	506.604	TGBC11TKB	STAD	Gastric:Carcinoma	2.05	Stomach	NA	NA	1	NA	1	Metastasis	Female	lymph_node	NS	NS	NS	Adenocarcinoma	NA	61.3333	stomach
ccle_broad_2019		TGBC1TKB_BILIARY_TRACT	NA	NA	Hepatobiliary Cancer	Gallbladder Adenocarcinoma, NOS	NA	NA	ACH-001861	NA	NA	NA	NA	NA	NA	NA	NA	NA	NA	NA	NA	NA	NA	bile_duct	NA	gallbladder_adenocarcinoma	NA	206	NA	NA	GBAD	NA	NA	NA	NA	NA	NA	NA	1	NA	NA	NA	NA	NA	NA	Adenocarcinoma	NA	6.96667	NA
ccle_broad_2019		THP1_HAEMATOPOIETIC_AND_LYMPHOID_TISSUE	1	CCLE	Leukemia	Acute Myeloid Leukemia	NIBRI	NA	ACH-000146	acute_monocytic_leukemia	101.8	NA	Asian	0.2877	5%DMSO	0	NA	RPMI-1640 + 10% FBS	Haematopoietic_Neoplasm	acute_myeloid_leukaemia	M5	NS	pediatric	blood	NA	AML	M5	237	149.715	THP-1	AML	Leukemia:AML	2.13	Haematopoietic_And_Lymphoid_Tissue	24	130c	1	NA	1	Primary	Male	NA	NS	NS	NS	Acute Myelogenous Leukemia (AML), M5 (Eosinophilic/Monocytic)	0.05 mM 2-mercaptoethanol	7.96667	AML
ccle_broad_2019		TMK1_STOMACH	NA	NA	Esophagogastric Cancer	Stomach Adenocarcinoma	NA	NA	ACH-002202	NA	NA	NA	NA	NA	NA	NA	NA	NA	NA	NA	NA	NA	NA	gastric	NA	gastric_adenocarcinoma	NA	328	NA	NA	STAD	NA	NA	NA	NA	NA	NA	NA	1	NA	NA	NA	NA	NA	NA	Adenocarcinoma	NA	11	NA
ccle_broad_2019		TOLEDO_HAEMATOPOIETIC_AND_LYMPHOID_TISSUE	NA	CCLE	Mature B-Cell Neoplasms	Diffuse Large B-Cell Lymphoma, NOS	ATCC	suspension, lymphoblast	ACH-000285	NA	51.4	NA	Caucasian	0.3877	5%DMSO	0	NA	RPMI-1640 + 10% FBS	Lymphoid_Neoplasm	diffuse_large_B_cell_lymphoma	NS	NS	adult	lymphocyte	NA	non_hodgkin_lymphoma	DLBCL	252	88.115	Toledo	DLBCLNOS	Lymphoma:NH_B_cell	2.33	Haematopoietic_And_Lymphoid_Tissue	NA	NA	0.99	Caucasian	1	Primary	Female	NA	NS	NS	NS	Diffuse Large B-cell Lymphoma (DLBCL)	NA	8.33333	lymphoma_DLBCL
ccle_broad_2019		TOV21G_OVARY	62	CCLE	Ovarian Cancer	Clear Cell Ovarian Cancer	NA	Adherent	ACH-000885	NA	44.1	NA	Caucasian	0.0683	5%DMSO	0	NA	MCDB 105 1:1 Media 199 +10%FBS	Carcinoma	clear_cell_carcinoma	NS	NS	NA	ovary	NA	ovary_adenocarcinoma	clear_cell	1252	241.646	TOV-21G	CCOV	Ovary:Carcinoma	2.05	Ovary	NA	NA	0.97	NA	1	Primary	Female	NA	NS	NS	NS	Adenocarcinoma, clear cell	NA	41.7	ovary
ccle_broad_2019		TT_THYROID	77	CCLE	Thyroid Cancer, NOS	Thyroid	NIBRI	NA	ACH-001321	medulla_carcinoma	NA	NA	Caucasian	0.3209	NA	0	NA	NA	Carcinoma	medullary_carcinoma	NS	NS	NA	thyroid	NA	thyroid_squamous	NA	343	85.5867	TT	THYROID	Oesophagus:Carcinoma	1.93	Thyroid	NA	NA	1	Caucasian	1	Primary	Female	NA	NS	NS	NS	Squamous Cell Carcinoma	NA	11.5667	thyroid
ccle_broad_2019		U251MG_CENTRAL_NERVOUS_SYSTEM	NA	CCLE	Glioma	Astrocytoma	GNF	NA	ACH-000232	Brain Cancer	NA	NA	Caucasian	0.4335	NA	1	NA	NA	Glioma	astrocytoma	NS	NS	NA	central_nervous_system	NA	glioma	astrocytoma	229	78.373	U-251 MG	ASTR	CNS:Glioma	2.87	Central_Nervous_System	NA	NA	1	NA	1	Primary	Male	NA	brain	NS	NS	Astrocytoma	NA	7.8	glioma
ccle_broad_2019		U87MG_CENTRAL_NERVOUS_SYSTEM	44	CCLE	Glioma	Astrocytoma	ATCC	Adherent epithelial.	ACH-000075	brain_cancer	66	NA	Caucasian	0.2009	5%DMSO	0	NA	EMEM + 10% FBS	Glioma	astrocytoma	NS	NS	NA	central_nervous_system	NA	glioma	astrocytoma	140	88.6801	U-87 MG	ASTR	CNS:Glioma	1.94	Central_Nervous_System	28	130c	1	Caucasian	1	Primary	Female	NA	brain	NS	NS	Astrocytoma	NA	4.76667	glioma
ccle_broad_2019		UACC257_SKIN	NA	CCLE	Melanoma	Cutaneous Melanoma	NCI/DCTD	NA	ACH-000579	melanoma	40.9	NA	Caucasian	0.6771	5% DMSO	2	NA	RPMI-1640+10% FBS	Malignant_Melanoma	NS	NS	NS	NA	skin	NA	melanoma	NA	413	116.35	UACC-257	SKCM	Skin:Melanoma	8.3	Skin	11	130c	1	NA	1	Primary	NA	NA	NS	NS	NS	Melanoma	NA	14.0333	melanoma
ccle_broad_2019		UACC62_SKIN	NA	CCLE	Melanoma	Cutaneous Melanoma	NA	NA	ACH-000425	melanoma	207.6	NA	Caucasian	0.6155	NA	0	NA	NA	Malignant_Melanoma	NS	NS	NS	NA	skin	NA	melanoma	NA	346	110.204	UACC-62	SKCM	Skin:Melanoma	1.81	Skin	21	130n	1	NA	1	Primary	NA	NA	NS	NS	NS	Melanoma	NA	11.6333	melanoma
ccle_broad_2019		UO31_KIDNEY	NA	CCLE	Renal Cell Carcinoma	Renal Cell Carcinoma	Garraway Lab	Adherent	ACH-000428	NA	27.8	NA	Caucasian	0.2547	5% DMSO	NA	NA	RPMI-1640+ 5% FBS	Carcinoma	renal_cell_carcinoma	NS	NS	NA	kidney	NA	renal_cell_carcinoma	NA	179	98.6867	UO-31	RCC	Kidney:Carcinoma	NA	Kidney	NA	NA	NA	NA	1	Primary	Male	NA	NS	NS	NS	Renal Cell Carcinoma	NA	6.03333	kidney
ccle_broad_2019		UWB1289_OVARY	NA	NA	Ovarian Cancer	Serous Ovarian Cancer	NA	NA	ACH-001418	NA	NA	NA	NA	NA	NA	NA	NA	NA	NA	NA	NA	NA	NA	ovary	NA	ovary_adenocarcinoma	serous	154	NA	NA	SOC	NA	NA	NA	NA	NA	NA	NA	1	NA	NA	NA	NA	NA	NA	Adenocarcinoma, serous	NA	5.26667	NA
ccle_broad_2019		VAL_HAEMATOPOIETIC_AND_LYMPHOID_TISSUE	NA	NA	Mature B-Cell Neoplasms	Diffuse Large B-Cell Lymphoma, NOS	NA	NA	ACH-001703	NA	NA	NA	NA	NA	NA	NA	NA	NA	NA	NA	NA	NA	NA	lymphocyte	NA	non_hodgkin_lymphoma	DLBCL	208	NA	NA	DLBCLNOS	NA	NA	NA	NA	NA	NA	NA	1	NA	NA	NA	NA	NA	NA	Diffuse Large B-cell Lymphoma (DLBCL)	NA	7	NA
ccle_broad_2019		VMRCLCD_LUNG	NA	CCLE	Non-Small Cell Lung Cancer	Lung Adenocarcinoma	HSRRB	MIX	ACH-001233	lung_cancer	NA	NA	Caucasian	0.6642	5% DMSO	1	NA	EMEM+10% FBS	Carcinoma	adenocarcinoma	NS	NS	NA	lung	NA	NSCLC	NSCLC_adenocarcinoma	724	NA	VMRC-LCD	LUAD	NA	2.44	Lung	NA	NA	1	NA	1	Primary	Male	NA	NS	NS	NS	Non-Small Cell Lung Cancer (NSCLC), Adenocarcinoma	NA	24.2333	lung_NSC
ccle_broad_2019		VMRCMELG_SKIN	NA	NA	Melanoma	Cutaneous Melanoma	NA	NA	ACH-001704	NA	NA	NA	NA	NA	NA	NA	NA	NA	NA	NA	NA	NA	NA	skin	NA	melanoma	NA	193	NA	NA	SKCM	NA	NA	NA	NA	NA	NA	NA	1	NA	NA	NA	NA	NA	NA	Melanoma	NA	6.53333	NA
ccle_broad_2019		VMRCRCZ_KIDNEY	NA	CCLE	Renal Cell Carcinoma	Renal Cell Carcinoma	HSRRB	Adherent	ACH-000171	NA	73.6	NA	Caucasian	0.5093	5%DMSO	0	NA	EMEM + 10% FBS	Carcinoma	renal_cell_carcinoma	NS	NS	NA	kidney	NA	renal_cell_carcinoma	NA	220	84.8002	VMRC-RCZ	RCC	Kidney:Carcinoma	1.91	Kidney	NA	NA	1	Asian	1	Primary	NA	NA	NS	NS	NS	Renal Cell Carcinoma	NA	7.4	kidney
ccle_broad_2019		WSUDLCL2_HAEMATOPOIETIC_AND_LYMPHOID_TISSUE	41	CCLE	Mature B-Cell Neoplasms	Diffuse Large B-Cell Lymphoma, NOS	DSMZ	supension	ACH-000534	diffuse large cell lymphoma non-cleaved type	49.3	NA	Caucasian	0.1101	10%DMSO	0	NA	RPMI-1640 + 10% FBS	Lymphoid_Neoplasm	diffuse_large_B_cell_lymphoma	NS	NS	NA	lymphocyte	NA	non_hodgkin_lymphoma	DLBCL	231	100.837	WSU-DLCL2	DLBCLNOS	Lymphoma:NH_B_cell	2.07	Haematopoietic_And_Lymphoid_Tissue	NA	NA	0.99	Caucasian	1	Metastasis	Male	pleura	NS	NS	NS	Diffuse Large B-cell Lymphoma (DLBCL)	NA	7.76667	lymphoma_DLBCL
ccle_broad_2019		WSUNHL_HAEMATOPOIETIC_AND_LYMPHOID_TISSUE	NA	NA	B-Lymphoblastic Leukemia/Lymphoma	B-Lymphoblastic Leukemia/Lymphoma	NA	NA	ACH-001709	NA	NA	NA	NA	NA	NA	NA	NA	NA	NA	NA	NA	NA	NA	lymphocyte	NA	lymphoma_unspecified	b_cell	994	NA	NA	BLL	NA	NA	NA	NA	NA	NA	NA	1	NA	NA	NA	NA	NA	NA	B-cell	NA	33.1667	NA
ccle_broad_2019		YT_HAEMATOPOIETIC_AND_LYMPHOID_TISSUE	NA	NA	T-Lymphoblastic Leukemia/Lymphoma	Natural Killer (NK) Cell Lymphoblastic Leukemia/Lymphoma	NA	NA	ACH-002317	NA	NA	NA	NA	NA	NA	NA	NA	NA	NA	NA	NA	NA	NA	blood	NA	NKC	NA	542	NA	NA	NKCLL	NA	NA	NA	NA	NA	NA	NA	1	NA	NA	NA	NA	NA	NA	Natural Killer Cell Lymphoblastic Leukemia/Lymphoma	NA	18.2	NA
ccle_broad_2019		ZR7530_BREAST	47	CCLE	Breast Cancer	Invasive Breast Carcinoma	GNF	NA	ACH-000828	breast_cancer	NA	110 hrs	African_american	0.4669	NA	0	NA	NA	Carcinoma	ductal_carcinoma	NS	NS	NA	breast	HER2_amp	breast_ductal_carcinoma	ERpos_HER2pos	385	175.877	ZR-75-30	BRCA	Breast:Carcinoma	1.98	Breast	NA	NA	1	African_American	1	Metastasis	Female	ascites	NS	NS	NS	Breast Ductal Carcinoma	NA	12.9667	breast
[truncated: 1 more columns]
